# Supplementary material for: Genome Sequencing Reveals Loci under Artificial Selection that Underlie Disease Phenotypes in the Laboratory Rat
Source: Cell. 2013 Aug 1;154(3):691–703. doi: 10.1016/j.cell.2013.06.040 (PMC3732391; doi:10.1016/j.cell.2013.06.040)
Supplement: Table S1. List of Stop Gain or Stop Loss Mutations across 27 Rat Strains, Related to Table 1 [file mmc1.xlsx]

## Sheet: 28genome_stop_gain_loss_excludi
Table S1. List of Stop Gain or Stop Loss Mutations across 27 Rat Strains, Related to Table 1
SNVID	Chr	Position	RefAllele	AltAllele	ACI/EurMcwi	BBDP/Wor	BN.Lx	F344/NCrl	FHH/EurMcwi	FHL/EurMcwi	GK/Ox	LE/Stm	LEW/Crl	LEW/NCrlBR	LH/MavRrrc	LL/MavRrrc	LN/MavRrrc	MHS/Gib	MNS/Gib	SBH/Ygl	SBN/Ygl	SHR/OlaIpcv	SHR/NHsd	SHRSP/Gla	SR/Jr	SS/Jr	SS/JrHsdMcwi	WAG/Rij	WKY/NCrl	WKY/Gla	WKY/NHsd	Gene	Transcript	Consequence	cDNA_position	CDS_position	Protein_position	Amino_acids	Codons	Extra	GeneSymbol	Description
1_1135565_C/A	1	1135565	C	A	0	0	0	0	0	0	0	0	6	0	0	0	0	0	0	0	0	1	0	0	0	0	0	0	1	1	6	ENSRNOG00000030558	ENSRNOT00000044609	STOP_GAINED	1759	1759	587	G/*	Gga/Tga	HGVSc=ENSRNOT00000044609.3:c.1759G>T;HGVSp=ENSRNOP00000042431.3:p.Gly587X;DOMAINS=Pfam_domain:PF00003,Transmembrane_helices:Tmhmm,PROSITE_profiles:PS50259;EXON=6/6;CANONICAL=YES	Vom2r4	vomeronasal 2 receptor 4 [Source:RefSeq peptide;Acc:NP_001092928]
1_1146919_G/A	1	1146919	G	A	0	0	5	0	6	1	0	6	1	2	0	0	0	0	0	0	0	1	1	2	0	0	5	1	6	6	0	ENSRNOG00000030558	ENSRNOT00000044609	STOP_GAINED	385	385	129	R/*	Cga/Tga	HGVSc=ENSRNOT00000044609.3:c.385C>T;HGVSp=ENSRNOP00000042431.3:p.Arg129X;DOMAINS=Pfam_domain:PF01094,Superfamily_domain:53822;EXON=2/6;CANONICAL=YES	Vom2r4	vomeronasal 2 receptor 4 [Source:RefSeq peptide;Acc:NP_001092928]
1_1542811_A/C	1	1542811	A	C	0	0	5	0	2	2	0	0	0	0	0	0	0	0	0	0	0	0	0	0	0	0	0	0	0	0	0	ENSRNOG00000042058	ENSRNOT00000066316	STOP_GAINED	341	341	114	L/*	tTa/tGa	HGVSc=ENSRNOT00000066316.1:c.341T>G;HGVSp=ENSRNOP00000062456.1:p.Leu114X;EXON=5/10;CANONICAL=YES	F1LU60_RAT	Uncharacterized protein [Source:UniProtKB/TrEMBL;Acc:F1LU60]
1_1759875_C/A	1	1759875	C	A	5	5	5	5	0	5	5	0	2	2	0	0	0	0	0	5	0	2	2	2	5	5	0	2	2	2	2	ENSRNOG00000023656	ENSRNOT00000062042	STOP_GAINED	570	570	190	C/*	tgC/tgA	HGVSc=ENSRNOT00000062042.2:c.570C>A;HGVSp=ENSRNOP00000058747.2:p.Cys190X;DOMAINS=Superfamily_domain:54452;EXON=3/4;CANONICAL=YES	RGD1563859	Uncharacterized protein [Source:UniProtKB/TrEMBL;Acc:D3ZL28]
1_13154218_G/T	1	13154218	G	T	0	0	0	0	0	0	0	0	0	0	1	0	1	0	0	0	6	0	0	0	0	0	0	0	0	0	0	ENSRNOG00000040148	ENSRNOT00000044049	STOP_GAINED	541	541	181	E/*	Gag/Tag	HGVSc=ENSRNOT00000044049.2:c.541G>T;HGVSp=ENSRNOP00000047316.2:p.Glu181X;DOMAINS=Low_complexity_(Seg):Seg,PROSITE_profiles:PS50323,PROSITE_profiles:PS50313;EXON=6/33;CANONICAL=YES	F1M4U8_RAT	Uncharacterized protein [Source:UniProtKB/TrEMBL;Acc:F1M4U8]
1_15341043_A/T	1	15341043	A	T	0	0	0	0	2	2	2	2	0	0	0	0	0	0	0	0	0	2	2	2	0	0	0	0	0	2	0	ENSRNOG00000031700	ENSRNOT00000067070	STOP_GAINED	2509	2509	837	K/*	Aaa/Taa	HGVSc=ENSRNOT00000067070.1:c.2509A>T;HGVSp=ENSRNOP00000063417.1:p.Lys837X;EXON=30/59;CANONICAL=YES	RGD1306565	Uncharacterized protein [Source:UniProtKB/TrEMBL;Acc:D3ZW27]
1_20174857_C/T	1	20174857	C	T	0	0	0	2	0	0	0	0	0	0	0	0	0	0	0	0	0	0	0	0	0	0	0	0	0	0	0	ENSRNOG00000012334	ENSRNOT00000016434	STOP_GAINED	406	406	136	Q/*	Cag/Tag	HGVSc=ENSRNOT00000016434.3:c.406C>T;HGVSp=ENSRNOP00000016434.2:p.Gln136X;DOMAINS=Pfam_domain:PF00036,Superfamily_domain:47473,SMART_domain:SM00054,PROSITE_profiles:PS50222;EXON=3/3;CANONICAL=YES	D4A5H3_RAT	Uncharacterized protein [Source:UniProtKB/TrEMBL;Acc:D4A5H3]
1_24454401_C/T	1	24454401	C	T	0	0	0	0	0	0	0	0	0	0	0	0	0	0	0	0	0	2	2	2	0	0	0	0	2	2	2	ENSRNOG00000039842	ENSRNOT00000061147	STOP_GAINED	178	178	60	Q/*	Caa/Taa	HGVSc=ENSRNOT00000061147.1:c.178C>T;HGVSp=ENSRNOP00000057861.1:p.Gln60X;EXON=2/6;CANONICAL=YES	F1M6J0_RAT	Uncharacterized protein [Source:UniProtKB/TrEMBL;Acc:F1M6J0]
1_51080905_C/A	1	51080905	C	A	0	2	0	0	2	2	2	2	0	0	2	2	2	2	2	2	0	2	2	2	0	2	2	2	2	2	2	ENSRNOG00000042703	ENSRNOT00000059936	STOP_GAINED	943	943	315	E/*	Gaa/Taa	HGVSc=ENSRNOT00000059936.2:c.943G>T;HGVSp=ENSRNOP00000056681.2:p.Glu315X;DOMAINS=Pfam_domain:PF00069,SMART_domain:SM00219,SMART_domain:SM00220,PROSITE_profiles:PS50011;EXON=8/11;CANONICAL=YES	D3ZY67_RAT	Uncharacterized protein [Source:UniProtKB/TrEMBL;Acc:D3ZY67]
1_48959398_G/A	1	48959398	G	A	0	2	0	0	2	2	2	2	0	0	2	2	2	2	2	2	0	2	2	2	0	2	2	2	2	2	2	ENSRNOG00000042974	ENSRNOT00000041575	STOP_GAINED	757	757	253	R/*	Cga/Tga	HGVSc=ENSRNOT00000041575.3:c.757C>T;HGVSp=ENSRNOP00000040182.3:p.Arg253X;DOMAINS=Superfamily_domain:56112;EXON=4/5;CANONICAL=YES	F1MA07_RAT	Uncharacterized protein [Source:UniProtKB/TrEMBL;Acc:F1MA07]
1_58063962_A/T	1	58063962	A	T	0	0	0	0	0	0	0	0	0	0	0	0	0	0	0	0	2	0	0	0	0	0	0	0	0	0	0	ENSRNOG00000030333	ENSRNOT00000041231	STOP_GAINED	453	453	151	Y/*	taT/taA	HGVSc=ENSRNOT00000041231.1:c.453T>A;HGVSp=ENSRNOP00000044555.1:p.Tyr151X;DOMAINS=Pfam_domain:PF00001,Pfam_domain:PF03402,Superfamily_domain:81321,Transmembrane_helices:Tmhmm,PROSITE_profiles:PS50262;EXON=1/1;CANONICAL=YES	Vom1r12	vomeronasal 1 receptor 12 [Source:RefSeq peptide;Acc:NP_001008962]
1_59415170_T/A	1	59415170	T	A	2	0	0	0	0	0	0	2	0	0	0	0	0	0	0	0	0	2	2	2	0	0	0	0	2	2	2	ENSRNOG00000042285	ENSRNOT00000044359	STOP_LOST	481	340	114	*/K	Taa/Aaa	HGVSc=ENSRNOT00000044359.3:c.340T>A;HGVSp=ENSRNOP00000039140.3:p.X114LysextX9;EXON=1/1;CANONICAL=YES	F1LZ32_RAT	Uncharacterized protein [Source:UniProtKB/TrEMBL;Acc:F1LZ32]
1_61407343_G/A	1	61407343	G	A	0	0	0	0	0	0	0	0	0	0	0	0	0	0	0	2	0	2	2	0	0	0	0	0	2	2	2	ENSRNOG00000038930	ENSRNOT00000059506	STOP_GAINED	630	630	210	W/*	tgG/tgA	HGVSc=ENSRNOT00000059506.2:c.630G>A;HGVSp=ENSRNOP00000056264.2:p.Trp210X;DOMAINS=Pfam_domain:PF01094,Superfamily_domain:53822,Transmembrane_helices:Tmhmm,Prints_domain:PR00248;EXON=3/6;CANONICAL=YES	Vom2r16	vomeronasal 2 receptor 16 [Source:RefSeq peptide;Acc:NP_001093125]
1_61826152_G/T	1	61826152	G	T	0	0	0	0	0	0	0	0	0	0	2	2	2	0	0	0	0	0	0	0	0	0	0	0	0	0	0	ENSRNOG00000000084	ENSRNOT00000044053	STOP_GAINED	2221	2221	741	G/*	Gga/Tga	HGVSc=ENSRNOT00000044053.2:c.2221G>T;HGVSp=ENSRNOP00000051157.2:p.Gly741X;DOMAINS=Pfam_domain:PF00003,Transmembrane_helices:Tmhmm,PROSITE_profiles:PS50259;EXON=6/6;CANONICAL=YES	F1M011_RAT	Uncharacterized protein [Source:UniProtKB/TrEMBL;Acc:D4AAB0]
1_62009503_A/T	1	62009503	A	T	0	0	0	0	0	0	0	0	0	0	0	0	0	0	0	0	0	2	2	0	0	0	0	0	2	2	2	ENSRNOG00000030359	ENSRNOT00000044015	STOP_GAINED	2332	2332	778	R/*	Aga/Tga	HGVSc=ENSRNOT00000044015.2:c.2332A>T;HGVSp=ENSRNOP00000048641.2:p.Arg778X;DOMAINS=Pfam_domain:PF00003,PROSITE_profiles:PS50259,Prints_domain:PR00248;EXON=6/6;CANONICAL=YES	Vom2r22	vomeronasal 2 receptor, 22 [Source:RefSeq peptide;Acc:NP_001093126]
1_63369685_C/T	1	63369685	C	T	0	0	0	0	0	0	0	0	0	0	2	2	2	0	0	0	0	0	0	0	0	0	0	0	2	2	2	ENSRNOG00000038853	ENSRNOT00000040385	STOP_GAINED	1433	1433	478	W/*	tGg/tAg	HGVSc=ENSRNOT00000040385.3:c.1433G>A;HGVSp=ENSRNOP00000048748.3:p.Trp478X;DOMAINS=Pfam_domain:PF07562,Superfamily_domain:57586,Prints_domain:PR01535;EXON=11/13;CANONICAL=YES	F1LV90_RAT	Uncharacterized protein [Source:UniProtKB/TrEMBL;Acc:F1LV90]
1_65791838_C/G	1	65791838	C	G	0	0	0	0	0	0	0	0	0	0	0	0	0	0	0	2	0	0	0	0	0	0	0	0	2	2	2	ENSRNOG00000028859	ENSRNOT00000048479	STOP_GAINED	210	210	70	Y/*	taC/taG	HGVSc=ENSRNOT00000048479.3:c.210C>G;HGVSp=ENSRNOP00000049946.3:p.Tyr70X;DOMAINS=Pfam_domain:PF00001,Superfamily_domain:81321,PROSITE_profiles:PS50262,Prints_domain:PR00237,Prints_domain:PR00534;EXON=1/1;CANONICAL=YES	Olr6	olfactory receptor Olr6 [Source:RefSeq peptide;Acc:NP_001000539]
1_70650864_G/T	1	70650864	G	T	0	0	0	0	2	2	2	2	0	0	5	0	0	2	2	2	2	0	0	0	0	0	0	0	2	2	2	ENSRNOG00000028937	ENSRNOT00000042217	STOP_GAINED	360	360	120	C/*	tgC/tgA	HGVSc=ENSRNOT00000042217.2:c.360C>A;HGVSp=ENSRNOP00000039453.2:p.Cys120X;DOMAINS=Pfam_domain:PF00044,Superfamily_domain:51735,Prints_domain:PR00078;EXON=3/3;CANONICAL=YES	F1LYP9_RAT	Uncharacterized protein [Source:UniProtKB/TrEMBL;Acc:F1LYP9]
1_71096664_G/T	1	71096664	G	T	0	0	0	0	0	0	0	0	0	0	0	0	0	0	0	0	0	0	0	0	2	2	2	0	0	0	0	ENSRNOG00000029554	ENSRNOT00000046111	STOP_GAINED	390	390	130	C/*	tgC/tgA	HGVSc=ENSRNOT00000046111.1:c.390C>A;HGVSp=ENSRNOP00000042054.1:p.Cys130X;DOMAINS=Pfam_domain:PF03402,Superfamily_domain:81321,PROSITE_profiles:PS50262;EXON=1/1;CANONICAL=YES	Vom1r40	vomeronasal 1 receptor 40 [Source:RefSeq peptide;Acc:NP_001008904]
1_73409866_C/T	1	73409866	C	T	1	2	2	1	2	1	1	1	1	1	2	1	1	1	1	1	1	1	1	0	1	0	0	2	1	1	1	ENSRNOG00000033061	ENSRNOT00000040738	STOP_GAINED	124	124	42	Q/*	Cag/Tag	HGVSc=ENSRNOT00000040738.1:c.124C>T;HGVSp=ENSRNOP00000046352.1:p.Gln42X;DOMAINS=Pfam_domain:PF03402,Superfamily_domain:81321;EXON=1/1;CANONICAL=YES	Vom1r56	vomeronasal 1 receptor 56 [Source:RefSeq peptide;Acc:NP_001008929]
1_79479769_A/T	1	79479769	A	T	0	0	0	0	0	0	0	0	0	0	0	0	0	0	0	2	0	0	0	0	0	0	0	0	0	0	0	ENSRNOG00000037943	ENSRNOT00000030433	STOP_GAINED	208	208	70	K/*	Aag/Tag	HGVSc=ENSRNOT00000030433.3:c.208A>T;HGVSp=ENSRNOP00000036669.3:p.Lys70X;DOMAINS=PROSITE_profiles:PS50805;EXON=3/3;CANONICAL=YES	D3ZFY5_RAT	Uncharacterized protein [Source:UniProtKB/TrEMBL;Acc:D3ZFY5]
1_81084507_G/A	1	81084507	G	A	0	2	0	0	0	0	0	0	0	0	0	0	0	2	0	0	0	0	0	0	0	0	0	0	0	0	0	ENSRNOG00000028852	ENSRNOT00000068536	STOP_GAINED	85	85	29	R/*	Cga/Tga	HGVSc=ENSRNOT00000068536.1:c.85C>T;HGVSp=ENSRNOP00000063514.1:p.Arg29X;EXON=1/3	Q66H37_RAT	Uncharacterized protein [Source:UniProtKB/TrEMBL;Acc:F1M1L6]
1_81084507_G/A	1	81084507	G	A	0	2	0	0	0	0	0	0	0	0	0	0	0	2	0	0	0	0	0	0	0	0	0	0	0	0	0	ENSRNOG00000028852	ENSRNOT00000049588	STOP_GAINED	85	85	29	R/*	Cga/Tga	HGVSc=ENSRNOT00000049588.3:c.85C>T;HGVSp=ENSRNOP00000040687.3:p.Arg29X;EXON=1/2;CANONICAL=YES	Q66H37_RAT	Uncharacterized protein [Source:UniProtKB/TrEMBL;Acc:F1M1L6]
1_82527101_C/T	1	82527101	C	T	0	0	0	0	0	0	0	2	0	0	0	0	0	0	0	0	0	2	2	0	0	0	0	0	2	2	2	ENSRNOG00000043074	ENSRNOT00000057192	STOP_GAINED	164	164	55	W/*	tGg/tAg	HGVSc=ENSRNOT00000057192.1:c.164G>A;HGVSp=ENSRNOP00000054019.1:p.Trp55X;EXON=2/3;CANONICAL=YES	F1M631_RAT	Uncharacterized protein [Source:UniProtKB/TrEMBL;Acc:F1M631]
1_84329456_C/T	1	84329456	C	T	0	0	0	0	0	0	0	0	0	0	0	0	0	0	0	0	0	0	0	2	0	0	0	0	0	0	0	ENSRNOG00000020576	ENSRNOT00000035689	STOP_GAINED	1672	1670	557	W/*	tGg/tAg	HGVSc=ENSRNOT00000035689.4:c.1670G>A;HGVSp=ENSRNOP00000032800.4:p.Trp557X;EXON=15/15	Catsperg1	cation channel, sperm-associated, gamma precursor [Source:RefSeq peptide;Acc:NP_001163811]
1_94067725_A/T	1	94067725	A	T	0	0	0	0	0	0	0	0	0	0	2	2	2	0	0	0	0	0	0	0	2	0	0	0	0	0	0	ENSRNOG00000022640	ENSRNOT00000048947	STOP_GAINED	1031	1031	344	L/*	tTa/tAa	HGVSc=ENSRNOT00000048947.3:c.1031T>A;HGVSp=ENSRNOP00000040647.3:p.Leu344X;EXON=5/7;CANONICAL=YES	RGD1563073	Uncharacterized protein [Source:UniProtKB/TrEMBL;Acc:F1M8J5]
1_94355758_T/G	1	94355758	T	G	0	0	0	0	0	0	0	0	0	0	0	0	0	0	0	0	0	0	0	0	0	0	2	0	0	0	0	ENSRNOG00000033050	ENSRNOT00000025631	STOP_LOST	780	780	260	*/C	tgA/tgC	HGVSc=ENSRNOT00000025631.3:c.780A>C;HGVSp=ENSRNOP00000025631.3:p.X260CysextX3;EXON=5/5;CANONICAL=YES	Klk1	Glandular kallikrein-12, submandibular/renal [Source:UniProtKB/Swiss-Prot;Acc:P36376]
1_94657460_A/T	1	94657460	A	T	0	0	5	0	2	2	0	2	0	0	0	0	0	0	0	0	0	0	0	0	0	0	0	0	0	0	0	ENSRNOG00000033414	ENSRNOT00000025777	STOP_GAINED	337	337	113	K/*	Aaa/Taa	HGVSc=ENSRNOT00000025777.5:c.337A>T;HGVSp=ENSRNOP00000025777.4:p.Lys113X;DOMAINS=Pfam_domain:PF00089,Superfamily_domain:50494,SMART_domain:SM00020,PROSITE_profiles:PS50240;EXON=2/3;CANONICAL=YES	KLK3_RAT	Glandular kallikrein-3, submandibular [Source:UniProtKB/Swiss-Prot;Acc:P15950]
1_94944048_C/T	1	94944048	C	T	0	0	0	0	0	0	0	0	0	0	0	0	2	0	0	0	0	0	0	0	0	0	0	0	0	0	0	ENSRNOG00000019424	ENSRNOT00000067562	STOP_GAINED	405	385	129	R/*	Cga/Tga	HGVSc=ENSRNOT00000067562.1:c.385C>T;HGVSp=ENSRNOP00000063826.1:p.Arg129X;DOMAINS=PIRSF_domain:PIRSF005227;EXON=4/7	Aspdh	Putative L-aspartate dehydrogenase [Source:UniProtKB/Swiss-Prot;Acc:Q5I0J9]
1_94944048_C/T	1	94944048	C	T	0	0	0	0	0	0	0	0	0	0	0	0	2	0	0	0	0	0	0	0	0	0	0	0	0	0	0	ENSRNOG00000019424	ENSRNOT00000026291	STOP_GAINED	405	385	129	R/*	Cga/Tga	HGVSc=ENSRNOT00000026291.5:c.385C>T;HGVSp=ENSRNOP00000026291.5:p.Arg129X;DOMAINS=PIRSF_domain:PIRSF005227;EXON=4/8;CANONICAL=YES	Aspdh	Putative L-aspartate dehydrogenase [Source:UniProtKB/Swiss-Prot;Acc:Q5I0J9]
1_97289152_G/A	1	97289152	G	A	0	0	0	0	0	0	0	0	0	0	0	0	0	0	0	0	0	0	0	2	0	0	0	0	0	0	0	ENSRNOG00000012232	ENSRNOT00000039185	STOP_GAINED	1909	1909	637	R/*	Cga/Tga	HGVSc=ENSRNOT00000039185.2:c.1909C>T;HGVSp=ENSRNOP00000037007.2:p.Arg637X;DOMAINS=Pfam_domain:PF00277,SMART_domain:SM00197,PIRSF_domain:PIRSF037475,Prints_domain:PR00306;EXON=13/17	Hps5	Hermansky-Pudlak syndrome 5 [Source:RefSeq peptide;Acc:NP_001129084]
1_98095145_G/A	1	98095145	G	A	0	0	0	0	0	0	0	0	0	0	0	0	0	0	0	0	2	0	0	0	0	0	0	0	0	0	0	ENSRNOG00000043175	ENSRNOT00000066353	STOP_GAINED	295	295	99	R/*	Cga/Tga	HGVSc=ENSRNOT00000066353.1:c.295C>T;HGVSp=ENSRNOP00000062781.1:p.Arg99X;DOMAINS=Pfam_domain:PF00001,Superfamily_domain:81321,PROSITE_profiles:PS50262;EXON=2/3;CANONICAL=YES	F1LTP0_RAT	Uncharacterized protein [Source:UniProtKB/TrEMBL;Acc:F1LTP0]
1_98335049_G/A	1	98335049	G	A	0	0	0	0	0	0	0	0	0	0	0	0	0	0	0	0	2	0	0	2	0	0	0	0	0	0	0	ENSRNOG00000022729	ENSRNOT00000030162	STOP_GAINED	937	937	313	Q/*	Cag/Tag	HGVSc=ENSRNOT00000030162.2:c.937C>T;HGVSp=ENSRNOP00000033757.2:p.Gln313X;EXON=1/1;CANONICAL=YES	Mrgprx2l	MAS-related G protein-coupled receptor, member X2-like [Source:RefSeq peptide;Acc:NP_001002285]
1_106920615_G/A	1	106920615	G	A	0	2	0	2	0	0	0	2	0	0	2	2	2	2	0	2	0	0	0	0	2	2	2	0	0	0	0	ENSRNOG00000021986	ENSRNOT00000032337	STOP_GAINED	106	106	36	Q/*	Caa/Taa	HGVSc=ENSRNOT00000032337.4:c.106C>T;HGVSp=ENSRNOP00000040840.3:p.Gln36X;DOMAINS=Pfam_domain:PF00076,Superfamily_domain:54928,SMART_domain:SM00360,PROSITE_profiles:PS50102;EXON=1/4;CANONICAL=YES	D4A2D2_RAT	Uncharacterized protein [Source:UniProtKB/TrEMBL;Acc:D4A2D2]
1_108935658_G/A	1	108935658	G	A	0	0	0	0	0	0	0	0	0	0	0	0	0	0	0	0	0	2	2	2	0	0	0	0	2	2	2	ENSRNOG00000010803	ENSRNOT00000014573	STOP_GAINED,SPLICE_SITE	540	211	71	R/*	Cga/Tga	HGVSc=ENSRNOT00000014573.5:c.211C>T;HGVSp=ENSRNOP00000014573.5:p.Arg71X;DOMAINS=Pfam_domain:PF02931,Superfamily_domain:63712,Prints_domain:PR01079,Prints_domain:PR01620,TIGRFAM_domain:TIGR00860;EXON=5/11;CANONICAL=YES	Gabra5	Gamma-aminobutyric acid receptor subunit alpha-5 [Source:UniProtKB/Swiss-Prot;Acc:P19969]
1_114405484_C/A	1	114405484	C	A	2	0	0	0	0	0	2	0	0	0	0	0	0	0	0	0	0	2	2	2	0	0	0	0	2	2	2	ENSRNOG00000042437	ENSRNOT00000064980	STOP_GAINED	1014	772	258	E/*	Gaa/Taa	HGVSc=ENSRNOT00000064980.1:c.772G>T;HGVSp=ENSRNOP00000061660.1:p.Glu258X;DOMAINS=Pfam_domain:PF04666;EXON=4/5;CANONICAL=YES	D4A5R8_RAT	mannosyl (alpha-1,3-)-glycoprotein beta-1,4-N-acetylglucosaminyltransferase, isozyme A (Mgat4a), transcript variant 2, mRNA [Source:RefSeq DNA;Acc:NM_001012225]
1_114405490_G/A	1	114405490	G	A	0	2	0	2	2	2	0	2	2	2	2	2	2	2	2	2	2	0	0	0	2	2	2	2	0	0	0	ENSRNOG00000042437	ENSRNOT00000064980	STOP_GAINED	1008	766	256	Q/*	Cag/Tag	HGVSc=ENSRNOT00000064980.1:c.766C>T;HGVSp=ENSRNOP00000061660.1:p.Gln256X;DOMAINS=Pfam_domain:PF04666;EXON=4/5;CANONICAL=YES	D4A5R8_RAT	mannosyl (alpha-1,3-)-glycoprotein beta-1,4-N-acetylglucosaminyltransferase, isozyme A (Mgat4a), transcript variant 2, mRNA [Source:RefSeq DNA;Acc:NM_001012225]
1_125545364_C/T	1	125545364	C	T	0	0	0	2	0	0	0	2	0	0	0	0	0	0	0	0	0	0	0	0	0	2	0	0	0	0	0	ENSRNOG00000033319	ENSRNOT00000047994	STOP_GAINED	403	403	135	R/*	Cga/Tga	HGVSc=ENSRNOT00000047994.3:c.403C>T;HGVSp=ENSRNOP00000040587.3:p.Arg135X;DOMAINS=Superfamily_domain:54928,Low_complexity_(Seg):Seg,PROSITE_profiles:PS50323,PROSITE_profiles:PS50324;EXON=2/4;CANONICAL=YES	F1M8R2_RAT	Uncharacterized protein [Source:UniProtKB/TrEMBL;Acc:F1M8R2]
1_142011126_G/A	1	142011126	G	A	0	0	0	0	0	0	0	0	0	0	0	0	0	2	0	0	0	0	0	0	0	0	0	0	0	0	0	ENSRNOG00000043159	ENSRNOT00000045611	STOP_GAINED	1663	1663	555	Q/*	Caa/Taa	HGVSc=ENSRNOT00000045611.3:c.1663C>T;HGVSp=ENSRNOP00000051379.3:p.Gln555X;DOMAINS=Prints_domain:PR01535,Prints_domain:PR00592;EXON=6/6;CANONICAL=YES	Vom2r42	vomeronasal 2 receptor 42 [Source:RefSeq peptide;Acc:NP_001092981]
1_142435593_A/G	1	142435593	A	G	2	2	0	2	2	2	2	2	2	2	2	2	2	2	2	2	2	2	2	2	2	2	2	2	2	2	2	ENSRNOG00000031741	ENSRNOT00000052199	STOP_LOST	949	949	317	*/Q	Tag/Cag	HGVSc=ENSRNOT00000052199.1:c.949T>C;HGVSp=ENSRNOP00000043574.1:p.X317GlnextX;EXON=1/1;CANONICAL=YES	Olr16	olfactory receptor Olr16 [Source:RefSeq peptide;Acc:NP_001000694]
1_156142529_G/A	1	156142529	G	A	0	0	0	0	0	0	2	0	0	0	0	0	0	0	0	2	0	2	2	2	0	0	0	0	2	2	2	ENSRNOG00000042782	ENSRNOT00000067026	STOP_GAINED	64	64	22	R/*	Cga/Tga	HGVSc=ENSRNOT00000067026.1:c.64C>T;HGVSp=ENSRNOP00000060629.1:p.Arg22X;EXON=1/1;CANONICAL=YES	RGD1561870	similar to ribosomal protein L27 (RGD1561870), mRNA [Source:RefSeq DNA;Acc:NM_001109336]
1_159576286_G/T	1	159576286	G	T	2	2	0	2	0	0	2	2	2	2	2	2	2	2	2	2	2	2	2	2	2	2	2	2	2	2	2	ENSRNOG00000020188	ENSRNOT00000045726	STOP_GAINED	2714	2662	888	E/*	Gag/Tag	HGVSc=ENSRNOT00000045726.2:c.2662G>T;HGVSp=ENSRNOP00000042378.2:p.Glu888X;EXON=13/14	TRPC2_RAT	Short transient receptor potential channel 2 [Source:UniProtKB/Swiss-Prot;Acc:Q9R283]
1_159576286_G/T	1	159576286	G	T	2	2	0	2	0	0	2	2	2	2	2	2	2	2	2	2	2	2	2	2	2	2	2	2	2	2	2	ENSRNOG00000020188	ENSRNOT00000048172	STOP_GAINED	3208	3208	1070	E/*	Gag/Tag	HGVSc=ENSRNOT00000048172.2:c.3208G>T;HGVSp=ENSRNOP00000047354.2:p.Glu1070X;EXON=18/19	TRPC2_RAT	Short transient receptor potential channel 2 [Source:UniProtKB/Swiss-Prot;Acc:Q9R283]
1_159576286_G/T	1	159576286	G	T	2	2	0	2	0	0	2	2	2	2	2	2	2	2	2	2	2	2	2	2	2	2	2	2	2	2	2	ENSRNOG00000020188	ENSRNOT00000027391	STOP_GAINED	3787	3787	1263	E/*	Gag/Tag	HGVSc=ENSRNOT00000027391.5:c.3787G>T;HGVSp=ENSRNOP00000027391.5:p.Glu1263X;EXON=22/23;CANONICAL=YES	TRPC2_RAT	Short transient receptor potential channel 2 [Source:UniProtKB/Swiss-Prot;Acc:Q9R283]
1_159590430_C/T	1	159590430	C	T	0	0	0	0	0	0	2	0	0	0	0	0	0	0	0	0	0	2	2	2	0	0	0	0	0	2	0	ENSRNOG00000020251	ENSRNOT00000027427	STOP_GAINED	1002	958	320	R/*	Cga/Tga	HGVSc=ENSRNOT00000027427.5:c.958C>T;HGVSp=ENSRNOP00000027427.5:p.Arg320X;EXON=4/4;CANONICAL=YES	Art1	GPI-linked NAD(P)(+)--arginine ADP-ribosyltransferase 1 [Source:RefSeq peptide;Acc:NP_001101011]
1_159924291_C/T	1	159924291	C	T	0	0	0	0	0	0	0	0	0	0	0	0	0	0	0	0	0	0	0	2	0	0	0	0	0	0	0	ENSRNOG00000020425	ENSRNOT00000027685	STOP_GAINED	2294	1918	640	R/*	Cga/Tga	HGVSc=ENSRNOT00000027685.4:c.1918C>T;HGVSp=ENSRNOP00000027685.4:p.Arg640X;EXON=12/12;CANONICAL=YES	Stim1	Stromal interaction molecule 1 [Source:UniProtKB/Swiss-Prot;Acc:P84903]
1_160574339_G/T	1	160574339	G	T	0	0	0	0	0	0	0	0	0	0	0	2	2	0	0	0	0	0	0	0	2	2	2	0	0	0	0	ENSRNOG00000015412	ENSRNOT00000020664	STOP_GAINED	5	5	2	S/*	tCa/tAa	HGVSc=ENSRNOT00000020664.2:c.5C>A;HGVSp=ENSRNOP00000020664.1:p.Ser2X;EXON=1/1;CANONICAL=YES	Olr56	olfactory receptor Olr56 [Source:RefSeq peptide;Acc:NP_001000130]
1_160867036_C/T	1	160867036	C	T	0	0	0	0	2	2	0	0	0	0	0	0	0	0	0	0	0	0	0	0	0	0	0	0	0	0	0	ENSRNOG00000015760	ENSRNOT00000021098	STOP_GAINED	274	274	92	R/*	Cga/Tga	HGVSc=ENSRNOT00000021098.3:c.274C>T;HGVSp=ENSRNOP00000021098.3:p.Arg92X;DOMAINS=Pfam_domain:PF00001,Superfamily_domain:81321,PROSITE_profiles:PS50262;EXON=1/1;CANONICAL=YES	Olr78	olfactory receptor Olr78 [Source:RefSeq peptide;Acc:NP_001000135]
1_161758988_G/A	1	161758988	G	A	2	0	0	0	0	0	2	2	0	0	0	0	0	0	0	0	2	0	0	0	0	0	0	0	2	0	2	ENSRNOG00000043392	ENSRNOT00000067478	STOP_GAINED	69	69	23	W/*	tgG/tgA	HGVSc=ENSRNOT00000067478.1:c.69G>A;HGVSp=ENSRNOP00000059897.1:p.Trp23X;DOMAINS=Superfamily_domain:81321;EXON=1/1;CANONICAL=YES	Olr135	olfactory receptor Olr135 [Source:RefSeq peptide;Acc:NP_001001288]
1_162420841_C/A	1	162420841	C	A	0	0	0	2	0	0	0	0	0	0	0	0	0	0	2	2	0	0	0	0	0	0	0	0	0	0	0	ENSRNOG00000032268	ENSRNOT00000044707	STOP_GAINED	337	337	113	E/*	Gag/Tag	HGVSc=ENSRNOT00000044707.1:c.337G>T;HGVSp=ENSRNOP00000047104.1:p.Glu113X;DOMAINS=Pfam_domain:PF00001,Superfamily_domain:81321,Transmembrane_helices:Tmhmm,PROSITE_profiles:PS50262,PROSITE_patterns:PS00237,Prints_domain:PR00237;EXON=1/1;CANONICAL=YES	Olr165	olfactory receptor Olr165 [Source:RefSeq peptide;Acc:NP_001000172]
1_163042756_T/A	1	163042756	T	A	0	0	0	0	0	0	0	0	0	0	0	0	0	0	0	0	2	0	0	0	0	0	0	0	0	0	0	ENSRNOG00000029155	ENSRNOT00000048075	STOP_GAINED	14	14	5	L/*	tTg/tAg	HGVSc=ENSRNOT00000048075.1:c.14T>A;HGVSp=ENSRNOP00000039372.1:p.Leu5X;DOMAINS=Superfamily_domain:81321;EXON=1/1;CANONICAL=YES	Olr200	olfactory receptor Olr200 [Source:RefSeq peptide;Acc:NP_001000189]
1_165194952_A/C	1	165194952	A	C	2	2	0	2	2	2	2	2	2	2	2	2	2	2	2	2	2	2	2	2	2	2	2	2	2	2	2	ENSRNOG00000019794	ENSRNOT00000026807	STOP_GAINED	1793	1793	598	L/*	tTa/tGa	HGVSc=ENSRNOT00000026807.3:c.1793T>G;HGVSp=ENSRNOP00000026807.3:p.Leu598X;EXON=18/18;CANONICAL=YES	D4A7R5_RAT	Uncharacterized protein [Source:UniProtKB/TrEMBL;Acc:D4A5L3]
1_165194952_A/C	1	165194952	A	C	2	2	0	2	2	2	2	2	2	2	2	2	2	2	2	2	2	2	2	2	2	2	2	2	2	2	2	ENSRNOG00000019794	ENSRNOT00000067206	STOP_GAINED	1517	1517	506	L/*	tTa/tGa	HGVSc=ENSRNOT00000067206.1:c.1517T>G;HGVSp=ENSRNOP00000061887.1:p.Leu506X;EXON=15/15	D4A7R5_RAT	Uncharacterized protein [Source:UniProtKB/TrEMBL;Acc:D4A5L3]
1_165350231_G/A	1	165350231	G	A	0	0	5	1	0	0	0	0	1	2	0	0	0	0	1	1	1	0	0	0	0	0	0	0	0	0	0	ENSRNOG00000029088	ENSRNOT00000044619	STOP_GAINED	471	471	157	W/*	tgG/tgA	HGVSc=ENSRNOT00000044619.1:c.471G>A;HGVSp=ENSRNOP00000047736.1:p.Trp157X;DOMAINS=Pfam_domain:PF00001,Superfamily_domain:81321,Transmembrane_helices:Tmhmm,PROSITE_profiles:PS50262;EXON=1/1;CANONICAL=YES	Olr242	olfactory receptor Olr242 [Source:RefSeq peptide;Acc:NP_001000213]
1_177812449_C/T	1	177812449	C	T	0	2	0	0	2	2	0	2	2	2	0	0	0	2	0	2	0	2	2	2	0	0	0	0	2	2	2	ENSRNOG00000031211	ENSRNOT00000049380	STOP_GAINED	2525	2485	829	Q/*	Cag/Tag	HGVSc=ENSRNOT00000049380.2:c.2485C>T;HGVSp=ENSRNOP00000043828.2:p.Gln829X;DOMAINS=Pfam_domain:PF02994,Coiled-coils_(Ncoils):ncoils;EXON=20/20;CANONICAL=YES	ACSM5_RAT	Acyl-coenzyme A synthetase ACSM5, mitochondrial [Source:UniProtKB/Swiss-Prot;Acc:Q6AYT9]
1_179041947_G/A	1	179041947	G	A	0	0	5	2	0	0	2	0	0	0	2	2	2	0	2	2	2	2	2	2	2	2	2	2	0	1	0	ENSRNOG00000043499	ENSRNOT00000063903	STOP_GAINED	1123	1123	375	R/*	Cga/Tga	HGVSc=ENSRNOT00000063903.1:c.1123C>T;HGVSp=ENSRNOP00000062065.1:p.Arg375X;DOMAINS=Pfam_domain:PF00118,Superfamily_domain:52029,Prints_domain:PR00298;EXON=2/4;CANONICAL=YES	D3Z9X1_RAT	Uncharacterized protein [Source:UniProtKB/TrEMBL;Acc:D3Z9X1]
1_191978374_C/T	1	191978374	C	T	0	0	5	0	0	0	0	0	2	2	0	0	0	0	0	0	0	0	0	0	0	0	0	0	0	0	0	ENSRNOG00000036655	ENSRNOT00000054903	STOP_GAINED	193	193	65	R/*	Cga/Tga	HGVSc=ENSRNOT00000054903.1:c.193C>T;HGVSp=ENSRNOP00000051787.1:p.Arg65X;DOMAINS=Pfam_domain:PF01777,Low_complexity_(Seg):Seg;EXON=2/5;CANONICAL=YES	D3ZZV8_RAT	Uncharacterized protein [Source:UniProtKB/TrEMBL;Acc:D3ZZV8]
1_202510173_G/T	1	202510173	G	T	2	0	0	0	0	0	0	0	0	0	0	0	0	0	0	0	0	0	0	0	0	0	0	0	0	0	0	ENSRNOG00000030626	ENSRNOT00000064050	STOP_GAINED	558	558	186	C/*	tgC/tgA	HGVSc=ENSRNOT00000064050.1:c.558C>A;HGVSp=ENSRNOP00000063635.1:p.Cys186X;DOMAINS=PROSITE_profiles:PS50311;EXON=6/6	D3ZNL6_RAT	Uncharacterized protein [Source:UniProtKB/TrEMBL;Acc:D3ZAY6]
rs8165184	1	203294786	T	C	2	2	0	2	2	2	2	2	0	0	2	2	2	2	2	2	2	2	2	2	2	2	2	0	2	2	2	ENSRNOG00000026039	ENSRNOT00000054863	STOP_LOST	459	457	153	*/R	Tga/Cga	HGVSc=ENSRNOT00000054863.1:c.457T>C;HGVSp=ENSRNOP00000051746.1:p.X153ArgextX15;EXON=6/6	Q5I0J3_RAT	Uncharacterized protein [Source:UniProtKB/TrEMBL;Acc:D3ZSH8]
rs8165184	1	203294786	T	C	2	2	0	2	2	2	2	2	0	0	2	2	2	2	2	2	2	2	2	2	2	2	2	0	2	2	2	ENSRNOG00000026039	ENSRNOT00000048730	STOP_LOST	624	568	190	*/R	Tga/Cga	HGVSc=ENSRNOT00000048730.2:c.568T>C;HGVSp=ENSRNOP00000042901.2:p.X190ArgextX;EXON=11/11	Q5I0J3_RAT	Uncharacterized protein [Source:UniProtKB/TrEMBL;Acc:D3ZSH8]
rs8165184	1	203294786	T	C	2	2	0	2	2	2	2	2	0	0	2	2	2	2	2	2	2	2	2	2	2	2	2	0	2	2	2	ENSRNOG00000026039	ENSRNOT00000036132	STOP_LOST	639	592	198	*/R	Tga/Cga	HGVSc=ENSRNOT00000036132.4:c.592T>C;HGVSp=ENSRNOP00000030401.4:p.X198ArgextX15;EXON=8/8;CANONICAL=YES	Q5I0J3_RAT	Uncharacterized protein [Source:UniProtKB/TrEMBL;Acc:D3ZSH8]
1_204385642_C/T	1	204385642	C	T	0	2	0	2	0	0	0	0	0	0	0	0	2	0	0	2	2	0	0	0	0	0	0	2	0	0	0	ENSRNOG00000036643	ENSRNOT00000054860	STOP_GAINED	113	94	32	R/*	Cga/Tga	HGVSc=ENSRNOT00000054860.2:c.94C>T;HGVSp=ENSRNOP00000051743.2:p.Arg32X;DOMAINS=Pfam_domain:PF01157,Superfamily_domain:50104;EXON=1/1;CANONICAL=YES	D3ZRA9_RAT	Uncharacterized protein [Source:UniProtKB/TrEMBL;Acc:D3ZRA9]
1_208381119_G/A	1	208381119	G	A	0	2	0	0	0	0	0	0	0	0	0	0	2	0	0	2	2	0	0	0	2	0	0	0	0	0	0	ENSRNOG00000020813	ENSRNOT00000064582	STOP_GAINED,SPLICE_SITE	2600	2600	867	W/*	tGg/tAg	HGVSc=ENSRNOT00000064582.1:c.2600G>A;HGVSp=ENSRNOP00000061699.1:p.Trp867X;EXON=18/20	Ltbp3	latent transforming growth factor beta binding protein 3 [Source:RefSeq peptide;Acc:NP_001178490]
1_208394032_C/A	1	208394032	C	A	2	2	2	2	2	2	2	2	2	2	2	2	2	2	2	2	2	2	2	2	2	2	2	2	2	2	2	ENSRNOG00000023668	ENSRNOT00000032387	STOP_GAINED	933	910	304	G/*	Gga/Tga	HGVSc=ENSRNOT00000032387.4:c.910G>T;HGVSp=ENSRNOP00000030146.4:p.Gly304X;DOMAINS=Superfamily_domain:48371,PROSITE_profiles:PS50011;EXON=6/18;CANONICAL=YES	Scyl1	N-terminal kinase-like protein [Source:UniProtKB/Swiss-Prot;Acc:Q5M9F8]
1_211443490_G/A	1	211443490	G	A	0	0	0	0	2	2	0	0	0	0	0	0	0	0	0	0	0	0	0	0	0	0	0	0	0	0	0	ENSRNOG00000019341	ENSRNOT00000065694	STOP_GAINED	538	511	171	Q/*	Cag/Tag	HGVSc=ENSRNOT00000065694.1:c.511C>T;HGVSp=ENSRNOP00000059849.1:p.Gln171X;EXON=4/4	Tmem179b	transmembrane protein 179B [Source:RefSeq peptide;Acc:NP_001103042]
1_211443490_G/A	1	211443490	G	A	0	0	0	0	2	2	0	0	0	0	0	0	0	0	0	0	0	0	0	0	0	0	0	0	0	0	0	ENSRNOG00000019341	ENSRNOT00000026232	STOP_GAINED	673	646	216	Q/*	Cag/Tag	HGVSc=ENSRNOT00000026232.5:c.646C>T;HGVSp=ENSRNOP00000026232.4:p.Gln216X;EXON=5/5;CANONICAL=YES	Tmem179b	transmembrane protein 179B [Source:RefSeq peptide;Acc:NP_001103042]
1_211514008_C/T	1	211514008	C	T	0	0	0	0	2	2	0	0	0	0	0	0	0	0	0	0	2	0	0	0	0	0	0	0	0	0	0	ENSRNOG00000019636	ENSRNOT00000065977	STOP_GAINED	828	439	147	Q/*	Cag/Tag	HGVSc=ENSRNOT00000065977.1:c.439C>T;HGVSp=ENSRNOP00000061399.1:p.Gln147X;DOMAINS=Pfam_domain:PF06775;EXON=8/19	D4A8T4_RAT	Uncharacterized protein [Source:UniProtKB/TrEMBL;Acc:D4A1W9]
1_213785063_T/A	1	213785063	T	A	0	2	0	0	2	2	2	2	0	0	0	0	0	0	0	0	0	2	2	2	0	0	0	0	0	2	0	ENSRNOG00000025857	ENSRNOT00000035910	STOP_GAINED	457	457	153	R/*	Aga/Tga	HGVSc=ENSRNOT00000035910.4:c.457A>T;HGVSp=ENSRNOP00000032861.4:p.Arg153X;DOMAINS=Pfam_domain:PF04103;EXON=6/7;CANONICAL=YES	D3ZJ02_RAT	Uncharacterized protein [Source:UniProtKB/TrEMBL;Acc:D3ZJ02]
1_215594754_C/T	1	215594754	C	T	0	1	0	0	1	1	0	0	0	0	0	0	0	0	0	0	0	0	0	0	0	0	0	0	0	0	0	ENSRNOG00000012067	ENSRNOT00000016152	STOP_GAINED	725	547	183	R/*	Cga/Tga	HGVSc=ENSRNOT00000016152.5:c.547C>T;HGVSp=ENSRNOP00000016152.5:p.Arg183X;EXON=3/3;CANONICAL=YES	Fam111a	family with sequence similarity 111, member A (Fam111a), mRNA [Source:RefSeq DNA;Acc:NM_001109163]
1_223875139_G/A	1	223875139	G	A	1	0	0	0	1	1	1	0	0	0	0	0	0	0	0	0	0	0	0	1	0	0	0	0	1	1	2	ENSRNOG00000017878	ENSRNOT00000024093	STOP_GAINED	100	55	19	Q/*	Caa/Taa	HGVSc=ENSRNOT00000024093.5:c.55C>T;HGVSp=ENSRNOP00000024093.5:p.Gln19X;DOMAINS=Superfamily_domain:53720;EXON=1/16;CANONICAL=YES	D3ZCV5_RAT	Uncharacterized protein [Source:UniProtKB/TrEMBL;Acc:D3ZCV5]
1_227481512_G/T	1	227481512	G	T	2	2	5	2	2	2	2	2	2	2	2	2	2	2	2	2	2	2	2	2	2	2	2	2	2	2	2	ENSRNOG00000015030	ENSRNOT00000020361	STOP_GAINED	2821	2682	894	C/*	tgC/tgA	HGVSc=ENSRNOT00000020361.5:c.2682C>A;HGVSp=ENSRNOP00000020361.5:p.Cys894X;EXON=20/27	E9PTS1_RAT	tight junction protein ZO-2 [Source:RefSeq peptide;Acc:NP_446225]
1_227481512_G/T	1	227481512	G	T	2	2	5	2	2	2	2	2	2	2	2	2	2	2	2	2	2	2	2	2	2	2	2	2	2	2	2	ENSRNOG00000015030	ENSRNOT00000064578	STOP_GAINED	2821	2682	894	C/*	tgC/tgA	HGVSc=ENSRNOT00000064578.1:c.2682C>A;HGVSp=ENSRNOP00000059068.1:p.Cys894X;EXON=20/29;CANONICAL=YES	E9PTS1_RAT	tight junction protein ZO-2 [Source:RefSeq peptide;Acc:NP_446225]
1_227481512_G/T	1	227481512	G	T	2	2	5	2	2	2	2	2	2	2	2	2	2	2	2	2	2	2	2	2	2	2	2	2	2	2	2	ENSRNOG00000015030	ENSRNOT00000065921	STOP_GAINED	2821	2682	894	C/*	tgC/tgA	HGVSc=ENSRNOT00000065921.1:c.2682C>A;HGVSp=ENSRNOP00000062549.1:p.Cys894X;EXON=20/29	E9PTS1_RAT	tight junction protein ZO-2 [Source:RefSeq peptide;Acc:NP_446225]
1_245883670_G/A	1	245883670	G	A	5	0	5	0	5	5	5	5	0	5	0	0	0	0	0	0	0	2	2	2	0	0	0	0	2	2	5	ENSRNOG00000014574	ENSRNOT00000054719	STOP_GAINED,SPLICE_SITE	1286	1286	429	W/*	tGg/tAg	HGVSc=ENSRNOT00000054719.2:c.1286G>A;HGVSp=ENSRNOP00000051602.2:p.Trp429X;DOMAINS=Pfam_domain:PF01150;EXON=15/18	D4A617_RAT	Uncharacterized protein [Source:UniProtKB/TrEMBL;Acc:D4A617]
1_251000955_C/T	1	251000955	C	T	2	2	0	2	0	0	2	2	2	2	2	2	2	2	2	0	0	0	0	0	2	2	2	0	0	0	0	ENSRNOG00000017822	ENSRNOT00000024198	STOP_GAINED	21	21	7	W/*	tgG/tgA	HGVSc=ENSRNOT00000024198.3:c.21G>A;HGVSp=ENSRNOP00000024198.2:p.Trp7X;EXON=1/17;CANONICAL=YES	Mgea5	Bifunctional protein NCOATBeta-hexosaminidaseHistone acetyltransferase [Source:UniProtKB/Swiss-Prot;Acc:Q8VIJ5]
1_252533975_T/A	1	252533975	T	A	2	2	0	2	0	0	0	2	2	2	2	2	2	2	2	0	2	0	0	0	2	2	2	0	0	0	0	ENSRNOG00000026031	ENSRNOT00000036121	STOP_GAINED	301	301	101	R/*	Aga/Tga	HGVSc=ENSRNOT00000036121.2:c.301A>T;HGVSp=ENSRNOP00000043644.1:p.Arg101X;DOMAINS=Pfam_domain:PF01253,Superfamily_domain:55159,TIGRFAM_domain:TIGR01160;EXON=2/3;CANONICAL=YES	D3ZD81_RAT	Uncharacterized protein [Source:UniProtKB/TrEMBL;Acc:D3ZD81]
1_258536842_C/A	1	258536842	C	A	2	2	5	2	2	2	2	2	2	2	2	2	2	2	2	2	0	2	2	2	2	2	2	2	2	2	5	ENSRNOG00000025884	ENSRNOT00000038101	STOP_GAINED	118	118	40	E/*	Gag/Tag	HGVSc=ENSRNOT00000038101.3:c.118G>T;HGVSp=ENSRNOP00000035266.3:p.Glu40X;DOMAINS=Superfamily_domain:50985,PROSITE_profiles:PS50012;EXON=1/2;CANONICAL=YES	D4A2X3_RAT	Uncharacterized protein [Source:UniProtKB/TrEMBL;Acc:D4A2X3]
1_267814580_G/T	1	267814580	G	T	0	0	0	0	0	0	0	0	0	0	0	0	2	0	0	0	0	0	0	0	0	0	0	0	0	0	0	ENSRNOG00000012034	ENSRNOT00000015997	STOP_GAINED	1441	1441	481	E/*	Gag/Tag	HGVSc=ENSRNOT00000015997.4:c.1441G>T;HGVSp=ENSRNOP00000015997.4:p.Glu481X;DOMAINS=Pfam_domain:PF00135,Superfamily_domain:53474;EXON=10/11;CANONICAL=YES	Ces2i	Uncharacterized protein [Source:UniProtKB/TrEMBL;Acc:D3ZE31]
2_996146_A/T	2	996146	A	T	0	0	0	0	0	0	0	0	0	0	0	0	0	0	0	0	0	1	1	1	0	0	0	1	1	1	6	ENSRNOG00000033945	ENSRNOT00000042764	STOP_GAINED	154	154	52	K/*	Aaa/Taa	HGVSc=ENSRNOT00000042764.1:c.154A>T;HGVSp=ENSRNOP00000046133.1:p.Lys52X;DOMAINS=Prints_domain:PR00882;EXON=1/3;CANONICAL=YES	F1LZY4_RAT	Uncharacterized protein [Source:UniProtKB/TrEMBL;Acc:F1LZY4]
2_14857569_C/T	2	14857569	C	T	2	0	0	0	2	2	0	2	0	0	0	0	2	0	0	0	2	0	0	0	0	0	0	0	2	0	0	ENSRNOG00000034042	ENSRNOT00000051585	STOP_GAINED	550	550	184	Q/*	Cag/Tag	HGVSc=ENSRNOT00000051585.2:c.550C>T;HGVSp=ENSRNOP00000059817.1:p.Gln184X;EXON=5/5;CANONICAL=YES	F1M2W8_RAT	Uncharacterized protein [Source:UniProtKB/TrEMBL;Acc:F1M2W8]
2_25951392_C/T	2	25951392	C	T	0	0	0	0	0	0	0	2	0	0	2	0	2	0	0	0	0	0	0	0	2	2	2	0	0	0	0	ENSRNOG00000018045	ENSRNOT00000024269	STOP_GAINED	131	91	31	R/*	Cga/Tga	HGVSc=ENSRNOT00000024269.3:c.91C>T;HGVSp=ENSRNOP00000024269.2:p.Arg31X;EXON=1/1;CANONICAL=YES	F1LUJ8_RAT	Uncharacterized protein [Source:UniProtKB/TrEMBL;Acc:F1LUJ8]
2_26718557_G/A	2	26718557	G	A	0	0	0	0	0	0	0	0	0	0	0	0	0	0	0	2	0	2	2	2	0	0	0	0	0	0	0	ENSRNOG00000008250	ENSRNOT00000061529	STOP_GAINED	727	727	243	R/*	Cga/Tga	HGVSc=ENSRNOT00000061529.1:c.727C>T;HGVSp=ENSRNOP00000058247.1:p.Arg243X;EXON=3/4;CANONICAL=YES	F1LXA5_RAT	Uncharacterized protein [Source:UniProtKB/TrEMBL;Acc:F1LXA5]
2_60673449_G/A	2	60673449	G	A	2	2	0	2	2	2	2	2	2	2	2	2	2	2	2	2	2	2	2	2	2	2	2	2	2	2	2	ENSRNOG00000018865	ENSRNOT00000025693	STOP_GAINED	3693	3693	1231	W/*	tgG/tgA	HGVSc=ENSRNOT00000025693.5:c.3693G>A;HGVSp=ENSRNOP00000025693.5:p.Trp1231X;EXON=19/24;CANONICAL=YES	Adamts12	A disintegrin and metalloproteinase with thrombospondin motifs 12 [Source:RefSeq peptide;Acc:NP_001099890]
2_60673449_G/A	2	60673449	G	A	2	2	0	2	2	2	2	2	2	2	2	2	2	2	2	2	2	2	2	2	2	2	2	2	2	2	2	ENSRNOG00000018865	ENSRNOT00000067045	STOP_GAINED	3434	2013	671	W/*	tgG/tgA	HGVSc=ENSRNOT00000067045.1:c.2013G>A;HGVSp=ENSRNOP00000063426.1:p.Trp671X;EXON=17/22	Adamts12	A disintegrin and metalloproteinase with thrombospondin motifs 12 [Source:RefSeq peptide;Acc:NP_001099890]
2_78744583_C/T	2	78744583	C	T	0	0	0	0	0	0	2	0	0	0	0	0	0	0	0	0	0	2	2	0	0	0	0	0	0	0	0	ENSRNOG00000032128	ENSRNOT00000004997	STOP_GAINED	331	331	111	Q/*	Cag/Tag	HGVSc=ENSRNOT00000004997.5:c.331C>T;HGVSp=ENSRNOP00000004997.5:p.Gln111X;DOMAINS=Pfam_domain:PF00183,Superfamily_domain:54211;EXON=2/5;CANONICAL=YES	F1M2F7_RAT	Uncharacterized protein [Source:UniProtKB/TrEMBL;Acc:F1M2F7]
2_87349022_C/T	2	87349022	C	T	2	2	0	2	2	5	2	0	2	2	5	5	5	0	0	5	5	2	2	5	2	2	2	2	5	5	5	ENSRNOG00000043478	ENSRNOT00000066559	STOP_GAINED	25	25	9	R/*	Cga/Tga	HGVSc=ENSRNOT00000066559.1:c.25C>T;HGVSp=ENSRNOP00000060522.1:p.Arg9X;DOMAINS=Cleavage_site_(Signalp):Sigp;EXON=1/5;CANONICAL=YES	F1LY66_RAT	Uncharacterized protein [Source:UniProtKB/TrEMBL;Acc:F1LY66]
2_94605547_C/A	2	94605547	C	A	0	0	0	0	0	0	0	0	0	0	0	0	0	2	0	0	0	0	0	0	0	0	0	0	0	0	0	ENSRNOG00000038814	ENSRNOT00000052163	STOP_GAINED	652	652	218	G/*	Gga/Tga	HGVSc=ENSRNOT00000052163.2:c.652G>T;HGVSp=ENSRNOP00000045439.2:p.Gly218X;EXON=10/11;CANONICAL=YES	F1M756_RAT	Uncharacterized protein [Source:UniProtKB/TrEMBL;Acc:F1M756]
2_102214068_T/G	2	102214068	T	G	0	0	0	0	0	0	0	2	0	0	0	0	0	0	0	0	0	0	0	0	0	0	0	0	0	0	0	ENSRNOG00000038753	ENSRNOT00000059205	STOP_LOST	1281	1281	427	*/C	tgA/tgC	HGVSc=ENSRNOT00000059205.1:c.1281A>C;HGVSp=ENSRNOP00000055976.1:p.X427CysextX;EXON=7/7;CANONICAL=YES	F1LTE9_RAT	Uncharacterized protein [Source:UniProtKB/TrEMBL;Acc:F1LTE9]
2_121692272_C/T	2	121692272	C	T	0	0	0	2	2	1	1	2	0	0	2	2	2	2	2	0	2	2	2	2	2	2	2	0	2	2	2	ENSRNOG00000021566	ENSRNOT00000037606	STOP_GAINED	169	169	57	Q/*	Cag/Tag	HGVSc=ENSRNOT00000037606.3:c.169C>T;HGVSp=ENSRNOP00000045977.2:p.Gln57X;DOMAINS=Low_complexity_(Seg):Seg,PROSITE_profiles:PS50311,PROSITE_profiles:PS50324;EXON=3/8;CANONICAL=YES	F1M3H5_RAT	Uncharacterized protein [Source:UniProtKB/TrEMBL;Acc:F1M3H5]
2_126291152_G/A	2	126291152	G	A	2	2	0	0	0	0	0	0	2	2	0	0	0	0	0	0	0	0	0	0	0	0	0	0	0	0	0	ENSRNOG00000013316	ENSRNOT00000017806	STOP_GAINED	490	490	164	Q/*	Cag/Tag	HGVSc=ENSRNOT00000017806.4:c.490C>T;HGVSp=ENSRNOP00000044952.2:p.Gln164X;DOMAINS=Pfam_domain:PF00389,Pfam_domain:PF02826,Superfamily_domain:51735,PROSITE_patterns:PS00065;EXON=2/5;CANONICAL=YES	D3ZI50_RAT	Uncharacterized protein [Source:UniProtKB/TrEMBL;Acc:D3ZI50]
2_132215825_G/A	2	132215825	G	A	0	0	0	0	2	2	0	0	0	0	0	2	2	2	2	0	0	0	0	0	0	0	2	0	0	0	0	ENSRNOG00000008655	ENSRNOT00000011645	STOP_GAINED	556	556	186	Q/*	Cag/Tag	HGVSc=ENSRNOT00000011645.3:c.556C>T;HGVSp=ENSRNOP00000055157.1:p.Gln186X;DOMAINS=Low_complexity_(Seg):Seg;EXON=5/8;CANONICAL=YES	F1LUT5_RAT	Uncharacterized protein [Source:UniProtKB/TrEMBL;Acc:F1LUT5]
2_144349060_G/A	2	144349060	G	A	2	2	0	2	2	2	2	2	2	2	2	2	2	2	2	2	2	2	2	2	2	2	2	2	2	2	2	ENSRNOG00000014155	ENSRNOT00000031894	STOP_GAINED	1167	1076	359	W/*	tGg/tAg	HGVSc=ENSRNOT00000031894.3:c.1076G>A;HGVSp=ENSRNOP00000033089.3:p.Trp359X;EXON=4/8	D3ZHG6_RAT	spartin [Source:RefSeq peptide;Acc:NP_001099903]
2_144349060_G/A	2	144349060	G	A	2	2	0	2	2	2	2	2	2	2	2	2	2	2	2	2	2	2	2	2	2	2	2	2	2	2	2	ENSRNOG00000014155	ENSRNOT00000018978	STOP_GAINED	1329	1238	413	W/*	tGg/tAg	HGVSc=ENSRNOT00000018978.5:c.1238G>A;HGVSp=ENSRNOP00000018978.5:p.Trp413X;EXON=6/10;CANONICAL=YES	D3ZHG6_RAT	spartin [Source:RefSeq peptide;Acc:NP_001099903]
2_144349060_G/A	2	144349060	G	A	2	2	0	2	2	2	2	2	2	2	2	2	2	2	2	2	2	2	2	2	2	2	2	2	2	2	2	ENSRNOG00000014155	ENSRNOT00000057978	STOP_GAINED	1359	398	133	W/*	tGg/tAg	HGVSc=ENSRNOT00000057978.2:c.398G>A;HGVSp=ENSRNOP00000054787.2:p.Trp133X;EXON=6/11	D3ZHG6_RAT	spartin [Source:RefSeq peptide;Acc:NP_001099903]
2_152983731_C/T	2	152983731	C	T	2	0	0	0	2	2	2	0	0	0	2	2	2	2	0	2	0	0	0	0	2	2	2	0	0	0	0	ENSRNOG00000028772	ENSRNOT00000033266	STOP_GAINED	95	95	32	W/*	tGg/tAg	HGVSc=ENSRNOT00000033266.4:c.95G>A;HGVSp=ENSRNOP00000034624.4:p.Trp32X;DOMAINS=Low_complexity_(Seg):Seg;EXON=1/3;CANONICAL=YES	F1M254_RAT	Uncharacterized protein [Source:UniProtKB/TrEMBL;Acc:F1LXS2]
2_174024833_C/T	2	174024833	C	T	2	0	0	2	2	2	2	2	2	2	2	2	2	2	2	2	2	2	2	2	2	2	2	2	2	2	2	ENSRNOG00000027428	ENSRNOT00000037938	STOP_GAINED	427	427	143	Q/*	Cag/Tag	HGVSc=ENSRNOT00000037938.3:c.427C>T;HGVSp=ENSRNOP00000029012.3:p.Gln143X;DOMAINS=Pfam_domain:PF02518,Superfamily_domain:55874,SMART_domain:SM00387,PIRSF_domain:PIRSF002583;EXON=2/6;CANONICAL=YES	F1LT18_RAT	Uncharacterized protein [Source:UniProtKB/TrEMBL;Acc:F1LT18]
2_179009851_A/T	2	179009851	A	T	0	0	5	0	0	0	0	0	0	0	0	0	0	0	0	0	0	5	1	5	0	0	0	0	2	2	2	ENSRNOG00000037617	ENSRNOT00000057057	STOP_GAINED	180	180	60	C/*	tgT/tgA	HGVSc=ENSRNOT00000057057.1:c.180T>A;HGVSp=ENSRNOP00000053889.1:p.Cys60X;DOMAINS=Low_complexity_(Seg):Seg,PROSITE_profiles:PS50311,PROSITE_patterns:PS00652,PROSITE_patterns:PS00983;EXON=2/3	F1LZB3_RAT	Uncharacterized protein [Source:UniProtKB/TrEMBL;Acc:F1LZB3]
2_179009877_G/A	2	179009877	G	A	0	0	5	0	0	0	0	0	0	0	0	0	0	0	0	0	0	5	2	2	0	0	0	0	2	1	2	ENSRNOG00000037617	ENSRNOT00000057057	STOP_GAINED	154	154	52	Q/*	Cag/Tag	HGVSc=ENSRNOT00000057057.1:c.154C>T;HGVSp=ENSRNOP00000053889.1:p.Gln52X;DOMAINS=Low_complexity_(Seg):Seg,PROSITE_profiles:PS50311,PROSITE_patterns:PS00652,PROSITE_patterns:PS00983;EXON=2/3	F1LZB3_RAT	Uncharacterized protein [Source:UniProtKB/TrEMBL;Acc:F1LZB3]
2_179043324_T/A	2	179043324	T	A	0	0	0	0	0	0	0	0	0	0	0	0	0	0	0	0	0	2	2	2	0	0	0	0	2	2	2	ENSRNOG00000042212	ENSRNOT00000068041	STOP_GAINED,SPLICE_SITE	655	655	219	K/*	Aag/Tag	HGVSc=ENSRNOT00000068041.1:c.655A>T;HGVSp=ENSRNOP00000061926.1:p.Lys219X;DOMAINS=Superfamily_domain:50249;EXON=7/7;CANONICAL=YES	F1M679_RAT	Uncharacterized protein [Source:UniProtKB/TrEMBL;Acc:F1M679]
2_179630707_G/A	2	179630707	G	A	0	0	0	0	0	0	2	0	0	0	2	2	0	0	0	0	0	0	0	0	2	2	2	0	0	0	0	ENSRNOG00000015533	ENSRNOT00000020819	STOP_GAINED,SPLICE_SITE	1136	1136	379	W/*	tGg/tAg	HGVSc=ENSRNOT00000020819.5:c.1136G>A;HGVSp=ENSRNOP00000062977.1:p.Trp379X;EXON=3/4;CANONICAL=YES	F1LV61_RAT	Uncharacterized protein [Source:UniProtKB/TrEMBL;Acc:F1LV61]
2_181400122_G/T	2	181400122	G	T	2	5	0	5	5	5	0	1	5	5	0	0	5	0	0	0	0	5	5	1	5	5	6	5	0	0	0	ENSRNOG00000020539	ENSRNOT00000027850	STOP_GAINED	640	640	214	E/*	Gag/Tag	HGVSc=ENSRNOT00000027850.5:c.640G>T;HGVSp=ENSRNOP00000027850.4:p.Glu214X;DOMAINS=PROSITE_profiles:PS50324,PROSITE_profiles:PS50325;EXON=1/7;CANONICAL=YES	F1LMZ5_RAT	mucin-1 [Source:RefSeq peptide;Acc:NP_036734]
2_184535149_G/A	2	184535149	G	A	0	0	0	0	0	0	2	0	0	0	0	0	0	0	0	0	0	2	2	2	0	0	0	0	0	0	0	ENSRNOG00000027525	ENSRNOT00000038134	STOP_GAINED	97	97	33	Q/*	Cag/Tag	HGVSc=ENSRNOT00000038134.2:c.97C>T;HGVSp=ENSRNOP00000032491.2:p.Gln33X;DOMAINS=Superfamily_domain:47473;EXON=1/2;CANONICAL=YES	LOC685662	Uncharacterized protein [Source:UniProtKB/TrEMBL;Acc:D3ZXQ7]
2_184583269_G/T	2	184583269	G	T	0	0	0	0	0	0	0	0	0	0	0	0	0	0	0	2	0	0	0	0	0	0	0	0	0	0	0	ENSRNOG00000042606	ENSRNOT00000066410	STOP_LOST	1118	1118	373	*/L	tGa/tTa	HGVSc=ENSRNOT00000066410.1:c.1118G>T;HGVSp=ENSRNOP00000063591.1:p.X373LeuextX;EXON=8/8;CANONICAL=YES	D3ZYV3_RAT	Uncharacterized protein [Source:UniProtKB/TrEMBL;Acc:D3ZYV3]
2_185198898_C/T	2	185198898	C	T	0	0	0	2	2	2	0	0	2	2	0	0	0	2	2	0	2	0	0	0	0	0	0	0	0	0	0	ENSRNOG00000029177	ENSRNOT00000044052	STOP_GAINED	61	61	21	R/*	Cga/Tga	HGVSc=ENSRNOT00000044052.2:c.61C>T;HGVSp=ENSRNOP00000043930.2:p.Arg21X;DOMAINS=Low_complexity_(Seg):Seg,PROSITE_profiles:PS50311,PROSITE_profiles:PS50099,Prints_domain:PR01217,Prints_domain:PR00239;EXON=1/2;CANONICAL=YES	D4A802_RAT	Uncharacterized protein [Source:UniProtKB/TrEMBL;Acc:D3ZBZ0]
2_200340936_G/A	2	200340936	G	A	0	0	0	2	0	0	0	0	0	0	2	0	0	0	0	0	2	0	0	0	0	2	2	2	0	0	0	ENSRNOG00000037123	ENSRNOT00000055994	STOP_GAINED	270	270	90	W/*	tgG/tgA	HGVSc=ENSRNOT00000055994.1:c.270G>A;HGVSp=ENSRNOP00000052848.1:p.Trp90X;EXON=4/4;CANONICAL=YES	D4A2A7_RAT	Uncharacterized protein [Source:UniProtKB/TrEMBL;Acc:D4A2A7]
2_209411604_G/A	2	209411604	G	A	0	0	0	0	0	0	0	2	0	0	0	0	0	0	0	0	0	0	0	0	0	0	0	0	0	0	0	ENSRNOG00000017232	ENSRNOT00000023228	STOP_GAINED	204	204	68	W/*	tgG/tgA	HGVSc=ENSRNOT00000023228.5:c.204G>A;HGVSp=ENSRNOP00000023229.5:p.Trp68X;DOMAINS=Low_complexity_(Seg):Seg,PROSITE_profiles:PS50099,Prints_domain:PR01218;EXON=2/7;CANONICAL=YES	D4A408_RAT	Uncharacterized protein [Source:UniProtKB/TrEMBL;Acc:D4A408]
2_212560258_C/A	2	212560258	C	A	0	0	0	0	0	0	0	0	0	0	0	0	0	0	0	0	0	0	0	0	0	0	0	1	0	0	0	ENSRNOG00000014515	ENSRNOT00000039921	STOP_GAINED	1051	430	144	G/*	Gga/Tga	HGVSc=ENSRNOT00000039921.2:c.430G>T;HGVSp=ENSRNOP00000040495.2:p.Gly144X;DOMAINS=Superfamily_domain:52799;EXON=6/15	Cdc14a	CDC14 cell division cycle 14 homolog A isoform 1 [Source:RefSeq peptide;Acc:NP_001128328]
2_212560258_C/A	2	212560258	C	A	0	0	0	0	0	0	0	0	0	0	0	0	0	0	0	0	0	0	0	0	0	0	0	1	0	0	0	ENSRNOG00000014515	ENSRNOT00000064735	STOP_GAINED	1198	577	193	G/*	Gga/Tga	HGVSc=ENSRNOT00000064735.1:c.577G>T;HGVSp=ENSRNOP00000061448.1:p.Gly193X;DOMAINS=Superfamily_domain:52799;EXON=8/17	Cdc14a	CDC14 cell division cycle 14 homolog A isoform 1 [Source:RefSeq peptide;Acc:NP_001128328]
2_212560258_C/A	2	212560258	C	A	0	0	0	0	0	0	0	0	0	0	0	0	0	0	0	0	0	0	0	0	0	0	0	1	0	0	0	ENSRNOG00000014515	ENSRNOT00000019523	STOP_GAINED	1124	577	193	G/*	Gga/Tga	HGVSc=ENSRNOT00000019523.5:c.577G>T;HGVSp=ENSRNOP00000019523.5:p.Gly193X;DOMAINS=Superfamily_domain:52799;EXON=8/16;CANONICAL=YES	Cdc14a	CDC14 cell division cycle 14 homolog A isoform 1 [Source:RefSeq peptide;Acc:NP_001128328]
2_223426637_C/A	2	223426637	C	A	1	2	0	2	0	0	0	0	0	0	1	6	1	1	1	0	1	0	0	0	0	2	1	0	0	0	0	ENSRNOG00000036986	ENSRNOT00000055634	STOP_GAINED	456	456	152	C/*	tgC/tgA	HGVSc=ENSRNOT00000055634.1:c.456C>A;HGVSp=ENSRNOP00000052496.1:p.Cys152X;DOMAINS=PROSITE_profiles:PS50325;EXON=3/3;CANONICAL=YES	F1M846_RAT	Uncharacterized protein [Source:UniProtKB/TrEMBL;Acc:F1M846]
2_225317526_G/A	2	225317526	G	A	2	0	5	2	0	0	0	0	0	0	0	0	0	2	0	0	0	2	2	5	0	5	0	2	0	0	5	ENSRNOG00000030594	ENSRNOT00000050384	STOP_GAINED	94	94	32	R/*	Cga/Tga	HGVSc=ENSRNOT00000050384.3:c.94C>T;HGVSp=ENSRNOP00000042560.3:p.Arg32X;DOMAINS=Pfam_domain:PF01157,Superfamily_domain:50104;EXON=1/1;CANONICAL=YES	RGD1561815	Uncharacterized protein [Source:UniProtKB/TrEMBL;Acc:D4A4G9]
2_227321908_G/A	2	227321908	G	A	0	0	0	0	0	0	0	0	0	0	0	0	0	0	1	0	0	0	0	0	0	0	0	0	0	0	0	ENSRNOG00000023599	ENSRNOT00000034706	STOP_GAINED,SPLICE_SITE	1251	1251	417	W/*	tgG/tgA	HGVSc=ENSRNOT00000034706.3:c.1251G>A;HGVSp=ENSRNOP00000032881.3:p.Trp417X;DOMAINS=Pfam_domain:PF00089,Superfamily_domain:50494,SMART_domain:SM00020,PROSITE_profiles:PS50240;EXON=16/23;CANONICAL=YES	D3ZIX5_RAT	Uncharacterized protein [Source:UniProtKB/TrEMBL;Acc:D3ZIX5]
2_240661325_C/T	2	240661325	C	T	2	2	0	2	2	2	2	2	2	2	2	2	2	2	2	2	2	2	2	2	2	2	2	2	2	2	2	ENSRNOG00000036885	ENSRNOT00000040856	STOP_GAINED	1375	1375	459	R/*	Cga/Tga	HGVSc=ENSRNOT00000040856.2:c.1375C>T;HGVSp=ENSRNOP00000044805.2:p.Arg459X;DOMAINS=Pfam_domain:PF02841,Superfamily_domain:48340,Coiled-coils_(Ncoils):ncoils;EXON=9/11;CANONICAL=YES	RGD1561239	Uncharacterized protein [Source:UniProtKB/TrEMBL;Acc:D3ZJ56]
2_240661325_C/T	2	240661325	C	T	2	2	0	2	2	2	2	2	2	2	2	2	2	2	2	2	2	2	2	2	2	2	2	2	2	2	2	ENSRNOG00000036885	ENSRNOT00000055384	STOP_GAINED	1069	1069	357	R/*	Cga/Tga	HGVSc=ENSRNOT00000055384.1:c.1069C>T;HGVSp=ENSRNOP00000052250.1:p.Arg357X;DOMAINS=Pfam_domain:PF02841,Superfamily_domain:48340,Coiled-coils_(Ncoils):ncoils;EXON=7/8	RGD1561239	Uncharacterized protein [Source:UniProtKB/TrEMBL;Acc:D3ZJ56]
2_240661325_C/T	2	240661325	C	T	2	2	0	2	2	2	2	2	2	2	2	2	2	2	2	2	2	2	2	2	2	2	2	2	2	2	2	ENSRNOG00000036885	ENSRNOT00000055383	STOP_GAINED	211	211	71	R/*	Cga/Tga	HGVSc=ENSRNOT00000055383.1:c.211C>T;HGVSp=ENSRNOP00000052249.1:p.Arg71X;DOMAINS=Pfam_domain:PF02841,Superfamily_domain:48340,Coiled-coils_(Ncoils):ncoils;EXON=3/3	RGD1561239	Uncharacterized protein [Source:UniProtKB/TrEMBL;Acc:D3ZJ56]
2_243668083_C/G	2	243668083	C	G	2	0	0	0	0	0	0	0	0	0	0	0	0	0	0	0	2	0	0	0	0	0	0	0	0	0	0	ENSRNOG00000014143	ENSRNOT00000019210	STOP_GAINED	2828	2828	943	S/*	tCa/tGa	HGVSc=ENSRNOT00000019210.4:c.2828C>G;HGVSp=ENSRNOP00000019210.3:p.Ser943X;DOMAINS=Pfam_domain:PF01391,Low_complexity_(Seg):Seg,PROSITE_profiles:PS50315;EXON=45/57;CANONICAL=YES	Col24a1	Uncharacterized protein [Source:UniProtKB/TrEMBL;Acc:F1M748]
2_252685809_T/A	2	252685809	T	A	0	0	0	2	0	0	0	0	0	0	2	0	0	2	2	0	0	2	2	2	0	2	2	0	0	2	0	ENSRNOG00000029125	ENSRNOT00000049775	STOP_GAINED	680	680	227	L/*	tTa/tAa	HGVSc=ENSRNOT00000049775.2:c.680T>A;HGVSp=ENSRNOP00000042911.2:p.Leu227X;DOMAINS=Superfamily_domain:52058,SMART_domain:SM00082;EXON=3/11;CANONICAL=YES	D3ZSG9_RAT	Uncharacterized protein [Source:UniProtKB/TrEMBL;Acc:D3ZSG9]
3_46800_C/T	3	46800	C	T	0	0	5	0	0	5	5	0	0	0	0	0	0	0	0	0	0	2	2	2	0	0	0	0	2	2	2	ENSRNOG00000030063	ENSRNOT00000049009	STOP_GAINED	40	40	14	R/*	Cga/Tga	HGVSc=ENSRNOT00000049009.2:c.40C>T;HGVSp=ENSRNOP00000039812.2:p.Arg14X;DOMAINS=Superfamily_domain:50729;EXON=1/5;CANONICAL=YES	D3Z8H8_RAT	Uncharacterized protein [Source:UniProtKB/TrEMBL;Acc:D3Z8H8]
3_638048_C/A	3	638048	C	A	6	0	5	6	1	6	6	0	6	5	6	6	1	6	0	0	6	2	2	2	1	0	6	0	2	2	5	ENSRNOG00000043180	ENSRNOT00000047859	STOP_GAINED	312	312	104	C/*	tgC/tgA	HGVSc=ENSRNOT00000047859.3:c.312C>A;HGVSp=ENSRNOP00000049555.3:p.Cys104X;EXON=2/3;CANONICAL=YES	LOC679769	similar to nidogen 2 protein (LOC302022), mRNA [Source:RefSeq DNA;Acc:NM_001127530]
3_10334902_T/A	3	10334902	T	A	2	2	0	0	2	2	2	2	2	2	0	0	0	2	0	0	0	0	0	0	2	2	2	2	0	0	0	ENSRNOG00000008761	ENSRNOT00000060556	STOP_GAINED	194	194	65	L/*	tTg/tAg	HGVSc=ENSRNOT00000060556.1:c.194T>A;HGVSp=ENSRNOP00000057294.1:p.Leu65X;EXON=4/7	Freq	Neuronal calcium sensor 1 [Source:UniProtKB/Swiss-Prot;Acc:P62168]
3_11512622_G/A	3	11512622	G	A	2	2	0	2	0	0	0	0	0	0	0	0	0	0	0	2	2	0	0	0	0	0	0	0	0	0	0	ENSRNOG00000013973	ENSRNOT00000018776	STOP_GAINED	516	409	137	Q/*	Cag/Tag	HGVSc=ENSRNOT00000018776.3:c.409C>T;HGVSp=ENSRNOP00000018776.3:p.Gln137X;DOMAINS=Pfam_domain:PF00061,Superfamily_domain:50814,Prints_domain:PR01275,Prints_domain:PR01254,Prints_domain:PR00179,Prints_domain:PR01215;EXON=4/6;CANONICAL=YES	Lcn2	Neutrophil gelatinase-associated lipocalin [Source:UniProtKB/Swiss-Prot;Acc:P30152]
3_46918603_C/T	3	46918603	C	T	0	0	0	0	0	0	0	0	0	0	2	2	2	0	0	0	0	0	0	0	2	2	2	0	0	0	0	ENSRNOG00000031396	ENSRNOT00000046721	STOP_GAINED	401	332	111	W/*	tGg/tAg	HGVSc=ENSRNOT00000046721.3:c.332G>A;HGVSp=ENSRNOP00000042214.3:p.Trp111X;DOMAINS=Pfam_domain:PF00788,SMART_domain:SM00314,PROSITE_profiles:PS50200;EXON=3/15;CANONICAL=YES	Grb14	Growth factor receptor-bound protein 14 [Source:UniProtKB/Swiss-Prot;Acc:O88900]
3_59649915_C/T	3	59649915	C	T	2	2	0	0	0	0	0	0	2	2	2	2	2	2	2	0	0	0	0	0	2	2	2	2	0	0	0	ENSRNOG00000022637	ENSRNOT00000030978	STOP_GAINED	1817	1817	606	W/*	tGg/tAg	HGVSc=ENSRNOT00000030978.2:c.1817G>A;HGVSp=ENSRNOP00000033967.2:p.Trp606X;EXON=10/11	D4A4B0_RAT	Uncharacterized protein [Source:UniProtKB/TrEMBL;Acc:D4A4B0]
3_60910945_G/A	3	60910945	G	A	0	5	5	5	2	2	0	2	0	5	0	0	0	0	0	0	0	0	0	5	5	5	0	0	0	0	5	ENSRNOG00000023797	ENSRNOT00000033967	STOP_GAINED	710	710	237	W/*	tGg/tAg	HGVSc=ENSRNOT00000033967.3:c.710G>A;HGVSp=ENSRNOP00000054715.1:p.Trp237X;DOMAINS=Pfam_domain:PF00069,Superfamily_domain:56112,SMART_domain:SM00219,SMART_domain:SM00220,PROSITE_profiles:PS50011;EXON=2/4;CANONICAL=YES	F1M5E5_RAT	Uncharacterized protein [Source:UniProtKB/TrEMBL;Acc:F1M5E5]
3_60975593_G/T	3	60975593	G	T	2	0	0	0	0	0	0	0	0	0	0	0	2	0	2	0	0	0	0	0	0	2	0	0	0	0	0	ENSRNOG00000038054	ENSRNOT00000057905	STOP_GAINED	800	800	267	S/*	tCa/tAa	HGVSc=ENSRNOT00000057905.1:c.800C>A;HGVSp=ENSRNOP00000054714.1:p.Ser267X;DOMAINS=Low_complexity_(Seg):Seg,PROSITE_profiles:PS50316;EXON=3/3;CANONICAL=YES	F1M5E6_RAT	Uncharacterized protein [Source:UniProtKB/TrEMBL;Acc:F1M5E6]
3_67345169_G/T	3	67345169	G	T	2	0	0	2	2	2	0	0	2	2	2	2	2	2	0	2	0	0	0	0	2	2	2	0	0	0	0	ENSRNOG00000022026	ENSRNOT00000029909	STOP_GAINED	850	850	284	E/*	Gaa/Taa	HGVSc=ENSRNOT00000029909.2:c.850G>T;HGVSp=ENSRNOP00000037726.2:p.Glu284X;DOMAINS=Superfamily_domain:103506,PROSITE_profiles:PS50920,Prints_domain:PR00927;EXON=6/7;CANONICAL=YES	F1LXE6_RAT	Uncharacterized protein [Source:UniProtKB/TrEMBL;Acc:F1LXE6]
3_68257539_T/A	3	68257539	T	A	0	0	0	0	2	2	2	0	2	2	2	2	0	2	0	2	0	0	0	0	2	0	2	0	0	0	0	ENSRNOG00000008552	ENSRNOT00000011411	STOP_GAINED,SPLICE_SITE	328	328	110	K/*	Aag/Tag	HGVSc=ENSRNOT00000011411.4:c.328A>T;HGVSp=ENSRNOP00000011411.3:p.Lys110X;DOMAINS=Pfam_domain:PF00864,TIGRFAM_domain:TIGR00863;EXON=3/12	P2RX3_RAT	P2X purinoceptor 3 [Source:UniProtKB/Swiss-Prot;Acc:P49654]
3_68257539_T/A	3	68257539	T	A	0	0	0	0	2	2	2	0	2	2	2	2	0	2	0	2	0	0	0	0	2	0	2	0	0	0	0	ENSRNOG00000008552	ENSRNOT00000011550	STOP_GAINED,SPLICE_SITE	400	400	134	K/*	Aag/Tag	HGVSc=ENSRNOT00000011550.4:c.400A>T;HGVSp=ENSRNOP00000011550.3:p.Lys134X;DOMAINS=Pfam_domain:PF00864,TIGRFAM_domain:TIGR00863;EXON=4/13;CANONICAL=YES	P2RX3_RAT	P2X purinoceptor 3 [Source:UniProtKB/Swiss-Prot;Acc:P49654]
3_68834529_C/A	3	68834529	C	A	0	0	0	0	0	0	0	0	0	0	0	0	0	0	0	0	0	2	2	2	0	0	5	0	0	2	5	ENSRNOG00000032599	ENSRNOT00000051165	STOP_GAINED	705	705	235	C/*	tgC/tgA	HGVSc=ENSRNOT00000051165.1:c.705C>A;HGVSp=ENSRNOP00000042771.1:p.Cys235X;DOMAINS=Pfam_domain:PF00001,Superfamily_domain:81321,PROSITE_profiles:PS50262;EXON=1/1;CANONICAL=YES	Olr444	olfactory receptor Olr444 [Source:RefSeq peptide;Acc:NP_001001123]
3_69338716_G/A	3	69338716	G	A	0	0	0	0	0	0	0	0	0	0	0	0	0	0	0	0	0	2	2	2	0	0	0	0	0	2	0	ENSRNOG00000031051	ENSRNOT00000040041	STOP_GAINED	148	148	50	Q/*	Caa/Taa	HGVSc=ENSRNOT00000040041.1:c.148C>T;HGVSp=ENSRNOP00000049311.1:p.Gln50X;DOMAINS=Pfam_domain:PF00001,Superfamily_domain:81321,PROSITE_profiles:PS50262,Prints_domain:PR00237;EXON=1/1;CANONICAL=YES	Olr481	olfactory receptor Olr481 [Source:RefSeq peptide;Acc:NP_001000684]
3_70019928_A/T	3	70019928	A	T	0	0	0	0	0	0	0	0	0	0	0	0	0	0	0	0	0	1	0	1	0	0	0	0	0	0	0	ENSRNOG00000033521	ENSRNOT00000043211	STOP_GAINED	501	501	167	C/*	tgT/tgA	HGVSc=ENSRNOT00000043211.1:c.501T>A;HGVSp=ENSRNOP00000050821.1:p.Cys167X;DOMAINS=Pfam_domain:PF00001,Superfamily_domain:81321,PROSITE_profiles:PS50262;EXON=1/1;CANONICAL=YES	Olr520	olfactory receptor Olr520 [Source:RefSeq peptide;Acc:NP_001000930]
3_70113142_A/T	3	70113142	A	T	2	2	0	2	2	0	0	0	2	2	2	2	2	2	2	2	2	0	0	0	2	2	2	0	2	0	2	ENSRNOG00000031886	ENSRNOT00000047747	STOP_GAINED	941	941	314	L/*	tTa/tAa	HGVSc=ENSRNOT00000047747.1:c.941T>A;HGVSp=ENSRNOP00000041464.1:p.Leu314X;EXON=1/1;CANONICAL=YES	Olr522	olfactory receptor Olr522 [Source:RefSeq peptide;Acc:NP_001000562]
3_70279835_G/C	3	70279835	G	C	0	0	0	0	0	0	0	0	0	0	0	0	0	0	0	0	0	0	0	0	0	2	0	0	2	0	2	ENSRNOG00000031837	ENSRNOT00000051533	STOP_GAINED	798	798	266	Y/*	taC/taG	HGVSc=ENSRNOT00000051533.1:c.798C>G;HGVSp=ENSRNOP00000042246.1:p.Tyr266X;DOMAINS=Pfam_domain:PF00001,Superfamily_domain:81321,PROSITE_profiles:PS50262;EXON=1/1;CANONICAL=YES	Olr528	olfactory receptor Olr528 [Source:RefSeq peptide;Acc:NP_001000319]
3_70280563_G/A	3	70280563	G	A	0	0	5	2	0	0	0	0	0	0	0	0	0	0	0	0	2	0	0	0	0	0	0	0	0	0	0	ENSRNOG00000031837	ENSRNOT00000051533	STOP_GAINED	70	70	24	Q/*	Cag/Tag	HGVSc=ENSRNOT00000051533.1:c.70C>T;HGVSp=ENSRNOP00000042246.1:p.Gln24X;DOMAINS=Superfamily_domain:81321;EXON=1/1;CANONICAL=YES	Olr528	olfactory receptor Olr528 [Source:RefSeq peptide;Acc:NP_001000319]
3_71598833_T/A	3	71598833	T	A	0	0	0	0	0	0	0	0	0	0	0	0	0	0	0	0	1	0	0	0	0	0	0	0	0	0	0	ENSRNOG00000005822	ENSRNOT00000007633	STOP_GAINED	417	417	139	Y/*	taT/taA	HGVSc=ENSRNOT00000007633.2:c.417T>A;HGVSp=ENSRNOP00000007633.1:p.Tyr139X;DOMAINS=Pfam_domain:PF00001,Superfamily_domain:81321,PROSITE_profiles:PS50262,Prints_domain:PR00237;EXON=1/1;CANONICAL=YES	Olr592	olfactory receptor Olr592 [Source:RefSeq peptide;Acc:NP_001000330]
3_72538761_G/A	3	72538761	G	A	0	0	0	0	0	2	0	2	0	0	0	0	0	0	0	0	0	0	0	0	0	0	0	0	0	0	0	ENSRNOG00000030406	ENSRNOT00000049517	STOP_GAINED	691	691	231	R/*	Cga/Tga	HGVSc=ENSRNOT00000049517.3:c.691C>T;HGVSp=ENSRNOP00000039375.3:p.Arg231X;DOMAINS=Pfam_domain:PF00001,Superfamily_domain:81321,PROSITE_profiles:PS50262;EXON=1/1;CANONICAL=YES	Olr641	olfactory receptor Olr641 [Source:RefSeq peptide;Acc:NP_001000643]
3_73318725_A/T	3	73318725	A	T	2	0	0	2	0	0	0	0	2	2	2	2	2	2	0	2	0	0	0	0	2	2	2	2	0	0	0	ENSRNOG00000029565	ENSRNOT00000050857	STOP_GAINED	564	564	188	C/*	tgT/tgA	HGVSc=ENSRNOT00000050857.1:c.564T>A;HGVSp=ENSRNOP00000042794.1:p.Cys188X;DOMAINS=Pfam_domain:PF00001,Superfamily_domain:81321,PROSITE_profiles:PS50262,Prints_domain:PR00245;EXON=1/1;CANONICAL=YES	Olr674	olfactory receptor Olr674 [Source:RefSeq peptide;Acc:NP_001000352]
3_74412362_T/A	3	74412362	T	A	2	0	0	2	0	0	0	0	2	2	2	2	2	2	0	2	0	0	0	0	2	2	2	2	0	0	0	ENSRNOG00000034114	ENSRNOT00000049936	STOP_GAINED	476	476	159	L/*	tTg/tAg	HGVSc=ENSRNOT00000049936.1:c.476T>A;HGVSp=ENSRNOP00000042513.1:p.Leu159X;DOMAINS=Pfam_domain:PF00001,Superfamily_domain:81321,Transmembrane_helices:Tmhmm,PROSITE_profiles:PS50262;EXON=1/1;CANONICAL=YES	Olr726	olfactory receptor Olr726 [Source:RefSeq peptide;Acc:NP_001000620]
3_74444723_A/T	3	74444723	A	T	0	0	0	0	0	0	0	0	0	0	0	0	0	0	0	0	0	2	2	2	0	0	0	0	0	2	0	ENSRNOG00000006771	ENSRNOT00000008864	STOP_LOST	925	925	309	*/R	Tga/Aga	HGVSc=ENSRNOT00000008864.2:c.925T>A;HGVSp=ENSRNOP00000008864.2:p.X309ArgextX;EXON=1/1;CANONICAL=YES	Olr729	olfactory receptor Olr729 [Source:RefSeq peptide;Acc:NP_001000574]
3_77430836_C/A	3	77430836	C	A	0	0	0	0	0	0	0	0	0	0	2	2	0	0	0	0	0	0	0	0	0	2	0	2	0	0	0	ENSRNOG00000037598	ENSRNOT00000057004	STOP_GAINED	48	48	16	C/*	tgC/tgA	HGVSc=ENSRNOT00000057004.1:c.48C>A;HGVSp=ENSRNOP00000053837.1:p.Cys16X;EXON=2/3;CANONICAL=YES	D3ZMW2_RAT	Uncharacterized protein [Source:UniProtKB/TrEMBL;Acc:D3ZMW2]
3_88266588_G/A	3	88266588	G	A	0	2	0	0	0	2	0	0	2	2	2	2	0	2	0	0	0	0	0	0	0	0	0	0	0	0	0	ENSRNOG00000006947	ENSRNOT00000009552	STOP_GAINED	392	352	118	R/*	Cga/Tga	HGVSc=ENSRNOT00000009552.5:c.352C>T;HGVSp=ENSRNOP00000009552.5:p.Arg118X;EXON=4/10;CANONICAL=YES	Pdhx	pyruvate dehydrogenase complex, component X [Source:RefSeq peptide;Acc:NP_001037707]
3_95580375_G/C	3	95580375	G	C	0	5	0	0	2	2	0	0	2	5	0	0	0	2	2	2	0	2	2	2	0	0	0	0	0	2	0	ENSRNOG00000037471	ENSRNOT00000046549	STOP_GAINED	804	804	268	Y/*	taC/taG	HGVSc=ENSRNOT00000046549.2:c.804C>G;HGVSp=ENSRNOP00000042191.2:p.Tyr268X;DOMAINS=Pfam_domain:PF00153,Superfamily_domain:103506,Prints_domain:PR00927,PROSITE_profiles:PS50920;EXON=3/3;CANONICAL=YES	D4A481_RAT	Uncharacterized protein [Source:UniProtKB/TrEMBL;Acc:D4A481]
3_97689767_A/C	3	97689767	A	C	2	0	0	0	0	0	0	0	0	0	0	0	0	0	0	0	0	0	0	0	0	0	0	0	0	0	5	ENSRNOG00000031865	ENSRNOT00000046162	STOP_GAINED	369	369	123	Y/*	taT/taG	HGVSc=ENSRNOT00000046162.1:c.369T>G;HGVSp=ENSRNOP00000047079.1:p.Tyr123X;DOMAINS=Pfam_domain:PF00001,Superfamily_domain:81321,PROSITE_profiles:PS50262,Prints_domain:PR00237;EXON=1/1;CANONICAL=YES	Olr788	olfactory receptor Olr788 [Source:RefSeq peptide;Acc:NP_001000602]
3_100592950_G/T	3	100592950	G	T	0	2	0	2	2	2	0	2	2	2	2	2	2	2	2	2	2	2	2	2	0	2	2	2	2	2	2	ENSRNOG00000029705	ENSRNOT00000044551	STOP_GAINED	418	418	140	E/*	Gag/Tag	HGVSc=ENSRNOT00000044551.3:c.418G>T;HGVSp=ENSRNOP00000063128.1:p.Glu140X;DOMAINS=Pfam_domain:PF01248,Superfamily_domain:55315,Prints_domain:PR00881;EXON=3/5;CANONICAL=YES	F1M013_RAT	Uncharacterized protein [Source:UniProtKB/TrEMBL;Acc:F1M013]
3_108822592_C/T	3	108822592	C	T	2	2	0	0	0	0	2	0	0	0	0	0	0	0	0	0	0	0	0	0	0	0	0	2	0	0	0	ENSRNOG00000037184	ENSRNOT00000056133	STOP_GAINED	97	97	33	Q/*	Cag/Tag	HGVSc=ENSRNOT00000056133.1:c.97C>T;HGVSp=ENSRNOP00000052980.1:p.Gln33X;DOMAINS=Pfam_domain:PF07225;EXON=1/3;CANONICAL=YES	D4A1K9_RAT	Uncharacterized protein [Source:UniProtKB/TrEMBL;Acc:D4A1K9]
rs13448734	3	108839137	T	C	2	2	0	0	0	0	2	0	0	0	0	0	0	2	2	2	2	0	0	0	0	0	0	2	0	0	0	ENSRNOG00000021954	ENSRNOT00000022875	STOP_LOST	7286	7286	2429	*/W	tAg/tGg	HGVSc=ENSRNOT00000022875.5:c.7286A>G;HGVSp=ENSRNOP00000022875.5:p.X2429TrpextX3;EXON=40/40;CANONICAL=YES	D3Z9Z3_RAT	Uncharacterized protein [Source:UniProtKB/TrEMBL;Acc:D3Z9Z3]
3_113823323_C/A	3	113823323	C	A	2	0	0	0	2	2	0	0	0	0	0	2	0	0	0	2	0	0	0	0	0	0	0	0	0	0	0	ENSRNOG00000031598	ENSRNOT00000040917	STOP_GAINED	2107	2107	703	E/*	Gaa/Taa	HGVSc=ENSRNOT00000040917.3:c.2107G>T;HGVSp=ENSRNOP00000044993.3:p.Glu703X;DOMAINS=TIGRFAM_domain:TIGR01652;EXON=18/19	Atp8b4	Uncharacterized protein [Source:UniProtKB/TrEMBL;Acc:F1LS08]
3_115014529_C/A	3	115014529	C	A	0	0	0	0	0	0	0	0	0	0	0	0	0	0	0	0	0	0	0	0	0	0	0	0	2	0	2	ENSRNOG00000014152	ENSRNOT00000019542	STOP_GAINED	121	121	41	G/*	Gga/Tga	HGVSc=ENSRNOT00000019542.3:c.121G>T;HGVSp=ENSRNOP00000019542.2:p.Gly41X;EXON=2/9;CANONICAL=YES	Kcnip3	Calsenilin [Source:UniProtKB/Swiss-Prot;Acc:Q9JM47]
3_116568235_C/T	3	116568235	C	T	0	0	0	0	0	0	0	0	0	0	0	0	0	0	0	2	0	0	0	0	0	0	0	0	0	0	0	ENSRNOG00000017740	ENSRNOT00000023913	STOP_GAINED	976	976	326	R/*	Cga/Tga	HGVSc=ENSRNOT00000023913.4:c.976C>T;HGVSp=ENSRNOP00000023913.3:p.Arg326X;DOMAINS=Pfam_domain:PF01268,Superfamily_domain:52540;EXON=1/4;CANONICAL=YES	D3ZZM8_RAT	Uncharacterized protein [Source:UniProtKB/TrEMBL;Acc:D3ZZM8]
3_116569794_C/T	3	116569794	C	T	0	0	0	0	2	2	0	2	0	0	0	2	0	0	0	0	0	0	0	0	0	0	0	0	0	0	0	ENSRNOG00000017740	ENSRNOT00000023913	STOP_GAINED	2410	2410	804	Q/*	Cag/Tag	HGVSc=ENSRNOT00000023913.4:c.2410C>T;HGVSp=ENSRNOP00000023913.3:p.Gln804X;DOMAINS=Pfam_domain:PF01268,Superfamily_domain:52540;EXON=3/4;CANONICAL=YES	D3ZZM8_RAT	Uncharacterized protein [Source:UniProtKB/TrEMBL;Acc:D3ZZM8]
3_116570023_C/T	3	116570023	C	T	0	2	0	0	0	0	0	0	2	2	2	0	2	2	2	0	0	2	2	2	2	2	2	0	2	2	2	ENSRNOG00000017740	ENSRNOT00000023913	STOP_GAINED	2638	2638	880	R/*	Cga/Tga	HGVSc=ENSRNOT00000023913.4:c.2638C>T;HGVSp=ENSRNOP00000023913.3:p.Arg880X;DOMAINS=Pfam_domain:PF01268,Superfamily_domain:52540;EXON=4/4;CANONICAL=YES	D3ZZM8_RAT	Uncharacterized protein [Source:UniProtKB/TrEMBL;Acc:D3ZZM8]
3_119168993_T/G	3	119168993	T	G	1	1	0	1	1	1	0	0	1	2	0	0	0	1	1	1	0	0	0	0	0	0	0	1	2	0	2	ENSRNOG00000021254	ENSRNOT00000061082	STOP_GAINED	918	918	306	Y/*	taT/taG	HGVSc=ENSRNOT00000061082.2:c.918T>G;HGVSp=ENSRNOP00000057799.2:p.Tyr306X;DOMAINS=Low_complexity_(Seg):Seg,PROSITE_profiles:PS50315;EXON=5/5;CANONICAL=YES	D4A1X0_RAT	Uncharacterized protein [Source:UniProtKB/TrEMBL;Acc:D4A1X0]
3_123585033_G/T	3	123585033	G	T	2	0	0	0	0	0	0	0	0	0	0	0	0	0	0	0	0	0	0	0	0	0	0	0	0	0	2	ENSRNOG00000037010	ENSRNOT00000055679	STOP_GAINED	373	373	125	G/*	Gga/Tga	HGVSc=ENSRNOT00000055679.1:c.373G>T;HGVSp=ENSRNOP00000052538.1:p.Gly125X;EXON=3/4;CANONICAL=YES	F1M970_RAT	Uncharacterized protein [Source:UniProtKB/TrEMBL;Acc:F1M970]
rs8169689	3	124457368	C	A	2	5	0	2	2	2	2	2	2	2	2	2	2	2	0	2	2	2	2	2	2	2	2	2	2	2	2	ENSRNOG00000005509	ENSRNOT00000068027	STOP_GAINED	184	157	53	E/*	Gaa/Taa	HGVSc=ENSRNOT00000068027.1:c.157G>T;HGVSp=ENSRNOP00000062446.1:p.Glu53X;EXON=1/3	Pak7	serine/threonine-protein kinase PAK 7 [Source:RefSeq peptide;Acc:NP_001101251]
3_136275473_G/A	3	136275473	G	A	0	0	0	0	0	0	2	0	0	0	0	0	0	0	0	0	0	0	0	0	0	0	0	0	2	0	2	ENSRNOG00000024875	ENSRNOT00000066912	STOP_GAINED	121	121	41	R/*	Cga/Tga	HGVSc=ENSRNOT00000066912.1:c.121C>T;HGVSp=ENSRNOP00000059167.1:p.Arg41X;DOMAINS=Pfam_domain:PF03952,Superfamily_domain:54826;EXON=2/5;CANONICAL=YES	F1M6P0_RAT	Uncharacterized protein [Source:UniProtKB/TrEMBL;Acc:F1M6P0]
3_138287190_G/A	3	138287190	G	A	0	5	0	5	5	5	2	2	0	0	0	2	0	0	0	5	5	2	2	5	5	0	0	0	5	2	5	ENSRNOG00000005489	ENSRNOT00000007288	STOP_GAINED	914	900	300	W/*	tgG/tgA	HGVSc=ENSRNOT00000007288.4:c.900G>A;HGVSp=ENSRNOP00000007288.3:p.Trp300X;DOMAINS=Pfam_domain:PF03571,PIRSF_domain:PIRSF007828;EXON=1/1;CANONICAL=YES	Dpp3	Dipeptidyl peptidase 3 [Source:UniProtKB/Swiss-Prot;Acc:O55096]
3_138288125_C/G	3	138288125	C	G	0	5	0	5	5	5	0	2	0	0	0	2	0	0	0	5	5	0	0	5	5	0	0	0	5	0	5	ENSRNOG00000005489	ENSRNOT00000007288	STOP_GAINED	1849	1835	612	S/*	tCa/tGa	HGVSc=ENSRNOT00000007288.4:c.1835C>G;HGVSp=ENSRNOP00000007288.3:p.Ser612X;DOMAINS=Pfam_domain:PF03571,PIRSF_domain:PIRSF007828;EXON=1/1;CANONICAL=YES	Dpp3	Dipeptidyl peptidase 3 [Source:UniProtKB/Swiss-Prot;Acc:O55096]
3_142666727_G/A	3	142666727	G	A	0	2	0	2	2	2	0	0	2	2	0	0	0	0	2	0	0	0	0	2	2	0	0	0	2	0	2	ENSRNOG00000007319	ENSRNOT00000055422	STOP_GAINED	289	289	97	R/*	Cga/Tga	HGVSc=ENSRNOT00000055422.2:c.289C>T;HGVSp=ENSRNOP00000052290.2:p.Arg97X;DOMAINS=Pfam_domain:PF00069,SMART_domain:SM00220,PROSITE_profiles:PS50011;EXON=3/5	Trib3	Tribbles homolog 3 [Source:UniProtKB/Swiss-Prot;Acc:Q9WTQ6]
3_155871268_T/C	3	155871268	T	C	2	2	0	2	2	2	2	2	0	0	2	2	2	2	2	2	2	2	2	2	2	2	2	2	2	2	2	ENSRNOG00000015857	ENSRNOT00000066028	STOP_LOST	1536	1369	457	*/Q	Tag/Cag	HGVSc=ENSRNOT00000066028.1:c.1369T>C;HGVSp=ENSRNOP00000062425.1:p.X457GlnextX39;EXON=12/12	Ctsa	lysosomal protective protein [Source:RefSeq peptide;Acc:NP_001011959]
3_158251043_A/T	3	158251043	A	T	2	2	2	2	2	2	2	2	2	2	2	2	2	2	2	2	2	2	2	2	2	2	2	2	2	2	2	ENSRNOG00000008204	ENSRNOT00000010870	STOP_GAINED	2168	2168	723	L/*	tTa/tAa	HGVSc=ENSRNOT00000010870.4:c.2168T>A;HGVSp=ENSRNOP00000010870.4:p.Leu723X;DOMAINS=Prints_domain:PR01514;EXON=12/13;CANONICAL=YES	D3ZA41_RAT	Uncharacterized protein [Source:UniProtKB/TrEMBL;Acc:D3ZA41]
3_166809156_G/A	3	166809156	G	A	0	0	0	0	0	0	0	0	0	0	0	0	0	0	0	0	0	0	0	0	1	0	0	0	0	0	0	ENSRNOG00000007394	ENSRNOT00000042038	STOP_GAINED	190	190	64	Q/*	Caa/Taa	HGVSc=ENSRNOT00000042038.3:c.190C>T;HGVSp=ENSRNOP00000041780.3:p.Gln64X;DOMAINS=Pfam_domain:PF00096,Superfamily_domain:57667,SMART_domain:SM00355,PROSITE_profiles:PS50157,PROSITE_patterns:PS00028;EXON=1/1;CANONICAL=YES	F1LYG3_RAT	Uncharacterized protein [Source:UniProtKB/TrEMBL;Acc:F1LYG3]
4_5961406_C/T	4	5961406	C	T	0	0	0	2	0	0	2	0	0	0	0	0	0	0	0	0	2	2	2	0	0	0	0	0	0	0	0	ENSRNOG00000010466	ENSRNOT00000036919	STOP_GAINED	1727	401	134	W/*	tGg/tAg	HGVSc=ENSRNOT00000036919.3:c.401G>A;HGVSp=ENSRNOP00000033072.3:p.Trp134X;DOMAINS=Pfam_domain:PF05679;EXON=3/4	RGD1306404	similar to mKIAA1402 protein (RGD1306404), mRNA [Source:RefSeq DNA;Acc:NM_001106574]
4_8845641_A/T	4	8845641	A	T	2	2	5	2	2	2	2	2	2	2	2	2	2	2	2	2	2	2	2	2	2	2	2	2	2	2	2	ENSRNOG00000011363	ENSRNOT00000015322	STOP_GAINED	1123	1123	375	K/*	Aaa/Taa	HGVSc=ENSRNOT00000015322.2:c.1123A>T;HGVSp=ENSRNOP00000015322.2:p.Lys375X;DOMAINS=Superfamily_domain:56281;EXON=4/4;CANONICAL=YES	Napepld	N-acyl-phosphatidylethanolamine-hydrolyzing phospholipase D [Source:UniProtKB/Swiss-Prot;Acc:Q769K2]
4_8845641_A/T	4	8845641	A	T	2	2	5	2	2	2	2	2	2	2	2	2	2	2	2	2	2	2	2	2	2	2	2	2	2	2	2	ENSRNOG00000011363	ENSRNOT00000038148	STOP_GAINED	1117	1117	373	K/*	Aaa/Taa	HGVSc=ENSRNOT00000038148.1:c.1117A>T;HGVSp=ENSRNOP00000029908.1:p.Lys373X;DOMAINS=Superfamily_domain:56281;EXON=5/5	Napepld	N-acyl-phosphatidylethanolamine-hydrolyzing phospholipase D [Source:UniProtKB/Swiss-Prot;Acc:Q769K2]
4_11456625_G/A	4	11456625	G	A	2	2	0	2	2	2	2	0	2	2	2	2	2	2	2	2	2	2	2	2	2	2	2	2	2	2	2	ENSRNOG00000042171	ENSRNOT00000065826	STOP_GAINED	406	406	136	R/*	Cga/Tga	HGVSc=ENSRNOT00000065826.1:c.406C>T;HGVSp=ENSRNOP00000059629.1:p.Arg136X;EXON=2/2;CANONICAL=YES	F1M666_RAT	Uncharacterized protein [Source:UniProtKB/TrEMBL;Acc:F1M666]
4_27293392_G/A	4	27293392	G	A	0	0	0	0	0	0	0	0	0	0	0	0	0	0	2	0	0	0	0	0	0	0	0	0	0	0	0	ENSRNOG00000009135	ENSRNOT00000068499	STOP_GAINED	10	10	4	Q/*	Caa/Taa	HGVSc=ENSRNOT00000068499.1:c.10C>T;HGVSp=ENSRNOP00000060110.1:p.Gln4X;EXON=1/7;CANONICAL=YES	F1LVX5_RAT	Uncharacterized protein [Source:UniProtKB/TrEMBL;Acc:F1LVX5]
4_37147926_C/T	4	37147926	C	T	2	2	0	2	2	2	2	2	2	2	2	2	2	2	2	2	2	2	2	2	2	2	2	2	2	2	2	ENSRNOG00000005775	ENSRNOT00000047029	STOP_GAINED	622	622	208	R/*	Cga/Tga	HGVSc=ENSRNOT00000047029.1:c.622C>T;HGVSp=ENSRNOP00000044448.1:p.Arg208X;EXON=4/8	Phf14	PHD finger protein 14 [Source:RefSeq peptide;Acc:NP_001103962]
4_65466157_G/T	4	65466157	G	T	0	0	0	0	0	2	0	0	0	0	0	0	0	0	0	0	0	0	0	0	0	0	0	0	0	0	0	ENSRNOG00000013251	ENSRNOT00000017848	STOP_GAINED	829	829	277	G/*	Gga/Tga	HGVSc=ENSRNOT00000017848.5:c.829G>T;HGVSp=ENSRNOP00000017848.5:p.Gly277X;DOMAINS=SMART_domain:SM00502;EXON=9/24;CANONICAL=YES	Trim24	transcription intermediary factor 1-alpha [Source:RefSeq peptide;Acc:NP_001037731]
4_69092277_C/T	4	69092277	C	T	0	0	5	0	0	0	0	2	0	0	0	0	0	0	0	0	0	0	0	0	0	0	0	0	0	0	0	ENSRNOG00000032916	ENSRNOT00000018852	STOP_GAINED	364	364	122	R/*	Cga/Tga	HGVSc=ENSRNOT00000018852.2:c.364C>T;HGVSp=ENSRNOP00000018853.2:p.Arg122X;DOMAINS=Pfam_domain:PF00089,Superfamily_domain:50494,SMART_domain:SM00020,PROSITE_profiles:PS50240;EXON=3/5	Prss2	Anionic trypsin-2 [Source:UniProtKB/Swiss-Prot;Acc:P00763]
4_69131321_C/A	4	69131321	C	A	2	0	0	2	2	0	0	0	0	0	0	0	0	0	0	0	0	0	0	2	0	0	0	0	0	0	0	ENSRNOG00000032916	ENSRNOT00000029319	STOP_GAINED	105	105	35	Y/*	taC/taA	HGVSc=ENSRNOT00000029319.1:c.105C>A;HGVSp=ENSRNOP00000035514.1:p.Tyr35X;DOMAINS=Pfam_domain:PF00089,Superfamily_domain:50494,SMART_domain:SM00020,PROSITE_profiles:PS50240;EXON=2/6	Prss2	Anionic trypsin-2 [Source:UniProtKB/Swiss-Prot;Acc:P00763]
4_86173243_C/A	4	86173243	C	A	0	0	0	0	0	0	0	0	0	0	0	0	0	0	0	0	0	2	2	2	0	0	0	0	0	2	0	ENSRNOG00000031323	ENSRNOT00000049773	STOP_GAINED	627	627	209	C/*	tgC/tgA	HGVSc=ENSRNOT00000049773.3:c.627C>A;HGVSp=ENSRNOP00000048153.3:p.Cys209X;DOMAINS=Pfam_domain:PF03402,Superfamily_domain:81321,PROSITE_profiles:PS50262;EXON=1/1;CANONICAL=YES	Vom1r70	vomeronasal 1 receptor 70 [Source:RefSeq peptide;Acc:NP_001009519]
4_86708385_T/G	4	86708385	T	G	5	2	2	2	2	2	2	2	5	2	2	2	5	5	2	2	5	5	5	5	2	5	5	5	5	5	2	ENSRNOG00000034112	ENSRNOT00000046422	STOP_GAINED	198	198	66	Y/*	taT/taG	HGVSc=ENSRNOT00000046422.1:c.198T>G;HGVSp=ENSRNOP00000048634.1:p.Tyr66X;DOMAINS=Pfam_domain:PF03402,Superfamily_domain:81321,Transmembrane_helices:Tmhmm,PROSITE_profiles:PS50262;EXON=1/1;CANONICAL=YES	Vom1r80	vomeronasal 1 receptor 80 [Source:RefSeq peptide;Acc:NP_001009518]
4_86915880_A/T	4	86915880	A	T	2	0	0	0	0	0	0	0	0	0	0	0	0	0	0	0	0	0	0	0	0	0	0	0	0	0	0	ENSRNOG00000032905	ENSRNOT00000050154	STOP_GAINED	352	352	118	K/*	Aaa/Taa	HGVSc=ENSRNOT00000050154.1:c.352A>T;HGVSp=ENSRNOP00000043797.1:p.Lys118X;DOMAINS=Pfam_domain:PF03402,Superfamily_domain:81321,Low_complexity_(Seg):Seg,PROSITE_profiles:PS50262,Prints_domain:PR01534;EXON=1/1;CANONICAL=YES	Vom1r85	vomeronasal 1 receptor 85 [Source:RefSeq peptide;Acc:NP_001009530]
4_98110441_A/T	4	98110441	A	T	2	2	0	2	2	2	2	2	2	2	2	2	2	2	2	0	0	0	0	0	2	2	2	2	2	0	2	ENSRNOG00000029891	ENSRNOT00000050825	STOP_GAINED	397	397	133	R/*	Aga/Tga	HGVSc=ENSRNOT00000050825.2:c.397A>T;HGVSp=ENSRNOP00000040603.2:p.Arg133X;EXON=3/3	D3ZIL8_RAT	Uncharacterized protein [Source:UniProtKB/TrEMBL;Acc:D3ZGH3]
4_100011847_A/T	4	100011847	A	T	0	0	5	0	0	5	0	0	0	0	0	0	5	0	0	5	5	5	5	5	0	0	0	0	0	2	0	ENSRNOG00000038325	ENSRNOT00000058359	STOP_GAINED	208	199	67	K/*	Aaa/Taa	HGVSc=ENSRNOT00000058359.2:c.199A>T;HGVSp=ENSRNOP00000055161.2:p.Lys67X;DOMAINS=Pfam_domain:PF07686,Pfam_domain:PF00047,Superfamily_domain:48726,SMART_domain:SM00409,SMART_domain:SM00408,SMART_domain:SM00406,PROSITE_profiles:PS50835;EXON=2/2;CANONICAL=YES	RGD1565252	Uncharacterized protein [Source:UniProtKB/TrEMBL;Acc:D3ZE43]
4_100011964_G/T	4	100011964	G	T	0	5	5	5	2	2	2	0	2	2	0	0	0	2	2	0	0	0	0	0	0	0	5	2	2	0	2	ENSRNOG00000038325	ENSRNOT00000058359	STOP_GAINED	325	316	106	E/*	Gaa/Taa	HGVSc=ENSRNOT00000058359.2:c.316G>T;HGVSp=ENSRNOP00000055161.2:p.Glu106X;DOMAINS=Pfam_domain:PF07686,Pfam_domain:PF00047,Superfamily_domain:48726,SMART_domain:SM00409,SMART_domain:SM00408,SMART_domain:SM00406,PROSITE_profiles:PS50835;EXON=2/2;CANONICAL=YES	RGD1565252	Uncharacterized protein [Source:UniProtKB/TrEMBL;Acc:D3ZE43]
4_100584232_C/T	4	100584232	C	T	0	2	0	0	2	2	2	0	2	2	0	0	0	2	2	0	0	0	0	0	0	0	0	2	2	0	2	ENSRNOG00000031900	ENSRNOT00000048762	STOP_GAINED	120	120	40	W/*	tgG/tgA	HGVSc=ENSRNOT00000048762.3:c.120G>A;HGVSp=ENSRNOP00000048858.3:p.Trp40X;DOMAINS=Pfam_domain:PF07686,Pfam_domain:PF00047,Superfamily_domain:48726,SMART_domain:SM00409,SMART_domain:SM00408,SMART_domain:SM00406,PROSITE_profiles:PS50835;EXON=1/1;CANONICAL=YES	F1LSJ3_RAT	Uncharacterized protein [Source:UniProtKB/TrEMBL;Acc:F1LSJ3]
4_102562478_G/A	4	102562478	G	A	5	0	0	2	0	0	0	0	0	0	2	2	2	0	0	0	0	0	0	0	2	2	2	0	0	0	0	ENSRNOG00000005324	ENSRNOT00000007136	STOP_GAINED	430	430	144	R/*	Cga/Tga	HGVSc=ENSRNOT00000007136.3:c.430C>T;HGVSp=ENSRNOP00000007136.2:p.Arg144X;DOMAINS=Pfam_domain:PF01269,Superfamily_domain:53335,PIRSF_domain:PIRSF006540,Prints_domain:PR00052;EXON=2/4;CANONICAL=YES	F1M884_RAT	Uncharacterized protein [Source:UniProtKB/TrEMBL;Acc:F1M884]
4_102771126_G/A	4	102771126	G	A	2	0	0	0	0	0	0	0	0	0	0	0	0	0	0	0	0	0	0	0	0	0	0	0	0	0	0	ENSRNOG00000042846	ENSRNOT00000065927	STOP_GAINED	178	178	60	Q/*	Cag/Tag	HGVSc=ENSRNOT00000065927.1:c.178C>T;HGVSp=ENSRNOP00000059436.1:p.Gln60X;DOMAINS=Pfam_domain:PF07686,Pfam_domain:PF00047,Superfamily_domain:48726,SMART_domain:SM00409,SMART_domain:SM00406,PROSITE_profiles:PS50835;EXON=2/2;CANONICAL=YES	F1M5J8_RAT	Uncharacterized protein [Source:UniProtKB/TrEMBL;Acc:F1M5J8]
4_103642840_C/A	4	103642840	C	A	0	0	0	2	0	0	0	0	0	0	2	2	2	0	0	0	0	0	0	0	2	2	2	0	0	0	0	ENSRNOG00000029114	ENSRNOT00000041989	STOP_GAINED,NON_SYNONYMOUS_CODING	3	3	1	C/*	tgC/tgA	HGVSc=ENSRNOT00000041989.1:c.3C>A;HGVSp=ENSRNOP00000047983.1:p.Cys1?;EXON=1/4;CANONICAL=YES	F1M0W6_RAT	Uncharacterized protein [Source:UniProtKB/TrEMBL;Acc:F1M0W6]
4_152843595_G/T	4	152843595	G	T	0	2	0	0	0	0	0	0	0	0	0	0	0	0	0	0	0	0	0	0	0	0	0	0	0	0	0	ENSRNOG00000037277	ENSRNOT00000056360	STOP_GAINED	58	58	20	E/*	Gag/Tag	HGVSc=ENSRNOT00000056360.1:c.58G>T;HGVSp=ENSRNOP00000053197.1:p.Glu20X;EXON=1/3;CANONICAL=YES	F1LZ61_RAT	Uncharacterized protein [Source:UniProtKB/TrEMBL;Acc:F1LZ61]
4_159382144_C/T	4	159382144	C	T	2	0	0	2	0	0	0	2	0	0	2	2	2	2	0	0	2	0	0	0	2	2	2	0	0	0	0	ENSRNOG00000030870	ENSRNOT00000043229	STOP_GAINED	135	135	45	W/*	tgG/tgA	HGVSc=ENSRNOT00000043229.1:c.135G>A;HGVSp=ENSRNOP00000045584.1:p.Trp45X;EXON=2/5;CANONICAL=YES	Q6QI20_RAT	LRRGT00188 [Source:UniProtKB/TrEMBL;Acc:Q6QI20]
4_159745825_C/A	4	159745825	C	A	2	0	0	2	0	0	0	2	0	0	2	2	2	0	0	0	2	0	0	0	2	2	2	0	0	0	0	ENSRNOG00000027655	ENSRNOT00000038297	STOP_GAINED	88	59	20	S/*	tCa/tAa	HGVSc=ENSRNOT00000038297.2:c.59C>A;HGVSp=ENSRNOP00000029845.2:p.Ser20X;DOMAINS=Cleavage_site_(Signalp):Sigp;EXON=2/6;CANONICAL=YES	Clec4b2	C-type lectin domain family 4 member C [Source:RefSeq peptide;Acc:NP_001005896]
4_159841630_G/T	4	159841630	G	T	2	2	0	2	2	2	2	2	2	2	2	2	2	2	2	2	2	2	2	2	2	2	2	2	2	2	2	ENSRNOG00000010057	ENSRNOT00000067105	STOP_GAINED	518	517	173	E/*	Gaa/Taa	HGVSc=ENSRNOT00000067105.1:c.517G>T;HGVSp=ENSRNOP00000059978.1:p.Glu173X;DOMAINS=Pfam_domain:PF00059,Superfamily_domain:56436,SMART_domain:SM00034,PROSITE_profiles:PS50041;EXON=9/9;CANONICAL=YES	D3ZWT9_RAT	Uncharacterized protein [Source:UniProtKB/TrEMBL;Acc:D3ZVE6]
4_159841630_G/T	4	159841630	G	T	2	2	0	2	2	2	2	2	2	2	2	2	2	2	2	2	2	2	2	2	2	2	2	2	2	2	2	ENSRNOG00000010057	ENSRNOT00000068661	STOP_GAINED	416	415	139	E/*	Gaa/Taa	HGVSc=ENSRNOT00000068661.1:c.415G>T;HGVSp=ENSRNOP00000063466.1:p.Glu139X;DOMAINS=Pfam_domain:PF00059,Superfamily_domain:56436,SMART_domain:SM00034,PROSITE_profiles:PS50041;EXON=8/8	D3ZWT9_RAT	Uncharacterized protein [Source:UniProtKB/TrEMBL;Acc:D3ZVE6]
4_159841637_G/A	4	159841637	G	A	2	2	0	2	2	2	2	2	2	2	2	2	2	2	2	2	2	2	2	2	2	2	2	2	2	2	2	ENSRNOG00000010057	ENSRNOT00000067105	STOP_GAINED	525	524	175	W/*	tGg/tAg	HGVSc=ENSRNOT00000067105.1:c.524G>A;HGVSp=ENSRNOP00000059978.1:p.Trp175X;DOMAINS=Pfam_domain:PF00059,Superfamily_domain:56436,SMART_domain:SM00034,PROSITE_profiles:PS50041;EXON=9/9;CANONICAL=YES	D3ZWT9_RAT	Uncharacterized protein [Source:UniProtKB/TrEMBL;Acc:D3ZVE6]
4_159841637_G/A	4	159841637	G	A	2	2	0	2	2	2	2	2	2	2	2	2	2	2	2	2	2	2	2	2	2	2	2	2	2	2	2	ENSRNOG00000010057	ENSRNOT00000068661	STOP_GAINED	423	422	141	W/*	tGg/tAg	HGVSc=ENSRNOT00000068661.1:c.422G>A;HGVSp=ENSRNOP00000063466.1:p.Trp141X;DOMAINS=Pfam_domain:PF00059,Superfamily_domain:56436,SMART_domain:SM00034,PROSITE_profiles:PS50041;EXON=8/8	D3ZWT9_RAT	Uncharacterized protein [Source:UniProtKB/TrEMBL;Acc:D3ZVE6]
4_166008310_A/T	4	166008310	A	T	0	0	0	0	2	2	0	0	0	0	0	0	0	0	0	0	0	0	0	0	0	0	0	2	0	0	0	ENSRNOG00000007623	ENSRNOT00000010098	STOP_LOST	886	701	234	*/L	tAg/tTg	HGVSc=ENSRNOT00000010098.3:c.701A>T;HGVSp=ENSRNOP00000010098.2:p.X234LeuextX6;EXON=6/6;CANONICAL=YES	Clec2d	C-type lectin domain family 2 member D5 [Source:UniProtKB/Swiss-Prot;Acc:Q925N7]
4_166268252_T/A	4	166268252	T	A	0	0	0	0	0	0	0	0	0	0	0	0	0	0	0	0	0	0	0	0	0	0	0	0	2	2	2	ENSRNOG00000031072	ENSRNOT00000035778	STOP_GAINED	185	185	62	L/*	tTg/tAg	HGVSc=ENSRNOT00000035778.4:c.185T>A;HGVSp=ENSRNOP00000036493.4:p.Leu62X;DOMAINS=Low_complexity_(Seg):Seg;EXON=3/6;CANONICAL=YES	Klrb1	Killer cell lectin-like receptor subfamily B member 1G [Source:UniProtKB/Swiss-Prot;Acc:Q0ZUP0]
4_167359703_G/A	4	167359703	G	A	0	0	0	0	0	5	0	0	0	0	0	0	0	0	0	0	0	0	0	0	0	0	0	1	0	0	0	ENSRNOG00000033699	ENSRNOT00000041964	STOP_GAINED	977	820	274	Q/*	Cag/Tag	HGVSc=ENSRNOT00000041964.3:c.820C>T;HGVSp=ENSRNOP00000043598.3:p.Gln274X;DOMAINS=Pfam_domain:PF00059,Superfamily_domain:56436,SMART_domain:SM00034,PROSITE_profiles:PS50041;EXON=8/9;CANONICAL=YES	D3ZG59_RAT	Uncharacterized protein [Source:UniProtKB/TrEMBL;Acc:D3ZG59]
4_170088607_T/G	4	170088607	T	G	2	0	0	0	2	2	0	2	0	0	0	0	0	0	0	0	0	0	0	0	0	0	0	2	0	0	0	ENSRNOG00000031107	ENSRNOT00000051110	STOP_LOST	947	947	316	*/S	tAa/tCa	HGVSc=ENSRNOT00000051110.1:c.947A>C;HGVSp=ENSRNOP00000048668.1:p.X316SerextX;EXON=1/1;CANONICAL=YES	Tas2r129	Taste receptor type 2 member 129 [Source:UniProtKB/Swiss-Prot;Acc:Q67ES6]
4_181301543_C/T	4	181301543	C	T	0	0	0	0	0	0	0	2	0	0	0	0	0	0	0	0	0	0	0	0	0	0	0	0	0	0	0	ENSRNOG00000027943	ENSRNOT00000029139	STOP_GAINED	277	277	93	R/*	Cga/Tga	HGVSc=ENSRNOT00000029139.3:c.277C>T;HGVSp=ENSRNOP00000030744.3:p.Arg93X;DOMAINS=Pfam_domain:PF00896,Superfamily_domain:53167,TIGRFAM_domain:TIGR01697;EXON=3/5;CANONICAL=YES	LOC691214	Uncharacterized protein [Source:UniProtKB/TrEMBL;Acc:F1M5F6]
5_1885105_G/A	5	1885105	G	A	2	2	0	0	2	0	0	0	0	0	0	0	0	2	2	0	0	2	2	2	0	2	2	0	0	2	0	ENSRNOG00000000119	ENSRNOT00000049143	STOP_GAINED	404	404	135	W/*	tGg/tAg	HGVSc=ENSRNOT00000049143.3:c.404G>A;HGVSp=ENSRNOP00000040438.3:p.Trp135X;DOMAINS=Pfam_domain:PF02513;EXON=4/6;CANONICAL=YES	F1M8V6_RAT	Uncharacterized protein [Source:UniProtKB/TrEMBL;Acc:F1M8V6]
5_4664676_T/A	5	4664676	T	A	2	0	0	0	0	0	0	0	0	0	0	0	0	0	0	0	0	0	0	0	0	2	2	0	0	0	0	ENSRNOG00000007797	ENSRNOT00000010277	STOP_GAINED	719	719	240	L/*	tTg/tAg	HGVSc=ENSRNOT00000010277.3:c.719T>A;HGVSp=ENSRNOP00000010277.2:p.Leu240X;DOMAINS=Pfam_domain:PF09270,Superfamily_domain:110217;EXON=4/4;CANONICAL=YES	Rbpsuh	recombining binding protein suppressor of hairless [Source:RefSeq peptide;Acc:NP_001100101]
5_15429244_C/T	5	15429244	C	T	0	0	5	0	0	0	0	0	0	0	0	0	0	0	0	0	0	0	5	5	0	0	0	0	2	0	2	ENSRNOG00000008861	ENSRNOT00000011720	STOP_GAINED	346	346	116	R/*	Cga/Tga	HGVSc=ENSRNOT00000011720.4:c.346C>T;HGVSp=ENSRNOP00000058543.1:p.Arg116X;DOMAINS=Superfamily_domain:74924;EXON=2/4;CANONICAL=YES	D3ZKM0_RAT	Uncharacterized protein [Source:UniProtKB/TrEMBL;Acc:D3ZKM0]
5_15431598_C/T	5	15431598	C	T	0	0	5	2	0	0	0	2	0	0	0	0	0	0	0	0	2	0	0	0	2	2	2	2	2	0	2	ENSRNOG00000008861	ENSRNOT00000011720	STOP_GAINED	2155	2155	719	Q/*	Caa/Taa	HGVSc=ENSRNOT00000011720.4:c.2155C>T;HGVSp=ENSRNOP00000058543.1:p.Gln719X;DOMAINS=Superfamily_domain:54001,PROSITE_profiles:PS50235;EXON=4/4;CANONICAL=YES	D3ZKM0_RAT	Uncharacterized protein [Source:UniProtKB/TrEMBL;Acc:D3ZKM0]
5_25944485_T/A	5	25944485	T	A	0	0	0	0	0	0	0	0	0	0	0	0	0	0	0	0	0	2	2	2	0	0	0	0	0	2	0	ENSRNOG00000042469	ENSRNOT00000067101	STOP_GAINED	373	373	125	R/*	Aga/Tga	HGVSc=ENSRNOT00000067101.1:c.373A>T;HGVSp=ENSRNOP00000060732.1:p.Arg125X;EXON=4/5;CANONICAL=YES	F1LYW5_RAT	Uncharacterized protein [Source:UniProtKB/TrEMBL;Acc:F1LYW5]
5_32668393_A/T	5	32668393	A	T	0	0	0	0	0	0	0	0	0	0	0	0	0	0	0	2	0	0	0	0	0	0	0	0	0	0	0	ENSRNOG00000025197	ENSRNOT00000037468	STOP_GAINED	10	10	4	K/*	Aaa/Taa	HGVSc=ENSRNOT00000037468.2:c.10A>T;HGVSp=ENSRNOP00000035515.2:p.Lys4X;EXON=1/4;CANONICAL=YES	F1M5H1_RAT	Uncharacterized protein [Source:UniProtKB/TrEMBL;Acc:F1M5H1]
5_36372556_C/T	5	36372556	C	T	0	0	0	0	0	0	0	0	0	0	0	0	0	0	2	2	0	0	0	0	0	0	0	0	0	0	0	ENSRNOG00000007522	ENSRNOT00000010058	STOP_GAINED	1219	1219	407	Q/*	Cag/Tag	HGVSc=ENSRNOT00000010058.4:c.1219C>T;HGVSp=ENSRNOP00000010058.4:p.Gln407X;DOMAINS=Pfam_domain:PF00183,Superfamily_domain:54211;EXON=9/14;CANONICAL=YES	D3ZNW2_RAT	Uncharacterized protein [Source:UniProtKB/TrEMBL;Acc:D3ZNW2]
5_39665714_C/T	5	39665714	C	T	0	0	0	0	0	0	0	0	0	0	0	0	0	0	0	0	0	2	2	2	0	0	0	2	2	2	2	ENSRNOG00000033953	ENSRNOT00000047860	STOP_GAINED	139	139	47	Q/*	Cag/Tag	HGVSc=ENSRNOT00000047860.2:c.139C>T;HGVSp=ENSRNOP00000047404.2:p.Gln47X;DOMAINS=Pfam_domain:PF00248,Superfamily_domain:51430,Prints_domain:PR00069;EXON=2/5;CANONICAL=YES	D4A3E5_RAT	Uncharacterized protein [Source:UniProtKB/TrEMBL;Acc:D4A3E5]
5_60115061_C/A	5	60115061	C	A	2	0	0	0	2	2	0	0	0	0	0	0	0	0	0	0	0	0	0	0	2	0	0	0	0	0	0	ENSRNOG00000039374	ENSRNOT00000060331	STOP_GAINED	160	160	54	E/*	Gaa/Taa	HGVSc=ENSRNOT00000060331.1:c.160G>T;HGVSp=ENSRNOP00000057079.1:p.Glu54X;DOMAINS=Coiled-coils_(Ncoils):ncoils,Low_complexity_(Seg):Seg,PROSITE_profiles:PS50313;EXON=4/4;CANONICAL=YES	F1M9Y5_RAT	Uncharacterized protein [Source:UniProtKB/TrEMBL;Acc:F1M9Y5]
5_74596453_G/A	5	74596453	G	A	0	0	0	0	0	0	0	0	0	0	0	0	0	2	0	0	0	0	0	0	0	0	0	0	0	0	0	ENSRNOG00000026670	ENSRNOT00000032389	STOP_GAINED	2707	2707	903	R/*	Cga/Tga	HGVSc=ENSRNOT00000032389.2:c.2707C>T;HGVSp=ENSRNOP00000038471.2:p.Arg903X;DOMAINS=Pfam_domain:PF04815,Superfamily_domain:81811;EXON=11/13;CANONICAL=YES	F1M7Y8_RAT	Uncharacterized protein [Source:UniProtKB/TrEMBL;Acc:F1M7Y8]
5_78089998_A/G	5	78089998	A	G	2	2	0	2	2	2	0	2	2	2	2	2	2	2	2	2	2	0	0	0	2	2	2	2	0	0	0	ENSRNOG00000009273	ENSRNOT00000042961	STOP_LOST	538	538	180	*/R	Tga/Cga	HGVSc=ENSRNOT00000042961.3:c.538T>C;HGVSp=ENSRNOP00000048532.3:p.X180ArgextX2;EXON=6/7	LOC259244	alpha-2u globulin PGCL3 [Source:RefSeq peptide;Acc:NP_671745]
5_108345997_C/T	5	108345997	C	T	2	2	0	2	2	2	2	2	2	2	2	2	2	2	2	0	2	2	2	2	2	2	2	2	1	2	2	ENSRNOG00000042205	ENSRNOT00000068117	STOP_GAINED	295	295	99	R/*	Cga/Tga	HGVSc=ENSRNOT00000068117.1:c.295C>T;HGVSp=ENSRNOP00000059735.1:p.Arg99X;DOMAINS=Pfam_domain:PF00143,Superfamily_domain:47266,SMART_domain:SM00076,Prints_domain:PR00266;EXON=1/1;CANONICAL=YES	RGD1565623	Uncharacterized protein [Source:UniProtKB/TrEMBL;Acc:D3ZSQ4]
5_108346024_C/T	5	108346024	C	T	2	2	5	2	2	2	2	2	2	2	2	2	2	2	2	0	2	2	2	2	2	2	2	2	1	2	2	ENSRNOG00000042205	ENSRNOT00000068117	STOP_GAINED	322	322	108	Q/*	Cag/Tag	HGVSc=ENSRNOT00000068117.1:c.322C>T;HGVSp=ENSRNOP00000059735.1:p.Gln108X;DOMAINS=Pfam_domain:PF00143,Superfamily_domain:47266,SMART_domain:SM00076;EXON=1/1;CANONICAL=YES	RGD1565623	Uncharacterized protein [Source:UniProtKB/TrEMBL;Acc:D3ZSQ4]
5_122660980_C/T	5	122660980	C	T	2	2	0	2	2	2	2	2	2	2	2	2	2	2	2	2	2	2	2	2	2	2	2	2	2	2	2	ENSRNOG00000042998	ENSRNOT00000041519	STOP_GAINED	289	289	97	R/*	Cga/Tga	HGVSc=ENSRNOT00000041519.3:c.289C>T;HGVSp=ENSRNOP00000043864.3:p.Arg97X;EXON=2/11;CANONICAL=YES	D3ZDP3_RAT	Uncharacterized protein [Source:UniProtKB/TrEMBL;Acc:D3ZDP3]
5_122809848_C/T	5	122809848	C	T	2	0	0	2	0	2	2	0	0	0	2	2	2	2	2	2	0	2	2	2	2	2	2	2	2	2	2	ENSRNOG00000037937	ENSRNOT00000042734	STOP_GAINED	949	949	317	Q/*	Caa/Taa	HGVSc=ENSRNOT00000042734.3:c.949C>T;HGVSp=ENSRNOP00000039367.3:p.Gln317X;DOMAINS=Superfamily_domain:52047;EXON=9/12;CANONICAL=YES	D3ZMD8_RAT	Uncharacterized protein [Source:UniProtKB/TrEMBL;Acc:D3ZMD8]
5_128368792_G/A	5	128368792	G	A	0	0	0	0	0	0	0	2	0	0	0	0	0	0	0	0	0	0	0	0	0	0	0	0	0	0	0	ENSRNOG00000010241	ENSRNOT00000067024	STOP_GAINED	427	249	83	W/*	tgG/tgA	HGVSc=ENSRNOT00000067024.1:c.249G>A;HGVSp=ENSRNOP00000061556.1:p.Trp83X;DOMAINS=Superfamily_domain:49785;EXON=7/10;CANONICAL=YES	Hspb11	heat shock protein family B (small), member 11 [Source:RefSeq peptide;Acc:NP_001124474]
5_133137919_G/A	5	133137919	G	A	0	0	0	0	0	0	2	0	0	0	0	0	0	2	0	2	2	2	2	2	2	2	2	0	2	2	2	ENSRNOG00000008011	ENSRNOT00000010548	STOP_GAINED	309	309	103	W/*	tgG/tgA	HGVSc=ENSRNOT00000010548.5:c.309G>A;HGVSp=ENSRNOP00000010548.5:p.Trp103X;DOMAINS=Superfamily_domain:53187;EXON=10/15	F1LUW2_RAT	Uncharacterized protein [Source:UniProtKB/TrEMBL;Acc:F1LUW2]
5_164202983_C/T	5	164202983	C	T	0	0	0	0	0	0	0	0	0	0	0	0	0	0	0	0	0	0	0	2	0	0	0	0	2	2	2	ENSRNOG00000037017	ENSRNOT00000055695	STOP_GAINED	958	958	320	Q/*	Cag/Tag	HGVSc=ENSRNOT00000055695.2:c.958C>T;HGVSp=ENSRNOP00000052555.2:p.Gln320X;DOMAINS=SMART_domain:SM00220;EXON=5/7;CANONICAL=YES	F1M8R5_RAT	Uncharacterized protein [Source:UniProtKB/TrEMBL;Acc:F1M8R5]
5_169236771_G/A	5	169236771	G	A	0	0	0	0	5	2	0	0	0	5	0	0	0	0	0	0	0	0	0	0	5	0	0	5	0	0	0	ENSRNOG00000009405	ENSRNOT00000012695	STOP_GAINED	334	334	112	Q/*	Cag/Tag	HGVSc=ENSRNOT00000012695.2:c.334C>T;HGVSp=ENSRNOP00000012695.2:p.Gln112X;EXON=1/1;CANONICAL=YES	F1LTH7_RAT	Uncharacterized protein [Source:UniProtKB/TrEMBL;Acc:F1LTH7]
5_169687844_T/G	5	169687844	T	G	2	0	0	0	0	0	2	2	0	0	2	2	2	0	0	0	0	2	2	2	0	2	2	0	2	2	2	ENSRNOG00000023112	ENSRNOT00000031564	STOP_GAINED,SPLICE_SITE	662	662	221	L/*	tTa/tGa	HGVSc=ENSRNOT00000031564.2:c.662T>G;HGVSp=ENSRNOP00000033162.2:p.Leu221X;DOMAINS=Pfam_domain:PF01667,Superfamily_domain:57829;EXON=4/6;CANONICAL=YES	LOC500594	LRRGT00162 (LOC500594), mRNA [Source:RefSeq DNA;Acc:NM_001047958]
6_1897745_G/A	6	1897745	G	A	0	2	0	0	0	0	0	0	2	2	2	2	2	2	2	2	2	0	0	0	2	0	0	2	6	0	0	ENSRNOG00000021944	ENSRNOT00000030064	STOP_GAINED	251	251	84	W/*	tGg/tAg	HGVSc=ENSRNOT00000030064.2:c.251G>A;HGVSp=ENSRNOP00000059328.1:p.Trp84X;DOMAINS=Pfam_domain:PF04718,PIRSF_domain:PIRSF017835;EXON=1/1;CANONICAL=YES	LOC679690	Uncharacterized protein [Source:UniProtKB/TrEMBL;Acc:D4A6C3]
6_21382864_G/T	6	21382864	G	T	0	5	0	0	0	0	0	0	0	0	0	0	0	0	0	0	0	2	2	2	0	0	0	0	2	2	2	ENSRNOG00000027062	ENSRNOT00000036701	STOP_GAINED	196	196	66	E/*	Gaa/Taa	HGVSc=ENSRNOT00000036701.4:c.196G>T;HGVSp=ENSRNOP00000061302.1:p.Glu66X;DOMAINS=Coiled-coils_(Ncoils):ncoils;EXON=2/4;CANONICAL=YES	F1M605_RAT	Uncharacterized protein [Source:UniProtKB/TrEMBL;Acc:F1M605]
6_26042162_T/A	6	26042162	T	A	0	0	0	0	0	0	0	2	0	0	2	2	2	2	0	0	2	0	0	0	5	2	2	0	0	0	0	ENSRNOG00000030768	ENSRNOT00000042760	STOP_GAINED	86	86	29	L/*	tTg/tAg	HGVSc=ENSRNOT00000042760.1:c.86T>A;HGVSp=ENSRNOP00000044617.1:p.Leu29X;DOMAINS=Pfam_domain:PF01158;EXON=2/3;CANONICAL=YES	D3ZZ85_RAT	Uncharacterized protein [Source:UniProtKB/TrEMBL;Acc:D3ZZ85]
6_41975423_A/T	6	41975423	A	T	6	6	1	1	1	1	1	1	1	1	1	1	1	1	6	1	6	6	1	6	6	1	6	6	6	1	1	ENSRNOG00000008104	ENSRNOT00000066868	STOP_GAINED	331	246	82	Y/*	taT/taA	HGVSc=ENSRNOT00000066868.1:c.246T>A;HGVSp=ENSRNOP00000060368.1:p.Tyr82X;DOMAINS=Pfam_domain:PF00244,Superfamily_domain:48445,SMART_domain:SM00101,PIRSF_domain:PIRSF000868,Prints_domain:PR00305;EXON=2/6	Ywhaq	14-3-3 protein theta [Source:UniProtKB/Swiss-Prot;Acc:P68255]
6_41975423_A/T	6	41975423	A	T	6	6	1	1	1	1	1	1	1	1	1	1	1	1	6	1	6	6	1	6	6	1	6	6	6	1	1	ENSRNOG00000008104	ENSRNOT00000011501	STOP_GAINED	331	246	82	Y/*	taT/taA	HGVSc=ENSRNOT00000011501.2:c.246T>A;HGVSp=ENSRNOP00000011501.1:p.Tyr82X;DOMAINS=Pfam_domain:PF00244,Superfamily_domain:48445,SMART_domain:SM00101,PIRSF_domain:PIRSF000868,Prints_domain:PR00305;EXON=2/6;CANONICAL=YES	Ywhaq	14-3-3 protein theta [Source:UniProtKB/Swiss-Prot;Acc:P68255]
6_42701305_C/T	6	42701305	C	T	0	0	0	0	0	0	0	0	0	0	0	0	0	0	0	2	0	0	0	0	0	0	0	0	0	0	0	ENSRNOG00000023176	ENSRNOT00000005858	STOP_GAINED	2608	2608	870	R/*	Cga/Tga	HGVSc=ENSRNOT00000005858.4:c.2608C>T;HGVSp=ENSRNOP00000005858.4:p.Arg870X;DOMAINS=Pfam_domain:PF07693;EXON=19/31	D3ZGA7_RAT	Uncharacterized protein [Source:UniProtKB/TrEMBL;Acc:D3ZGA7]
6_42701305_C/T	6	42701305	C	T	0	0	0	0	0	0	0	0	0	0	0	0	0	0	0	2	0	0	0	0	0	0	0	0	0	0	0	ENSRNOG00000023176	ENSRNOT00000066656	STOP_GAINED	2605	2605	869	R/*	Cga/Tga	HGVSc=ENSRNOT00000066656.1:c.2605C>T;HGVSp=ENSRNOP00000062489.1:p.Arg869X;DOMAINS=Pfam_domain:PF07693;EXON=19/35;CANONICAL=YES	D3ZGA7_RAT	Uncharacterized protein [Source:UniProtKB/TrEMBL;Acc:D3ZGA7]
6_42701305_C/T	6	42701305	C	T	0	0	0	0	0	0	0	0	0	0	0	0	0	0	0	2	0	0	0	0	0	0	0	0	0	0	0	ENSRNOG00000023176	ENSRNOT00000066593	STOP_GAINED	2605	2605	869	R/*	Cga/Tga	HGVSc=ENSRNOT00000066593.1:c.2605C>T;HGVSp=ENSRNOP00000063889.1:p.Arg869X;DOMAINS=Pfam_domain:PF07693;EXON=19/33	D3ZGA7_RAT	Uncharacterized protein [Source:UniProtKB/TrEMBL;Acc:D3ZGA7]
6_42769949_G/A	6	42769949	G	A	2	2	0	2	2	2	2	2	2	2	2	2	2	2	2	2	2	2	2	2	2	2	2	2	2	2	2	ENSRNOG00000007237	ENSRNOT00000009639	STOP_GAINED	1095	1054	352	Q/*	Caa/Taa	HGVSc=ENSRNOT00000009639.5:c.1054C>T;HGVSp=ENSRNOP00000009639.4:p.Gln352X;EXON=4/4;CANONICAL=YES	Id2	DNA-binding protein inhibitor ID-2 [Source:UniProtKB/Swiss-Prot;Acc:P41137]
6_58607551_G/A	6	58607551	G	A	2	0	0	0	0	0	0	0	0	0	0	0	0	0	2	2	0	0	0	0	0	0	0	0	2	2	2	ENSRNOG00000004248	ENSRNOT00000005643	STOP_GAINED	637	637	213	Q/*	Cag/Tag	HGVSc=ENSRNOT00000005643.4:c.637C>T;HGVSp=ENSRNOP00000040701.2:p.Gln213X;DOMAINS=Coiled-coils_(Ncoils):ncoils;EXON=4/7;CANONICAL=YES	Smarce1l	Uncharacterized protein [Source:UniProtKB/TrEMBL;Acc:D4ABT5]
6_64127376_C/G	6	64127376	C	G	0	2	0	0	0	0	2	0	2	2	2	2	2	2	2	2	0	2	2	2	2	2	2	2	2	2	2	ENSRNOG00000028472	ENSRNOT00000039044	STOP_GAINED	68	68	23	S/*	tCa/tGa	HGVSc=ENSRNOT00000039044.3:c.68C>G;HGVSp=ENSRNOP00000040935.2:p.Ser23X;DOMAINS=Pfam_domain:PF01585,SMART_domain:SM00443,PROSITE_profiles:PS50174;EXON=1/6;CANONICAL=YES	D4A1S5_RAT	Uncharacterized protein [Source:UniProtKB/TrEMBL;Acc:D4A1S5]
6_72524275_C/T	6	72524275	C	T	0	0	0	2	2	2	2	0	2	2	0	0	0	2	2	2	2	0	0	0	0	0	0	2	0	0	0	ENSRNOG00000038982	ENSRNOT00000059590	STOP_GAINED	325	325	109	R/*	Cga/Tga	HGVSc=ENSRNOT00000059590.1:c.325C>T;HGVSp=ENSRNOP00000056348.1:p.Arg109X;DOMAINS=Pfam_domain:PF03798,SMART_domain:SM00724;EXON=2/6;CANONICAL=YES	F1M2A9_RAT	Uncharacterized protein [Source:UniProtKB/TrEMBL;Acc:F1M2A9]
6_77180910_C/T	6	77180910	C	T	2	2	0	2	0	0	2	2	2	2	2	2	2	2	2	2	0	2	2	2	2	2	2	2	2	2	2	ENSRNOG00000022942	ENSRNOT00000059408	STOP_GAINED	184	184	62	Q/*	Caa/Taa	HGVSc=ENSRNOT00000059408.1:c.184C>T;HGVSp=ENSRNOP00000056164.1:p.Gln62X;EXON=1/6;CANONICAL=YES	D4A073_RAT	Uncharacterized protein [Source:UniProtKB/TrEMBL;Acc:D4A073]
6_79728030_A/T	6	79728030	A	T	2	0	0	2	2	2	0	0	0	0	0	0	0	0	0	0	0	0	0	0	0	0	0	0	0	0	0	ENSRNOG00000038834	ENSRNOT00000059338	STOP_GAINED	128	128	43	L/*	tTa/tAa	HGVSc=ENSRNOT00000059338.1:c.128T>A;HGVSp=ENSRNOP00000056097.1:p.Leu43X;DOMAINS=Pfam_domain:PF00067,Superfamily_domain:48264;EXON=2/5;CANONICAL=YES	F1M1P2_RAT	Uncharacterized protein [Source:UniProtKB/TrEMBL;Acc:F1M1P2]
6_79728160_A/T	6	79728160	A	T	2	0	0	2	0	0	0	0	0	0	0	0	0	0	0	0	0	0	0	0	0	0	0	0	0	0	0	ENSRNOG00000038834	ENSRNOT00000059338	STOP_GAINED	15	15	5	C/*	tgT/tgA	HGVSc=ENSRNOT00000059338.1:c.15T>A;HGVSp=ENSRNOP00000056097.1:p.Cys5X;DOMAINS=Pfam_domain:PF00067,Superfamily_domain:48264,Prints_domain:PR00465;EXON=1/5;CANONICAL=YES	F1M1P2_RAT	Uncharacterized protein [Source:UniProtKB/TrEMBL;Acc:F1M1P2]
6_86480394_A/C	6	86480394	A	C	2	2	0	2	2	2	2	2	2	2	2	2	2	2	2	2	0	2	2	2	2	2	2	2	2	2	2	ENSRNOG00000023093	ENSRNOT00000029411	STOP_GAINED	3248	2969	990	L/*	tTa/tGa	HGVSc=ENSRNOT00000029411.3:c.2969T>G;HGVSp=ENSRNOP00000034593.3:p.Leu990X;EXON=14/14;CANONICAL=YES	LOC689296	similar to expressed sequence C79407 (LOC689296), mRNA [Source:RefSeq DNA;Acc:NM_001109531]
6_94592841_C/A	6	94592841	C	A	0	0	0	0	2	2	2	2	0	0	2	2	2	2	0	0	0	2	1	2	2	2	2	2	0	0	0	ENSRNOG00000033126	ENSRNOT00000041959	STOP_GAINED	283	283	95	E/*	Gaa/Taa	HGVSc=ENSRNOT00000041959.2:c.283G>T;HGVSp=ENSRNOP00000049215.2:p.Glu95X;DOMAINS=Superfamily_domain:55315;EXON=2/2;CANONICAL=YES	F1M289_RAT	Uncharacterized protein [Source:UniProtKB/TrEMBL;Acc:F1M289]
rs8161865	6	95368448	C	T	2	0	5	2	2	5	5	5	2	2	5	0	0	5	2	2	2	0	0	0	0	0	0	0	0	0	0	ENSRNOG00000033058	ENSRNOT00000043587	STOP_GAINED	172	106	36	R/*	Cga/Tga	HGVSc=ENSRNOT00000043587.2:c.106C>T;HGVSp=ENSRNOP00000042068.2:p.Arg36X;DOMAINS=Pfam_domain:PF01247;EXON=1/1;CANONICAL=YES	LOC100359825	Uncharacterized protein [Source:UniProtKB/TrEMBL;Acc:D4A771]
6_99021741_G/A	6	99021741	G	A	0	0	0	2	2	2	2	0	2	2	0	0	0	2	0	2	2	0	0	0	0	0	0	0	6	0	0	ENSRNOG00000038480	ENSRNOT00000058642	STOP_GAINED	465	465	155	W/*	tgG/tgA	HGVSc=ENSRNOT00000058642.2:c.465G>A;HGVSp=ENSRNOP00000055437.2:p.Trp155X;EXON=6/11;CANONICAL=YES	CN050_RAT	Uncharacterized protein C14orf50 homolog [Source:UniProtKB/Swiss-Prot;Acc:Q68FW6]
6_103462201_C/A	6	103462201	C	A	2	0	0	0	0	0	2	2	2	2	0	0	0	2	2	2	2	2	2	2	0	0	0	0	2	2	2	ENSRNOG00000006599	ENSRNOT00000008621	STOP_GAINED	64	64	22	E/*	Gag/Tag	HGVSc=ENSRNOT00000008621.3:c.64G>T;HGVSp=ENSRNOP00000008621.3:p.Glu22X;DOMAINS=Pfam_domain:PF01187,Superfamily_domain:55331;EXON=1/1;CANONICAL=YES	RGD1559921	Uncharacterized protein [Source:UniProtKB/TrEMBL;Acc:F1LTZ6]
6_103513112_G/T	6	103513112	G	T	0	2	0	2	2	2	0	0	0	0	2	2	2	0	0	0	0	0	0	0	2	2	2	2	0	0	0	ENSRNOG00000038335	ENSRNOT00000058373	STOP_GAINED	217	217	73	G/*	Gga/Tga	HGVSc=ENSRNOT00000058373.1:c.217G>T;HGVSp=ENSRNOP00000055175.1:p.Gly73X;EXON=1/1;CANONICAL=YES	Mphosph6	similar to M phase phosphoprotein 6 (LOC686999), mRNA [Source:RefSeq DNA;Acc:NM_001129881]
6_103513298_C/T	6	103513298	C	T	0	2	0	2	2	2	0	0	0	0	2	2	2	0	0	0	0	0	0	0	2	2	2	2	0	0	0	ENSRNOG00000038335	ENSRNOT00000058373	STOP_GAINED	403	403	135	R/*	Cga/Tga	HGVSc=ENSRNOT00000058373.1:c.403C>T;HGVSp=ENSRNOP00000055175.1:p.Arg135X;EXON=1/1;CANONICAL=YES	Mphosph6	similar to M phase phosphoprotein 6 (LOC686999), mRNA [Source:RefSeq DNA;Acc:NM_001129881]
6_103540790_C/T	6	103540790	C	T	5	5	5	5	5	5	0	5	2	2	5	5	5	5	5	5	5	0	2	0	5	5	5	5	6	0	2	ENSRNOG00000027723	ENSRNOT00000051327	STOP_GAINED	881	881	294	W/*	tGg/tAg	HGVSc=ENSRNOT00000051327.2:c.881G>A;HGVSp=ENSRNOP00000043900.2:p.Trp294X;DOMAINS=Pfam_domain:PF00278;EXON=6/6;CANONICAL=YES	D3ZIL0_RAT	Uncharacterized protein [Source:UniProtKB/TrEMBL;Acc:D3Z806]
6_103540790_C/T	6	103540790	C	T	5	5	5	5	5	5	0	5	2	2	5	5	5	5	5	5	5	0	2	0	5	5	5	5	6	0	2	ENSRNOG00000027723	ENSRNOT00000050602	STOP_GAINED	845	845	282	W/*	tGg/tAg	HGVSc=ENSRNOT00000050602.2:c.845G>A;HGVSp=ENSRNOP00000049735.2:p.Trp282X;DOMAINS=Pfam_domain:PF00278;EXON=5/5	D3ZIL0_RAT	Uncharacterized protein [Source:UniProtKB/TrEMBL;Acc:D3Z806]
6_128199378_G/A	6	128199378	G	A	0	0	0	0	0	0	0	0	0	0	0	0	0	0	0	0	0	0	0	0	0	0	0	0	2	0	2	ENSRNOG00000009921	ENSRNOT00000013175	STOP_GAINED	985	985	329	Q/*	Cag/Tag	HGVSc=ENSRNOT00000013175.4:c.985C>T;HGVSp=ENSRNOP00000013175.3:p.Gln329X;DOMAINS=Pfam_domain:PF00079,Superfamily_domain:56574,SMART_domain:SM00093;EXON=3/4;CANONICAL=YES	Serpina3m	Serine protease inhibitor A3M [Source:UniProtKB/Swiss-Prot;Acc:Q63556]
6_128200551_C/A	6	128200551	C	A	0	0	0	0	0	0	0	0	0	0	0	0	0	0	0	0	0	2	2	2	0	0	0	0	0	2	0	ENSRNOG00000009921	ENSRNOT00000013175	STOP_GAINED	742	742	248	E/*	Gag/Tag	HGVSc=ENSRNOT00000013175.4:c.742G>T;HGVSp=ENSRNOP00000013175.3:p.Glu248X;DOMAINS=Pfam_domain:PF00079,Superfamily_domain:56574,SMART_domain:SM00093;EXON=2/4;CANONICAL=YES	Serpina3m	Serine protease inhibitor A3M [Source:UniProtKB/Swiss-Prot;Acc:Q63556]
6_137434577_G/A	6	137434577	G	A	2	0	0	0	2	2	0	0	2	2	2	2	2	0	0	0	2	0	0	0	2	2	2	2	2	0	2	ENSRNOG00000028650	ENSRNOT00000031962	STOP_GAINED	857	857	286	W/*	tGg/tAg	HGVSc=ENSRNOT00000031962.4:c.857G>A;HGVSp=ENSRNOP00000032170.4:p.Trp286X;DOMAINS=Pfam_domain:PF06367,Low_complexity_(Seg):Seg;EXON=6/28	F1MAJ2_RAT	Uncharacterized protein [Source:UniProtKB/TrEMBL;Acc:E9PT22]
6_137434577_G/A	6	137434577	G	A	2	0	0	0	2	2	0	0	2	2	2	2	2	0	0	0	2	0	0	0	2	2	2	2	2	0	2	ENSRNOG00000028650	ENSRNOT00000018225	STOP_GAINED	857	857	286	W/*	tGg/tAg	HGVSc=ENSRNOT00000018225.3:c.857G>A;HGVSp=ENSRNOP00000018225.3:p.Trp286X;DOMAINS=Pfam_domain:PF06367,Low_complexity_(Seg):Seg;EXON=6/27;CANONICAL=YES	F1MAJ2_RAT	Uncharacterized protein [Source:UniProtKB/TrEMBL;Acc:E9PT22]
6_139805400_G/C	6	139805400	G	C	0	1	0	2	0	0	6	2	1	1	0	0	0	2	2	2	0	1	2	2	0	0	0	1	2	1	2	ENSRNOG00000030820	ENSRNOT00000045452	STOP_GAINED	327	327	109	Y/*	taC/taG	HGVSc=ENSRNOT00000045452.2:c.327C>G;HGVSp=ENSRNOP00000039603.2:p.Tyr109X;DOMAINS=Pfam_domain:PF07686,SMART_domain:SM00409;EXON=3/3;CANONICAL=YES	LOC100364560	RCG21066Uncharacterized protein [Source:UniProtKB/TrEMBL;Acc:D3ZJW6]
6_140197778_C/T	6	140197778	C	T	0	0	0	0	0	0	0	0	0	0	0	0	0	0	1	0	0	0	0	0	0	0	0	0	0	0	0	ENSRNOG00000030097	ENSRNOT00000042776	STOP_GAINED	213	213	71	W/*	tgG/tgA	HGVSc=ENSRNOT00000042776.3:c.213G>A;HGVSp=ENSRNOP00000048529.3:p.Trp71X;DOMAINS=Pfam_domain:PF07686,Pfam_domain:PF00047,Superfamily_domain:48726,SMART_domain:SM00409,SMART_domain:SM00408,SMART_domain:SM00406,PROSITE_profiles:PS50835;EXON=2/2;CANONICAL=YES	LOC100359793	Uncharacterized protein [Source:UniProtKB/TrEMBL;Acc:D3ZC24]
6_140197927_G/A	6	140197927	G	A	0	0	0	0	0	0	0	0	0	0	0	0	0	0	0	0	0	1	2	0	0	0	0	0	0	2	0	ENSRNOG00000030097	ENSRNOT00000042776	STOP_GAINED	64	64	22	Q/*	Cag/Tag	HGVSc=ENSRNOT00000042776.3:c.64C>T;HGVSp=ENSRNOP00000048529.3:p.Gln22X;DOMAINS=Pfam_domain:PF07686,Superfamily_domain:48726,PROSITE_profiles:PS50835;EXON=2/2;CANONICAL=YES	LOC100359793	Uncharacterized protein [Source:UniProtKB/TrEMBL;Acc:D3ZC24]
6_140214561_G/T	6	140214561	G	T	0	2	0	2	0	0	0	2	2	2	0	0	0	0	2	2	0	2	2	0	0	0	0	2	2	2	2	ENSRNOG00000033424	ENSRNOT00000044207	STOP_GAINED	11	11	4	S/*	tCa/tAa	HGVSc=ENSRNOT00000044207.2:c.11C>A;HGVSp=ENSRNOP00000047726.2:p.Ser4X;DOMAINS=Cleavage_site_(Signalp):Sigp;EXON=1/3;CANONICAL=YES	F1M0Z7_RAT	Uncharacterized protein [Source:UniProtKB/TrEMBL;Acc:F1LXD2]
6_143048832_G/A	6	143048832	G	A	5	5	0	2	2	5	0	5	5	5	2	0	0	0	0	2	0	2	5	0	5	5	5	5	5	5	5	ENSRNOG00000031217	ENSRNOT00000048978	STOP_GAINED	98	70	24	Q/*	Cag/Tag	HGVSc=ENSRNOT00000048978.3:c.70C>T;HGVSp=ENSRNOP00000047536.3:p.Gln24X;DOMAINS=Pfam_domain:PF07686,Superfamily_domain:48726,PROSITE_profiles:PS50835;EXON=2/2;CANONICAL=YES	D4A6S4_RAT	Uncharacterized protein [Source:UniProtKB/TrEMBL;Acc:D4A6S4]
6_143336911_T/G	6	143336911	T	G	2	2	0	2	2	2	2	2	2	2	2	0	0	0	2	2	0	2	2	0	2	2	2	2	2	2	2	ENSRNOG00000037493	ENSRNOT00000056761	STOP_GAINED	228	228	76	Y/*	taT/taG	HGVSc=ENSRNOT00000056761.1:c.228T>G;HGVSp=ENSRNOP00000053603.1:p.Tyr76X;DOMAINS=Transmembrane_helices:Tmhmm,Low_complexity_(Seg):Seg,PROSITE_profiles:PS50311,PROSITE_profiles:PS50328;EXON=1/4;CANONICAL=YES	F1LWW6_RAT	Uncharacterized protein [Source:UniProtKB/TrEMBL;Acc:F1LWW6]
7_1054496_G/A	7	1054496	G	A	0	0	0	0	0	0	0	0	0	0	0	0	0	0	6	0	0	2	5	2	0	0	0	0	2	2	2	ENSRNOG00000031922	ENSRNOT00000041400	STOP_GAINED	670	670	224	Q/*	Cag/Tag	HGVSc=ENSRNOT00000041400.3:c.670C>T;HGVSp=ENSRNOP00000050683.3:p.Gln224X;DOMAINS=Prints_domain:PR01217;EXON=7/8;CANONICAL=YES	F1LVN6_RAT	Uncharacterized protein [Source:UniProtKB/TrEMBL;Acc:F1LVN6]
7_2511287_G/A	7	2511287	G	A	0	0	0	0	0	0	2	0	0	0	0	0	0	0	0	0	0	0	0	0	0	0	0	0	0	0	0	ENSRNOG00000042424	ENSRNOT00000067319	STOP_GAINED	913	913	305	R/*	Cga/Tga	HGVSc=ENSRNOT00000067319.1:c.913C>T;HGVSp=ENSRNOP00000059799.1:p.Arg305X;DOMAINS=Superfamily_domain:81321;EXON=1/1;CANONICAL=YES	Olr880	olfactory receptor Olr880 [Source:RefSeq peptide;Acc:NP_001000055]
7_2810547_G/T	7	2810547	G	T	0	0	0	0	0	0	0	0	0	0	0	0	0	0	0	0	0	0	1	1	0	0	0	0	6	0	0	ENSRNOG00000014920	ENSRNOT00000061633	STOP_GAINED	928	928	310	E/*	Gaa/Taa	HGVSc=ENSRNOT00000061633.1:c.928G>T;HGVSp=ENSRNOP00000058348.1:p.Glu310X;EXON=3/3	D3ZJN1_RAT	Uncharacterized protein [Source:UniProtKB/TrEMBL;Acc:D3ZJN1]
7_7039481_A/T	7	7039481	A	T	0	2	0	0	0	0	0	0	0	0	0	0	0	2	0	0	0	0	0	0	0	0	0	0	0	0	0	ENSRNOG00000033964	ENSRNOT00000045619	STOP_GAINED	174	174	58	Y/*	taT/taA	HGVSc=ENSRNOT00000045619.3:c.174T>A;HGVSp=ENSRNOP00000050205.3:p.Tyr58X;DOMAINS=Pfam_domain:PF00001,Superfamily_domain:81321,PROSITE_profiles:PS50262;EXON=1/1;CANONICAL=YES	Olr1022	olfactory receptor Olr1022 [Source:RefSeq peptide;Acc:NP_001001075]
7_8862918_G/A	7	8862918	G	A	0	0	0	0	0	0	0	0	0	0	0	0	0	0	0	2	2	0	0	0	0	0	0	0	0	0	0	ENSRNOG00000039930	ENSRNOT00000061338	STOP_GAINED	592	592	198	R/*	Cga/Tga	HGVSc=ENSRNOT00000061338.1:c.592C>T;HGVSp=ENSRNOP00000058055.1:p.Arg198X;DOMAINS=Pfam_domain:PF05739,SMART_domain:SM00397,PROSITE_profiles:PS50192;EXON=3/3;CANONICAL=YES	D3ZM50_RAT	Uncharacterized protein [Source:UniProtKB/TrEMBL;Acc:D3ZM50]
7_9065751_G/A	7	9065751	G	A	0	2	0	0	0	0	0	2	0	0	0	0	0	2	2	2	2	2	2	2	0	0	0	0	2	2	2	ENSRNOG00000039927	ENSRNOT00000033740	STOP_GAINED	493	493	165	Q/*	Cag/Tag	HGVSc=ENSRNOT00000033740.2:c.493C>T;HGVSp=ENSRNOP00000031413.2:p.Gln165X;DOMAINS=Pfam_domain:PF05739,Coiled-coils_(Ncoils):ncoils,SMART_domain:SM00397,PROSITE_profiles:PS50192;EXON=3/3;CANONICAL=YES	D3ZCS7_RAT	Uncharacterized protein [Source:UniProtKB/TrEMBL;Acc:D3ZCS7]
7_9251628_G/T	7	9251628	G	T	2	2	0	2	2	2	2	2	2	2	2	2	2	2	2	2	2	2	2	2	2	2	2	2	2	2	2	ENSRNOG00000025091	ENSRNOT00000038472	STOP_GAINED,SPLICE_SITE	37	37	13	E/*	Gaa/Taa	HGVSc=ENSRNOT00000038472.2:c.37G>T;HGVSp=ENSRNOP00000058047.1:p.Glu13X;DOMAINS=Superfamily_domain:54928;EXON=2/6;CANONICAL=YES	F1LZA3_RAT	Uncharacterized protein [Source:UniProtKB/TrEMBL;Acc:F1LZA3]
7_13240450_C/T	7	13240450	C	T	2	0	0	2	0	0	2	0	0	0	2	2	2	0	0	2	2	2	2	2	2	2	2	2	2	2	2	ENSRNOG00000043233	ENSRNOT00000066095	STOP_GAINED	904	904	302	R/*	Cga/Tga	HGVSc=ENSRNOT00000066095.1:c.904C>T;HGVSp=ENSRNOP00000059924.1:p.Arg302X;DOMAINS=Pfam_domain:PF00067,Superfamily_domain:48264,Prints_domain:PR00463;EXON=8/8;CANONICAL=YES	D3ZXY6_RAT	Uncharacterized protein [Source:UniProtKB/TrEMBL;Acc:D3ZXY6]
7_14452007_A/T	7	14452007	A	T	2	0	5	2	5	0	2	0	0	0	2	2	2	5	5	5	0	2	2	2	2	2	2	2	2	2	2	ENSRNOG00000031289	ENSRNOT00000051928	STOP_GAINED	369	369	123	Y/*	taT/taA	HGVSc=ENSRNOT00000051928.1:c.369T>A;HGVSp=ENSRNOP00000049679.1:p.Tyr123X;DOMAINS=Pfam_domain:PF00001,Superfamily_domain:81321,PROSITE_profiles:PS50262,Prints_domain:PR00237;EXON=1/1;CANONICAL=YES	Olr1095	olfactory receptor Olr1095 [Source:RefSeq peptide;Acc:NP_001000416]
7_14888964_C/T	7	14888964	C	T	0	0	0	0	0	0	0	0	0	0	0	0	0	0	0	2	2	0	0	0	0	0	0	0	0	0	0	ENSRNOG00000032275	ENSRNOT00000049955	STOP_GAINED	853	853	285	R/*	Cga/Tga	HGVSc=ENSRNOT00000049955.3:c.853C>T;HGVSp=ENSRNOP00000044131.3:p.Arg285X;EXON=9/9;CANONICAL=YES	D3ZTV1_RAT	Uncharacterized protein [Source:UniProtKB/TrEMBL;Acc:D3ZTV1]
7_15235299_C/A	7	15235299	C	A	0	0	0	0	0	0	2	0	0	0	0	0	0	0	0	2	2	0	0	0	0	0	0	0	2	2	2	ENSRNOG00000009146	ENSRNOT00000049183	STOP_GAINED	948	948	316	Y/*	taC/taA	HGVSc=ENSRNOT00000049183.2:c.948C>A;HGVSp=ENSRNOP00000046552.2:p.Tyr316X;DOMAINS=Pfam_domain:PF01094,Superfamily_domain:53822;EXON=2/8	F1LX11_RAT	Uncharacterized protein [Source:UniProtKB/TrEMBL;Acc:F1LV43]
7_15235299_C/A	7	15235299	C	A	0	0	0	0	0	0	2	0	0	0	0	0	0	0	0	2	2	0	0	0	0	0	0	0	2	2	2	ENSRNOG00000009146	ENSRNOT00000046049	STOP_GAINED	1218	1218	406	Y/*	taC/taA	HGVSc=ENSRNOT00000046049.2:c.1218C>A;HGVSp=ENSRNOP00000041141.2:p.Tyr406X;DOMAINS=Pfam_domain:PF01094,Superfamily_domain:53822;EXON=4/8;CANONICAL=YES	F1LX11_RAT	Uncharacterized protein [Source:UniProtKB/TrEMBL;Acc:F1LV43]
7_15235299_C/A	7	15235299	C	A	0	0	0	0	0	0	2	0	0	0	0	0	0	0	0	2	2	0	0	0	0	0	0	0	2	2	2	ENSRNOG00000009146	ENSRNOT00000045185	STOP_GAINED	954	954	318	Y/*	taC/taA	HGVSc=ENSRNOT00000045185.2:c.954C>A;HGVSp=ENSRNOP00000041895.2:p.Tyr318X;DOMAINS=Pfam_domain:PF01094,Superfamily_domain:53822,Prints_domain:PR01176;EXON=2/7	F1LX11_RAT	Uncharacterized protein [Source:UniProtKB/TrEMBL;Acc:F1LV43]
7_15235299_C/A	7	15235299	C	A	0	0	0	0	0	0	2	0	0	0	0	0	0	0	0	2	2	0	0	0	0	0	0	0	2	2	2	ENSRNOG00000009146	ENSRNOT00000039828	STOP_GAINED	735	735	245	Y/*	taC/taA	HGVSc=ENSRNOT00000039828.3:c.735C>A;HGVSp=ENSRNOP00000031914.3:p.Tyr245X;DOMAINS=Superfamily_domain:53822;EXON=2/2	F1LX11_RAT	Uncharacterized protein [Source:UniProtKB/TrEMBL;Acc:F1LV43]
7_15235299_C/A	7	15235299	C	A	0	0	0	0	0	0	2	0	0	0	0	0	0	0	0	2	2	0	0	0	0	0	0	0	2	2	2	ENSRNOG00000009146	ENSRNOT00000049663	STOP_GAINED	729	729	243	Y/*	taC/taA	HGVSc=ENSRNOT00000049663.2:c.729C>A;HGVSp=ENSRNOP00000048891.2:p.Tyr243X;DOMAINS=Superfamily_domain:53822,Prints_domain:PR01176;EXON=2/6	F1LX11_RAT	Uncharacterized protein [Source:UniProtKB/TrEMBL;Acc:F1LV43]
7_15235299_C/A	7	15235299	C	A	0	0	0	0	0	0	2	0	0	0	0	0	0	0	0	2	2	0	0	0	0	0	0	0	2	2	2	ENSRNOG00000009146	ENSRNOT00000012148	STOP_GAINED	1023	1023	341	Y/*	taC/taA	HGVSc=ENSRNOT00000012148.3:c.1023C>A;HGVSp=ENSRNOP00000012148.3:p.Tyr341X;DOMAINS=Pfam_domain:PF01094,Superfamily_domain:53822;EXON=3/8	F1LX11_RAT	Uncharacterized protein [Source:UniProtKB/TrEMBL;Acc:F1LV43]
7_16465816_C/T	7	16465816	C	T	0	2	0	0	2	2	0	2	2	2	0	0	0	0	0	0	0	0	0	0	0	0	0	0	0	0	0	ENSRNOG00000027537	ENSRNOT00000048720	STOP_GAINED	262	262	88	R/*	Cga/Tga	HGVSc=ENSRNOT00000048720.3:c.262C>T;HGVSp=ENSRNOP00000047860.3:p.Arg88X;DOMAINS=Pfam_domain:PF01094,Superfamily_domain:53822,Prints_domain:PR00248;EXON=1/7;CANONICAL=YES	F1M2N7_RAT	Uncharacterized protein [Source:UniProtKB/TrEMBL;Acc:F1M2N7]
7_18178472_G/T	7	18178472	G	T	0	0	0	0	0	1	0	0	0	0	0	0	0	0	0	0	0	0	0	0	0	0	0	0	0	0	0	ENSRNOG00000039136	ENSRNOT00000049266	STOP_GAINED	1737	1737	579	C/*	tgC/tgA	HGVSc=ENSRNOT00000049266.3:c.1737C>A;HGVSp=ENSRNOP00000041673.3:p.Cys579X;EXON=6/6;CANONICAL=YES	Vom2r56	vomeronasal 2 receptor 56 [Source:RefSeq peptide;Acc:NP_001092954]
7_18790839_G/T	7	18790839	G	T	5	2	5	5	5	1	5	5	1	5	5	5	5	5	0	5	5	0	0	5	5	5	5	5	0	5	5	ENSRNOG00000039117	ENSRNOT00000059834	STOP_GAINED	466	466	156	E/*	Gag/Tag	HGVSc=ENSRNOT00000059834.1:c.466G>T;HGVSp=ENSRNOP00000056578.1:p.Glu156X;DOMAINS=Superfamily_domain:56112,SMART_domain:SM00220;EXON=4/6;CANONICAL=YES	F1M2Z1_RAT	Uncharacterized protein [Source:UniProtKB/TrEMBL;Acc:F1M2Z1]
7_19017066_G/C	7	19017066	G	C	0	1	5	0	1	1	0	1	1	1	0	0	0	0	0	0	0	0	0	0	0	0	0	0	0	0	0	ENSRNOG00000039114	ENSRNOT00000059830	STOP_GAINED	356	356	119	S/*	tCa/tGa	HGVSc=ENSRNOT00000059830.1:c.356C>G;HGVSp=ENSRNOP00000056575.1:p.Ser119X;DOMAINS=Superfamily_domain:47473;EXON=3/3;CANONICAL=YES	D3ZU71_RAT	Uncharacterized protein [Source:UniProtKB/TrEMBL;Acc:D3ZU71]
7_20289420_G/C	7	20289420	G	C	2	2	0	2	2	2	2	2	2	2	2	2	2	2	2	2	2	2	2	2	2	2	2	2	2	2	2	ENSRNOG00000005758	ENSRNOT00000044331	STOP_GAINED,SPLICE_SITE	1146	1146	382	Y/*	taC/taG	HGVSc=ENSRNOT00000044331.3:c.1146C>G;HGVSp=ENSRNOP00000045550.3:p.Tyr382X;DOMAINS=Superfamily_domain:47113;EXON=21/36;CANONICAL=YES	F1LWY0_RAT	Uncharacterized protein [Source:UniProtKB/TrEMBL;Acc:D3Z9Y5]
7_53422606_A/C	7	53422606	A	C	0	0	0	0	0	0	0	0	0	0	2	0	0	0	0	0	0	0	0	0	2	5	2	0	0	0	0	ENSRNOG00000038414	ENSRNOT00000058504	STOP_LOST	2236	2236	746	*/G	Tga/Gga	HGVSc=ENSRNOT00000058504.1:c.2236T>G;HGVSp=ENSRNOP00000055300.1:p.X746GlyextX;EXON=10/10;CANONICAL=YES	LOC100359569	Uncharacterized protein [Source:UniProtKB/TrEMBL;Acc:F1MAN7]
7_55930995_G/T	7	55930995	G	T	0	2	0	0	0	0	0	0	2	2	0	0	0	0	0	0	0	0	0	0	0	2	2	0	0	0	0	ENSRNOG00000005316	ENSRNOT00000007048	STOP_GAINED	264	264	88	C/*	tgC/tgA	HGVSc=ENSRNOT00000007048.4:c.264C>A;HGVSp=ENSRNOP00000043191.2:p.Cys88X;EXON=2/3;CANONICAL=YES	F1LU39_RAT	Uncharacterized protein [Source:UniProtKB/TrEMBL;Acc:F1LU39]
7_59346421_G/A	7	59346421	G	A	0	0	0	0	0	0	0	2	0	0	0	0	0	0	0	0	0	0	0	0	0	0	0	0	0	0	0	ENSRNOG00000038226	ENSRNOT00000058202	STOP_GAINED	105	105	35	W/*	tgG/tgA	HGVSc=ENSRNOT00000058202.1:c.105G>A;HGVSp=ENSRNOP00000055003.1:p.Trp35X;EXON=3/4;CANONICAL=YES	D3Z8N3_RAT	Uncharacterized protein [Source:UniProtKB/TrEMBL;Acc:D3Z8N3]
7_112952005_G/A	7	112952005	G	A	0	5	5	5	5	0	0	2	0	5	0	0	0	0	0	0	0	0	5	0	5	5	0	5	0	0	5	ENSRNOG00000037385	ENSRNOT00000056571	STOP_GAINED	472	472	158	Q/*	Caa/Taa	HGVSc=ENSRNOT00000056571.1:c.472C>T;HGVSp=ENSRNOP00000053412.1:p.Gln158X;DOMAINS=Pfam_domain:PF00067,Superfamily_domain:48264;EXON=4/13;CANONICAL=YES	LOC100366002	Uncharacterized protein [Source:UniProtKB/TrEMBL;Acc:D3ZMI2]
7_115941996_C/T	7	115941996	C	T	0	2	0	0	2	2	0	0	2	2	0	0	0	2	2	0	2	0	0	0	2	0	0	2	0	0	0	ENSRNOG00000033565	ENSRNOT00000041848	STOP_GAINED	89	37	13	R/*	Cga/Tga	HGVSc=ENSRNOT00000041848.3:c.37C>T;HGVSp=ENSRNOP00000043007.3:p.Arg13X;DOMAINS=Pfam_domain:PF01248,Superfamily_domain:55315,Prints_domain:PR00882,Prints_domain:PR00881;EXON=1/1;CANONICAL=YES	F1LT34_RAT	Uncharacterized protein [Source:UniProtKB/TrEMBL;Acc:F1LT34]
7_117406641_C/T	7	117406641	C	T	0	0	0	0	0	0	0	0	0	0	0	0	0	0	0	2	0	0	0	0	0	0	0	0	0	0	0	ENSRNOG00000013076	ENSRNOT00000018008	STOP_GAINED	1083	1083	361	W/*	tgG/tgA	HGVSc=ENSRNOT00000018008.3:c.1083G>A;HGVSp=ENSRNOP00000018008.2:p.Trp361X;EXON=8/8	Csnk1e	casein kinase I isoform epsilon [Source:RefSeq peptide;Acc:NP_113805]
7_120761327_G/A	7	120761327	G	A	5	0	5	0	0	5	5	0	0	0	0	0	0	5	0	5	5	5	2	5	0	0	5	0	2	2	2	ENSRNOG00000029128	ENSRNOT00000046024	STOP_GAINED	1226	1162	388	Q/*	Cag/Tag	HGVSc=ENSRNOT00000046024.2:c.1162C>T;HGVSp=ENSRNOP00000040266.2:p.Gln388X;DOMAINS=Pfam_domain:PF00067,Superfamily_domain:48264,Prints_domain:PR00359;EXON=7/9;CANONICAL=YES	Cyp2d5	Cytochrome P450 2D10 [Source:UniProtKB/Swiss-Prot;Acc:P12939]
7_129205767_G/A	7	129205767	G	A	2	2	0	2	2	2	2	2	2	2	2	2	2	2	2	2	2	2	2	2	2	2	2	2	2	2	2	ENSRNOG00000028866	ENSRNOT00000051033	STOP_GAINED	465	465	155	W/*	tgG/tgA	HGVSc=ENSRNOT00000051033.2:c.465G>A;HGVSp=ENSRNOP00000044170.2:p.Trp155X;DOMAINS=Pfam_domain:PF00224,Superfamily_domain:51621,TIGRFAM_domain:TIGR01064;EXON=4/7;CANONICAL=YES	F1M2F6_RAT	Uncharacterized protein [Source:UniProtKB/TrEMBL;Acc:F1M2F6]
7_130914468_C/T	7	130914468	C	T	0	0	0	0	0	0	0	0	0	0	0	0	0	0	0	0	0	0	0	0	0	0	0	0	2	0	2	ENSRNOG00000028778	ENSRNOT00000045890	STOP_GAINED	289	289	97	Q/*	Cag/Tag	HGVSc=ENSRNOT00000045890.2:c.289C>T;HGVSp=ENSRNOP00000040507.2:p.Gln97X;DOMAINS=PROSITE_profiles:PS50106;EXON=3/3;CANONICAL=YES	F1M8U3_RAT	Uncharacterized protein [Source:UniProtKB/TrEMBL;Acc:F1M8U3]
7_131733039_C/T	7	131733039	C	T	2	2	0	2	2	0	2	0	2	2	2	2	2	2	2	2	2	2	2	2	2	2	2	2	0	0	0	ENSRNOG00000005234	ENSRNOT00000055697	STOP_GAINED	1152	1103	368	W/*	tGg/tAg	HGVSc=ENSRNOT00000055697.2:c.1103G>A;HGVSp=ENSRNOP00000052557.2:p.Trp368X;EXON=8/8	Glt8d3	Glucoside xylosyltransferase 1 [Source:UniProtKB/Swiss-Prot;Acc:Q6GX83]
8_2071750_G/A	8	2071750	G	A	5	2	5	2	2	5	5	2	2	2	2	2	2	5	2	2	5	2	2	5	2	2	2	2	2	2	2	ENSRNOG00000033697	ENSRNOT00000061973	STOP_GAINED	969	935	312	W/*	tGg/tAg	HGVSc=ENSRNOT00000061973.2:c.935G>A;HGVSp=ENSRNOP00000058685.2:p.Trp312X;DOMAINS=Pfam_domain:PF00656,Superfamily_domain:52129,SMART_domain:SM00115,PIRSF_domain:PIRSF038001,PROSITE_profiles:PS50207;EXON=8/10	Casp4	caspase 4 [Source:RefSeq peptide;Acc:NP_446188]
8_2071750_G/A	8	2071750	G	A	5	2	5	2	2	5	5	2	2	2	2	2	2	5	2	2	5	2	2	5	2	2	2	2	2	2	2	ENSRNOG00000033697	ENSRNOT00000010107	STOP_GAINED	969	935	312	W/*	tGg/tAg	HGVSc=ENSRNOT00000010107.4:c.935G>A;HGVSp=ENSRNOP00000010107.4:p.Trp312X;DOMAINS=Pfam_domain:PF00656,Superfamily_domain:52129,SMART_domain:SM00115,PIRSF_domain:PIRSF038001,PROSITE_profiles:PS50207;EXON=8/10;CANONICAL=YES	Casp4	caspase 4 [Source:RefSeq peptide;Acc:NP_446188]
8_2071751_G/A	8	2071751	G	A	5	2	5	2	2	5	5	2	2	2	2	2	2	5	2	2	5	2	2	5	2	2	2	2	2	2	2	ENSRNOG00000033697	ENSRNOT00000061973	STOP_GAINED	970	936	312	W/*	tgG/tgA	HGVSc=ENSRNOT00000061973.2:c.936G>A;HGVSp=ENSRNOP00000058685.2:p.Trp312X;DOMAINS=Pfam_domain:PF00656,Superfamily_domain:52129,SMART_domain:SM00115,PIRSF_domain:PIRSF038001,PROSITE_profiles:PS50207;EXON=8/10	Casp4	caspase 4 [Source:RefSeq peptide;Acc:NP_446188]
8_2071751_G/A	8	2071751	G	A	5	2	5	2	2	5	5	2	2	2	2	2	2	5	2	2	5	2	2	5	2	2	2	2	2	2	2	ENSRNOG00000033697	ENSRNOT00000010107	STOP_GAINED	970	936	312	W/*	tgG/tgA	HGVSc=ENSRNOT00000010107.4:c.936G>A;HGVSp=ENSRNOP00000010107.4:p.Trp312X;DOMAINS=Pfam_domain:PF00656,Superfamily_domain:52129,SMART_domain:SM00115,PIRSF_domain:PIRSF038001,PROSITE_profiles:PS50207;EXON=8/10;CANONICAL=YES	Casp4	caspase 4 [Source:RefSeq peptide;Acc:NP_446188]
8_17208154_G/A	8	17208154	G	A	0	0	0	0	0	0	2	0	0	0	0	0	0	0	0	0	0	0	0	0	0	0	0	0	0	0	0	ENSRNOG00000030603	ENSRNOT00000042745	STOP_GAINED	16	16	6	Q/*	Caa/Taa	HGVSc=ENSRNOT00000042745.1:c.16C>T;HGVSp=ENSRNOP00000048387.1:p.Gln6X;DOMAINS=Superfamily_domain:81321;EXON=1/1;CANONICAL=YES	Olr1135	olfactory receptor Olr1135 [Source:RefSeq peptide;Acc:NP_001000878]
8_32700708_A/T	8	32700708	A	T	2	0	0	2	2	1	0	0	2	2	2	2	0	2	2	2	2	2	2	0	0	2	2	2	0	0	0	ENSRNOG00000039493	ENSRNOT00000060529	STOP_GAINED	156	154	52	R/*	Aga/Tga	HGVSc=ENSRNOT00000060529.1:c.154A>T;HGVSp=ENSRNOP00000057270.1:p.Arg52X;DOMAINS=Coiled-coils_(Ncoils):ncoils,Low_complexity_(Seg):Seg;EXON=2/2;CANONICAL=YES	F1M9U3_RAT	Uncharacterized protein [Source:UniProtKB/TrEMBL;Acc:F1M9U3]
8_35408696_G/C	8	35408696	G	C	1	0	0	1	0	0	1	1	1	1	1	1	1	1	1	0	1	1	1	1	1	1	1	1	1	1	1	ENSRNOG00000039447	ENSRNOT00000060454	STOP_GAINED	293	270	90	Y/*	taC/taG	HGVSc=ENSRNOT00000060454.2:c.270C>G;HGVSp=ENSRNOP00000057199.2:p.Tyr90X;DOMAINS=Superfamily_domain:57302;EXON=3/3;CANONICAL=YES	Pate4	prostate and testis expressed protein 4 [Source:RefSeq peptide;Acc:NP_001102227]
8_38016898_G/A	8	38016898	G	A	2	0	0	0	0	0	0	0	0	0	0	0	0	0	0	0	0	0	0	0	0	0	0	0	0	0	0	ENSRNOG00000031896	ENSRNOT00000043518	STOP_GAINED	13	13	5	Q/*	Cag/Tag	HGVSc=ENSRNOT00000043518.3:c.13C>T;HGVSp=ENSRNOP00000040087.3:p.Gln5X;EXON=1/18;CANONICAL=YES	Stt3a	dolichyl-diphosphooligosaccharide--protein glycosyltransferase subunit STT3A [Source:RefSeq peptide;Acc:NP_001128221]
8_38670666_C/T	8	38670666	C	T	0	2	0	2	0	0	2	2	2	2	2	2	2	2	2	2	2	2	2	2	2	2	2	2	2	2	2	ENSRNOG00000030016	ENSRNOT00000064141	STOP_GAINED	4224	3873	1291	W/*	tgG/tgA	HGVSc=ENSRNOT00000064141.1:c.3873G>A;HGVSp=ENSRNOP00000060623.1:p.Trp1291X;EXON=25/26	Robo3	roundabout homolog 3 [Source:RefSeq peptide;Acc:NP_001101605]
8_38670666_C/T	8	38670666	C	T	0	2	0	2	0	0	2	2	2	2	2	2	2	2	2	2	2	2	2	2	2	2	2	2	2	2	2	ENSRNOG00000030016	ENSRNOT00000051036	STOP_GAINED	4053	4053	1351	W/*	tgG/tgA	HGVSc=ENSRNOT00000051036.2:c.4053G>A;HGVSp=ENSRNOP00000051539.2:p.Trp1351X;EXON=28/28;CANONICAL=YES	Robo3	roundabout homolog 3 [Source:RefSeq peptide;Acc:NP_001101605]
8_38670666_C/T	8	38670666	C	T	0	2	0	2	0	0	2	2	2	2	2	2	2	2	2	2	2	2	2	2	2	2	2	2	2	2	2	ENSRNOG00000030016	ENSRNOT00000066116	STOP_GAINED	4218	3936	1312	W/*	tgG/tgA	HGVSc=ENSRNOT00000066116.1:c.3936G>A;HGVSp=ENSRNOP00000060716.1:p.Trp1312X;EXON=27/27	Robo3	roundabout homolog 3 [Source:RefSeq peptide;Acc:NP_001101605]
8_59085985_G/A	8	59085985	G	A	2	0	0	2	2	2	0	0	0	0	0	0	0	2	2	0	0	0	0	0	0	0	0	2	0	0	0	ENSRNOG00000015333	ENSRNOT00000020553	STOP_GAINED	25	25	9	R/*	Cga/Tga	HGVSc=ENSRNOT00000020553.4:c.25C>T;HGVSp=ENSRNOP00000020553.3:p.Arg9X;DOMAINS=Superfamily_domain:82657,PIRSF_domain:PIRSF003113;EXON=1/1;CANONICAL=YES	Bola2	Uncharacterized protein [Source:UniProtKB/TrEMBL;Acc:D3ZVA6]
8_60990834_C/A	8	60990834	C	A	2	2	5	2	2	2	2	2	2	2	2	2	2	2	2	2	2	2	2	2	2	2	2	2	2	2	2	ENSRNOG00000038477	ENSRNOT00000033209	STOP_GAINED	2246	2246	749	S/*	tCa/tAa	HGVSc=ENSRNOT00000033209.3:c.2246C>A;HGVSp=ENSRNOP00000029412.3:p.Ser749X;EXON=12/14;CANONICAL=YES	D3ZAH0_RAT	Uncharacterized protein [Source:UniProtKB/TrEMBL;Acc:D3ZAH0]
8_61560878_C/T	8	61560878	C	T	0	0	2	0	0	0	0	0	0	0	2	2	2	0	0	0	0	0	0	0	2	2	2	0	0	0	0	ENSRNOG00000019677	ENSRNOT00000058531	STOP_GAINED	812	735	245	W/*	tgG/tgA	HGVSc=ENSRNOT00000058531.2:c.735G>A;HGVSp=ENSRNOP00000055329.2:p.Trp245X;EXON=4/5	Arid3b	AT-rich interactive domain-containing protein 3B [Source:RefSeq peptide;Acc:NP_001102471]
8_72185821_G/T	8	72185821	G	T	0	0	0	5	5	0	2	0	5	5	0	2	0	5	0	2	0	0	5	0	5	5	2	0	2	5	5	ENSRNOG00000034236	ENSRNOT00000043006	STOP_GAINED	276	276	92	C/*	tgC/tgA	HGVSc=ENSRNOT00000043006.1:c.276C>A;HGVSp=ENSRNOP00000048542.1:p.Cys92X;DOMAINS=Prints_domain:PR00569;EXON=1/1;CANONICAL=YES	Fam148a	Uncharacterized protein [Source:UniProtKB/TrEMBL;Acc:F1LTT8]
8_99558504_G/A	8	99558504	G	A	0	0	0	0	0	0	2	0	0	0	0	0	0	0	0	0	0	2	2	2	0	0	0	0	0	2	2	ENSRNOG00000008519	ENSRNOT00000064522	STOP_GAINED	899	859	287	R/*	Cga/Tga	HGVSc=ENSRNOT00000064522.1:c.859C>T;HGVSp=ENSRNOP00000061746.1:p.Arg287X;EXON=5/12;CANONICAL=YES	RGD1309079	similar to Ab2-095 (RGD1309079), mRNA [Source:RefSeq DNA;Acc:NM_001134472]
8_103575795_C/T	8	103575795	C	T	0	0	0	0	0	0	2	0	0	0	0	0	0	0	0	0	0	0	0	0	0	0	0	0	0	0	0	ENSRNOG00000013585	ENSRNOT00000018411	STOP_GAINED	482	334	112	Q/*	Cag/Tag	HGVSc=ENSRNOT00000018411.5:c.334C>T;HGVSp=ENSRNOP00000018411.4:p.Gln112X;DOMAINS=Pfam_domain:PF01467;EXON=4/5	Nmnat3	nicotinamide nucleotide adenylyltransferase 3 [Source:RefSeq peptide;Acc:NP_001013242]
8_111844799_G/T	8	111844799	G	T	0	2	0	0	0	0	0	0	0	0	0	0	0	0	2	0	2	0	0	0	0	0	0	0	0	0	0	ENSRNOG00000013171	ENSRNOT00000017607	STOP_GAINED	1419	1221	407	C/*	tgC/tgA	HGVSc=ENSRNOT00000017607.3:c.1221C>A;HGVSp=ENSRNOP00000017607.2:p.Cys407X;DOMAINS=Pfam_domain:PF01094,Superfamily_domain:53822;EXON=3/6;CANONICAL=YES	Grm2	Metabotropic glutamate receptor 2 [Source:UniProtKB/Swiss-Prot;Acc:P31421]
8_114797654_C/T	8	114797654	C	T	2	0	0	0	2	2	0	0	0	0	2	2	2	0	0	0	0	0	0	0	2	2	2	0	0	0	0	ENSRNOG00000024330	ENSRNOT00000029755	STOP_GAINED	329	316	106	Q/*	Cag/Tag	HGVSc=ENSRNOT00000029755.2:c.316C>T;HGVSp=ENSRNOP00000032468.2:p.Gln106X;DOMAINS=Superfamily_domain:54403,SMART_domain:SM00043;EXON=3/4;CANONICAL=YES	Ngp	neutrophilic granule protein [Source:RefSeq peptide;Acc:NP_001100332]
8_115413236_C/T	8	115413236	C	T	0	0	0	0	0	0	0	0	2	2	2	2	0	2	2	0	2	0	0	0	0	0	0	2	0	0	0	ENSRNOG00000007803	ENSRNOT00000010249	STOP_GAINED	124	124	42	Q/*	Cag/Tag	HGVSc=ENSRNOT00000010249.3:c.124C>T;HGVSp=ENSRNOP00000010249.3:p.Gln42X;DOMAINS=Superfamily_domain:54236,SMART_domain:SM00213,PROSITE_profiles:PS50053;EXON=1/1;CANONICAL=YES	RGD1565653	Uncharacterized protein [Source:UniProtKB/TrEMBL;Acc:F1LZ51]
8_119747713_C/A	8	119747713	C	A	2	2	5	5	2	2	2	0	2	5	2	2	0	0	0	2	2	2	5	2	5	5	0	2	2	2	2	ENSRNOG00000012941	ENSRNOT00000017641	STOP_GAINED	248	248	83	S/*	tCg/tAg	HGVSc=ENSRNOT00000017641.2:c.248C>A;HGVSp=ENSRNOP00000017641.2:p.Ser83X;DOMAINS=Low_complexity_(Seg):Seg;EXON=1/3;CANONICAL=YES	D3ZCF1_RAT	Uncharacterized protein [Source:UniProtKB/TrEMBL;Acc:D3ZCF1]
8_123775275_A/T	8	123775275	A	T	2	2	0	2	2	2	2	2	2	2	2	2	2	2	2	2	2	2	2	2	2	2	2	2	2	2	2	ENSRNOG00000043167	ENSRNOT00000015113	STOP_GAINED	2146	2146	716	K/*	Aaa/Taa	HGVSc=ENSRNOT00000015113.5:c.2146A>T;HGVSp=ENSRNOP00000015113.5:p.Lys716X;DOMAINS=Pfam_domain:PF08441,Superfamily_domain:69179;EXON=19/28;CANONICAL=YES	Itga9	Uncharacterized protein [Source:UniProtKB/TrEMBL;Acc:D3ZN51]
8_125713439_G/A	8	125713439	G	A	2	2	5	2	2	2	2	2	2	2	2	2	2	2	2	2	2	2	2	2	2	2	2	2	0	0	0	ENSRNOG00000031127	ENSRNOT00000042614	STOP_GAINED	88	88	30	R/*	Cga/Tga	HGVSc=ENSRNOT00000042614.1:c.88C>T;HGVSp=ENSRNOP00000047775.1:p.Arg30X;DOMAINS=Pfam_domain:PF01423,Superfamily_domain:50182,SMART_domain:SM00651;EXON=1/1;CANONICAL=YES	Snrpe	Uncharacterized protein [Source:UniProtKB/TrEMBL;Acc:D3ZSP1]
8_126999453_T/C	8	126999453	T	C	2	2	0	2	2	2	2	2	2	2	2	2	2	2	2	2	2	2	2	2	2	2	2	2	2	2	2	ENSRNOG00000037078	ENSRNOT00000037460	STOP_LOST	322	322	108	*/Q	Tag/Cag	HGVSc=ENSRNOT00000037460.3:c.322T>C;HGVSp=ENSRNOP00000037685.3:p.X108GlnextX224;EXON=1/1;CANONICAL=YES	LOC367191	Uncharacterized protein [Source:UniProtKB/TrEMBL;Acc:D3ZTH3]
9_624670_G/A	9	624670	G	A	2	0	5	5	5	5	5	5	0	5	5	2	5	5	5	5	2	6	0	1	5	5	5	5	1	0	5	ENSRNOG00000040215	ENSRNOT00000061864	STOP_GAINED	583	583	195	Q/*	Cag/Tag	HGVSc=ENSRNOT00000061864.2:c.583C>T;HGVSp=ENSRNOP00000058580.2:p.Gln195X;DOMAINS=Pfam_domain:PF00685,Superfamily_domain:52540;EXON=6/7;CANONICAL=YES	F1LZL1_RAT	Uncharacterized protein [Source:UniProtKB/TrEMBL;Acc:F1LZI5]
9_624670_G/A	9	624670	G	A	2	0	5	5	5	5	5	5	0	5	5	2	5	5	5	5	2	6	0	1	5	5	5	5	1	0	5	ENSRNOG00000040215	ENSRNOT00000061896	STOP_GAINED	568	568	190	Q/*	Cag/Tag	HGVSc=ENSRNOT00000061896.2:c.568C>T;HGVSp=ENSRNOP00000058611.2:p.Gln190X;DOMAINS=Pfam_domain:PF00685,Superfamily_domain:52540;EXON=6/7	F1LZL1_RAT	Uncharacterized protein [Source:UniProtKB/TrEMBL;Acc:F1LZI5]
9_8579052_G/A	9	8579052	G	A	0	0	0	0	0	0	0	0	0	0	0	0	0	0	0	2	2	0	0	0	0	0	0	0	0	0	0	ENSRNOG00000022804	ENSRNOT00000029716	STOP_GAINED	2333	2046	682	W/*	tgG/tgA	HGVSc=ENSRNOT00000029716.4:c.2046G>A;HGVSp=ENSRNOP00000037270.4:p.Trp682X;EXON=18/18;CANONICAL=YES	Foxp4	forkhead box protein P4 [Source:RefSeq peptide;Acc:NP_001102258]
9_16891340_G/A	9	16891340	G	A	0	2	0	2	0	0	0	0	2	2	2	2	2	2	2	2	2	2	2	0	2	2	2	2	0	2	0	ENSRNOG00000042761	ENSRNOT00000068754	STOP_GAINED,NON_SYNONYMOUS_CODING	1	1	1	R/*	Cga/Tga	HGVSc=ENSRNOT00000068754.1:c.1C>T;HGVSp=ENSRNOP00000063802.1:p.Arg1?;EXON=1/2;CANONICAL=YES	LOC688661	Uncharacterized protein [Source:UniProtKB/TrEMBL;Acc:F1M148]
9_17120691_G/A	9	17120691	G	A	2	0	0	0	0	0	2	0	0	0	0	0	0	0	0	0	0	0	0	2	0	0	0	0	2	0	2	ENSRNOG00000039640	ENSRNOT00000060793	STOP_GAINED	16	16	6	R/*	Cga/Tga	HGVSc=ENSRNOT00000060793.1:c.16C>T;HGVSp=ENSRNOP00000057521.1:p.Arg6X;DOMAINS=Cleavage_site_(Signalp):Sigp;EXON=1/2;CANONICAL=YES	Defb17	Beta-defensin 17 [Source:UniProtKB/Swiss-Prot;Acc:Q32ZH5]
9_17613166_G/A	9	17613166	G	A	0	0	0	0	0	0	0	2	0	0	0	0	0	0	0	0	0	0	0	0	0	0	0	0	0	0	0	ENSRNOG00000039638	ENSRNOT00000060786	STOP_GAINED,SPLICE_SITE	61	61	21	R/*	Cga/Tga	HGVSc=ENSRNOT00000060786.1:c.61C>T;HGVSp=ENSRNOP00000057514.1:p.Arg21X;EXON=2/2	F1M731_RAT	Uncharacterized protein [Source:UniProtKB/TrEMBL;Acc:F1M731]
9_17613166_G/A	9	17613166	G	A	0	0	0	0	0	0	0	2	0	0	0	0	0	0	0	0	0	0	0	0	0	0	0	0	0	0	0	ENSRNOG00000039638	ENSRNOT00000060785	STOP_GAINED,SPLICE_SITE	85	85	29	R/*	Cga/Tga	HGVSc=ENSRNOT00000060785.1:c.85C>T;HGVSp=ENSRNOP00000057513.1:p.Arg29X;EXON=3/3;CANONICAL=YES	F1M731_RAT	Uncharacterized protein [Source:UniProtKB/TrEMBL;Acc:F1M731]
9_30075298_C/T	9	30075298	C	T	2	0	0	0	0	0	0	0	0	0	0	0	0	0	0	0	0	0	0	0	0	0	0	0	0	0	0	ENSRNOG00000022456	ENSRNOT00000037392	STOP_GAINED	314	314	105	W/*	tGg/tAg	HGVSc=ENSRNOT00000037392.3:c.314G>A;HGVSp=ENSRNOP00000037442.3:p.Trp105X;DOMAINS=Superfamily_domain:54495,SMART_domain:SM00212,PROSITE_profiles:PS50127;EXON=2/2;CANONICAL=YES	F1M227_RAT	Uncharacterized protein [Source:UniProtKB/TrEMBL;Acc:F1M227]
9_33286912_T/A	9	33286912	T	A	0	0	0	0	0	0	0	0	0	0	0	0	0	0	0	2	0	0	0	0	0	0	0	0	0	0	0	ENSRNOG00000042646	ENSRNOT00000066284	STOP_GAINED	504	504	168	C/*	tgT/tgA	HGVSc=ENSRNOT00000066284.1:c.504T>A;HGVSp=ENSRNOP00000062738.1:p.Cys168X;DOMAINS=Low_complexity_(Seg):Seg;EXON=5/5;CANONICAL=YES	Cfc1	cryptic protein [Source:RefSeq peptide;Acc:NP_001102774]
9_57712196_G/A	9	57712196	G	A	0	0	5	2	2	2	0	0	0	0	2	2	2	0	2	0	0	2	2	0	2	2	2	2	0	2	0	ENSRNOG00000032860	ENSRNOT00000047929	STOP_GAINED	153	153	51	W/*	tgG/tgA	HGVSc=ENSRNOT00000047929.3:c.153G>A;HGVSp=ENSRNOP00000048229.3:p.Trp51X;EXON=1/1;CANONICAL=YES	LOC685505	Uncharacterized protein [Source:UniProtKB/TrEMBL;Acc:D3ZDY6]
9_64829844_G/A	9	64829844	G	A	0	0	0	0	0	0	2	0	0	0	0	0	0	0	0	0	0	2	2	2	0	0	0	0	2	2	2	ENSRNOG00000023290	ENSRNOT00000015349	STOP_GAINED	193	193	65	R/*	Cga/Tga	HGVSc=ENSRNOT00000015349.5:c.193C>T;HGVSp=ENSRNOP00000015349.5:p.Arg65X;DOMAINS=Superfamily_domain:54928;EXON=2/7;CANONICAL=YES	D3ZN25_RAT	Uncharacterized protein [Source:UniProtKB/TrEMBL;Acc:D3ZN25]
9_74548007_A/T	9	74548007	A	T	0	0	0	0	0	0	0	0	0	0	0	0	0	0	0	0	0	0	0	0	0	0	0	0	2	0	2	ENSRNOG00000022655	ENSRNOT00000052211	STOP_GAINED	256	256	86	K/*	Aag/Tag	HGVSc=ENSRNOT00000052211.2:c.256A>T;HGVSp=ENSRNOP00000046892.2:p.Lys86X;DOMAINS=Superfamily_domain:54928,PROSITE_profiles:PS50102;EXON=3/4;CANONICAL=YES	F1LUE7_RAT	Uncharacterized protein [Source:UniProtKB/TrEMBL;Acc:F1LUE7]
9_74548007_A/T	9	74548007	A	T	0	0	0	0	0	0	0	0	0	0	0	0	0	0	0	0	0	0	0	0	0	0	0	0	2	0	2	ENSRNOG00000022655	ENSRNOT00000046658	STOP_GAINED	346	346	116	K/*	Aag/Tag	HGVSc=ENSRNOT00000046658.2:c.346A>T;HGVSp=ENSRNOP00000048405.2:p.Lys116X;DOMAINS=Superfamily_domain:54928,PROSITE_profiles:PS50102;EXON=5/5	F1LUE7_RAT	Uncharacterized protein [Source:UniProtKB/TrEMBL;Acc:F1LUE7]
9_80250333_A/C	9	80250333	A	C	0	0	0	0	0	0	2	2	0	0	2	2	2	0	2	2	0	0	0	0	2	2	2	0	0	0	0	ENSRNOG00000037633	ENSRNOT00000048758	STOP_GAINED	560	560	187	L/*	tTa/tGa	HGVSc=ENSRNOT00000048758.2:c.560T>G;HGVSp=ENSRNOP00000049999.2:p.Leu187X;DOMAINS=Low_complexity_(Seg):Seg,PROSITE_profiles:PS50313;EXON=5/5	F1LY72_RAT	Uncharacterized protein [Source:UniProtKB/TrEMBL;Acc:F1LY72]
9_84230552_C/G	9	84230552	C	G	2	0	0	0	0	0	0	0	0	0	0	0	0	0	0	0	0	0	0	0	0	0	0	0	2	0	2	ENSRNOG00000017256	ENSRNOT00000023184	STOP_GAINED	843	843	281	Y/*	taC/taG	HGVSc=ENSRNOT00000023184.5:c.843C>G;HGVSp=ENSRNOP00000023184.5:p.Tyr281X;DOMAINS=Pfam_domain:PF00001,Superfamily_domain:81321,PROSITE_profiles:PS50262,Prints_domain:PR00237;EXON=1/1;CANONICAL=YES	Csprs	Uncharacterized protein [Source:UniProtKB/TrEMBL;Acc:F1M529]
9_90569908_C/A	9	90569908	C	A	0	0	0	0	0	0	0	2	0	5	0	0	0	0	0	0	0	0	0	0	0	5	0	0	0	0	0	ENSRNOG00000024717	ENSRNOT00000033629	STOP_GAINED	2162	2162	721	S/*	tCa/tAa	HGVSc=ENSRNOT00000033629.4:c.2162C>A;HGVSp=ENSRNOP00000036626.4:p.Ser721X;EXON=10/10;CANONICAL=YES	Espnl	espin-like protein [Source:RefSeq peptide;Acc:NP_001178741]
9_91718595_A/T	9	91718595	A	T	0	0	0	0	0	0	0	0	0	0	2	0	0	2	2	2	2	2	2	2	0	0	0	0	0	2	0	ENSRNOG00000034098	ENSRNOT00000049347	STOP_GAINED	225	225	75	C/*	tgT/tgA	HGVSc=ENSRNOT00000049347.1:c.225T>A;HGVSp=ENSRNOP00000044358.1:p.Cys75X;DOMAINS=Pfam_domain:PF00001,Superfamily_domain:81321,Transmembrane_helices:Tmhmm,PROSITE_profiles:PS50262;EXON=1/1;CANONICAL=YES	Olr1345	olfactory receptor Olr1345 [Source:RefSeq peptide;Acc:NP_001000753]
9_93254260_G/A	9	93254260	G	A	0	0	0	0	0	0	0	0	0	0	0	2	2	0	0	0	0	0	0	0	0	2	2	0	0	0	0	ENSRNOG00000033967	ENSRNOT00000033948	STOP_GAINED	338	310	104	Q/*	Cag/Tag	HGVSc=ENSRNOT00000033948.4:c.310C>T;HGVSp=ENSRNOP00000059101.1:p.Gln104X;EXON=1/1;CANONICAL=YES	Chchd2	coiled-coil-helix-coiled-coil-helix domain-containing protein 2, mitochondrial [Source:RefSeq peptide;Acc:NP_001015019]
9_103466849_G/A	9	103466849	G	A	0	0	0	0	0	0	0	0	0	0	2	2	2	0	0	0	0	2	2	0	2	2	2	0	2	2	2	ENSRNOG00000015439	ENSRNOT00000037887	STOP_GAINED	2910	885	295	W/*	tgG/tgA	HGVSc=ENSRNOT00000037887.4:c.885G>A;HGVSp=ENSRNOP00000035621.4:p.Trp295X;DOMAINS=Superfamily_domain:74650;EXON=12/23	Man2a1	Alpha-mannosidase 2 [Source:UniProtKB/Swiss-Prot;Acc:P28494]
9_113233261_C/T	9	113233261	C	T	2	2	5	2	2	2	2	2	2	2	2	2	2	2	2	2	2	2	2	2	2	2	2	2	2	2	2	ENSRNOG00000037220	ENSRNOT00000056238	STOP_GAINED	797	797	266	W/*	tGg/tAg	HGVSc=ENSRNOT00000056238.2:c.797G>A;HGVSp=ENSRNOP00000053082.2:p.Trp266X;EXON=1/1;CANONICAL=YES	RGD1564051	Uncharacterized protein [Source:UniProtKB/TrEMBL;Acc:D3ZHP8]
10_6591157_C/T	10	6591157	C	T	2	0	0	0	0	0	0	0	0	0	0	0	0	0	0	0	0	0	0	0	0	0	0	0	0	0	0	ENSRNOG00000032663	ENSRNOT00000044585	STOP_GAINED	439	439	147	R/*	Cga/Tga	HGVSc=ENSRNOT00000044585.2:c.439C>T;HGVSp=ENSRNOP00000046638.2:p.Arg147X;DOMAINS=Superfamily_domain:55129;EXON=3/3;CANONICAL=YES	F1LWQ5_RAT	Uncharacterized protein [Source:UniProtKB/TrEMBL;Acc:F1LWQ5]
10_7922193_G/A	10	7922193	G	A	0	2	0	0	2	2	0	2	0	0	0	0	0	0	0	2	0	2	2	0	0	0	0	2	0	0	0	ENSRNOG00000025467	ENSRNOT00000036983	STOP_GAINED	875	875	292	W/*	tGg/tAg	HGVSc=ENSRNOT00000036983.3:c.875G>A;HGVSp=ENSRNOP00000059498.1:p.Trp292X;DOMAINS=Pfam_domain:PF00850,Superfamily_domain:52768,PIRSF_domain:PIRSF037913;EXON=4/5;CANONICAL=YES	F1M4V8_RAT	Uncharacterized protein [Source:UniProtKB/TrEMBL;Acc:F1M4V8]
10_12300780_G/A	10	12300780	G	A	0	2	0	2	0	0	0	2	2	2	2	2	2	2	2	2	2	0	0	0	2	2	2	0	2	2	2	ENSRNOG00000039763	ENSRNOT00000060993	STOP_GAINED	364	364	122	R/*	Cga/Tga	HGVSc=ENSRNOT00000060993.1:c.364C>T;HGVSp=ENSRNOP00000057712.1:p.Arg122X;DOMAINS=Pfam_domain:PF00001,Superfamily_domain:81321,PROSITE_profiles:PS50262,PROSITE_patterns:PS00237,Prints_domain:PR00237;EXON=1/1;CANONICAL=YES	Olr1365	olfactory receptor Olr1365 [Source:RefSeq peptide;Acc:NP_999989]
10_18366313_G/A	10	18366313	G	A	0	0	0	0	2	2	0	0	0	0	2	0	0	2	2	0	2	0	0	0	2	0	0	2	0	0	0	ENSRNOG00000005042	ENSRNOT00000059894	STOP_GAINED	1560	1534	512	Q/*	Cag/Tag	HGVSc=ENSRNOT00000059894.2:c.1534C>T;HGVSp=ENSRNOP00000056639.2:p.Gln512X;EXON=13/13	Ranbp17	ran-binding protein 17 [Source:RefSeq peptide;Acc:NP_001100464]
10_29544785_G/A	10	29544785	G	A	2	2	0	2	2	2	2	2	2	2	2	2	2	2	2	0	0	2	2	2	2	2	2	2	2	2	2	ENSRNOG00000042067	ENSRNOT00000063966	STOP_GAINED	70	70	24	Q/*	Cag/Tag	HGVSc=ENSRNOT00000063966.1:c.70C>T;HGVSp=ENSRNOP00000062942.1:p.Gln24X;DOMAINS=PROSITE_profiles:PS50311,PROSITE_profiles:PS50322;EXON=2/3;CANONICAL=YES	RGD1562329	Uncharacterized protein [Source:UniProtKB/TrEMBL;Acc:F1LW08]
10_40282783_T/A	10	40282783	T	A	0	0	0	0	0	0	0	0	0	0	2	0	0	0	0	0	0	0	0	0	0	2	2	0	0	0	0	ENSRNOG00000029836	ENSRNOT00000044443	STOP_GAINED	193	193	65	R/*	Aga/Tga	HGVSc=ENSRNOT00000044443.3:c.193A>T;HGVSp=ENSRNOP00000060794.1:p.Arg65X;EXON=2/6;CANONICAL=YES	F1LXQ3_RAT	Uncharacterized protein [Source:UniProtKB/TrEMBL;Acc:D4A345]
10_40282783_T/A	10	40282783	T	A	0	0	0	0	0	0	0	0	0	0	2	0	0	0	0	0	0	0	0	0	0	2	2	0	0	0	0	ENSRNOG00000029836	ENSRNOT00000045252	STOP_GAINED,SPLICE_SITE	193	193	65	R/*	Aga/Tga	HGVSc=ENSRNOT00000045252.3:c.193A>T;HGVSp=ENSRNOP00000059622.1:p.Arg65X;EXON=3/6	F1LXQ3_RAT	Uncharacterized protein [Source:UniProtKB/TrEMBL;Acc:D4A345]
10_41568194_A/T	10	41568194	A	T	2	0	5	0	0	0	2	0	2	2	2	0	0	2	2	0	2	1	2	2	0	2	2	2	2	2	2	ENSRNOG00000027803	ENSRNOT00000035759	STOP_GAINED	15	15	5	C/*	tgT/tgA	HGVSc=ENSRNOT00000035759.2:c.15T>A;HGVSp=ENSRNOP00000038121.2:p.Cys5X;EXON=1/4;CANONICAL=YES	RGD1561311	Uncharacterized protein [Source:UniProtKB/TrEMBL;Acc:D4ABY8]
10_43817964_G/T	10	43817964	G	T	0	0	0	0	0	0	0	0	0	0	2	2	2	0	0	0	0	0	0	0	2	2	2	0	0	0	0	ENSRNOG00000027008	ENSRNOT00000039335	STOP_GAINED	1202	1162	388	E/*	Gag/Tag	HGVSc=ENSRNOT00000039335.3:c.1162G>T;HGVSp=ENSRNOP00000034525.3:p.Glu388X;DOMAINS=Pfam_domain:PF05049,Superfamily_domain:52540,SMART_domain:SM00382;EXON=5/15;CANONICAL=YES	Igtp	interferon gamma induced GTPase [Source:RefSeq peptide;Acc:NP_001008765]
10_44617927_C/A	10	44617927	C	A	2	0	5	2	0	0	0	0	2	2	2	2	2	2	2	0	2	2	2	2	2	2	2	2	2	2	5	ENSRNOG00000031528	ENSRNOT00000045857	STOP_GAINED	886	886	296	E/*	Gag/Tag	HGVSc=ENSRNOT00000045857.1:c.886G>T;HGVSp=ENSRNOP00000047976.1:p.Glu296X;DOMAINS=Superfamily_domain:81321,Prints_domain:PR00237;EXON=1/1;CANONICAL=YES	Olr1436	olfactory receptor Olr1436 [Source:RefSeq peptide;Acc:NP_001000014]
10_44716873_G/C	10	44716873	G	C	0	2	0	0	0	0	0	0	0	5	0	0	0	0	0	1	0	0	0	0	0	0	0	0	0	0	0	ENSRNOG00000030875	ENSRNOT00000048778	STOP_GAINED	689	689	230	S/*	tCa/tGa	HGVSc=ENSRNOT00000048778.1:c.689C>G;HGVSp=ENSRNOP00000049731.1:p.Ser230X;DOMAINS=Pfam_domain:PF00001,Superfamily_domain:81321,PROSITE_profiles:PS50262;EXON=1/1;CANONICAL=YES	Olr1440	olfactory receptor Olr1440 [Source:RefSeq peptide;Acc:NP_001000017]
10_44889760_G/A	10	44889760	G	A	0	2	0	0	0	0	0	0	0	0	0	0	0	0	0	0	0	0	0	0	0	0	0	0	0	0	0	ENSRNOG00000001512	ENSRNOT00000002064	STOP_GAINED	685	685	229	Q/*	Cag/Tag	HGVSc=ENSRNOT00000002064.4:c.685C>T;HGVSp=ENSRNOP00000002064.4:p.Gln229X;DOMAINS=Pfam_domain:PF00113,Superfamily_domain:51604;EXON=1/1;CANONICAL=YES	F1M9V3_RAT	Uncharacterized protein [Source:UniProtKB/TrEMBL;Acc:F1M9V3]
10_45075422_C/A	10	45075422	C	A	0	0	0	2	2	2	2	0	0	0	0	0	0	0	0	0	0	2	2	2	0	0	0	0	2	2	2	ENSRNOG00000031699	ENSRNOT00000052329	STOP_GAINED	570	570	190	Y/*	taC/taA	HGVSc=ENSRNOT00000052329.1:c.570C>A;HGVSp=ENSRNOP00000046596.1:p.Tyr190X;DOMAINS=Pfam_domain:PF00001,Superfamily_domain:81321,PROSITE_profiles:PS50262,Prints_domain:PR00245;EXON=1/1;CANONICAL=YES	Olr1459	olfactory receptor Olr1459 [Source:RefSeq peptide;Acc:NP_001000770]
10_45393552_C/T	10	45393552	C	T	0	0	0	0	2	2	0	0	0	0	0	0	0	0	0	0	0	0	0	0	0	0	0	0	0	0	0	ENSRNOG00000008975	ENSRNOT00000033158	STOP_GAINED	4877	4877	1626	W/*	tGg/tAg	HGVSc=ENSRNOT00000033158.4:c.4877G>A;HGVSp=ENSRNOP00000031772.4:p.Trp1626X;DOMAINS=Pfam_domain:PF07686,Superfamily_domain:48726,PROSITE_profiles:PS50835;EXON=19/23;CANONICAL=YES	F1LVE2_RAT	Uncharacterized protein [Source:UniProtKB/TrEMBL;Acc:F1LVE2]
10_45896510_G/T	10	45896510	G	T	2	0	0	0	0	0	0	2	0	0	2	2	2	0	0	0	0	0	0	0	2	2	2	0	0	0	0	ENSRNOG00000003210	ENSRNOT00000004282	STOP_GAINED	789	789	263	Y/*	taC/taA	HGVSc=ENSRNOT00000004282.2:c.789C>A;HGVSp=ENSRNOP00000004282.1:p.Tyr263X;DOMAINS=Pfam_domain:PF00001,Superfamily_domain:81321,Transmembrane_helices:Tmhmm,PROSITE_profiles:PS50262;EXON=1/1;CANONICAL=YES	Olr1463	olfactory receptor Olr1463 [Source:RefSeq peptide;Acc:NP_001000023]
10_46897704_A/T	10	46897704	A	T	2	2	0	2	2	2	2	2	2	2	2	2	2	2	2	2	2	2	2	2	2	2	2	2	2	2	2	ENSRNOG00000005099	ENSRNOT00000068351	STOP_GAINED	1082	1082	361	L/*	tTa/tAa	HGVSc=ENSRNOT00000068351.1:c.1082T>A;HGVSp=ENSRNOP00000061212.1:p.Leu361X;DOMAINS=Pfam_domain:PF01131,Superfamily_domain:56712,SMART_domain:SM00437;EXON=11/19	D4A4A6_RAT	Uncharacterized protein [Source:UniProtKB/TrEMBL;Acc:D3ZNC7]
10_54528600_G/T	10	54528600	G	T	2	2	0	0	0	0	0	0	0	0	0	0	0	0	2	2	2	0	0	0	0	0	0	0	0	0	0	ENSRNOG00000026548	ENSRNOT00000065255	STOP_GAINED	13	13	5	E/*	Gaa/Taa	HGVSc=ENSRNOT00000065255.1:c.13G>T;HGVSp=ENSRNOP00000062051.1:p.Glu5X;DOMAINS=Pfam_domain:PF00106;EXON=1/6	Dhrs7c	Uncharacterized protein [Source:UniProtKB/TrEMBL;Acc:D3ZGP9]
10_60713500_A/T	10	60713500	A	T	2	2	0	2	0	0	0	2	2	2	2	2	2	2	2	2	2	2	2	2	0	0	0	2	2	2	2	ENSRNOG00000033558	ENSRNOT00000046710	STOP_GAINED	654	654	218	Y/*	taT/taA	HGVSc=ENSRNOT00000046710.1:c.654T>A;HGVSp=ENSRNOP00000043823.1:p.Tyr218X;DOMAINS=Pfam_domain:PF00001,Superfamily_domain:81321,PROSITE_profiles:PS50262,Prints_domain:PR00237;EXON=1/1;CANONICAL=YES	Olr1486	olfactory receptor Olr1486 [Source:RefSeq peptide;Acc:NP_001000720]
10_66107036_G/A	10	66107036	G	A	0	2	0	0	2	2	2	2	2	2	2	0	2	2	2	2	2	2	2	2	2	0	0	2	2	2	2	ENSRNOG00000022699	ENSRNOT00000036962	STOP_GAINED	418	418	140	Q/*	Cag/Tag	HGVSc=ENSRNOT00000036962.3:c.418C>T;HGVSp=ENSRNOP00000034299.3:p.Gln140X;DOMAINS=Pfam_domain:PF00038,Coiled-coils_(Ncoils):ncoils,Prints_domain:PR01248;EXON=1/1;CANONICAL=YES	LOC303341	Keratin, type I cytoskeletal 18 [Source:UniProtKB/Swiss-Prot;Acc:Q5BJY9]
10_72326119_G/A	10	72326119	G	A	0	0	0	0	0	0	0	0	0	0	2	2	0	0	0	0	0	0	0	0	2	2	2	0	0	0	0	ENSRNOG00000042784	ENSRNOT00000068383	STOP_GAINED	19	19	7	R/*	Cga/Tga	HGVSc=ENSRNOT00000068383.1:c.19C>T;HGVSp=ENSRNOP00000063114.1:p.Arg7X;EXON=1/2;CANONICAL=YES	F1LQS2_RAT	Uncharacterized protein [Source:UniProtKB/TrEMBL;Acc:F1LQS2]
10_75242829_C/A	10	75242829	C	A	1	6	0	6	0	0	0	0	1	0	1	1	1	1	1	1	1	1	1	1	6	1	1	1	0	0	0	ENSRNOG00000005447	ENSRNOT00000007379	STOP_GAINED	319	319	107	G/*	Gga/Tga	HGVSc=ENSRNOT00000007379.5:c.319G>T;HGVSp=ENSRNOP00000007379.5:p.Gly107X;EXON=2/5;CANONICAL=YES	RGD1311564	LOC360590 (RGD1311564), mRNA [Source:RefSeq DNA;Acc:NM_001108286]
10_82983090_T/C	10	82983090	T	C	1	0	0	1	0	0	0	6	6	6	0	0	0	6	1	1	1	6	0	1	0	0	0	6	6	1	6	ENSRNOG00000002935	ENSRNOT00000067751	STOP_LOST	1090	1090	364	*/Q	Taa/Caa	HGVSc=ENSRNOT00000067751.1:c.1090T>C;HGVSp=ENSRNOP00000062992.1:p.X364GlnextX76;EXON=3/3;CANONICAL=YES	Ankrd40	ankyrin repeat domain-containing protein 40 [Source:RefSeq peptide;Acc:NP_001128171]
10_88326369_A/G	10	88326369	A	G	0	0	0	2	0	0	0	0	0	0	0	2	0	2	2	0	0	2	2	0	0	2	2	0	0	2	0	ENSRNOG00000011986	ENSRNOT00000043845	STOP_LOST	625	625	209	*/Q	Taa/Caa	HGVSc=ENSRNOT00000043845.2:c.625T>C;HGVSp=ENSRNOP00000039393.2:p.X209GlnextX;EXON=3/3	D3ZLV7_RAT	Uncharacterized protein [Source:UniProtKB/TrEMBL;Acc:D3ZLV7]
10_88699298_G/T	10	88699298	G	T	5	2	0	2	5	2	5	2	2	5	5	2	2	2	2	2	2	5	2	5	2	2	2	5	5	2	5	ENSRNOG00000042685	ENSRNOT00000064253	STOP_GAINED	150	150	50	C/*	tgC/tgA	HGVSc=ENSRNOT00000064253.1:c.150C>A;HGVSp=ENSRNOP00000061384.1:p.Cys50X;DOMAINS=Low_complexity_(Seg):Seg,PROSITE_profiles:PS50311,Prints_domain:PR00876;EXON=1/1;CANONICAL=YES	D4A5P5_RAT	Uncharacterized protein [Source:UniProtKB/TrEMBL;Acc:D4A5P5]
10_90355835_C/T	10	90355835	C	T	0	0	0	2	0	0	0	2	2	2	2	2	2	0	2	0	2	0	0	0	2	2	2	2	0	0	0	ENSRNOG00000036806	ENSRNOT00000068275	STOP_GAINED	1183	1183	395	Q/*	Cag/Tag	HGVSc=ENSRNOT00000068275.1:c.1183C>T;HGVSp=ENSRNOP00000059889.1:p.Gln395X;EXON=12/23;CANONICAL=YES	Psme3	Glucose-6-phosphatase [Source:UniProtKB/Swiss-Prot;Acc:P43428]
10_92311506_G/A	10	92311506	G	A	0	0	0	1	0	0	0	0	0	0	1	1	1	0	0	0	0	0	0	0	1	6	1	0	0	0	0	ENSRNOG00000021287	ENSRNOT00000004218	STOP_GAINED	704	326	109	W/*	tGg/tAg	HGVSc=ENSRNOT00000004218.5:c.326G>A;HGVSp=ENSRNOP00000052039.2:p.Trp109X;EXON=5/5;CANONICAL=YES	Hexim2	protein HEXIM2 [Source:RefSeq peptide;Acc:NP_001100524]
rs13454439	10	96000878	T	C	2	2	0	2	2	2	2	2	2	2	2	2	2	2	2	2	2	2	2	2	2	2	2	2	2	2	2	ENSRNOG00000013659	ENSRNOT00000055114	STOP_LOST	3367	3367	1123	*/Q	Tag/Cag	HGVSc=ENSRNOT00000055114.1:c.3367T>C;HGVSp=ENSRNOP00000051987.1:p.X1123GlnextX2;EXON=11/11;CANONICAL=YES	Tex2	Uncharacterized protein [Source:UniProtKB/TrEMBL;Acc:D3ZZA4]
10_96804435_G/T	10	96804435	G	T	0	2	0	2	2	2	2	2	2	2	2	2	2	2	0	2	0	2	2	1	2	2	1	2	2	2	2	ENSRNOG00000027271	ENSRNOT00000029782	STOP_GAINED	196	196	66	G/*	Gga/Tga	HGVSc=ENSRNOT00000029782.3:c.196G>T;HGVSp=ENSRNOP00000034767.3:p.Gly66X;DOMAINS=Pfam_domain:PF00237,Superfamily_domain:54843,TIGRFAM_domain:TIGR01038;EXON=1/5;CANONICAL=YES	RGD1359290	Ribosomal_L22 domain containing protein RGD1359290 [Source:RefSeq peptide;Acc:NP_001041363]
10_103489300_G/A	10	103489300	G	A	0	0	0	0	0	0	2	0	0	0	0	0	0	0	0	0	0	2	2	2	0	0	0	0	0	2	0	ENSRNOG00000024711	ENSRNOT00000068596	STOP_GAINED	3825	2641	881	R/*	Cga/Tga	HGVSc=ENSRNOT00000068596.1:c.2641C>T;HGVSp=ENSRNOP00000062268.1:p.Arg881X;DOMAINS=SMART_domain:SM00060;EXON=20/20	Sdk2	protein sidekick-2 [Source:RefSeq peptide;Acc:NP_001101773]
11_59500722_G/A	11	59500722	G	A	0	0	0	0	0	0	0	2	0	0	2	2	2	0	0	0	0	0	0	0	2	2	2	0	2	0	2	ENSRNOG00000026479	ENSRNOT00000033540	STOP_GAINED	855	855	285	W/*	tgG/tgA	HGVSc=ENSRNOT00000033540.2:c.855G>A;HGVSp=ENSRNOP00000048323.1:p.Trp285X;DOMAINS=Pfam_domain:PF00069,Pfam_domain:PF07714,Superfamily_domain:56112,SMART_domain:SM00219,SMART_domain:SM00220,PROSITE_profiles:PS50011,Prints_domain:PR00109;EXON=7/13;CANONICAL=YES	D3ZB29_RAT	Uncharacterized protein [Source:UniProtKB/TrEMBL;Acc:D3ZB29]
rs8144064	11	63683405	C	T	1	6	5	2	0	0	0	0	2	2	2	2	2	2	0	2	1	0	0	0	2	2	2	2	0	0	2	ENSRNOG00000033603	ENSRNOT00000042756	STOP_GAINED	358	358	120	R/*	Cga/Tga	HGVSc=ENSRNOT00000042756.1:c.358C>T;HGVSp=ENSRNOP00000049416.1:p.Arg120X;DOMAINS=Pfam_domain:PF01777;EXON=1/1;CANONICAL=YES	RGD1563835	60S ribosomal protein L27 [Source:UniProtKB/TrEMBL;Acc:D3ZTK5]
rs8154479	11	66476163	A	C	0	2	0	2	0	0	2	2	2	2	2	2	2	2	2	2	0	0	0	0	2	2	2	0	2	0	0	ENSRNOG00000033941	ENSRNOT00000032266	STOP_LOST	361	263	88	*/S	tAg/tCg	HGVSc=ENSRNOT00000032266.3:c.263A>C;HGVSp=ENSRNOP00000031959.3:p.X88SerextX94;EXON=1/2;CANONICAL=YES	D3ZBZ5_RAT	Uncharacterized protein [Source:UniProtKB/TrEMBL;Acc:D3ZBZ5]
11_67163785_C/T	11	67163785	C	T	0	5	0	0	0	0	0	0	0	0	2	2	2	0	0	0	0	0	0	0	2	2	2	0	0	0	0	ENSRNOG00000032327	ENSRNOT00000067984	STOP_GAINED	622	592	198	R/*	Cga/Tga	HGVSc=ENSRNOT00000067984.1:c.592C>T;HGVSp=ENSRNOP00000059945.1:p.Arg198X;DOMAINS=Pfam_domain:PF00085,Superfamily_domain:52833;EXON=8/17;CANONICAL=YES	Pdia5	Protein disulfide-isomerase A5 [Source:UniProtKB/Swiss-Prot;Acc:Q5I0H9]
11_67163785_C/T	11	67163785	C	T	0	5	0	0	0	0	0	0	0	0	2	2	2	0	0	0	0	0	0	0	2	2	2	0	0	0	0	ENSRNOG00000032327	ENSRNOT00000048283	STOP_GAINED	589	589	197	R/*	Cga/Tga	HGVSc=ENSRNOT00000048283.3:c.589C>T;HGVSp=ENSRNOP00000045817.3:p.Arg197X;DOMAINS=Pfam_domain:PF00085,Superfamily_domain:52833;EXON=9/18	Pdia5	Protein disulfide-isomerase A5 [Source:UniProtKB/Swiss-Prot;Acc:Q5I0H9]
11_81038109_C/T	11	81038109	C	T	6	0	0	0	0	6	1	6	6	0	1	1	6	1	6	6	6	0	6	1	0	0	6	0	6	1	6	ENSRNOG00000001783	ENSRNOT00000002429	STOP_GAINED	355	220	74	R/*	Cga/Tga	HGVSc=ENSRNOT00000002429.4:c.220C>T;HGVSp=ENSRNOP00000002429.3:p.Arg74X;DOMAINS=Low_complexity_(Seg):Seg,PROSITE_profiles:PS50323,PROSITE_profiles:PS50324;EXON=3/9;CANONICAL=YES	Tra2b	Transformer-2 protein homolog beta [Source:UniProtKB/Swiss-Prot;Acc:P62997]
11_82188920_G/A	11	82188920	G	A	0	2	0	0	2	2	2	0	2	2	0	0	0	2	0	2	2	0	0	0	0	0	0	2	0	0	0	ENSRNOG00000025031	ENSRNOT00000031780	STOP_GAINED	475	475	159	R/*	Cga/Tga	HGVSc=ENSRNOT00000031780.4:c.475C>T;HGVSp=ENSRNOP00000059588.1:p.Arg159X;DOMAINS=Pfam_domain:PF04819;EXON=1/1;CANONICAL=YES	RGD1560559	Uncharacterized protein [Source:UniProtKB/TrEMBL;Acc:D4A5J4]
12_22707_C/A	12	22707	C	A	5	5	5	5	5	5	5	5	5	5	5	2	5	5	5	5	5	5	5	5	2	5	5	5	5	5	5	ENSRNOG00000029143	ENSRNOT00000061944	STOP_GAINED	253	253	85	E/*	Gaa/Taa	HGVSc=ENSRNOT00000061944.2:c.253G>T;HGVSp=ENSRNOP00000058659.2:p.Glu85X;DOMAINS=Low_complexity_(Seg):Seg;EXON=1/5;CANONICAL=YES	F1LYL7_RAT	Uncharacterized protein [Source:UniProtKB/TrEMBL;Acc:F1LYL7]
12_877033_G/A	12	877033	G	A	0	0	0	0	0	0	0	0	0	0	0	0	0	0	0	0	0	0	0	0	0	0	0	0	2	0	2	ENSRNOG00000040217	ENSRNOT00000061897	STOP_GAINED	511	511	171	Q/*	Caa/Taa	HGVSc=ENSRNOT00000061897.1:c.511C>T;HGVSp=ENSRNOP00000058612.1:p.Gln171X;DOMAINS=Pfam_domain:PF01094,Superfamily_domain:53822,Prints_domain:PR01535;EXON=2/2;CANONICAL=YES	F1LZK9_RAT	Uncharacterized protein [Source:UniProtKB/TrEMBL;Acc:F1LZK9]
12_2714953_G/A	12	2714953	G	A	0	0	0	0	0	0	0	0	0	0	0	2	2	0	0	0	0	0	0	0	0	0	0	0	0	0	0	ENSRNOG00000028090	ENSRNOT00000001284	STOP_GAINED	2956	2878	960	R/*	Cga/Tga	HGVSc=ENSRNOT00000001284.4:c.2878C>T;HGVSp=ENSRNOP00000001284.3:p.Arg960X;EXON=19/19	Arhgef18	rho guanine nucleotide exchange factor 18 [Source:RefSeq peptide;Acc:NP_001100585]
12_2715063_T/A	12	2715063	T	A	2	2	0	2	2	2	2	2	2	2	2	2	2	0	0	2	2	2	2	2	2	2	2	2	2	2	2	ENSRNOG00000028090	ENSRNOT00000001284	STOP_GAINED	2875	2797	933	K/*	Aag/Tag	HGVSc=ENSRNOT00000001284.4:c.2797A>T;HGVSp=ENSRNOP00000001284.3:p.Lys933X;EXON=17/19	Arhgef18	rho guanine nucleotide exchange factor 18 [Source:RefSeq peptide;Acc:NP_001100585]
12_3190527_G/A	12	3190527	G	A	0	5	0	0	0	5	5	0	0	0	5	5	0	0	0	0	0	0	5	0	5	5	5	0	5	0	2	ENSRNOG00000040016	ENSRNOT00000061517	STOP_GAINED	491	491	164	W/*	tGg/tAg	HGVSc=ENSRNOT00000061517.1:c.491G>A;HGVSp=ENSRNOP00000058235.1:p.Trp164X;DOMAINS=Pfam_domain:PF01393,Superfamily_domain:54160,SMART_domain:SM00300,SMART_domain:SM00298,PROSITE_profiles:PS50013;EXON=4/4;CANONICAL=YES	D3ZNP1_RAT	Uncharacterized protein [Source:UniProtKB/TrEMBL;Acc:D3ZNP1]
12_9823345_C/T	12	9823345	C	T	0	0	0	2	2	2	0	2	2	2	2	2	2	2	2	2	0	2	2	2	2	2	2	2	2	2	2	ENSRNOG00000000996	ENSRNOT00000066198	STOP_GAINED,SPLICE_SITE	766	617	206	W/*	tGg/tAg	HGVSc=ENSRNOT00000066198.1:c.617G>A;HGVSp=ENSRNOP00000059273.1:p.Trp206X;DOMAINS=Superfamily_domain:50978;EXON=9/13;CANONICAL=YES	D4A992_RAT	Uncharacterized protein [Source:UniProtKB/TrEMBL;Acc:D3ZXP7]
12_18714083_G/T	12	18714083	G	T	6	1	0	6	6	6	6	0	6	6	1	1	1	1	6	6	6	6	1	1	6	1	6	2	6	6	1	ENSRNOG00000039098	ENSRNOT00000042677	STOP_GAINED	1484	1484	495	S/*	tCg/tAg	HGVSc=ENSRNOT00000042677.3:c.1484C>A;HGVSp=ENSRNOP00000051492.3:p.Ser495X;DOMAINS=Superfamily_domain:53822;EXON=4/7;CANONICAL=YES	Vom2r64	vomeronasal 2 receptor, 64 [Source:RefSeq peptide;Acc:NP_001092983]
12_19318172_C/A	12	19318172	C	A	5	5	5	5	2	5	5	0	2	5	2	2	2	2	2	5	5	5	5	5	5	2	5	5	5	2	5	ENSRNOG00000025748	ENSRNOT00000041490	STOP_GAINED	864	864	288	Y/*	taC/taA	HGVSc=ENSRNOT00000041490.3:c.864C>A;HGVSp=ENSRNOP00000048313.3:p.Tyr288X;DOMAINS=Pfam_domain:PF01094,Superfamily_domain:53822;EXON=2/11;CANONICAL=YES	F1LT44_RAT	Uncharacterized protein [Source:UniProtKB/TrEMBL;Acc:F1LT44]
12_19772852_G/A	12	19772852	G	A	0	0	0	0	0	0	0	0	0	0	0	0	0	0	0	0	0	0	0	0	0	0	0	2	0	0	0	ENSRNOG00000010937	ENSRNOT00000014681	STOP_GAINED	319	319	107	R/*	Cga/Tga	HGVSc=ENSRNOT00000014681.3:c.319C>T;HGVSp=ENSRNOP00000014681.3:p.Arg107X;DOMAINS=Pfam_domain:PF00378,Superfamily_domain:52096;EXON=3/4;CANONICAL=YES	F1M409_RAT	Uncharacterized protein [Source:UniProtKB/TrEMBL;Acc:F1M409]
12_27923284_C/T	12	27923284	C	T	0	0	0	0	0	0	0	0	0	0	0	0	0	0	0	0	0	2	2	2	0	0	0	0	2	2	2	ENSRNOG00000000926	ENSRNOT00000001229	STOP_GAINED	730	361	121	R/*	Cga/Tga	HGVSc=ENSRNOT00000001229.5:c.361C>T;HGVSp=ENSRNOP00000001229.4:p.Arg121X;EXON=3/4;CANONICAL=YES	Mrps17	28S ribosomal protein S17, mitochondrial [Source:RefSeq peptide;Acc:NP_001099393]
12_27923284_C/T	12	27923284	C	T	0	0	0	0	0	0	0	0	0	0	0	0	0	0	0	0	0	2	2	2	0	0	0	0	2	2	2	ENSRNOG00000000926	ENSRNOT00000043644	STOP_GAINED	709	340	114	R/*	Cga/Tga	HGVSc=ENSRNOT00000043644.2:c.340C>T;HGVSp=ENSRNOP00000046131.2:p.Arg114X;DOMAINS=Superfamily_domain:50249,Low_complexity_(Seg):Seg;EXON=4/4	Mrps17	28S ribosomal protein S17, mitochondrial [Source:RefSeq peptide;Acc:NP_001099393]
12_36233561_G/A	12	36233561	G	A	2	0	0	2	2	2	0	2	0	0	2	2	0	0	0	0	0	0	0	0	2	2	2	2	0	0	0	ENSRNOG00000001350	ENSRNOT00000048984	STOP_GAINED	2836	2836	946	R/*	Cga/Tga	HGVSc=ENSRNOT00000048984.1:c.2836C>T;HGVSp=ENSRNOP00000049175.1:p.Arg946X;EXON=24/24	Naa25	N-alpha-acetyltransferase 25, NatB auxiliary subunit [Source:UniProtKB/Swiss-Prot;Acc:Q6QI44]
12_42430071_C/T	12	42430071	C	T	0	2	0	0	0	0	0	2	2	2	0	0	0	0	0	0	0	0	0	0	0	0	0	0	0	0	0	ENSRNOG00000001156	ENSRNOT00000001531	STOP_GAINED	857	857	286	W/*	tGg/tAg	HGVSc=ENSRNOT00000001531.5:c.857G>A;HGVSp=ENSRNOP00000001531.5:p.Trp286X;EXON=12/12	Msi1	RNA-binding protein Musashi homolog 1 [Source:UniProtKB/Swiss-Prot;Acc:Q8K3P4]
13_1121024_T/A	13	1121024	T	A	0	2	0	0	0	0	0	2	0	0	0	0	0	2	0	2	0	0	0	0	0	0	0	0	0	0	0	ENSRNOG00000043314	ENSRNOT00000068149	STOP_GAINED	127	127	43	K/*	Aag/Tag	HGVSc=ENSRNOT00000068149.1:c.127A>T;HGVSp=ENSRNOP00000063300.1:p.Lys43X;DOMAINS=Pfam_domain:PF00240,Superfamily_domain:54236,SMART_domain:SM00213,PROSITE_profiles:PS50053,PROSITE_patterns:PS00299,Prints_domain:PR00348;EXON=2/2;CANONICAL=YES	LOC682397	Uncharacterized protein [Source:UniProtKB/TrEMBL;Acc:F1M0Q4]
13_5491318_G/A	13	5491318	G	A	0	0	0	0	2	2	0	2	0	0	0	0	0	2	2	2	0	0	0	0	0	0	0	2	0	0	0	ENSRNOG00000033336	ENSRNOT00000041190	STOP_GAINED	1976	985	329	Q/*	Cag/Tag	HGVSc=ENSRNOT00000041190.2:c.985C>T;HGVSp=ENSRNOP00000040836.2:p.Gln329X;DOMAINS=Pfam_domain:PF00069,Superfamily_domain:56112,SMART_domain:SM00219,SMART_domain:SM00220,PROSITE_profiles:PS50011,Prints_domain:PR00109;EXON=1/2;CANONICAL=YES	RGD1561440	Uncharacterized protein [Source:UniProtKB/TrEMBL;Acc:D4A2E1]
13_7100657_G/T	13	7100657	G	T	0	0	0	0	2	2	0	2	0	0	0	0	0	2	2	2	0	0	0	0	0	0	0	2	0	0	0	ENSRNOG00000030239	ENSRNOT00000050013	STOP_GAINED	163	163	55	E/*	Gag/Tag	HGVSc=ENSRNOT00000050013.3:c.163G>T;HGVSp=ENSRNOP00000041374.3:p.Glu55X;EXON=3/6;CANONICAL=YES	F1LWH0_RAT	Uncharacterized protein [Source:UniProtKB/TrEMBL;Acc:F1LWH0]
13_13661890_C/T	13	13661890	C	T	0	0	0	0	0	0	0	0	0	0	0	0	0	0	0	0	0	2	2	2	0	0	0	0	2	2	2	ENSRNOG00000002417	ENSRNOT00000003314	STOP_GAINED	938	862	288	Q/*	Cag/Tag	HGVSc=ENSRNOT00000003314.4:c.862C>T;HGVSp=ENSRNOP00000003314.3:p.Gln288X;DOMAINS=Pfam_domain:PF00079,Superfamily_domain:56574,SMART_domain:SM00093;EXON=8/8;CANONICAL=YES	Serpinb10	Serpin B10 [Source:UniProtKB/Swiss-Prot;Acc:Q8K3K4]
13_17642682_C/T	13	17642682	C	T	2	0	0	2	2	2	0	0	0	0	0	2	0	0	0	0	2	0	0	0	0	0	0	0	2	2	2	ENSRNOG00000031924	ENSRNOT00000045198	STOP_GAINED	467	467	156	W/*	tGg/tAg	HGVSc=ENSRNOT00000045198.3:c.467G>A;HGVSp=ENSRNOP00000049071.3:p.Trp156X;EXON=1/2;CANONICAL=YES	F1M2E6_RAT	Uncharacterized protein [Source:UniProtKB/TrEMBL;Acc:F1M2E6]
13_29083858_A/T	13	29083858	A	T	0	2	0	0	0	0	0	2	0	0	0	0	0	2	0	2	0	0	0	0	0	0	0	0	0	0	0	ENSRNOG00000022916	ENSRNOT00000033582	STOP_GAINED	428	428	143	L/*	tTa/tAa	HGVSc=ENSRNOT00000033582.3:c.428T>A;HGVSp=ENSRNOP00000044479.2:p.Leu143X;DOMAINS=PROSITE_profiles:PS50318;EXON=5/7;CANONICAL=YES	D3ZXP9_RAT	40S ribosomal protein S6 [Source:UniProtKB/TrEMBL;Acc:D3ZXP9]
13_63459685_G/T	13	63459685	G	T	0	2	0	0	0	0	0	0	0	0	0	0	0	0	0	0	0	0	0	0	0	0	0	0	2	0	2	ENSRNOG00000030900	ENSRNOT00000046046	STOP_GAINED	82	82	28	G/*	Gga/Tga	HGVSc=ENSRNOT00000046046.1:c.82G>T;HGVSp=ENSRNOP00000045556.1:p.Gly28X;DOMAINS=Pfam_domain:PF01779;EXON=2/4;CANONICAL=YES	F1M9K5_RAT	Uncharacterized protein [Source:UniProtKB/TrEMBL;Acc:F1M9K5]
13_70675025_G/A	13	70675025	G	A	2	0	0	2	0	2	0	2	0	0	2	0	0	2	0	0	0	2	2	2	2	0	0	0	0	2	0	ENSRNOG00000003595	ENSRNOT00000050876	STOP_GAINED	475	475	159	Q/*	Caa/Taa	HGVSc=ENSRNOT00000050876.3:c.475C>T;HGVSp=ENSRNOP00000041633.3:p.Gln159X;DOMAINS=SMART_domain:SM00389;EXON=5/8;CANONICAL=YES	Lhx4	LIM/homeobox protein Lhx4 [Source:RefSeq peptide;Acc:NP_001101818]
13_72778407_G/A	13	72778407	G	A	0	0	0	2	2	2	0	0	0	0	0	0	0	2	0	0	0	2	2	2	0	0	0	0	0	2	0	ENSRNOG00000024308	ENSRNOT00000030930	STOP_GAINED	148	148	50	Q/*	Caa/Taa	HGVSc=ENSRNOT00000030930.2:c.148C>T;HGVSp=ENSRNOP00000041429.1:p.Gln50X;EXON=3/3;CANONICAL=YES	D3ZMK2_RAT	Uncharacterized protein [Source:UniProtKB/TrEMBL;Acc:D3ZMK2]
13_75777557_C/A	13	75777557	C	A	2	0	0	0	0	0	0	0	0	0	0	0	0	2	0	0	0	0	0	0	0	0	0	0	0	0	0	ENSRNOG00000038830	ENSRNOT00000059332	STOP_GAINED	855	855	285	Y/*	taC/taA	HGVSc=ENSRNOT00000059332.1:c.855C>A;HGVSp=ENSRNOP00000056092.1:p.Tyr285X;EXON=12/12;CANONICAL=YES	F1M1P3_RAT	Uncharacterized protein [Source:UniProtKB/TrEMBL;Acc:F1M1P3]
13_76990473_G/T	13	76990473	G	T	0	0	0	0	0	0	0	0	0	0	0	2	2	0	2	0	0	0	0	0	2	2	2	0	2	0	2	ENSRNOG00000026715	ENSRNOT00000031809	STOP_GAINED	162	162	54	Y/*	taC/taA	HGVSc=ENSRNOT00000031809.3:c.162C>A;HGVSp=ENSRNOP00000033601.3:p.Tyr54X;DOMAINS=Pfam_domain:PF01425,Superfamily_domain:75304;EXON=2/4;CANONICAL=YES	F1M715_RAT	Uncharacterized protein [Source:UniProtKB/TrEMBL;Acc:F1M715]
13_79774071_T/G	13	79774071	T	G	0	0	0	2	0	0	0	0	2	2	0	0	0	0	0	0	0	0	0	0	0	0	0	2	2	0	2	ENSRNOG00000002712	ENSRNOT00000003646	STOP_GAINED	912	912	304	Y/*	taT/taG	HGVSc=ENSRNOT00000003646.5:c.912T>G;HGVSp=ENSRNOP00000003646.5:p.Tyr304X;DOMAINS=Pfam_domain:PF00515,Superfamily_domain:48452,SMART_domain:SM00028,PROSITE_profiles:PS50293;EXON=5/6;CANONICAL=YES	D3ZKJ9_RAT	Uncharacterized protein [Source:UniProtKB/TrEMBL;Acc:D3ZKJ9]
13_84200320_C/T	13	84200320	C	T	0	2	0	2	2	2	0	0	2	2	2	2	2	2	2	0	2	2	2	2	2	2	2	2	2	2	2	ENSRNOG00000025006	ENSRNOT00000033611	STOP_GAINED	710	710	237	W/*	tGg/tAg	HGVSc=ENSRNOT00000033611.2:c.710G>A;HGVSp=ENSRNOP00000030204.2:p.Trp237X;DOMAINS=Superfamily_domain:55315,Prints_domain:PR00882;EXON=4/4;CANONICAL=YES	F1M465_RAT	Uncharacterized protein [Source:UniProtKB/TrEMBL;Acc:F1M465]
13_87574789_G/A	13	87574789	G	A	0	0	0	0	0	0	0	0	0	0	0	0	0	0	0	0	0	0	0	0	0	0	0	0	2	0	2	ENSRNOG00000038304	ENSRNOT00000058321	STOP_GAINED	299	299	100	W/*	tGg/tAg	HGVSc=ENSRNOT00000058321.1:c.299G>A;HGVSp=ENSRNOP00000055122.1:p.Trp100X;EXON=3/3;CANONICAL=YES	D3ZF68_RAT	Uncharacterized protein [Source:UniProtKB/TrEMBL;Acc:D3ZF68]
13_89912871_G/T	13	89912871	G	T	0	2	0	2	2	2	2	0	0	0	0	0	0	2	2	0	2	2	2	2	0	0	0	0	2	2	2	ENSRNOG00000003521	ENSRNOT00000004674	STOP_GAINED	208	208	70	E/*	Gag/Tag	HGVSc=ENSRNOT00000004674.2:c.208G>T;HGVSp=ENSRNOP00000004674.1:p.Glu70X;DOMAINS=Pfam_domain:PF00001,Superfamily_domain:81321,Transmembrane_helices:Tmhmm,PROSITE_profiles:PS50262;EXON=1/1;CANONICAL=YES	Olr1593	olfactory receptor Olr1593 [Source:RefSeq peptide;Acc:NP_001000085]
13_95940761_C/T	13	95940761	C	T	2	0	0	2	0	0	0	0	0	5	0	0	0	0	0	0	0	0	0	0	0	0	0	2	0	0	0	ENSRNOG00000002879	ENSRNOT00000040203	STOP_GAINED,SPLICE_SITE	1027	918	306	W/*	tgG/tgA	HGVSc=ENSRNOT00000040203.2:c.918G>A;HGVSp=ENSRNOP00000049605.2:p.Trp306X;DOMAINS=Pfam_domain:PF01080,SMART_domain:SM00730;EXON=7/8	Psen2	Presenilin-2Presenilin-2 NTF subunitPresenilin-2 CTF subunit [Source:UniProtKB/Swiss-Prot;Acc:O88777]
13_99477679_G/T	13	99477679	G	T	2	2	5	2	2	2	2	2	2	2	2	5	5	2	5	2	5	2	2	5	2	2	5	2	2	2	2	ENSRNOG00000022008	ENSRNOT00000068036	STOP_GAINED	199	199	67	G/*	Gga/Tga	HGVSc=ENSRNOT00000068036.1:c.199G>T;HGVSp=ENSRNOP00000062006.1:p.Gly67X;EXON=4/14	F1LV29_RAT	Uncharacterized protein [Source:UniProtKB/TrEMBL;Acc:F1LUG4]
13_102260473_G/A	13	102260473	G	A	0	2	0	0	2	2	2	0	0	0	0	0	0	0	0	2	0	0	0	0	0	0	0	0	0	0	0	ENSRNOG00000023091	ENSRNOT00000031419	STOP_GAINED	22	22	8	R/*	Cga/Tga	HGVSc=ENSRNOT00000031419.4:c.22C>T;HGVSp=ENSRNOP00000063004.1:p.Arg8X;DOMAINS=Superfamily_domain:52080;EXON=1/1;CANONICAL=YES	F1M3C2_RAT	Uncharacterized protein [Source:UniProtKB/TrEMBL;Acc:F1M3C2]
14_816668_G/T	14	816668	G	T	2	2	0	0	0	0	2	0	2	2	2	2	2	2	2	2	2	2	2	2	2	2	2	2	2	2	2	ENSRNOG00000024380	ENSRNOT00000061879	STOP_GAINED	780	780	260	Y/*	taC/taA	HGVSc=ENSRNOT00000061879.2:c.780C>A;HGVSp=ENSRNOP00000058596.2:p.Tyr260X;EXON=3/3;CANONICAL=YES	D3ZK13_RAT	Uncharacterized protein [Source:UniProtKB/TrEMBL;Acc:D3ZK13]
14_817376_C/T	14	817376	C	T	0	0	0	2	0	0	0	2	0	0	0	0	0	0	0	0	0	0	0	0	0	0	0	0	0	0	0	ENSRNOG00000024380	ENSRNOT00000061879	STOP_GAINED	89	89	30	W/*	tGg/tAg	HGVSc=ENSRNOT00000061879.2:c.89G>A;HGVSp=ENSRNOP00000058596.2:p.Trp30X;DOMAINS=Superfamily_domain:48403;EXON=1/3;CANONICAL=YES	D3ZK13_RAT	Uncharacterized protein [Source:UniProtKB/TrEMBL;Acc:D3ZK13]
14_5592276_G/A	14	5592276	G	A	2	2	0	2	5	2	5	5	2	2	5	5	5	5	5	5	5	5	2	5	2	2	5	2	2	2	2	ENSRNOG00000022032	ENSRNOT00000061337	STOP_GAINED	1298	1219	407	Q/*	Cag/Tag	HGVSc=ENSRNOT00000061337.2:c.1219C>T;HGVSp=ENSRNOP00000058054.2:p.Gln407X;DOMAINS=Pfam_domain:PF01061;EXON=10/16;CANONICAL=YES	Abcg3l2	ATP-binding cassette, subfamily G (WHITE), member 3-like 2 [Source:RefSeq peptide;Acc:NP_001014155]
14_5592276_G/A	14	5592276	G	A	2	2	0	2	5	2	5	5	2	2	5	5	5	5	5	5	5	5	2	5	2	2	5	2	2	2	2	ENSRNOG00000022032	ENSRNOT00000024892	STOP_GAINED	1183	769	257	Q/*	Cag/Tag	HGVSc=ENSRNOT00000024892.5:c.769C>T;HGVSp=ENSRNOP00000024892.5:p.Gln257X;DOMAINS=Pfam_domain:PF01061;EXON=9/15	Abcg3l2	ATP-binding cassette, subfamily G (WHITE), member 3-like 2 [Source:RefSeq peptide;Acc:NP_001014155]
14_5774134_A/C	14	5774134	A	C	5	5	0	5	5	5	2	2	2	5	2	5	5	5	2	5	2	5	2	5	5	5	5	2	2	5	5	ENSRNOG00000002130	ENSRNOT00000052308	STOP_GAINED	542	542	181	L/*	tTa/tGa	HGVSc=ENSRNOT00000052308.3:c.542T>G;HGVSp=ENSRNOP00000048378.3:p.Leu181X;DOMAINS=Pfam_domain:PF02263,Superfamily_domain:52540;EXON=5/12;CANONICAL=YES	F1LVN3_RAT	Uncharacterized protein [Source:UniProtKB/TrEMBL;Acc:F1LVN3]
14_5814545_A/T	14	5814545	A	T	1	0	0	0	0	0	0	0	0	0	0	0	0	0	0	1	0	1	1	1	0	0	0	1	1	1	1	ENSRNOG00000042583	ENSRNOT00000002904	STOP_GAINED	1012	1012	338	K/*	Aag/Tag	HGVSc=ENSRNOT00000002904.5:c.1012A>T;HGVSp=ENSRNOP00000002904.5:p.Lys338X;EXON=7/7;CANONICAL=YES	F1M619_RAT	Uncharacterized protein [Source:UniProtKB/TrEMBL;Acc:F1M619]
14_4643839_C/T	14	4643839	C	T	5	2	5	5	2	2	2	5	0	0	5	2	5	2	2	5	0	5	5	5	5	5	5	0	0	5	0	ENSRNOG00000033121	ENSRNOT00000061428	STOP_GAINED	1252	925	309	Q/*	Cag/Tag	HGVSc=ENSRNOT00000061428.2:c.925C>T;HGVSp=ENSRNOP00000058147.2:p.Gln309X;DOMAINS=Coiled-coils_(Ncoils):ncoils;EXON=4/4;CANONICAL=YES	RGD1564364	Uncharacterized protein [Source:UniProtKB/TrEMBL;Acc:D3ZHI0]
14_6679347_A/T	14	6679347	A	T	2	0	0	0	0	0	0	0	0	0	0	0	0	0	0	2	0	2	2	2	0	0	0	2	2	2	2	ENSRNOG00000002168	ENSRNOT00000002947	STOP_GAINED	419	410	137	L/*	tTa/tAa	HGVSc=ENSRNOT00000002947.5:c.410T>A;HGVSp=ENSRNOP00000002947.4:p.Leu137X;EXON=4/6	Dspp	Dentin sialophosphoproteinDentin phosphoproteinDentin sialoprotein [Source:UniProtKB/Swiss-Prot;Acc:Q62598]
14_6679347_A/T	14	6679347	A	T	2	0	0	0	0	0	0	0	0	0	0	0	0	0	0	2	0	2	2	2	0	0	0	2	2	2	2	ENSRNOG00000002168	ENSRNOT00000002946	STOP_GAINED	431	422	141	L/*	tTa/tAa	HGVSc=ENSRNOT00000002946.4:c.422T>A;HGVSp=ENSRNOP00000002946.3:p.Leu141X;EXON=3/4;CANONICAL=YES	Dspp	Dentin sialophosphoproteinDentin phosphoproteinDentin sialoprotein [Source:UniProtKB/Swiss-Prot;Acc:Q62598]
14_6679347_A/T	14	6679347	A	T	2	0	0	0	0	0	0	0	0	0	0	0	0	0	0	2	0	2	2	2	0	0	0	2	2	2	2	ENSRNOG00000002168	ENSRNOT00000002943	STOP_GAINED	422	422	141	L/*	tTa/tAa	HGVSc=ENSRNOT00000002943.4:c.422T>A;HGVSp=ENSRNOP00000002943.3:p.Leu141X;EXON=3/4	Dspp	Dentin sialophosphoproteinDentin phosphoproteinDentin sialoprotein [Source:UniProtKB/Swiss-Prot;Acc:Q62598]
14_14235399_C/A	14	14235399	C	A	2	2	0	2	2	2	0	0	2	2	0	0	0	2	0	0	2	0	0	0	0	0	0	2	2	0	2	ENSRNOG00000002045	ENSRNOT00000046639	STOP_GAINED	661	661	221	E/*	Gag/Tag	HGVSc=ENSRNOT00000046639.1:c.661G>T;HGVSp=ENSRNOP00000044431.1:p.Glu221X;EXON=6/6	Anxa3	Annexin A3 [Source:UniProtKB/Swiss-Prot;Acc:P14669]
14_14340010_G/A	14	14340010	G	A	2	2	0	0	2	2	2	2	0	0	2	2	2	2	2	2	2	2	2	2	2	2	2	2	2	2	2	ENSRNOG00000002053	ENSRNOT00000002814	STOP_GAINED,SPLICE_SITE	9403	9403	3135	R/*	Cga/Tga	HGVSc=ENSRNOT00000002814.5:c.9403C>T;HGVSp=ENSRNOP00000002814.5:p.Arg3135X;EXON=62/82;CANONICAL=YES	F1M3H3_RAT	Uncharacterized protein [Source:UniProtKB/TrEMBL;Acc:F1M3H3]
14_15820205_A/T	14	15820205	A	T	0	0	0	0	0	0	0	0	0	0	0	0	0	0	0	0	0	0	0	0	0	0	0	0	2	0	2	ENSRNOG00000024690	ENSRNOT00000040280	STOP_GAINED	81	81	27	C/*	tgT/tgA	HGVSc=ENSRNOT00000040280.3:c.81T>A;HGVSp=ENSRNOP00000040626.3:p.Cys27X;DOMAINS=Superfamily_domain:52047;EXON=1/3;CANONICAL=YES	RGD1561226	RCG64191Uncharacterized protein [Source:UniProtKB/TrEMBL;Acc:D4ADJ1]
14_15972182_T/A	14	15972182	T	A	0	5	5	0	0	0	2	0	5	5	0	0	0	0	5	2	5	0	0	2	0	0	0	0	2	0	2	ENSRNOG00000033166	ENSRNOT00000041053	STOP_GAINED	795	795	265	Y/*	taT/taA	HGVSc=ENSRNOT00000041053.1:c.795T>A;HGVSp=ENSRNOP00000045967.1:p.Tyr265X;EXON=2/2	RGD1561977	Uncharacterized protein [Source:UniProtKB/TrEMBL;Acc:D4A7C4]
14_15972182_T/A	14	15972182	T	A	0	5	5	0	0	0	2	0	5	5	0	0	0	0	5	2	5	0	0	2	0	0	0	0	2	0	2	ENSRNOG00000033166	ENSRNOT00000042551	STOP_GAINED	1389	1389	463	Y/*	taT/taA	HGVSc=ENSRNOT00000042551.2:c.1389T>A;HGVSp=ENSRNOP00000047504.2:p.Tyr463X;EXON=3/4;CANONICAL=YES	RGD1561977	Uncharacterized protein [Source:UniProtKB/TrEMBL;Acc:D4A7C4]
14_38337773_G/A	14	38337773	G	A	0	0	0	0	0	0	0	2	0	0	0	0	0	0	0	0	0	0	0	0	0	0	0	0	0	0	0	ENSRNOG00000002302	ENSRNOT00000003142	STOP_GAINED	3132	3132	1044	W/*	tgG/tgA	HGVSc=ENSRNOT00000003142.3:c.3132G>A;HGVSp=ENSRNOP00000003142.3:p.Trp1044X;DOMAINS=PIRSF_domain:PIRSF036376,Pfam_domain:PF00089,Superfamily_domain:50494,SMART_domain:SM00020,PROSITE_profiles:PS50240;EXON=26/28	CORIN_RAT	Atrial natriuretic peptide-converting enzymeAtrial natriuretic peptide-converting enzyme, N-terminal propeptideAtrial natriuretic peptide-converting enzyme, activated protease fragment [Source:UniProtKB/Swiss-Prot;Acc:Q80YN4]
14_41333390_G/A	14	41333390	G	A	0	2	0	0	0	0	0	0	0	0	0	0	0	0	0	2	0	0	0	0	0	0	0	0	0	0	0	ENSRNOG00000032912	ENSRNOT00000040709	STOP_GAINED,SPLICE_SITE	22	22	8	R/*	Cga/Tga	HGVSc=ENSRNOT00000040709.2:c.22C>T;HGVSp=ENSRNOP00000045876.2:p.Arg8X;EXON=1/5;CANONICAL=YES	F1M6K0_RAT	Uncharacterized protein [Source:UniProtKB/TrEMBL;Acc:F1M087]
14_48128386_G/A	14	48128386	G	A	2	2	5	2	2	2	2	2	2	2	2	2	2	2	2	2	2	2	2	2	2	2	2	2	2	2	2	ENSRNOG00000033251	ENSRNOT00000050454	STOP_GAINED	912	724	242	R/*	Cga/Tga	HGVSc=ENSRNOT00000050454.3:c.724C>T;HGVSp=ENSRNOP00000049443.3:p.Arg242X;DOMAINS=Superfamily_domain:103506,PROSITE_profiles:PS50920;EXON=2/2;CANONICAL=YES	D3ZR90_RAT	Uncharacterized protein [Source:UniProtKB/TrEMBL;Acc:D3ZR90]
14_74638708_G/A	14	74638708	G	A	0	0	5	0	2	2	0	0	0	0	0	0	0	0	0	0	0	0	0	0	0	0	0	0	0	0	2	ENSRNOG00000033640	ENSRNOT00000049313	STOP_GAINED	361	361	121	Q/*	Cag/Tag	HGVSc=ENSRNOT00000049313.1:c.361C>T;HGVSp=ENSRNOP00000041332.1:p.Gln121X;EXON=1/1;CANONICAL=YES	LOC682399	Uncharacterized protein [Source:UniProtKB/TrEMBL;Acc:D3ZQD9]
14_79564926_G/A	14	79564926	G	A	2	0	0	0	0	0	2	0	0	0	2	2	2	0	2	2	2	0	0	0	2	2	2	2	0	0	0	ENSRNOG00000005526	ENSRNOT00000043744	STOP_GAINED	1322	1320	440	W/*	tgG/tgA	HGVSc=ENSRNOT00000043744.2:c.1320G>A;HGVSp=ENSRNOP00000044466.2:p.Trp440X;EXON=10/25;CANONICAL=YES	Mrfap1	MORF4 family-associated protein 1 [Source:UniProtKB/Swiss-Prot;Acc:Q5M820]
14_85546118_G/A	14	85546118	G	A	0	0	0	0	0	0	0	2	0	0	0	0	0	0	0	0	0	0	0	0	0	0	0	0	0	0	0	ENSRNOG00000008374	ENSRNOT00000057444	STOP_GAINED	185	185	62	W/*	tGg/tAg	HGVSc=ENSRNOT00000057444.1:c.185G>A;HGVSp=ENSRNOP00000054251.1:p.Trp62X;EXON=5/14;CANONICAL=YES	Nipsnap1	4-nitrophenylphosphatase domain and non-neuronal SNAP25-like protein homolog 1 [Source:RefSeq peptide;Acc:NP_001094200]
14_98260288_G/A	14	98260288	G	A	2	2	5	0	0	0	2	2	2	2	0	5	2	2	2	2	5	5	2	5	0	0	0	2	2	2	2	ENSRNOG00000029014	ENSRNOT00000045659	STOP_GAINED	148	148	50	Q/*	Cag/Tag	HGVSc=ENSRNOT00000045659.3:c.148C>T;HGVSp=ENSRNOP00000046390.3:p.Gln50X;DOMAINS=Pfam_domain:PF00013,Superfamily_domain:54791,SMART_domain:SM00322;EXON=1/4;CANONICAL=YES	D3ZJL5_RAT	Uncharacterized protein [Source:UniProtKB/TrEMBL;Acc:D3ZJL5]
14_109434256_C/T	14	109434256	C	T	2	0	0	0	2	2	0	2	2	2	2	2	2	2	2	2	2	0	5	2	2	2	2	2	2	0	2	ENSRNOG00000030967	ENSRNOT00000051518	STOP_GAINED	499	187	63	R/*	Cga/Tga	HGVSc=ENSRNOT00000051518.2:c.187C>T;HGVSp=ENSRNOP00000039440.2:p.Arg63X;DOMAINS=Low_complexity_(Seg):Seg,PROSITE_profiles:PS50323;EXON=1/1;CANONICAL=YES
15_7032135_A/T	15	7032135	A	T	0	0	0	0	0	0	0	0	0	0	2	0	2	0	0	0	0	0	0	0	0	0	0	0	0	0	0	ENSRNOG00000039983	ENSRNOT00000023750	STOP_GAINED	223	223	75	K/*	Aag/Tag	HGVSc=ENSRNOT00000023750.4:c.223A>T;HGVSp=ENSRNOP00000023750.4:p.Lys75X;DOMAINS=Superfamily_domain:54928,SMART_domain:SM00360;EXON=3/6;CANONICAL=YES	F1M108_RAT	Uncharacterized protein [Source:UniProtKB/TrEMBL;Acc:F1M108]
15_15925895_G/A	15	15925895	G	A	0	0	0	0	0	0	2	0	0	0	0	0	0	0	0	0	0	2	2	2	0	0	0	0	2	2	2	ENSRNOG00000028796	ENSRNOT00000040439	STOP_GAINED	100	100	34	Q/*	Cag/Tag	HGVSc=ENSRNOT00000040439.2:c.100C>T;HGVSp=ENSRNOP00000057896.1:p.Gln34X;EXON=2/7;CANONICAL=YES	D4A119_RAT	Uncharacterized protein [Source:UniProtKB/TrEMBL;Acc:D4A119]
15_26310382_T/A	15	26310382	T	A	0	0	0	0	0	0	0	0	0	0	0	0	0	0	0	0	2	0	0	0	0	0	0	0	0	0	0	ENSRNOG00000029613	ENSRNOT00000043588	STOP_GAINED	37	37	13	K/*	Aag/Tag	HGVSc=ENSRNOT00000043588.1:c.37A>T;HGVSp=ENSRNOP00000044211.1:p.Lys13X;DOMAINS=Pfam_domain:PF00034,Superfamily_domain:46626,PROSITE_profiles:PS51007,Prints_domain:PR00604;EXON=1/1;CANONICAL=YES	D3ZXV2_RAT	Uncharacterized protein [Source:UniProtKB/TrEMBL;Acc:D3ZXV2]
15_27160467_G/C	15	27160467	G	C	0	0	0	0	0	0	0	0	0	0	0	0	0	0	0	0	2	0	0	0	0	0	0	0	0	0	0	ENSRNOG00000043032	ENSRNOT00000064029	STOP_GAINED	518	438	146	Y/*	taC/taG	HGVSc=ENSRNOT00000064029.1:c.438C>G;HGVSp=ENSRNOP00000060200.1:p.Tyr146X;DOMAINS=Superfamily_domain:54076;EXON=2/2;CANONICAL=YES	Ang2	angiogenin, ribonuclease, RNase A family, 5 [Source:RefSeq peptide;Acc:NP_001012359]
15_30258623_G/A	15	30258623	G	A	0	5	5	0	0	5	0	0	5	5	0	0	0	5	0	1	1	5	5	5	0	0	0	0	5	5	5	ENSRNOG00000039376	ENSRNOT00000060334	STOP_GAINED	194	166	56	R/*	Cga/Tga	HGVSc=ENSRNOT00000060334.2:c.166C>T;HGVSp=ENSRNOP00000057082.2:p.Arg56X;DOMAINS=Pfam_domain:PF07686,Pfam_domain:PF00047,Superfamily_domain:48726,SMART_domain:SM00409,SMART_domain:SM00408,SMART_domain:SM00406,PROSITE_profiles:PS50835;EXON=2/2;CANONICAL=YES	D4AAP2_RAT	Uncharacterized protein [Source:UniProtKB/TrEMBL;Acc:D4AAP2]
15_34067144_C/T	15	34067144	C	T	0	0	0	0	2	0	0	0	0	0	0	0	0	0	0	0	0	0	0	0	0	0	0	0	0	0	0	ENSRNOG00000039060	ENSRNOT00000048255	STOP_GAINED	382	382	128	Q/*	Cag/Tag	HGVSc=ENSRNOT00000048255.3:c.382C>T;HGVSp=ENSRNOP00000046070.3:p.Gln128X;EXON=1/1;CANONICAL=YES	RGD1565713	Uncharacterized protein [Source:UniProtKB/TrEMBL;Acc:D3ZM68]
15_34444447_C/T	15	34444447	C	T	0	0	5	0	2	0	0	0	0	0	0	0	0	0	0	0	0	0	0	0	0	0	0	0	0	0	0	ENSRNOG00000031102	ENSRNOT00000038253	STOP_GAINED	661	661	221	R/*	Cga/Tga	HGVSc=ENSRNOT00000038253.2:c.661C>T;HGVSp=ENSRNOP00000032959.2:p.Arg221X;DOMAINS=Pfam_domain:PF00089,Superfamily_domain:50494,SMART_domain:SM00020,PROSITE_profiles:PS50240;EXON=5/5;CANONICAL=YES	Mcpt1l2	Uncharacterized protein [Source:UniProtKB/TrEMBL;Acc:F1LPL5]
15_42014831_A/T	15	42014831	A	T	0	2	0	0	0	0	0	0	0	0	0	0	0	0	0	0	0	0	0	0	0	0	0	0	0	0	0	ENSRNOG00000009873	ENSRNOT00000035888	STOP_GAINED	284	284	95	L/*	tTg/tAg	HGVSc=ENSRNOT00000035888.2:c.284T>A;HGVSp=ENSRNOP00000034419.2:p.Leu95X;EXON=3/8	D3ZBC5_RAT	Uncharacterized protein [Source:UniProtKB/TrEMBL;Acc:D3ZBC5]
15_47538521_C/A	15	47538521	C	A	2	0	0	0	0	0	0	0	0	0	2	2	2	0	0	0	0	0	0	0	2	2	2	0	0	0	0	ENSRNOG00000031532	ENSRNOT00000048783	STOP_GAINED	655	655	219	E/*	Gaa/Taa	HGVSc=ENSRNOT00000048783.2:c.655G>T;HGVSp=ENSRNOP00000042800.2:p.Glu219X;DOMAINS=Superfamily_domain:55315;EXON=1/1;CANONICAL=YES	RGD1563220	Uncharacterized protein [Source:UniProtKB/TrEMBL;Acc:F1M1M2]
rs13457151	15	61057054	A	C	0	0	0	0	2	2	0	2	0	0	2	0	2	0	2	0	0	0	0	0	2	2	2	2	0	0	0	ENSRNOG00000013101	ENSRNOT00000017599	STOP_GAINED	3063	3063	1021	Y/*	taT/taG	HGVSc=ENSRNOT00000017599.2:c.3063T>G;HGVSp=ENSRNOP00000017599.2:p.Tyr1021X;EXON=4/4;CANONICAL=YES	PCDH8_RAT	Protocadherin-8 [Source:UniProtKB/Swiss-Prot;Acc:D3ZE55]
15_63158043_C/T	15	63158043	C	T	0	0	0	0	0	0	2	0	0	0	0	0	0	0	0	0	0	0	0	2	0	0	0	0	2	0	2	ENSRNOG00000043373	ENSRNOT00000066949	STOP_GAINED	262	262	88	Q/*	Caa/Taa	HGVSc=ENSRNOT00000066949.1:c.262C>T;HGVSp=ENSRNOP00000062096.1:p.Gln88X;DOMAINS=Superfamily_domain:51735;EXON=3/4;CANONICAL=YES	F1LUF9_RAT	Uncharacterized protein [Source:UniProtKB/TrEMBL;Acc:F1LUF9]
15_81684239_G/A	15	81684239	G	A	0	2	0	0	0	0	0	0	0	0	0	0	0	0	0	0	0	0	0	0	0	0	0	0	0	0	0	ENSRNOG00000038041	ENSRNOT00000057891	STOP_GAINED	193	193	65	R/*	Cga/Tga	HGVSc=ENSRNOT00000057891.1:c.193C>T;HGVSp=ENSRNOP00000054699.1:p.Arg65X;DOMAINS=Pfam_domain:PF01777,Low_complexity_(Seg):Seg;EXON=1/1;CANONICAL=YES	RGD1560069	Uncharacterized protein [Source:UniProtKB/TrEMBL;Acc:D4A7W3]
15_89601147_A/T	15	89601147	A	T	2	2	0	2	2	2	0	2	2	2	2	2	2	2	2	2	2	2	2	2	2	2	2	2	2	0	0	ENSRNOG00000037949	ENSRNOT00000057714	STOP_GAINED	214	214	72	R/*	Aga/Tga	HGVSc=ENSRNOT00000057714.1:c.214A>T;HGVSp=ENSRNOP00000054526.1:p.Arg72X;EXON=2/3;CANONICAL=YES	F1M4S0_RAT	Uncharacterized protein [Source:UniProtKB/TrEMBL;Acc:F1M4S0]
16_6744666_G/A	16	6744666	G	A	0	0	0	2	0	0	0	0	0	0	2	0	2	2	2	0	0	0	0	2	2	0	0	0	0	0	0	ENSRNOG00000026914	ENSRNOT00000066508	STOP_GAINED	1120	1120	374	R/*	Cga/Tga	HGVSc=ENSRNOT00000066508.1:c.1120C>T;HGVSp=ENSRNOP00000059841.1:p.Arg374X;EXON=8/82;CANONICAL=YES	DYH1_RAT	Dynein heavy chain 1, axonemal [Source:UniProtKB/Swiss-Prot;Acc:Q63164]
16_6744666_G/A	16	6744666	G	A	0	0	0	2	0	0	0	0	0	0	2	0	2	2	2	0	0	0	0	2	2	0	0	0	0	0	0	ENSRNOG00000026914	ENSRNOT00000035009	STOP_GAINED	1120	1120	374	R/*	Cga/Tga	HGVSc=ENSRNOT00000035009.4:c.1120C>T;HGVSp=ENSRNOP00000032434.4:p.Arg374X;EXON=8/79	DYH1_RAT	Dynein heavy chain 1, axonemal [Source:UniProtKB/Swiss-Prot;Acc:Q63164]
16_8338532_C/T	16	8338532	C	T	2	0	0	0	0	0	0	0	0	0	0	0	0	0	0	0	0	0	0	0	0	0	0	0	0	0	0	ENSRNOG00000042628	ENSRNOT00000067761	STOP_GAINED	359	268	90	R/*	Cga/Tga	HGVSc=ENSRNOT00000067761.1:c.268C>T;HGVSp=ENSRNOP00000060613.1:p.Arg90X;EXON=5/5;CANONICAL=YES	D3ZKQ7_RAT	similar to novel protein (RGD1561145), mRNA [Source:RefSeq DNA;Acc:NM_001134605]
16_13416625_C/T	16	13416625	C	T	2	0	0	2	0	2	0	2	2	2	2	2	2	0	2	2	2	2	2	0	0	0	0	0	2	2	2	ENSRNOG00000022629	ENSRNOT00000036732	STOP_GAINED,SPLICE_SITE	429	429	143	W/*	tgG/tgA	HGVSc=ENSRNOT00000036732.3:c.429G>A;HGVSp=ENSRNOP00000033044.3:p.Trp143X;EXON=3/10;CANONICAL=YES	D4ABN1_RAT	Uncharacterized protein [Source:UniProtKB/TrEMBL;Acc:D4ABN1]
16_13554383_G/A	16	13554383	G	A	0	1	0	0	0	0	1	0	0	0	0	0	0	1	0	0	0	0	0	1	1	0	0	1	0	0	0	ENSRNOG00000039602	ENSRNOT00000006825	STOP_GAINED	775	775	259	Q/*	Cag/Tag	HGVSc=ENSRNOT00000006825.5:c.775C>T;HGVSp=ENSRNOP00000006825.5:p.Gln259X;EXON=3/3;CANONICAL=YES	RGD1565661	Uncharacterized protein [Source:UniProtKB/TrEMBL;Acc:F1LY76]
16_16792042_T/G	16	16792042	T	G	2	2	0	2	2	2	2	0	2	2	2	2	2	0	0	0	0	0	0	0	2	2	2	0	0	0	0	ENSRNOG00000032676	ENSRNOT00000042262	STOP_GAINED	9	9	3	Y/*	taT/taG	HGVSc=ENSRNOT00000042262.3:c.9T>G;HGVSp=ENSRNOP00000041346.3:p.Tyr3X;DOMAINS=PROSITE_profiles:PS50920;EXON=1/5;CANONICAL=YES	F1LX59_RAT	Uncharacterized protein [Source:UniProtKB/TrEMBL;Acc:F1LX59]
16_41773410_T/A	16	41773410	T	A	0	2	0	0	0	0	0	0	0	0	0	0	0	0	0	2	0	0	0	0	0	0	0	0	0	0	0	ENSRNOG00000034147	ENSRNOT00000045541	STOP_GAINED	289	289	97	K/*	Aag/Tag	HGVSc=ENSRNOT00000045541.2:c.289A>T;HGVSp=ENSRNOP00000041860.2:p.Lys97X;EXON=3/11;CANONICAL=YES	F1LWP9_RAT	Uncharacterized protein [Source:UniProtKB/TrEMBL;Acc:F1LWP9]
16_41773410_T/A	16	41773410	T	A	0	2	0	0	0	0	0	0	0	0	0	0	0	0	0	2	0	0	0	0	0	0	0	0	0	0	0	ENSRNOG00000034147	ENSRNOT00000059484	STOP_GAINED	274	274	92	K/*	Aag/Tag	HGVSc=ENSRNOT00000059484.2:c.274A>T;HGVSp=ENSRNOP00000056241.2:p.Lys92X;EXON=2/9	F1LWP9_RAT	Uncharacterized protein [Source:UniProtKB/TrEMBL;Acc:F1LWP9]
16_45593820_A/T	16	45593820	A	T	2	2	0	0	2	2	0	2	0	0	2	2	2	0	0	2	2	2	2	2	2	2	2	2	0	2	0	ENSRNOG00000038907	ENSRNOT00000059474	STOP_GAINED	532	532	178	K/*	Aaa/Taa	HGVSc=ENSRNOT00000059474.1:c.532A>T;HGVSp=ENSRNOP00000056229.1:p.Lys178X;DOMAINS=Pfam_domain:PF08597,Low_complexity_(Seg):Seg;EXON=6/6	F1M0W4_RAT	Uncharacterized protein [Source:UniProtKB/TrEMBL;Acc:F1M0W3]
16_45593820_A/T	16	45593820	A	T	2	2	0	0	2	2	0	2	0	0	2	2	2	0	0	2	2	2	2	2	2	2	2	2	0	2	0	ENSRNOG00000038907	ENSRNOT00000059473	STOP_GAINED	544	544	182	K/*	Aaa/Taa	HGVSc=ENSRNOT00000059473.1:c.544A>T;HGVSp=ENSRNOP00000056228.1:p.Lys182X;DOMAINS=Pfam_domain:PF08597,Low_complexity_(Seg):Seg;EXON=5/5;CANONICAL=YES	F1M0W4_RAT	Uncharacterized protein [Source:UniProtKB/TrEMBL;Acc:F1M0W3]
16_50122417_G/T	16	50122417	G	T	2	2	0	2	2	2	0	0	0	0	2	2	2	0	0	0	2	2	2	2	2	2	2	0	2	2	2	ENSRNOG00000021726	ENSRNOT00000035781	STOP_GAINED	871	502	168	G/*	Gga/Tga	HGVSc=ENSRNOT00000035781.4:c.502G>T;HGVSp=ENSRNOP00000036680.4:p.Gly168X;DOMAINS=Superfamily_domain:52058;EXON=5/7;CANONICAL=YES	Tlr3	toll-like receptor 3 [Source:RefSeq peptide;Acc:NP_942086]
16_74541604_C/G	16	74541604	C	G	2	2	0	2	2	2	0	2	0	0	2	2	2	0	0	0	0	2	2	2	2	2	2	0	2	2	2	ENSRNOG00000012757	ENSRNOT00000064316	STOP_GAINED	911	911	304	S/*	tCa/tGa	HGVSc=ENSRNOT00000064316.1:c.911C>G;HGVSp=ENSRNOP00000061987.1:p.Ser304X;DOMAINS=Superfamily_domain:56112;EXON=11/18	D3ZSY9_RAT	Uncharacterized protein [Source:UniProtKB/TrEMBL;Acc:D3ZCU1]
16_75304778_G/A	16	75304778	G	A	2	2	0	2	0	2	0	2	0	0	0	0	0	0	0	0	0	0	0	0	0	0	0	0	0	0	0	ENSRNOG00000038135	ENSRNOT00000058039	STOP_GAINED	235	235	79	R/*	Cga/Tga	HGVSc=ENSRNOT00000058039.1:c.235C>T;HGVSp=ENSRNOP00000054848.1:p.Arg79X;DOMAINS=Pfam_domain:PF00323,Superfamily_domain:57392,SMART_domain:SM00048,PIRSF_domain:PIRSF001875;EXON=3/3;CANONICAL=YES	Defa10	alpha-defensin 10 [Source:RefSeq peptide;Acc:NP_001028246]
16_75618315_T/G	16	75618315	T	G	2	2	0	2	2	2	2	2	2	2	2	2	2	2	2	2	2	2	2	2	2	2	2	2	2	2	2	ENSRNOG00000038115	ENSRNOT00000058002	STOP_GAINED	128	128	43	L/*	tTa/tGa	HGVSc=ENSRNOT00000058002.1:c.128T>G;HGVSp=ENSRNOP00000054811.1:p.Leu43X;DOMAINS=Pfam_domain:PF00711,Superfamily_domain:57392;EXON=2/2;CANONICAL=YES	Defb37	beta-defensin 37 [Source:RefSeq peptide;Acc:NP_001032640]
16_88214233_G/A	16	88214233	G	A	2	0	0	2	0	0	0	0	0	0	0	0	0	0	0	0	0	0	0	0	0	0	0	0	0	0	0	ENSRNOG00000024116	ENSRNOT00000035711	STOP_GAINED	140	140	47	W/*	tGg/tAg	HGVSc=ENSRNOT00000035711.4:c.140G>A;HGVSp=ENSRNOP00000039114.3:p.Trp47X;DOMAINS=Pfam_domain:PF00505,Superfamily_domain:47095,SMART_domain:SM00398,PROSITE_patterns:PS00353,Prints_domain:PR00886,PROSITE_profiles:PS50118;EXON=1/4;CANONICAL=YES	D3ZMK0_RAT	Uncharacterized protein [Source:UniProtKB/TrEMBL;Acc:D3ZMK0]
17_5535897_A/T	17	5535897	A	T	0	0	0	0	0	0	0	2	0	0	0	0	0	0	0	0	0	0	0	0	0	0	0	2	0	0	0	ENSRNOG00000027385	ENSRNOT00000031949	STOP_GAINED	608	608	203	L/*	tTa/tAa	HGVSc=ENSRNOT00000031949.3:c.608T>A;HGVSp=ENSRNOP00000058484.1:p.Leu203X;DOMAINS=Low_complexity_(Seg):Seg;EXON=3/4;CANONICAL=YES	D3ZNJ2_RAT	Uncharacterized protein [Source:UniProtKB/TrEMBL;Acc:D3ZNJ2]
17_4167123_C/A	17	4167123	C	A	0	0	0	0	0	0	0	0	0	0	2	2	2	0	0	0	0	0	0	0	2	2	2	0	0	0	0	ENSRNOG00000017651	ENSRNOT00000008039	STOP_GAINED	70	70	24	E/*	Gaa/Taa	HGVSc=ENSRNOT00000008039.5:c.70G>T;HGVSp=ENSRNOP00000008039.5:p.Glu24X;DOMAINS=Pfam_domain:PF00076,Superfamily_domain:54928,SMART_domain:SM00360,PROSITE_profiles:PS50102;EXON=1/6;CANONICAL=YES	F1LXW0_RAT	Uncharacterized protein [Source:UniProtKB/TrEMBL;Acc:F1LXW0]
17_4167159_G/A	17	4167159	G	A	0	0	0	0	0	0	0	0	0	0	2	2	2	0	0	0	0	0	0	0	2	2	2	0	0	0	0	ENSRNOG00000017651	ENSRNOT00000008039	STOP_GAINED	34	34	12	Q/*	Cag/Tag	HGVSc=ENSRNOT00000008039.5:c.34C>T;HGVSp=ENSRNOP00000008039.5:p.Gln12X;DOMAINS=Superfamily_domain:54928;EXON=1/6;CANONICAL=YES	F1LXW0_RAT	Uncharacterized protein [Source:UniProtKB/TrEMBL;Acc:F1LXW0]
17_28479913_G/C	17	28479913	G	C	2	2	5	2	2	2	2	2	2	2	2	2	2	2	2	2	2	2	2	2	2	2	2	2	2	2	2	ENSRNOG00000014460	ENSRNOT00000067302	STOP_GAINED	2724	2724	908	Y/*	taC/taG	HGVSc=ENSRNOT00000067302.1:c.2724C>G;HGVSp=ENSRNOP00000061092.1:p.Tyr908X;EXON=2/14	F1M6K7_RAT	human immunodeficiency virus type I enhancer binding protein 1 [Source:RefSeq peptide;Acc:NP_001099221]
17_30267578_G/T	17	30267578	G	T	0	2	0	0	0	0	0	0	0	0	0	2	2	0	2	2	2	0	0	0	0	2	2	2	0	0	0	ENSRNOG00000043379	ENSRNOT00000067876	STOP_GAINED	181	181	61	E/*	Gag/Tag	HGVSc=ENSRNOT00000067876.1:c.181G>T;HGVSp=ENSRNOP00000063077.1:p.Glu61X;DOMAINS=Pfam_domain:PF01111,Superfamily_domain:55637,Prints_domain:PR00296;EXON=1/1;CANONICAL=YES	LOC100362620	Uncharacterized protein [Source:UniProtKB/TrEMBL;Acc:D3ZRS7]
17_43730593_C/T	17	43730593	C	T	2	2	0	2	0	0	2	0	2	2	2	2	2	0	0	0	0	2	2	2	0	0	0	2	0	2	6	ENSRNOG00000029126	ENSRNOT00000040600	STOP_GAINED	376	343	115	R/*	Cga/Tga	HGVSc=ENSRNOT00000040600.2:c.343C>T;HGVSp=ENSRNOP00000046132.2:p.Arg115X;DOMAINS=Pfam_domain:PF00103,Superfamily_domain:47266;EXON=4/6;CANONICAL=YES	Prl7a4	prolactin family 7, subfamily a, member 4 [Source:RefSeq peptide;Acc:NP_001008342]
17_58121188_G/A	17	58121188	G	A	2	2	0	2	0	0	2	2	2	2	2	2	2	2	2	2	0	2	2	2	2	2	2	2	2	2	2	ENSRNOG00000014487	ENSRNOT00000019426	STOP_GAINED	267	267	89	W/*	tgG/tgA	HGVSc=ENSRNOT00000019426.5:c.267G>A;HGVSp=ENSRNOP00000042047.3:p.Trp89X;DOMAINS=Pfam_domain:PF04707,PROSITE_profiles:PS50904;EXON=3/5;CANONICAL=YES	F1M628_RAT	Uncharacterized protein [Source:UniProtKB/TrEMBL;Acc:F1M628]
17_63528150_T/C	17	63528150	T	C	0	0	0	0	0	0	6	6	0	5	6	6	1	0	6	6	0	0	0	0	0	5	1	0	0	0	0	ENSRNOG00000018972	ENSRNOT00000025828	STOP_LOST	663	619	207	*/Q	Taa/Caa	HGVSc=ENSRNOT00000025828.4:c.619T>C;HGVSp=ENSRNOP00000025828.3:p.X207GlnextX22;EXON=7/7;CANONICAL=YES	Rab18	Ras-related protein Rab-18 [Source:UniProtKB/Swiss-Prot;Acc:Q5EB77]
17_68837638_C/A	17	68837638	C	A	0	0	0	2	0	0	0	0	0	0	0	0	0	0	0	0	0	0	0	0	0	0	0	0	0	0	0	ENSRNOG00000021584	ENSRNOT00000031851	STOP_GAINED	1252	1252	418	E/*	Gaa/Taa	HGVSc=ENSRNOT00000031851.3:c.1252G>T;HGVSp=ENSRNOP00000029841.3:p.Glu418X;EXON=1/2;CANONICAL=YES	LOC100359912	Uncharacterized protein [Source:UniProtKB/TrEMBL;Acc:F1M7H3]
17_72412469_G/A	17	72412469	G	A	0	0	0	0	0	0	0	0	0	0	0	0	0	0	0	0	0	0	0	0	0	0	0	0	2	0	0	ENSRNOG00000032838	ENSRNOT00000044132	STOP_GAINED	574	574	192	Q/*	Caa/Taa	HGVSc=ENSRNOT00000044132.3:c.574C>T;HGVSp=ENSRNOP00000049372.3:p.Gln192X;DOMAINS=Pfam_domain:PF00293,Superfamily_domain:55811,PIRSF_domain:PIRSF018427,TIGRFAM_domain:TIGR02150;EXON=4/4;CANONICAL=YES	RGD1564999	Uncharacterized protein [Source:UniProtKB/TrEMBL;Acc:D3ZVY0]
17_77205870_G/A	17	77205870	G	A	2	2	0	0	2	2	0	0	2	2	2	2	2	2	2	2	2	0	0	0	2	2	2	2	0	0	0	ENSRNOG00000033010	ENSRNOT00000041925	STOP_GAINED	964	916	306	R/*	Cga/Tga	HGVSc=ENSRNOT00000041925.2:c.916C>T;HGVSp=ENSRNOP00000042421.2:p.Arg306X;DOMAINS=Superfamily_domain:51430;EXON=8/9;CANONICAL=YES	Akr1c13	aldo-keto reductase family 1, member C13 [Source:RefSeq peptide;Acc:NP_001014262]
17_92015522_C/A	17	92015522	C	A	2	2	0	2	2	2	2	0	2	5	2	2	2	2	2	2	2	0	0	0	2	2	2	2	2	2	2	ENSRNOG00000030638	ENSRNOT00000043042	STOP_GAINED	337	337	113	G/*	Gga/Tga	HGVSc=ENSRNOT00000043042.2:c.337G>T;HGVSp=ENSRNOP00000044449.2:p.Gly113X;DOMAINS=Pfam_domain:PF02800,Superfamily_domain:55347;EXON=2/3;CANONICAL=YES	F1M269_RAT	Uncharacterized protein [Source:UniProtKB/TrEMBL;Acc:F1M269]
18_2060687_T/A	18	2060687	T	A	2	2	5	5	2	2	2	2	2	2	2	2	2	2	2	2	2	2	2	2	2	2	2	2	2	2	2	ENSRNOG00000029370	ENSRNOT00000041878	STOP_GAINED	529	529	177	R/*	Aga/Tga	HGVSc=ENSRNOT00000041878.3:c.529A>T;HGVSp=ENSRNOP00000047416.3:p.Arg177X;DOMAINS=Pfam_domain:PF00561,Superfamily_domain:53474,PIRSF_domain:PIRSF005211;EXON=5/11;CANONICAL=YES	D4A3D4_RAT	abhydrolase domain-containing protein 3 [Source:RefSeq peptide;Acc:NP_001099632]
18_2381456_G/A	18	2381456	G	A	0	0	0	0	0	0	2	2	0	0	0	0	0	0	2	0	0	0	0	0	0	0	0	0	0	0	0	ENSRNOG00000030079	ENSRNOT00000050089	STOP_GAINED	172	172	58	Q/*	Cag/Tag	HGVSc=ENSRNOT00000050089.2:c.172C>T;HGVSp=ENSRNOP00000061196.1:p.Gln58X;DOMAINS=Pfam_domain:PF08158;EXON=2/10;CANONICAL=YES	D4A8D7_RAT	Uncharacterized protein [Source:UniProtKB/TrEMBL;Acc:D4A8D7]
18_12033804_C/T	18	12033804	C	T	0	0	0	0	0	0	0	2	0	0	0	0	0	0	0	0	0	0	0	0	0	0	0	0	0	0	0	ENSRNOG00000017014	ENSRNOT00000046289	STOP_GAINED	787	787	263	R/*	Cga/Tga	HGVSc=ENSRNOT00000046289.2:c.787C>T;HGVSp=ENSRNOP00000048929.2:p.Arg263X;DOMAINS=Pfam_domain:PF00883,Superfamily_domain:53187;EXON=3/3;CANONICAL=YES	F1M9Z6_RAT	Uncharacterized protein [Source:UniProtKB/TrEMBL;Acc:F1M9Z6]
18_23933156_G/T	18	23933156	G	T	2	0	0	0	2	2	0	0	0	0	2	2	2	2	2	0	0	0	0	0	2	2	2	0	0	0	0	ENSRNOG00000030364	ENSRNOT00000051911	STOP_GAINED	279	279	93	C/*	tgC/tgA	HGVSc=ENSRNOT00000051911.1:c.279C>A;HGVSp=ENSRNOP00000046281.1:p.Cys93X;EXON=1/1;CANONICAL=YES	D3ZN79_RAT	Uncharacterized protein [Source:UniProtKB/TrEMBL;Acc:D3ZN79]
18_25274212_T/C	18	25274212	T	C	2	0	0	0	0	2	2	2	0	0	0	2	2	2	2	0	0	2	2	2	0	2	2	0	0	2	0	ENSRNOG00000042874	ENSRNOT00000065616	STOP_LOST	448	448	150	*/R	Tga/Cga	HGVSc=ENSRNOT00000065616.1:c.448T>C;HGVSp=ENSRNOP00000063531.1:p.X150ArgextX4;EXON=6/6;CANONICAL=YES	F1M1K7_RAT	Uncharacterized protein [Source:UniProtKB/TrEMBL;Acc:F1LT29]
18_25274212_T/C	18	25274212	T	C	2	0	0	0	0	2	2	2	0	0	0	2	2	2	2	0	0	2	2	2	0	2	2	0	0	2	0	ENSRNOG00000042874	ENSRNOT00000033518	STOP_LOST	409	409	137	*/R	Tga/Cga	HGVSc=ENSRNOT00000033518.4:c.409T>C;HGVSp=ENSRNOP00000031043.4:p.X137ArgextX4;EXON=4/4	F1M1K7_RAT	Uncharacterized protein [Source:UniProtKB/TrEMBL;Acc:F1LT29]
18_30286087_G/T	18	30286087	G	T	2	2	0	0	0	0	0	0	0	0	2	2	2	0	2	2	0	0	0	0	2	2	2	0	0	0	0	ENSRNOG00000020054	ENSRNOT00000027164	STOP_GAINED	619	619	207	E/*	Gaa/Taa	HGVSc=ENSRNOT00000027164.4:c.619G>T;HGVSp=ENSRNOP00000027164.3:p.Glu207X;DOMAINS=Pfam_domain:PF00028,Superfamily_domain:49313,SMART_domain:SM00112,PROSITE_profiles:PS50268;EXON=1/1;CANONICAL=YES	Pcdhb15
18_30586419_C/T	18	30586419	C	T	0	0	0	0	0	0	2	0	0	0	0	0	0	0	0	0	0	0	0	0	0	0	0	0	0	0	0	ENSRNOG00000042264	ENSRNOT00000065235	STOP_GAINED	10	10	4	Q/*	Cag/Tag	HGVSc=ENSRNOT00000065235.1:c.10C>T;HGVSp=ENSRNOP00000063269.1:p.Gln4X;DOMAINS=Cleavage_site_(Signalp):Sigp;EXON=1/2;CANONICAL=YES	D3ZUH3_RAT	Uncharacterized protein [Source:UniProtKB/TrEMBL;Acc:D3ZUH3]
18_33278424_C/T	18	33278424	C	T	0	0	0	0	0	0	2	2	0	0	2	2	2	0	2	2	0	2	2	2	2	2	2	0	0	2	0	ENSRNOG00000014564	ENSRNOT00000040877	STOP_GAINED	428	428	143	W/*	tGg/tAg	HGVSc=ENSRNOT00000040877.1:c.428G>A;HGVSp=ENSRNOP00000041654.1:p.Trp143X;EXON=3/14;CANONICAL=YES	Yipf5	Protein YIPF5 [Source:UniProtKB/Swiss-Prot;Acc:Q5XID0]
18_41771115_G/A	18	41771115	G	A	5	5	0	0	2	1	0	5	0	5	0	6	1	5	5	5	0	5	5	0	5	5	0	2	2	0	5	ENSRNOG00000039190	ENSRNOT00000059976	STOP_GAINED	843	843	281	W/*	tgG/tgA	HGVSc=ENSRNOT00000059976.1:c.843G>A;HGVSp=ENSRNOP00000056724.1:p.Trp281X;DOMAINS=PROSITE_profiles:PS50315,PROSITE_profiles:PS50326;EXON=2/3;CANONICAL=YES	F1M134_RAT	Uncharacterized protein [Source:UniProtKB/TrEMBL;Acc:F1M134]
18_44908824_G/T	18	44908824	G	T	0	2	0	0	0	0	0	0	0	0	0	0	0	0	0	0	0	0	0	0	0	0	0	0	0	0	0	ENSRNOG00000024671	ENSRNOT00000031812	STOP_GAINED	6076	5986	1996	E/*	Gaa/Taa	HGVSc=ENSRNOT00000031812.3:c.5986G>T;HGVSp=ENSRNOP00000033699.3:p.Glu1996X;EXON=24/44	D4AA13_RAT	Uncharacterized protein [Source:UniProtKB/TrEMBL;Acc:D3Z8V2]
18_44908824_G/T	18	44908824	G	T	0	2	0	0	0	0	0	0	0	0	0	0	0	0	0	0	0	0	0	0	0	0	0	0	0	0	0	ENSRNOG00000024671	ENSRNOT00000065961	STOP_GAINED	6076	5986	1996	E/*	Gaa/Taa	HGVSc=ENSRNOT00000065961.1:c.5986G>T;HGVSp=ENSRNOP00000062190.1:p.Glu1996X;EXON=24/45;CANONICAL=YES	D4AA13_RAT	Uncharacterized protein [Source:UniProtKB/TrEMBL;Acc:D3Z8V2]
18_56382730_A/G	18	56382730	A	G	0	0	0	0	0	0	0	0	0	0	0	0	0	0	0	2	0	0	0	0	0	0	0	0	0	0	0	ENSRNOG00000038955	ENSRNOT00000040116	STOP_LOST	1352	1232	411	*/W	tAg/tGg	HGVSc=ENSRNOT00000040116.3:c.1232A>G;HGVSp=ENSRNOP00000049730.3:p.X411TrpextX5;EXON=2/2;CANONICAL=YES	MGC105567	similar to cDNA sequence BC023105 (MGC105567), mRNA [Source:RefSeq DNA;Acc:NM_001024284]
18_58671950_A/T	18	58671950	A	T	0	2	0	2	0	0	2	0	0	0	0	0	0	0	0	0	0	0	0	0	0	0	0	2	0	2	2	ENSRNOG00000043250	ENSRNOT00000039466	STOP_LOST	719	483	161	*/Y	taA/taT	HGVSc=ENSRNOT00000039466.4:c.483A>T;HGVSp=ENSRNOP00000035896.4:p.X161TyrextX;EXON=9/9;CANONICAL=YES	LOC100361300	RCG46688, isoform CRA_aUncharacterized protein [Source:UniProtKB/TrEMBL;Acc:D3ZRP0]
18_68249143_A/T	18	68249143	A	T	0	0	0	0	0	2	0	0	0	0	0	0	0	2	0	0	0	0	0	0	0	5	0	0	0	0	0	ENSRNOG00000015806	ENSRNOT00000021161	STOP_LOST	485	485	162	*/L	tAa/tTa	HGVSc=ENSRNOT00000021161.3:c.485A>T;HGVSp=ENSRNOP00000021161.2:p.X162LeuextX;EXON=2/2;CANONICAL=YES	D4A9T8_RAT	Uncharacterized protein [Source:UniProtKB/TrEMBL;Acc:D4A9T8]
18_76893322_T/A	18	76893322	T	A	0	0	0	0	2	0	0	0	2	2	0	0	0	2	2	0	0	0	0	0	0	0	0	2	2	0	2	ENSRNOG00000032243	ENSRNOT00000051596	STOP_LOST	265	265	89	*/K	Taa/Aaa	HGVSc=ENSRNOT00000051596.1:c.265T>A;HGVSp=ENSRNOP00000047769.1:p.X89LysextX;EXON=2/2;CANONICAL=YES	D3ZSP9_RAT	Uncharacterized protein [Source:UniProtKB/TrEMBL;Acc:D3ZSP9]
18_77551944_A/T	18	77551944	A	T	0	2	0	2	2	0	2	2	0	0	0	0	0	6	0	2	0	2	2	2	0	0	0	0	0	2	0	ENSRNOG00000038340	ENSRNOT00000058381	STOP_GAINED	97	97	33	K/*	Aag/Tag	HGVSc=ENSRNOT00000058381.1:c.97A>T;HGVSp=ENSRNOP00000055182.1:p.Lys33X;EXON=3/3;CANONICAL=YES	F1LU29_RAT	Uncharacterized protein [Source:UniProtKB/TrEMBL;Acc:F1LU29]
19_78717_T/G	19	78717	T	G	0	2	0	2	0	0	2	0	2	2	0	0	0	0	0	0	2	2	2	2	0	0	0	0	2	2	2	ENSRNOG00000011635	ENSRNOT00000015724	STOP_GAINED	1302	1302	434	Y/*	taT/taG	HGVSc=ENSRNOT00000015724.5:c.1302T>G;HGVSp=ENSRNOP00000015724.4:p.Tyr434X;DOMAINS=Pfam_domain:PF00135,Superfamily_domain:53474;EXON=10/13;CANONICAL=YES	Ces2e	carboxylesterase 5 [Source:RefSeq peptide;Acc:NP_001093947]
19_21391119_C/T	19	21391119	C	T	0	0	0	0	0	0	0	0	0	0	0	0	0	0	0	0	0	0	0	0	0	0	0	0	2	2	2	ENSRNOG00000031905	ENSRNOT00000052001	STOP_GAINED	364	343	115	R/*	Cga/Tga	HGVSc=ENSRNOT00000052001.2:c.343C>T;HGVSp=ENSRNOP00000048672.2:p.Arg115X;DOMAINS=Pfam_domain:PF00410,Superfamily_domain:56047;EXON=1/1;CANONICAL=YES	D3ZFC7_RAT	Uncharacterized protein [Source:UniProtKB/TrEMBL;Acc:D3ZFC7]
19_23333016_T/A	19	23333016	T	A	5	2	5	2	5	5	5	5	5	2	5	5	5	5	5	5	5	5	2	5	0	0	5	1	5	5	5	ENSRNOG00000028961	ENSRNOT00000048325	STOP_GAINED	331	331	111	K/*	Aag/Tag	HGVSc=ENSRNOT00000048325.2:c.331A>T;HGVSp=ENSRNOP00000045449.2:p.Lys111X;DOMAINS=Pfam_domain:PF04822;EXON=3/3;CANONICAL=YES	F1M750_RAT	Uncharacterized protein [Source:UniProtKB/TrEMBL;Acc:F1M750]
19_24193128_G/A	19	24193128	G	A	2	2	0	2	1	1	2	1	2	2	1	6	1	2	2	2	2	2	2	2	1	1	2	2	2	2	5	ENSRNOG00000032131	ENSRNOT00000041664	STOP_GAINED	403	403	135	Q/*	Cag/Tag	HGVSc=ENSRNOT00000041664.2:c.403C>T;HGVSp=ENSRNOP00000050219.2:p.Gln135X;EXON=3/5;CANONICAL=YES	LOC100365351	Uncharacterized protein [Source:UniProtKB/TrEMBL;Acc:F1LUD1]
19_24193128_G/A	19	24193128	G	A	2	2	0	2	1	1	2	1	2	2	1	6	1	2	2	2	2	2	2	2	1	1	2	2	2	2	5	ENSRNOG00000032131	ENSRNOT00000049860	STOP_GAINED	403	403	135	Q/*	Cag/Tag	HGVSc=ENSRNOT00000049860.1:c.403C>T;HGVSp=ENSRNOP00000045955.1:p.Gln135X;EXON=3/5	LOC100365351	Uncharacterized protein [Source:UniProtKB/TrEMBL;Acc:F1LUD1]
19_24482339_G/T	19	24482339	G	T	2	5	5	2	2	2	2	2	2	5	2	2	2	2	2	2	5	2	2	5	2	2	2	2	2	2	5	ENSRNOG00000039515	ENSRNOT00000060571	STOP_GAINED	192	192	64	Y/*	taC/taA	HGVSc=ENSRNOT00000060571.1:c.192C>A;HGVSp=ENSRNOP00000057308.1:p.Tyr64X;DOMAINS=Pfam_domain:PF04822,Superfamily_domain:52540;EXON=3/3;CANONICAL=YES	D4AB00_RAT	Uncharacterized protein [Source:UniProtKB/TrEMBL;Acc:D4AB00]
19_28905151_C/T	19	28905151	C	T	0	0	0	0	0	0	0	0	0	0	0	0	0	0	0	2	0	2	2	2	0	0	2	0	0	0	0	ENSRNOG00000029167	ENSRNOT00000048646	STOP_GAINED	34	34	12	R/*	Cga/Tga	HGVSc=ENSRNOT00000048646.1:c.34C>T;HGVSp=ENSRNOP00000050791.1:p.Arg12X;EXON=1/4;CANONICAL=YES	F1LUI8_RAT	Uncharacterized protein [Source:UniProtKB/TrEMBL;Acc:F1LUI8]
19_34937227_G/A	19	34937227	G	A	2	0	0	0	0	0	2	2	0	0	0	0	0	0	0	2	0	0	0	0	0	0	0	0	2	0	2	ENSRNOG00000026731	ENSRNOT00000040499	STOP_GAINED	1652	1652	551	W/*	tGg/tAg	HGVSc=ENSRNOT00000040499.3:c.1652G>A;HGVSp=ENSRNOP00000044470.3:p.Trp551X;EXON=16/16;CANONICAL=YES	D3ZXQ1_RAT	Uncharacterized protein [Source:UniProtKB/TrEMBL;Acc:D3ZXQ1]
19_35208024_G/A	19	35208024	G	A	0	0	0	0	0	0	2	0	0	0	0	0	0	0	0	0	0	2	2	0	0	0	0	0	0	2	0	ENSRNOG00000016760	ENSRNOT00000066077	STOP_GAINED	778	778	260	Q/*	Caa/Taa	HGVSc=ENSRNOT00000066077.1:c.778C>T;HGVSp=ENSRNOP00000062614.1:p.Gln260X;EXON=5/17;CANONICAL=YES	Kctd19	Uncharacterized protein [Source:UniProtKB/TrEMBL;Acc:F1LWD9]
19_46853891_C/T	19	46853891	C	T	0	0	0	0	0	0	0	0	0	0	0	0	0	2	0	0	0	0	0	0	0	0	0	0	0	0	0	ENSRNOG00000012542	ENSRNOT00000016736	STOP_GAINED	94	94	32	R/*	Cga/Tga	HGVSc=ENSRNOT00000016736.4:c.94C>T;HGVSp=ENSRNOP00000041337.2:p.Arg32X;DOMAINS=Pfam_domain:PF01157,Superfamily_domain:50104;EXON=1/3;CANONICAL=YES	D3ZQD7_RAT	Uncharacterized protein [Source:UniProtKB/TrEMBL;Acc:D3ZQD7]
19_47376173_C/T	19	47376173	C	T	2	0	0	2	2	0	2	2	0	0	0	0	0	0	0	2	2	2	2	2	0	0	0	0	2	2	2	ENSRNOG00000042385	ENSRNOT00000066097	STOP_GAINED	151	151	51	R/*	Cga/Tga	HGVSc=ENSRNOT00000066097.1:c.151C>T;HGVSp=ENSRNOP00000059181.1:p.Arg51X;DOMAINS=Pfam_domain:PF01423,Superfamily_domain:50182,SMART_domain:SM00651;EXON=2/2;CANONICAL=YES	F1M5U3_RAT	Uncharacterized protein [Source:UniProtKB/TrEMBL;Acc:F1M5U3]
20_22014_G/T	20	22014	G	T	0	0	0	2	0	0	2	0	0	0	2	0	2	0	0	0	0	2	2	2	0	0	0	0	0	0	0	ENSRNOG00000000729	ENSRNOT00000049573	STOP_GAINED,SPLICE_SITE	217	217	73	E/*	Gaa/Taa	HGVSc=ENSRNOT00000049573.2:c.217G>T;HGVSp=ENSRNOP00000044070.2:p.Glu73X;EXON=2/8;CANONICAL=YES	Tmlhe	Trimethyllysine dioxygenase, mitochondrial [Source:UniProtKB/Swiss-Prot;Acc:Q91ZW6]
20_581786_C/T	20	581786	C	T	6	0	5	0	0	0	0	0	0	0	0	0	0	0	0	0	0	0	0	0	0	0	1	0	0	0	0	ENSRNOG00000033201	ENSRNOT00000049250	STOP_GAINED	429	429	143	W/*	tgG/tgA	HGVSc=ENSRNOT00000049250.1:c.429G>A;HGVSp=ENSRNOP00000050226.1:p.Trp143X;DOMAINS=Pfam_domain:PF00001,Superfamily_domain:81321,Transmembrane_helices:Tmhmm,PROSITE_profiles:PS50262;EXON=1/1;CANONICAL=YES	Olr1690	olfactory receptor Olr1690 [Source:RefSeq peptide;Acc:NP_001000274]
20_609216_A/T	20	609216	A	T	0	0	0	0	0	0	0	0	0	0	1	0	1	1	1	1	0	0	0	0	0	0	0	1	0	0	0	ENSRNOG00000028825	ENSRNOT00000052186	STOP_LOST	970	970	324	*/R	Tga/Aga	HGVSc=ENSRNOT00000052186.1:c.970T>A;HGVSp=ENSRNOP00000040845.1:p.X324ArgextX;EXON=1/1;CANONICAL=YES	Olr1691	olfactory receptor Olr1691 [Source:RefSeq peptide;Acc:NP_001000273]
20_609908_G/C	20	609908	G	C	0	0	0	0	0	0	0	0	0	0	0	0	0	2	2	2	2	0	0	0	0	0	0	2	0	0	0	ENSRNOG00000028825	ENSRNOT00000052186	STOP_GAINED	278	278	93	S/*	tCa/tGa	HGVSc=ENSRNOT00000052186.1:c.278C>G;HGVSp=ENSRNOP00000040845.1:p.Ser93X;DOMAINS=Pfam_domain:PF00001,Superfamily_domain:81321,PROSITE_profiles:PS50262,Prints_domain:PR00245;EXON=1/1;CANONICAL=YES	Olr1691	olfactory receptor Olr1691 [Source:RefSeq peptide;Acc:NP_001000273]
20_637556_G/A	20	637556	G	A	0	0	0	0	0	2	2	2	2	2	0	0	0	0	0	0	0	2	2	2	0	0	0	0	2	2	2	ENSRNOG00000032716	ENSRNOT00000040957	STOP_GAINED	76	76	26	Q/*	Caa/Taa	HGVSc=ENSRNOT00000040957.1:c.76C>T;HGVSp=ENSRNOP00000042173.1:p.Gln26X;DOMAINS=Superfamily_domain:81321,Prints_domain:PR00237;EXON=1/1;CANONICAL=YES	Olr1692	olfactory receptor Olr1692 [Source:RefSeq peptide;Acc:NP_001000888]
20_2885981_C/A	20	2885981	C	A	5	2	5	2	2	5	5	5	5	5	5	2	5	5	5	5	5	5	5	5	5	2	5	5	5	5	5	ENSRNOG00000000787	ENSRNOT00000061299	STOP_GAINED	294	294	98	Y/*	taC/taA	HGVSc=ENSRNOT00000061299.2:c.294C>A;HGVSp=ENSRNOP00000058011.2:p.Tyr98X;DOMAINS=Pfam_domain:PF00129,Superfamily_domain:54452,Prints_domain:PR01638;EXON=2/7;CANONICAL=YES	F1LXB3_RAT	Uncharacterized protein [Source:UniProtKB/TrEMBL;Acc:F1LXB3]
20_4446779_C/T	20	4446779	C	T	0	2	5	2	5	2	0	0	5	2	0	2	0	1	1	0	2	0	0	0	2	1	2	2	1	1	5	ENSRNOG00000000446	ENSRNOT00000000518	STOP_GAINED	1075	1075	359	Q/*	Cag/Tag	HGVSc=ENSRNOT00000000518.3:c.1075C>T;HGVSp=ENSRNOP00000000518.3:p.Gln359X;DOMAINS=SMART_domain:SM00589,PROSITE_profiles:PS50188,Prints_domain:PR01407;EXON=8/8;CANONICAL=YES	Btnl7	butyrophilin-like 7 [Source:RefSeq peptide;Acc:NP_997653]
20_4446779_C/T	20	4446779	C	T	0	2	5	2	5	2	0	0	5	2	0	2	0	1	1	0	2	0	0	0	2	1	2	2	1	1	5	ENSRNOG00000000446	ENSRNOT00000060389	STOP_GAINED	1072	1072	358	Q/*	Cag/Tag	HGVSc=ENSRNOT00000060389.2:c.1072C>T;HGVSp=ENSRNOP00000057133.2:p.Gln358X;DOMAINS=SMART_domain:SM00589,PROSITE_profiles:PS50188,Prints_domain:PR01407;EXON=7/7	Btnl7	butyrophilin-like 7 [Source:RefSeq peptide;Acc:NP_997653]
20_4447349_T/A	20	4447349	T	A	2	5	0	5	0	0	5	2	0	0	2	0	2	0	0	2	0	5	2	2	0	0	0	0	0	0	0	ENSRNOG00000000446	ENSRNOT00000000518	STOP_LOST	1645	1645	549	*/K	Tag/Aag	HGVSc=ENSRNOT00000000518.3:c.1645T>A;HGVSp=ENSRNOP00000000518.3:p.X549LysextX10;EXON=8/8;CANONICAL=YES	Btnl7	butyrophilin-like 7 [Source:RefSeq peptide;Acc:NP_997653]
20_4447349_T/A	20	4447349	T	A	2	5	0	5	0	0	5	2	0	0	2	0	2	0	0	2	0	5	2	2	0	0	0	0	0	0	0	ENSRNOG00000000446	ENSRNOT00000060389	STOP_LOST	1642	1642	548	*/K	Tag/Aag	HGVSc=ENSRNOT00000060389.2:c.1642T>A;HGVSp=ENSRNOP00000057133.2:p.X548LysextX10;EXON=7/7	Btnl7	butyrophilin-like 7 [Source:RefSeq peptide;Acc:NP_997653]
20_4447350_A/G	20	4447350	A	G	2	5	0	5	0	0	5	2	0	0	2	0	2	0	0	2	0	5	2	2	0	0	0	0	0	0	0	ENSRNOG00000000446	ENSRNOT00000000518	STOP_LOST	1646	1646	549	*/W	tAg/tGg	HGVSc=ENSRNOT00000000518.3:c.1646A>G;HGVSp=ENSRNOP00000000518.3:p.X549TrpextX10;EXON=8/8;CANONICAL=YES	Btnl7	butyrophilin-like 7 [Source:RefSeq peptide;Acc:NP_997653]
20_4447350_A/G	20	4447350	A	G	2	5	0	5	0	0	5	2	0	0	2	0	2	0	0	2	0	5	2	2	0	0	0	0	0	0	0	ENSRNOG00000000446	ENSRNOT00000060389	STOP_LOST	1643	1643	548	*/W	tAg/tGg	HGVSc=ENSRNOT00000060389.2:c.1643A>G;HGVSp=ENSRNOP00000057133.2:p.X548TrpextX10;EXON=7/7	Btnl7	butyrophilin-like 7 [Source:RefSeq peptide;Acc:NP_997653]
20_4521974_C/T	20	4521974	C	T	0	1	5	1	0	6	0	0	6	6	0	0	0	0	0	0	0	0	0	0	1	6	0	0	6	0	6	ENSRNOG00000042338	ENSRNOT00000060394	STOP_GAINED	4	4	2	Q/*	Cag/Tag	HGVSc=ENSRNOT00000060394.2:c.4C>T;HGVSp=ENSRNOP00000057138.2:p.Gln2X;EXON=1/7;CANONICAL=YES	F1M8A0_RAT	Uncharacterized protein [Source:UniProtKB/TrEMBL;Acc:F1M8A0]
20_5993817_C/T	20	5993817	C	T	0	0	0	2	0	2	0	2	2	2	0	0	0	0	0	2	0	0	0	0	0	0	0	0	0	0	0	ENSRNOG00000029402	ENSRNOT00000044760	STOP_GAINED	2227	2227	743	R/*	Cga/Tga	HGVSc=ENSRNOT00000044760.1:c.2227C>T;HGVSp=ENSRNOP00000044936.1:p.Arg743X;EXON=14/15;CANONICAL=YES	LOC499407	LRRGT00097 (LOC499407), mRNA [Source:RefSeq DNA;Acc:NM_001047939]
20_8495406_T/G	20	8495406	T	G	0	2	0	0	0	0	0	0	0	0	0	0	0	0	2	0	0	0	0	0	0	0	0	2	0	0	0	ENSRNOG00000043287	ENSRNOT00000068673	STOP_GAINED	1164	1164	388	Y/*	taT/taG	HGVSc=ENSRNOT00000068673.1:c.1164T>G;HGVSp=ENSRNOP00000063649.1:p.Tyr388X;DOMAINS=Superfamily_domain:55307;EXON=14/14;CANONICAL=YES	D3ZVZ5_RAT	Uncharacterized protein [Source:UniProtKB/TrEMBL;Acc:D3ZVZ5]
20_11570328_G/A	20	11570328	G	A	2	2	0	2	2	2	2	2	2	2	2	2	2	2	0	2	2	2	2	2	2	2	2	2	6	0	0	ENSRNOG00000001226	ENSRNOT00000037297	STOP_GAINED	235	235	79	R/*	Cga/Tga	HGVSc=ENSRNOT00000037297.3:c.235C>T;HGVSp=ENSRNOP00000036185.3:p.Arg79X;DOMAINS=Pfam_domain:PF00334,Superfamily_domain:54919,SMART_domain:SM00562;EXON=1/1;CANONICAL=YES	D3ZGV9_RAT	Nucleoside diphosphate kinase [Source:UniProtKB/TrEMBL;Acc:D3ZGV9]
20_12081339_C/T	20	12081339	C	T	0	0	0	0	0	0	0	2	0	0	0	0	0	0	0	0	0	0	0	0	0	0	0	0	0	0	0	ENSRNOG00000013206	ENSRNOT00000017748	STOP_GAINED	278	278	93	W/*	tGg/tAg	HGVSc=ENSRNOT00000017748.3:c.278G>A;HGVSp=ENSRNOP00000045308.1:p.Trp93X;DOMAINS=Pfam_domain:PF05221,Superfamily_domain:52283,TIGRFAM_domain:TIGR00936;EXON=3/6;CANONICAL=YES	D4AB27_RAT	Adenosylhomocysteinase [Source:UniProtKB/TrEMBL;Acc:D4AB27]
20_13000461_C/A	20	13000461	C	A	0	0	0	0	0	0	2	0	0	0	0	0	0	2	0	0	2	2	2	2	0	0	0	0	2	2	2	ENSRNOG00000001298	ENSRNOT00000045375	STOP_GAINED	1383	1383	461	Y/*	taC/taA	HGVSc=ENSRNOT00000045375.3:c.1383C>A;HGVSp=ENSRNOP00000044352.3:p.Tyr461X;DOMAINS=Pfam_domain:PF00474,Transmembrane_helices:Tmhmm,PROSITE_profiles:PS50283,TIGRFAM_domain:TIGR00813;EXON=17/20;CANONICAL=YES	F1LQV2_RAT	Uncharacterized protein [Source:UniProtKB/TrEMBL;Acc:F1LQV2]
20_13047973_C/T	20	13047973	C	T	0	2	0	0	0	0	0	0	2	2	0	0	0	0	2	0	0	0	0	0	0	0	0	0	0	0	5	ENSRNOG00000028412	ENSRNOT00000032427	STOP_GAINED	118	118	40	Q/*	Cag/Tag	HGVSc=ENSRNOT00000032427.2:c.118C>T;HGVSp=ENSRNOP00000036681.2:p.Gln40X;DOMAINS=Pfam_domain:PF01294;EXON=1/3;CANONICAL=YES	RGD1563194	Uncharacterized protein [Source:UniProtKB/TrEMBL;Acc:D3ZFF0]
20_23257072_T/A	20	23257072	T	A	2	0	0	0	0	0	0	0	0	0	0	0	0	0	0	0	0	0	0	0	0	0	0	0	0	0	0	ENSRNOG00000033677	ENSRNOT00000040289	STOP_GAINED	167	167	56	L/*	tTg/tAg	HGVSc=ENSRNOT00000040289.2:c.167T>A;HGVSp=ENSRNOP00000040820.2:p.Leu56X;DOMAINS=Pfam_domain:PF00240,Superfamily_domain:54236,SMART_domain:SM00213,PROSITE_profiles:PS50053,Prints_domain:PR00348;EXON=1/3;CANONICAL=YES	D4A2F5_RAT	Uncharacterized protein [Source:UniProtKB/TrEMBL;Acc:D4A2F5]
20_29097025_C/T	20	29097025	C	T	0	0	5	2	0	2	0	0	0	0	0	0	0	0	0	0	0	0	0	0	0	0	0	0	0	0	0	ENSRNOG00000024823	ENSRNOT00000035982	STOP_GAINED	616	592	198	R/*	Cga/Tga	HGVSc=ENSRNOT00000035982.4:c.592C>T;HGVSp=ENSRNOP00000033692.4:p.Arg198X;DOMAINS=Pfam_domain:PF07992,Pfam_domain:PF00070,Superfamily_domain:51905;EXON=5/8;CANONICAL=YES	Aifm2	apoptosis-inducing factor, mitochondrion-associated 2 [Source:RefSeq peptide;Acc:NP_001132955]
20_30327436_A/T	20	30327436	A	T	0	2	0	0	2	2	2	2	0	0	0	0	0	2	0	0	0	0	0	0	0	0	0	0	2	0	2	ENSRNOG00000030934	ENSRNOT00000048735	STOP_GAINED	385	385	129	K/*	Aaa/Taa	HGVSc=ENSRNOT00000048735.2:c.385A>T;HGVSp=ENSRNOP00000051491.2:p.Lys129X;DOMAINS=Low_complexity_(Seg):Seg;EXON=2/4;CANONICAL=YES	F1M0U2_RAT	Uncharacterized protein [Source:UniProtKB/TrEMBL;Acc:F1M0U2]
20_37114808_C/T	20	37114808	C	T	0	0	0	0	0	2	0	2	0	0	0	0	0	0	0	0	0	0	0	0	0	0	0	0	0	0	0	ENSRNOG00000042348	ENSRNOT00000030924	STOP_GAINED	97	97	33	R/*	Cga/Tga	HGVSc=ENSRNOT00000030924.2:c.97C>T;HGVSp=ENSRNOP00000037977.2:p.Arg33X;DOMAINS=Pfam_domain:PF01157,Superfamily_domain:50104;EXON=1/4;CANONICAL=YES	LOC678883	Uncharacterized protein [Source:UniProtKB/TrEMBL;Acc:D3ZPB0]
20_44086589_C/T	20	44086589	C	T	0	0	0	0	0	0	0	0	0	0	0	0	0	0	0	0	0	0	0	0	0	0	0	0	2	0	2	ENSRNOG00000037713	ENSRNOT00000057224	STOP_GAINED	31	31	11	Q/*	Caa/Taa	HGVSc=ENSRNOT00000057224.1:c.31C>T;HGVSp=ENSRNOP00000054050.1:p.Gln11X;EXON=1/2;CANONICAL=YES	F1M5A0_RAT	Uncharacterized protein [Source:UniProtKB/TrEMBL;Acc:F1M5A0]
20_47921088_C/A	20	47921088	C	A	0	0	0	0	0	0	0	0	0	0	0	0	2	0	0	0	0	0	0	0	0	2	2	0	0	0	0	ENSRNOG00000025998	ENSRNOT00000036753	STOP_GAINED	1000	1000	334	G/*	Gga/Tga	HGVSc=ENSRNOT00000036753.4:c.1000G>T;HGVSp=ENSRNOP00000031671.4:p.Gly334X;EXON=3/24;CANONICAL=YES	D3ZD79_RAT	Uncharacterized protein [Source:UniProtKB/TrEMBL;Acc:D3ZD79]
20_48458112_G/C	20	48458112	G	C	0	0	0	0	2	0	0	0	0	0	0	0	0	0	0	0	0	2	2	2	0	0	0	0	0	2	0	ENSRNOG00000000323	ENSRNOT00000000355	STOP_GAINED	331	131	44	S/*	tCa/tGa	HGVSc=ENSRNOT00000000355.4:c.131C>G;HGVSp=ENSRNOP00000000355.3:p.Ser44X;DOMAINS=PIRSF_domain:PIRSF013212;EXON=2/8;CANONICAL=YES	Prdm1	PR domain zinc finger protein 1 [Source:RefSeq peptide;Acc:NP_001101109]
X_25520395_C/T	X	25520395	C	T	0	0	0	0	0	0	0	2	0	0	0	0	0	0	0	0	0	2	2	0	0	0	0	0	0	0	0	ENSRNOG00000003622	ENSRNOT00000004976	STOP_GAINED	1341	1341	447	W/*	tgG/tgA	HGVSc=ENSRNOT00000004976.5:c.1341G>A;HGVSp=ENSRNOP00000004976.5:p.Trp447X;DOMAINS=Pfam_domain:PF08030,Superfamily_domain:52343;EXON=11/15;CANONICAL=YES	Cybb	cytochrome b-245, beta polypeptide [Source:RefSeq peptide;Acc:NP_076455]
X_45030596_G/A	X	45030596	G	A	0	2	0	0	0	0	0	2	0	0	0	0	2	2	2	0	0	0	0	0	0	0	0	2	0	0	0	ENSRNOG00000003688	ENSRNOT00000004893	STOP_GAINED	585	530	177	W/*	tGg/tAg	HGVSc=ENSRNOT00000004893.3:c.530G>A;HGVSp=ENSRNOP00000004893.3:p.Trp177X;DOMAINS=Pfam_domain:PF01267,Superfamily_domain:90096,Prints_domain:PR00191;EXON=1/1;CANONICAL=YES	RGD1563947	similar to RIKEN cDNA 4933400A11 (RGD1563947), mRNA [Source:RefSeq DNA;Acc:NM_001106959]
X_137396882_A/T	X	137396882	A	T	5	0	5	0	5	0	5	0	0	5	5	0	5	5	5	5	5	0	0	0	5	0	5	0	2	5	2	ENSRNOG00000037501	ENSRNOT00000056784	STOP_GAINED	262	262	88	R/*	Aga/Tga	HGVSc=ENSRNOT00000056784.2:c.262A>T;HGVSp=ENSRNOP00000053627.2:p.Arg88X;DOMAINS=Superfamily_domain:47095,Low_complexity_(Seg):Seg;EXON=1/1;CANONICAL=YES	D3ZMG6_RAT	Uncharacterized protein [Source:UniProtKB/TrEMBL;Acc:D3ZMG6]
X_140846704_A/T	X	140846704	A	T	1	0	0	0	1	1	0	1	0	0	0	0	0	0	0	1	1	0	0	0	0	0	0	0	0	0	0	ENSRNOG00000027966	ENSRNOT00000043090	STOP_GAINED	25	25	9	R/*	Aga/Tga	HGVSc=ENSRNOT00000043090.3:c.25A>T;HGVSp=ENSRNOP00000046604.3:p.Arg9X;EXON=1/5	RGD1559599	Uncharacterized protein [Source:UniProtKB/TrEMBL;Acc:D3ZP64]
Note: The number of rows in this table is higher than the number of SNVs resulting in stop gain or loss because the same SNV may result in stop gain or loss in multiple transcripts of the same gene.
Genotype code
0-Reference allele
1-Heterozygous
2-Alternate allele
5-low coverage
6-Ambiguous call
