# Supplementary material for: Genome Sequencing Reveals Loci under Artificial Selection that Underlie Disease Phenotypes in the Laboratory Rat
Source: Cell. 2013 Aug 1;154(3):691–703. doi: 10.1016/j.cell.2013.06.040 (PMC3732391; doi:10.1016/j.cell.2013.06.040)
Supplement: Table S2. List of Frameshift Coding Mutations across 27 Rat Strains, Related to Table 1 [file mmc2.xlsx]

## Sheet: 28genome_indel_cons_het06_mmq30
Table S2. List of Frameshift Coding Mutations across 27 Rat Strains, Related to Table 1
INDELID	Chr	Start	End	RefAllele	AltAllele	ACI/EurMcwi	BBDP/Wor	BN.Lx	F344/NCrl	FHH/EurMcwi	FHL/EurMcwi	GK/Ox	LE/Stm	LEW/Crl	LEW/NCrlBR	LH/MavRrrc	LL/MavRrrc	LN/MavRrrc	MHS/Gib	MNS/Gib	SBH/Ygl	SBN/Ygl	SHR/OlaIpcv	SHR/NHsd	SHRSP/Gla	SR/Jr	SS/Jr	SS/JrHsdMcwi	WAG/Rij	WKY/NCrl	WKY/Gla	WKY/NHsd	Gene	Transcript	Consequence	cDNA_position	CDS_position	Protein_position	Amino_acids	Codons	Extra	GeneSymbol	Description
1_1243090_-/A	1	1243090	1243091	-	A	0	0	0	0	2	2	0	0	0	0	0	0	0	0	0	0	0	0	0	0	0	0	0	0	0	0	0	ENSRNOG00000032365	ENSRNOT00000041332	FRAMESHIFT_CODING	2057-2058	2057-2058	686	-	-	HGVSc=ENSRNOT00000041332.3:c.2057_2058insA;HGVSp=ENSRNOP00000039442.3:p.Ile689AspfsX8;DOMAINS=Pfam_domain:PF00003,PROSITE_profiles:PS50259	Vom2r5	vomeronasal 2 receptor 5 [Source:RefSeq peptide;Acc:NP_001092932]
1_2007226_-/AT	1	2007226	2007227	-	AT	5	5	0	5	0	0	5	1	0	0	5	5	5	5	5	5	5	0	0	0	5	5	5	5	0	0	5	ENSRNOG00000023667	ENSRNOT00000029038	FRAMESHIFT_CODING	448-449	448-449	150	-	-	HGVSc=ENSRNOT00000029038.4:c.448_449insAT;HGVSp=ENSRNOP00000031578.4:p.Ala152X	F1LUL7_RAT	Uncharacterized protein [Source:UniProtKB/TrEMBL;Acc:F1LUL7]
1_2008328_-/A	1	2008328	2008329	-	A	5	5	0	5	2	2	5	2	5	2	5	5	5	5	5	5	5	2	2	0	5	5	5	5	2	2	2	ENSRNOG00000023667	ENSRNOT00000029038	SPLICE_SITE,FRAMESHIFT_CODING	541-542	541-542	181	-	-	HGVSc=ENSRNOT00000029038.4:c.542-1_542insA;HGVSp=ENSRNOP00000031578.4:p.Leu183ThrfsX2	F1LUL7_RAT	Uncharacterized protein [Source:UniProtKB/TrEMBL;Acc:F1LUL7]
1_2818262_-/A	1	2818262	2818263	-	A	0	0	0	0	0	0	0	2	0	0	0	0	0	0	0	0	0	0	0	0	0	0	0	0	0	0	0	ENSRNOG00000040282	ENSRNOT00000061998	FRAMESHIFT_CODING	213-214	213-214	71-72	-	-	HGVSc=ENSRNOT00000061998.1:c.213_214insA;HGVSp=ENSRNOP00000058708.1:p.Leu73AlafsX10;DOMAINS=Pfam_domain:PF00178,Superfamily_domain:46785,SMART_domain:SM00413,PROSITE_profiles:PS50061,Prints_domain:PR00454	F1LYC0_RAT	Uncharacterized protein [Source:UniProtKB/TrEMBL;Acc:F1LYC0]
1_13066177_G/-	1	13066177	13066177	G	-	0	0	0	0	0	0	0	0	0	0	2	0	2	0	0	6	0	2	5	6	0	2	2	0	5	5	0	ENSRNOG00000040148	ENSRNOT00000044049	FRAMESHIFT_CODING	359	359	120	-	-	HGVSc=ENSRNOT00000044049.2:c.359delG;HGVSp=ENSRNOP00000047316.2:p.Glu123ArgfsX14;DOMAINS=Low_complexity_(Seg):Seg,PROSITE_profiles:PS50323,PROSITE_profiles:PS50313	F1M4U8_RAT	Uncharacterized protein [Source:UniProtKB/TrEMBL;Acc:F1M4U8]
1_13081595_-/AA	1	13081595	13081596	-	AA	2	0	0	0	0	0	0	2	0	0	0	0	0	0	0	0	0	2	2	2	0	0	0	2	2	2	2	ENSRNOG00000040148	ENSRNOT00000044049	FRAMESHIFT_CODING	429-430	429-430	143-144	-	-	HGVSc=ENSRNOT00000044049.2:c.429_430insAA;HGVSp=ENSRNOP00000047316.2:p.Arg144LysfsX31;DOMAINS=Coiled-coils_(Ncoils):ncoils,Low_complexity_(Seg):Seg,PROSITE_profiles:PS50323,PROSITE_profiles:PS50313	F1M4U8_RAT	Uncharacterized protein [Source:UniProtKB/TrEMBL;Acc:F1M4U8]
1_13081651_AA/-	1	13081651	13081652	AA	-	0	0	0	0	0	0	0	0	0	0	2	0	2	0	0	0	0	0	0	0	0	0	0	0	0	0	0	ENSRNOG00000040148	ENSRNOT00000044049	FRAMESHIFT_CODING	486-487	486-487	162-163	-	-	HGVSc=ENSRNOT00000044049.2:c.486_487delAA;HGVSp=ENSRNOP00000047316.2:p.Lys163GlufsX12;DOMAINS=Coiled-coils_(Ncoils):ncoils,Low_complexity_(Seg):Seg,PROSITE_profiles:PS50323,PROSITE_profiles:PS50313	F1M4U8_RAT	Uncharacterized protein [Source:UniProtKB/TrEMBL;Acc:F1M4U8]
1_13154205_-/AT	1	13154205	13154206	-	AT	2	0	0	0	0	0	0	2	0	0	2	0	2	0	0	0	0	2	2	2	0	0	0	2	2	2	2	ENSRNOG00000040148	ENSRNOT00000044049	FRAMESHIFT_CODING	527-528	527-528	176	-	-	HGVSc=ENSRNOT00000044049.2:c.527_528insAT;HGVSp=ENSRNOP00000047316.2:p.Glu177X;DOMAINS=Low_complexity_(Seg):Seg,PROSITE_profiles:PS50323,PROSITE_profiles:PS50313	F1M4U8_RAT	Uncharacterized protein [Source:UniProtKB/TrEMBL;Acc:F1M4U8]
1_13154209_-/AT	1	13154209	13154210	-	AT	2	0	0	0	0	0	0	2	0	0	2	0	2	0	0	0	0	0	2	2	0	0	0	2	0	0	2	ENSRNOG00000040148	ENSRNOT00000044049	FRAMESHIFT_CODING	531-532	531-532	177-178	-	-	HGVSc=ENSRNOT00000044049.2:c.531_532insAT;HGVSp=ENSRNOP00000047316.2:p.Arg178IlefsX25;DOMAINS=Low_complexity_(Seg):Seg,PROSITE_profiles:PS50323,PROSITE_profiles:PS50313	F1M4U8_RAT	Uncharacterized protein [Source:UniProtKB/TrEMBL;Acc:F1M4U8]
1_13191206_-/CAGACAGG	1	13191206	13191207	-	CAGACAGG	2	0	0	0	0	0	0	2	0	0	2	0	2	0	0	0	0	0	0	0	0	0	0	2	0	0	0	ENSRNOG00000040148	ENSRNOT00000044049	FRAMESHIFT_CODING	624-625	624-625	208-209	-	-	HGVSc=ENSRNOT00000044049.2:c.624_625insCAGACAGG;HGVSp=ENSRNOP00000047316.2:p.Ala210ThrfsX44;DOMAINS=PROSITE_profiles:PS50323,PROSITE_profiles:PS50313	F1M4U8_RAT	Uncharacterized protein [Source:UniProtKB/TrEMBL;Acc:F1M4U8]
1_13191215_AG/-	1	13191215	13191216	AG	-	0	6	0	0	0	6	0	0	0	6	0	0	0	6	0	6	6	0	0	2	6	0	0	0	0	0	2	ENSRNOG00000040148	ENSRNOT00000044049	FRAMESHIFT_CODING	634-635	634-635	212	-	-	HGVSc=ENSRNOT00000044049.2:c.634_635delAG;HGVSp=ENSRNOP00000047316.2:p.Glu219LysfsX34;DOMAINS=Coiled-coils_(Ncoils):ncoils,Low_complexity_(Seg):Seg,PROSITE_profiles:PS50323,PROSITE_profiles:PS50313	F1M4U8_RAT	Uncharacterized protein [Source:UniProtKB/TrEMBL;Acc:F1M4U8]
1_13191217_-/AC	1	13191217	13191218	-	AC	6	0	0	0	0	0	0	2	0	0	2	0	0	0	0	0	0	0	2	2	0	0	0	0	2	2	2	ENSRNOG00000040148	ENSRNOT00000044049	FRAMESHIFT_CODING	635-636	635-636	212	-	-	HGVSc=ENSRNOT00000044049.2:c.635_636insAC;HGVSp=ENSRNOP00000047316.2:p.Glu213GlnfsX39;DOMAINS=Coiled-coils_(Ncoils):ncoils,Low_complexity_(Seg):Seg,PROSITE_profiles:PS50323,PROSITE_profiles:PS50313	F1M4U8_RAT	Uncharacterized protein [Source:UniProtKB/TrEMBL;Acc:F1M4U8]
1_13191235_AGAA/-	1	13191235	13191238	AGAA	-	2	0	5	2	0	5	5	2	0	0	2	0	0	0	0	2	2	0	0	5	0	0	0	5	0	0	0	ENSRNOG00000040148	ENSRNOT00000044049	FRAMESHIFT_CODING	654-657	654-657	218-219	-	-	HGVSc=ENSRNOT00000044049.2:c.654_657delAGAA;HGVSp=ENSRNOP00000047316.2:p.Lys241GlufsX9;DOMAINS=Coiled-coils_(Ncoils):ncoils,Low_complexity_(Seg):Seg,PROSITE_profiles:PS50323,PROSITE_profiles:PS50313	F1M4U8_RAT	Uncharacterized protein [Source:UniProtKB/TrEMBL;Acc:F1M4U8]
1_13237422_AG/-	1	13237422	13237423	AG	-	0	0	0	6	0	0	0	0	6	0	5	0	0	6	0	0	0	0	0	2	0	0	6	0	0	2	2	ENSRNOG00000040148	ENSRNOT00000044049	FRAMESHIFT_CODING	998-999	998-999	333	-	-	HGVSc=ENSRNOT00000044049.2:c.998_999delAG;HGVSp=ENSRNOP00000047316.2:p.Arg340SerfsX37;DOMAINS=Coiled-coils_(Ncoils):ncoils,Low_complexity_(Seg):Seg,PROSITE_profiles:PS50323,PROSITE_profiles:PS50313	F1M4U8_RAT	Uncharacterized protein [Source:UniProtKB/TrEMBL;Acc:F1M4U8]
1_13302542_-/G	1	13302542	13302543	-	G	0	5	0	0	0	0	0	0	0	0	2	0	2	0	0	0	0	0	0	0	0	0	0	0	0	0	0	ENSRNOG00000040148	ENSRNOT00000044049	FRAMESHIFT_CODING	1039-1040	1039-1040	347	-	-	HGVSc=ENSRNOT00000044049.2:c.1039_1040insG;HGVSp=ENSRNOP00000047316.2:p.Glu350GlyfsX28;DOMAINS=Coiled-coils_(Ncoils):ncoils,Low_complexity_(Seg):Seg,PROSITE_profiles:PS50323,PROSITE_profiles:PS50313	F1M4U8_RAT	Uncharacterized protein [Source:UniProtKB/TrEMBL;Acc:F1M4U8]
1_13302569_GGGAGAGAGAGAGA/-	1	13302569	13302582	GGGAGAGAGAGAGA	-	0	0	0	0	0	0	0	0	0	0	2	0	2	0	0	0	0	0	0	0	0	0	0	0	0	0	0	ENSRNOG00000040148	ENSRNOT00000044049	FRAMESHIFT_CODING	1067-1080	1067-1080	356-360	-	-	HGVSc=ENSRNOT00000044049.2:c.1067_1080delGGGAGAGAGAGAGA;HGVSp=ENSRNOP00000047316.2:p.Arg368LeufsX5;DOMAINS=Coiled-coils_(Ncoils):ncoils,Low_complexity_(Seg):Seg,PROSITE_profiles:PS50323,PROSITE_profiles:PS50313	F1M4U8_RAT	Uncharacterized protein [Source:UniProtKB/TrEMBL;Acc:F1M4U8]
1_13302592_A/-	1	13302592	13302592	A	-	0	0	0	0	0	0	0	2	0	0	0	0	0	0	0	0	0	0	0	0	0	0	0	2	0	0	0	ENSRNOG00000040148	ENSRNOT00000044049	FRAMESHIFT_CODING	1090	1090	364	-	-	HGVSc=ENSRNOT00000044049.2:c.1090delA;HGVSp=ENSRNOP00000047316.2:p.Arg364GlufsX150;DOMAINS=Coiled-coils_(Ncoils):ncoils,Low_complexity_(Seg):Seg,PROSITE_profiles:PS50323,PROSITE_profiles:PS50313	F1M4U8_RAT	Uncharacterized protein [Source:UniProtKB/TrEMBL;Acc:F1M4U8]
1_13364475_C/-	1	13364475	13364475	C	-	6	6	0	6	6	6	6	6	6	6	6	6	0	6	1	0	0	6	6	0	6	6	6	6	6	6	1	ENSRNOG00000040148	ENSRNOT00000044049	FRAMESHIFT_CODING	1197	1197	399	-	-	HGVSc=ENSRNOT00000044049.2:c.1197delC;HGVSp=ENSRNOP00000047316.2:p.Asn399LysfsX115;DOMAINS=Coiled-coils_(Ncoils):ncoils,Low_complexity_(Seg):Seg,PROSITE_profiles:PS50323,PROSITE_profiles:PS50313	F1M4U8_RAT	Uncharacterized protein [Source:UniProtKB/TrEMBL;Acc:F1M4U8]
1_13364486_C/-	1	13364486	13364486	C	-	1	1	0	6	1	6	0	1	6	0	6	6	1	6	0	6	6	6	0	0	6	0	6	6	1	0	0	ENSRNOG00000040148	ENSRNOT00000044049	FRAMESHIFT_CODING	1208	1208	403	-	-	HGVSc=ENSRNOT00000044049.2:c.1208delC;HGVSp=ENSRNOP00000047316.2:p.Thr403ArgfsX111;DOMAINS=Coiled-coils_(Ncoils):ncoils,Low_complexity_(Seg):Seg,PROSITE_profiles:PS50323,PROSITE_profiles:PS50313	F1M4U8_RAT	Uncharacterized protein [Source:UniProtKB/TrEMBL;Acc:F1M4U8]
1_13364513_-/AA	1	13364513	13364514	-	AA	6	1	0	6	6	6	0	1	6	6	6	6	1	6	6	6	0	6	6	0	6	6	0	0	6	0	0	ENSRNOG00000040148	ENSRNOT00000044049	FRAMESHIFT_CODING	1234-1235	1234-1235	412	-	-	HGVSc=ENSRNOT00000044049.2:c.1234_1235insAA;HGVSp=ENSRNOP00000047316.2:p.Glu413LysfsX102;DOMAINS=Coiled-coils_(Ncoils):ncoils,Low_complexity_(Seg):Seg,PROSITE_profiles:PS50323,PROSITE_profiles:PS50313	F1M4U8_RAT	Uncharacterized protein [Source:UniProtKB/TrEMBL;Acc:F1M4U8]
1_13385794_-/AA	1	13385794	13385795	-	AA	2	2	0	0	0	0	0	2	0	0	0	0	0	0	0	0	0	2	2	2	0	0	0	2	2	2	2	ENSRNOG00000040148	ENSRNOT00000044049	FRAMESHIFT_CODING	1369-1370	1369-1370	457	-	-	HGVSc=ENSRNOT00000044049.2:c.1369_1370insAA;HGVSp=ENSRNOP00000047316.2:p.Glu458LysfsX57;DOMAINS=Coiled-coils_(Ncoils):ncoils,Low_complexity_(Seg):Seg,PROSITE_profiles:PS50323,PROSITE_profiles:PS50313	F1M4U8_RAT	Uncharacterized protein [Source:UniProtKB/TrEMBL;Acc:F1M4U8]
1_13385795_AG/-	1	13385795	13385796	AG	-	0	5	5	0	0	0	5	0	0	0	6	0	0	6	0	6	0	0	0	0	6	2	6	5	0	0	0	ENSRNOG00000040148	ENSRNOT00000044049	FRAMESHIFT_CODING	1371-1372	1371-1372	457-458	-	-	HGVSc=ENSRNOT00000044049.2:c.1371_1372delAG;HGVSp=ENSRNOP00000047316.2:p.Ser473ArgfsX7;DOMAINS=Coiled-coils_(Ncoils):ncoils,Low_complexity_(Seg):Seg,PROSITE_profiles:PS50323,PROSITE_profiles:PS50313	F1M4U8_RAT	Uncharacterized protein [Source:UniProtKB/TrEMBL;Acc:F1M4U8]
1_13385845_-/ACAC	1	13385845	13385846	-	ACAC	2	0	0	0	0	0	0	0	0	0	0	0	0	0	0	0	0	2	2	2	0	0	0	0	2	2	2	ENSRNOG00000040148	ENSRNOT00000044049	FRAMESHIFT_CODING	1420-1421	1420-1421	474	-	-	HGVSc=ENSRNOT00000044049.2:c.1420_1421insACAC;HGVSp=ENSRNOP00000047316.2:p.Ala474AspfsX8;DOMAINS=Coiled-coils_(Ncoils):ncoils,PROSITE_profiles:PS50323,PROSITE_profiles:PS50313	F1M4U8_RAT	Uncharacterized protein [Source:UniProtKB/TrEMBL;Acc:F1M4U8]
1_13572488_-/AC	1	13572488	13572489	-	AC	0	0	0	0	0	0	0	0	0	0	0	0	0	0	0	0	0	2	0	2	0	0	0	0	2	2	2	ENSRNOG00000040148	ENSRNOT00000044049	FRAMESHIFT_CODING	1530-1531	1530-1531	510-511	-	-	HGVSc=ENSRNOT00000044049.2:c.1530_1531insAC;HGVSp=ENSRNOP00000047316.2:p.Glu511ThrfsX4;DOMAINS=Low_complexity_(Seg):Seg,PROSITE_profiles:PS50323,PROSITE_profiles:PS50313	F1M4U8_RAT	Uncharacterized protein [Source:UniProtKB/TrEMBL;Acc:F1M4U8]
1_13632630_-/A	1	13632630	13632631	-	A	0	0	0	0	0	0	0	2	0	0	0	0	0	0	0	0	0	2	2	2	0	0	0	0	0	2	2	ENSRNOG00000040148	ENSRNOT00000044049	FRAMESHIFT_CODING	1604-1605	1604-1605	535	-	-	HGVSc=ENSRNOT00000044049.2:c.1604_1605insA;HGVSp=ENSRNOP00000047316.2:p.Asn537LysfsX2;DOMAINS=Low_complexity_(Seg):Seg,PROSITE_profiles:PS50323,PROSITE_profiles:PS50313	F1M4U8_RAT	Uncharacterized protein [Source:UniProtKB/TrEMBL;Acc:F1M4U8]
1_13632643_-/A	1	13632643	13632644	-	A	0	0	0	0	0	0	0	2	0	0	0	0	0	0	0	0	0	2	2	2	0	0	0	0	0	2	2	ENSRNOG00000040148	ENSRNOT00000044049	FRAMESHIFT_CODING	1617-1618	1617-1618	539-540	-	-	HGVSc=ENSRNOT00000044049.2:c.1617_1618insA;HGVSp=ENSRNOP00000047316.2:p.Ser542LysfsX15;DOMAINS=Low_complexity_(Seg):Seg,PROSITE_profiles:PS50323,PROSITE_profiles:PS50313	F1M4U8_RAT	Uncharacterized protein [Source:UniProtKB/TrEMBL;Acc:F1M4U8]
1_13771416_G/-	1	13771416	13771416	G	-	6	0	0	0	0	0	0	0	0	6	0	0	0	0	0	0	0	1	0	0	0	0	0	0	0	0	0	ENSRNOG00000040148	ENSRNOT00000044049	FRAMESHIFT_CODING	1800	1800	600	-	-	HGVSc=ENSRNOT00000044049.2:c.1800delG;HGVSp=ENSRNOP00000047316.2:p.Arg602GlyfsX56;DOMAINS=Low_complexity_(Seg):Seg,PROSITE_profiles:PS50323,PROSITE_profiles:PS50313	F1M4U8_RAT	Uncharacterized protein [Source:UniProtKB/TrEMBL;Acc:F1M4U8]
1_13771417_-/GA	1	13771417	13771418	G	-	6	0	0	0	0	0	0	0	0	6	0	0	0	0	0	0	0	1	0	0	0	0	0	0	0	0	0	ENSRNOG00000040148	ENSRNOT00000044049	FRAMESHIFT_CODING	1800-1801	1800-1801	600-601	-	-	HGVSc=ENSRNOT00000044049.2:c.1800_1801insGA;HGVSp=ENSRNOP00000047316.2:p.Gly601GlufsX58;DOMAINS=Low_complexity_(Seg):Seg,PROSITE_profiles:PS50323,PROSITE_profiles:PS50313	F1M4U8_RAT	Uncharacterized protein [Source:UniProtKB/TrEMBL;Acc:F1M4U8]
1_13810280_AC/-	1	13810280	13810281	AC	-	0	0	0	0	0	0	0	0	0	0	0	0	0	0	0	0	0	2	2	1	0	0	0	0	0	2	2	ENSRNOG00000040148	ENSRNOT00000044049	FRAMESHIFT_CODING	1879-1880	1879-1880	627	-	-	HGVSc=ENSRNOT00000044049.2:c.1879_1880delAC;HGVSp=ENSRNOP00000047316.2:p.Thr627ArgfsX17;DOMAINS=Low_complexity_(Seg):Seg,PROSITE_profiles:PS50323,PROSITE_profiles:PS50313	F1M4U8_RAT	Uncharacterized protein [Source:UniProtKB/TrEMBL;Acc:F1M4U8]
1_13810302_AGAGAGAC/-	1	13810302	13810309	AGAGAGAC	-	0	0	0	0	0	0	0	2	0	0	0	0	0	0	0	0	0	0	0	2	0	0	0	0	0	0	0	ENSRNOG00000040148	ENSRNOT00000044049	FRAMESHIFT_CODING	1901-1908	1901-1908	634-636	-	-	HGVSc=ENSRNOT00000044049.2:c.1901_1908delAGAGAGAC;HGVSp=ENSRNOP00000047316.2:p.Thr639ArgfsX3;DOMAINS=Low_complexity_(Seg):Seg,PROSITE_profiles:PS50323,PROSITE_profiles:PS50313	F1M4U8_RAT	Uncharacterized protein [Source:UniProtKB/TrEMBL;Acc:F1M4U8]
1_13810307_-/C	1	13810307	13810308	-	C	0	0	0	0	0	0	0	0	0	0	0	0	0	0	0	0	0	2	2	2	0	0	0	0	0	2	2	ENSRNOG00000040148	ENSRNOT00000044049	FRAMESHIFT_CODING	1905-1906	1905-1906	635-636	-	-	HGVSc=ENSRNOT00000044049.2:c.1905_1906insC;HGVSp=ENSRNOP00000047316.2:p.Asp636ArgfsX9;DOMAINS=Low_complexity_(Seg):Seg,PROSITE_profiles:PS50323,PROSITE_profiles:PS50313	F1M4U8_RAT	Uncharacterized protein [Source:UniProtKB/TrEMBL;Acc:F1M4U8]
1_13810310_AG/-	1	13810310	13810311	AG	-	0	0	0	0	0	0	0	2	0	0	0	0	0	0	0	0	0	0	6	2	0	0	0	0	0	6	6	ENSRNOG00000040148	ENSRNOT00000044049	FRAMESHIFT_CODING	1909-1910	1909-1910	637	-	-	HGVSc=ENSRNOT00000044049.2:c.1909_1910delAG;HGVSp=ENSRNOP00000047316.2:p.Glu638AspfsX6;DOMAINS=Low_complexity_(Seg):Seg,PROSITE_profiles:PS50323,PROSITE_profiles:PS50313	F1M4U8_RAT	Uncharacterized protein [Source:UniProtKB/TrEMBL;Acc:F1M4U8]
1_13810314_-/AC	1	13810314	13810315	-	AC	0	0	0	0	0	0	0	0	0	0	0	0	0	0	0	0	0	2	2	1	0	0	0	0	0	2	1	ENSRNOG00000040148	ENSRNOT00000044049	FRAMESHIFT_CODING	1912-1913	1912-1913	638	-	-	HGVSc=ENSRNOT00000044049.2:c.1912_1913insAC;HGVSp=ENSRNOP00000047316.2:p.Glu638AspfsX21;DOMAINS=Low_complexity_(Seg):Seg,PROSITE_profiles:PS50323,PROSITE_profiles:PS50313	F1M4U8_RAT	Uncharacterized protein [Source:UniProtKB/TrEMBL;Acc:F1M4U8]
1_13887485_-/AAGA	1	13887485	13887486	-	AAGA	0	0	0	0	0	0	0	0	0	0	0	0	0	0	0	0	0	2	2	2	0	0	0	0	0	2	2	ENSRNOG00000040148	ENSRNOT00000044049	FRAMESHIFT_CODING	3216-3217	3216-3217	1072-1073	-	-	HGVSc=ENSRNOT00000044049.2:c.3216_3217insAAGA;HGVSp=ENSRNOP00000047316.2:p.Glu1073LysfsX53;DOMAINS=Low_complexity_(Seg):Seg,PROSITE_profiles:PS50323,PROSITE_profiles:PS50313	F1M4U8_RAT	Uncharacterized protein [Source:UniProtKB/TrEMBL;Acc:F1M4U8]
1_15396983_-/GGGA	1	15396983	15396984	-	GGGA	0	0	0	0	0	0	0	0	0	0	0	0	0	0	0	0	0	0	0	0	0	0	0	0	2	0	0	ENSRNOG00000031700	ENSRNOT00000051496	FRAMESHIFT_CODING	3268-3269	3268-3269	1090	-	-	HGVSc=ENSRNOT00000051496.3:c.3268_3269insGGGA;HGVSp=ENSRNOP00000051338.3:p.His1092GlyfsX18	RGD1306565	Uncharacterized protein [Source:UniProtKB/TrEMBL;Acc:D3ZW27]
1_15396983_-/GGGA	1	15396983	15396984	-	GGGA	0	0	0	0	0	0	0	0	0	0	0	0	0	0	0	0	0	0	0	0	0	0	0	0	2	0	0	ENSRNOG00000031700	ENSRNOT00000067070	FRAMESHIFT_CODING	3277-3278	3277-3278	1093	-	-	HGVSc=ENSRNOT00000067070.1:c.3277_3278insGGGA;HGVSp=ENSRNOP00000063417.1:p.His1095GlyfsX18	RGD1306565	Uncharacterized protein [Source:UniProtKB/TrEMBL;Acc:D3ZW27]
1_16531358_-/G	1	16531358	16531359	-	G	0	2	0	0	2	2	6	2	2	5	0	0	0	0	0	2	0	0	0	0	0	0	0	0	0	2	0	ENSRNOG00000014313	ENSRNOT00000019299	SPLICE_SITE,FRAMESHIFT_CODING,INTRONIC	666-667	666-667	222-223	-	-	HGVSc=ENSRNOT00000019299.5:c.667-1_667insC;HGVSp=ENSRNOP00000019299.5:p.Ser223GlnfsX16;DOMAINS=Pfam_domain:PF07988	D4AAU2_RAT	Uncharacterized protein [Source:UniProtKB/TrEMBL;Acc:D4AAU2]
1_16531358_-/G	1	16531358	16531359	-	G	0	2	0	0	2	2	6	2	2	5	0	0	0	0	0	2	0	0	0	0	0	0	0	0	0	2	0	ENSRNOG00000014313	ENSRNOT00000019313	SPLICE_SITE,FRAMESHIFT_CODING,INTRONIC	696-697	696-697	232-233	-	-	HGVSc=ENSRNOT00000019313.4:c.697-1_697insC;HGVSp=ENSRNOP00000019313.4:p.Ser233GlnfsX16;DOMAINS=Pfam_domain:PF07988	D4AAU2_RAT	Uncharacterized protein [Source:UniProtKB/TrEMBL;Acc:D4AAU2]
1_17211148_-/A	1	17211148	17211149	-	A	2	0	0	0	0	0	0	0	2	2	2	2	2	2	2	0	0	2	2	2	2	2	2	2	6	2	0	ENSRNOG00000014979	ENSRNOT00000020102	FRAMESHIFT_CODING	2013-08-07	2013-08-07	3	-	-	HGVSc=ENSRNOT00000020102.5:c.7dupT;HGVSp=ENSRNOP00000020102.5:p.Ser3PhefsX6	D3ZN71_RAT	Uncharacterized protein [Source:UniProtKB/TrEMBL;Acc:D3ZN71]
1_22125339_G/-	1	22125339	22125339	G	-	0	0	0	2	0	0	0	2	0	0	0	0	0	0	0	0	0	0	0	0	0	0	0	0	0	0	0	ENSRNOG00000039865	ENSRNOT00000021896	FRAMESHIFT_CODING	1045	928	310	-	-	HGVSc=ENSRNOT00000021896.5:c.928delC;HGVSp=ENSRNOP00000021897.5:p.Arg310AlafsX18;DOMAINS=Superfamily_domain:56317,PIRSF_domain:PIRSF011861,PROSITE_profiles:PS50263	Vnn3	vanin 3 [Source:RefSeq peptide;Acc:NP_001102606]
1_22126687_ACTGCTG/-	1	22126687	22126693	ACTGCTG	-	0	0	0	2	0	0	0	0	0	0	0	0	0	0	0	0	0	0	0	0	0	0	0	0	0	0	0	ENSRNOG00000039865	ENSRNOT00000021896	FRAMESHIFT_CODING	857-863	740-746	247-249	-	-	HGVSc=ENSRNOT00000021896.5:c.740_746delCAGCAGT;HGVSp=ENSRNOP00000021897.5:p.Ser247PhefsX27;DOMAINS=Superfamily_domain:56317,PIRSF_domain:PIRSF011861,PROSITE_profiles:PS50263	Vnn3	vanin 3 [Source:RefSeq peptide;Acc:NP_001102606]
1_23476813_CC/-	1	23476813	23476814	CC	-	0	0	0	2	0	0	0	0	0	0	0	0	0	0	2	0	0	2	2	2	0	0	0	0	0	2	2	ENSRNOG00000011787	ENSRNOT00000015702	FRAMESHIFT_CODING	197-198	197-198	66	-	-	HGVSc=ENSRNOT00000015702.1:c.197_198delCC;HGVSp=ENSRNOP00000015702.1:p.Gly69HisfsX20;DOMAINS=Pfam_domain:PF03719,Superfamily_domain:54211	F1LUE4_RAT	Uncharacterized protein [Source:UniProtKB/TrEMBL;Acc:F1LUE4]
1_24768078_-/T	1	24768078	24768079	-	T	0	0	0	0	0	0	0	0	0	0	0	0	0	0	2	2	0	2	2	2	0	0	0	0	2	2	2	ENSRNOG00000039835	ENSRNOT00000061137	SPLICE_SITE,FRAMESHIFT_CODING	287-288	287-288	96	-	-	HGVSc=ENSRNOT00000061137.1:c.287_288insA;HGVSp=ENSRNOP00000057852.1:p.Ile98Tyr;DOMAINS=Low_complexity_(Seg):Seg,PROSITE_profiles:PS50099,Prints_domain:PR01217,Prints_domain:PR01218	F1M6J7_RAT	Uncharacterized protein [Source:UniProtKB/TrEMBL;Acc:F1M6J7]
1_24860595_AC/-	1	24860595	24860596	AC	-	6	0	0	6	6	6	0	0	1	6	6	6	6	6	0	6	0	0	0	0	6	6	0	6	0	0	0	ENSRNOG00000039835	ENSRNOT00000061136	FRAMESHIFT_CODING	95-96	95-96	32	-	-	HGVSc=ENSRNOT00000061136.1:c.95_96delGT;HGVSp=ENSRNOP00000057851.1:p.Cys32SerfsX9;DOMAINS=Transmembrane_helices:Tmhmm,Low_complexity_(Seg):Seg,PROSITE_profiles:PS50311	F1M6J7_RAT	Uncharacterized protein [Source:UniProtKB/TrEMBL;Acc:F1M6J7]
1_24860595_AC/-	1	24860595	24860596	AC	-	6	0	0	6	6	6	0	0	1	6	6	6	6	6	0	6	0	0	0	0	6	6	0	6	0	0	0	ENSRNOG00000039835	ENSRNOT00000061137	FRAMESHIFT_CODING	95-96	95-96	32	-	-	HGVSc=ENSRNOT00000061137.1:c.95_96delGT;HGVSp=ENSRNOP00000057852.1:p.Cys32Ser;DOMAINS=Transmembrane_helices:Tmhmm,Low_complexity_(Seg):Seg,PROSITE_profiles:PS50311,Prints_domain:PR01217	F1M6J7_RAT	Uncharacterized protein [Source:UniProtKB/TrEMBL;Acc:F1M6J7]
1_24860618_CG/-	1	24860618	24860619	CG	-	0	0	0	0	0	0	0	0	0	0	0	0	0	0	0	0	0	2	6	6	0	0	0	0	0	6	0	ENSRNOG00000039835	ENSRNOT00000061136	FRAMESHIFT_CODING	72-73	72-73	24-25	-	-	HGVSc=ENSRNOT00000061136.1:c.72_73delCG;HGVSp=ENSRNOP00000057851.1:p.Cys32SerfsX9;DOMAINS=Transmembrane_helices:Tmhmm,Low_complexity_(Seg):Seg,PROSITE_profiles:PS50311,Cleavage_site_(Signalp):Sigp	F1M6J7_RAT	Uncharacterized protein [Source:UniProtKB/TrEMBL;Acc:F1M6J7]
1_24860618_CG/-	1	24860618	24860619	CG	-	0	0	0	0	0	0	0	0	0	0	0	0	0	0	0	0	0	2	6	6	0	0	0	0	0	6	0	ENSRNOG00000039835	ENSRNOT00000061137	FRAMESHIFT_CODING	72-73	72-73	24-25	-	-	HGVSc=ENSRNOT00000061137.1:c.72_73delCG;HGVSp=ENSRNOP00000057852.1:p.Cys32Ser;DOMAINS=Transmembrane_helices:Tmhmm,Low_complexity_(Seg):Seg,PROSITE_profiles:PS50311,Cleavage_site_(Signalp):Sigp	F1M6J7_RAT	Uncharacterized protein [Source:UniProtKB/TrEMBL;Acc:F1M6J7]
1_28058557_-/TG	1	28058557	28058558	-	TG	0	0	0	0	0	0	0	2	0	0	0	0	0	0	0	2	0	2	2	2	0	0	0	0	2	2	0	ENSRNOG00000014517	ENSRNOT00000019470	SPLICE_SITE,ESSENTIAL_SPLICE_SITE,FRAMESHIFT_CODING	240-241	240-241	80-81	-	-	HGVSc=ENSRNOT00000019470.3:c.240+1_241insTG;HGVSp=ENSRNOP00000047093.1:p.Lys82AlafsX64;DOMAINS=Pfam_domain:PF00684,Superfamily_domain:49493,PROSITE_profiles:PS51188	F1M4L9_RAT	Uncharacterized protein [Source:UniProtKB/TrEMBL;Acc:F1M4L9]
1_28058902_CT/-	1	28058902	28058903	CT	-	0	0	0	0	0	0	0	2	0	0	0	0	0	0	0	2	0	2	2	2	0	0	0	0	2	2	0	ENSRNOG00000014517	ENSRNOT00000019470	SPLICE_SITE,FRAMESHIFT_CODING	575-576	575-576	192	-	-	HGVSc=ENSRNOT00000019470.3:c.575_576delCT;HGVSp=ENSRNOP00000047093.1:p.Cys194TrpfsX11;DOMAINS=Pfam_domain:PF01556,Superfamily_domain:49493	F1M4L9_RAT	Uncharacterized protein [Source:UniProtKB/TrEMBL;Acc:F1M4L9]
1_28058927_A/-	1	28058927	28058927	A	-	0	0	0	0	0	0	0	2	0	0	0	0	0	0	0	2	0	2	2	2	0	0	0	0	2	2	0	ENSRNOG00000014517	ENSRNOT00000019470	FRAMESHIFT_CODING	600	600	200	-	-	HGVSc=ENSRNOT00000019470.3:c.600delA;HGVSp=ENSRNOP00000047093.1:p.Thr202ArgfsX16;DOMAINS=Pfam_domain:PF01556,Superfamily_domain:49493	F1M4L9_RAT	Uncharacterized protein [Source:UniProtKB/TrEMBL;Acc:F1M4L9]
1_29708622_AG/-	1	29708622	29708623	AG	-	0	0	0	0	0	0	0	0	0	0	0	0	0	0	0	0	0	2	2	2	0	0	0	0	2	2	0	ENSRNOG00000029219	ENSRNOT00000048292	FRAMESHIFT_CODING	79-80	79-80	27	-	-	HGVSc=ENSRNOT00000048292.2:c.79_80delAG;HGVSp=ENSRNOP00000050661.2:p.Arg27ThrfsX22;DOMAINS=Superfamily_domain:109640,SMART_domain:SM00349,PROSITE_profiles:PS50805	D3ZAJ8_RAT	Uncharacterized protein [Source:UniProtKB/TrEMBL;Acc:D3ZAJ8]
1_30606254_CA/-	1	30606254	30606255	CA	-	2	0	0	0	0	0	0	0	6	0	0	0	0	0	6	0	0	0	0	0	6	0	6	0	0	6	6	ENSRNOG00000039662	ENSRNOT00000060826	FRAMESHIFT_CODING	661-662	661-662	221	-	-	HGVSc=ENSRNOT00000060826.1:c.661_662delCA;HGVSp=ENSRNOP00000057552.1:p.His227LeufsX48;DOMAINS=Low_complexity_(Seg):Seg,PROSITE_profiles:PS50316,PROSITE_profiles:PS50325	F1M9J6_RAT	Uncharacterized protein [Source:UniProtKB/TrEMBL;Acc:F1M9J6]
1_30609634_CA/-	1	30609634	30609635	CA	-	6	0	0	6	0	0	0	2	0	0	6	0	0	0	0	0	0	6	0	0	0	0	0	0	0	0	0	ENSRNOG00000039662	ENSRNOT00000060826	FRAMESHIFT_CODING	795-796	795-796	265-266	-	-	HGVSc=ENSRNOT00000060826.1:c.795_796delCA;HGVSp=ENSRNOP00000057552.1:p.His271CysfsX4;DOMAINS=Low_complexity_(Seg):Seg,PROSITE_profiles:PS50316,PROSITE_profiles:PS50325	F1M9J6_RAT	Uncharacterized protein [Source:UniProtKB/TrEMBL;Acc:F1M9J6]
1_30610126_-/AC	1	30610126	30610127	-	AC	2	0	0	0	0	0	0	0	0	0	0	0	0	1	2	0	0	0	6	0	0	0	0	0	0	0	0	ENSRNOG00000039662	ENSRNOT00000060826	FRAMESHIFT_CODING	1145-1146	1145-1146	382	-	-	HGVSc=ENSRNOT00000060826.1:c.1145_1146insAC;HGVSp=ENSRNOP00000057552.1:p.Tyr391HisfsX24;DOMAINS=Low_complexity_(Seg):Seg,PROSITE_profiles:PS50316,PROSITE_profiles:PS50325	F1M9J6_RAT	Uncharacterized protein [Source:UniProtKB/TrEMBL;Acc:F1M9J6]
1_38478189_A/-	1	38478189	38478189	A	-	0	2	0	2	2	2	0	0	0	0	2	2	2	0	2	0	0	0	0	0	2	2	2	0	0	0	0	ENSRNOG00000016728	ENSRNOT00000065386	FRAMESHIFT_CODING	3155	3155	1052	-	-	HGVSc=ENSRNOT00000065386.1:c.3155delA;HGVSp=ENSRNOP00000060330.1:p.Ile1053SerfsX5	LOC100362710	Uncharacterized protein [Source:UniProtKB/TrEMBL;Acc:D3ZCY1]
1_40321472_-/G	1	40321472	40321473	-	G	2	2	0	2	2	2	2	2	2	2	2	2	2	2	2	2	2	2	2	2	2	2	2	2	2	2	2	ENSRNOG00000017030	ENSRNOT00000022939	SPLICE_SITE,FRAMESHIFT_CODING	3732-3733	3732-3733	1244-1245	-	-	HGVSc=ENSRNOT00000022939.5:c.3733-1_3733insG;HGVSp=ENSRNOP00000022939.5:p.Glu1245GlyfsX15;DOMAINS=Coiled-coils_(Ncoils):ncoils,Low_complexity_(Seg):Seg,PROSITE_profiles:PS50313	F1LNP1_RAT	Uncharacterized protein [Source:UniProtKB/TrEMBL;Acc:F1LNP1]
1_51075429_A/-	1	51075429	51075429	A	-	0	0	0	0	0	0	0	0	0	0	0	0	0	0	0	0	0	1	2	0	0	0	0	0	2	2	2	ENSRNOG00000042703	ENSRNOT00000059936	FRAMESHIFT_CODING	1370	1370	457	-	-	HGVSc=ENSRNOT00000059936.2:c.1370delT;HGVSp=ENSRNOP00000056681.2:p.Leu457GlnfsX24;DOMAINS=Pfam_domain:PF00069,Superfamily_domain:56112,SMART_domain:SM00219,SMART_domain:SM00220,PROSITE_profiles:PS50011	D3ZY67_RAT	Uncharacterized protein [Source:UniProtKB/TrEMBL;Acc:D3ZY67]
1_51570523_C/-	1	51570523	51570523	C	-	6	2	0	6	5	5	2	5	6	6	6	2	2	2	2	0	1	5	5	0	6	5	0	6	0	5	5	ENSRNOG00000039172	ENSRNOT00000059959	FRAMESHIFT_CODING	1195	1195	399	-	-	HGVSc=ENSRNOT00000059959.2:c.1195delG;HGVSp=ENSRNOP00000056707.2:p.Glu399ArgfsX13;DOMAINS=Pfam_domain:PF00069,Superfamily_domain:56112,SMART_domain:SM00090,SMART_domain:SM00219,SMART_domain:SM00220,PROSITE_profiles:PS50011	F1M193_RAT	Uncharacterized protein [Source:UniProtKB/TrEMBL;Acc:F1M193]
1_51570523_C/-	1	51570523	51570523	C	-	6	2	0	6	5	5	2	5	6	6	6	2	2	2	2	0	1	5	5	0	6	5	0	6	0	5	5	ENSRNOG00000039172	ENSRNOT00000059928	FRAMESHIFT_CODING	1345	1345	449	-	-	HGVSc=ENSRNOT00000059928.2:c.1345delG;HGVSp=ENSRNOP00000056672.2:p.Glu449ArgfsX13;DOMAINS=Pfam_domain:PF00069,Superfamily_domain:56112,SMART_domain:SM00090,SMART_domain:SM00220,PROSITE_profiles:PS50011	F1M193_RAT	Uncharacterized protein [Source:UniProtKB/TrEMBL;Acc:F1M193]
1_52448585_G/-	1	52448585	52448585	G	-	2	2	0	2	5	5	2	5	2	2	2	2	2	2	2	5	2	5	5	5	2	5	5	2	2	5	5	ENSRNOG00000042452	ENSRNOT00000067746	FRAMESHIFT_CODING	1434	1434	478	-	-	HGVSc=ENSRNOT00000067746.1:c.1434delG;HGVSp=ENSRNOP00000060975.1:p.Xaa479Gly	F1LYE6_RAT	Uncharacterized protein [Source:UniProtKB/TrEMBL;Acc:F1LYE6]
1_47088613_-/G	1	47088613	47088614	-	G	0	0	0	0	2	2	0	2	0	0	0	0	0	0	0	0	0	0	0	0	0	0	0	0	0	0	0	ENSRNOG00000012415	ENSRNOT00000060148	FRAMESHIFT_CODING	94-95	94-95	32	-	-	HGVSc=ENSRNOT00000060148.2:c.94dupC;HGVSp=ENSRNOP00000056891.2:p.Arg32ProfsX9	Brp44l	Brain protein 44-like protein [Source:UniProtKB/Swiss-Prot;Acc:P63031]
1_48715513_-/T	1	48715513	48715514	-	T	0	2	0	0	2	2	2	2	0	0	0	0	0	2	2	2	0	0	0	0	0	2	2	2	0	0	0	ENSRNOG00000014157	ENSRNOT00000018945	FRAMESHIFT_CODING	123-124	123-124	41-42	-	-	HGVSc=ENSRNOT00000018945.5:c.123_124insT;HGVSp=ENSRNOP00000046258.3:p.Ser42PhefsX14;DOMAINS=Pfam_domain:PF00505,Superfamily_domain:47095,SMART_domain:SM00398,PROSITE_profiles:PS50318,PROSITE_profiles:PS50118,Prints_domain:PR00886	F1LXZ8_RAT	Uncharacterized protein [Source:UniProtKB/TrEMBL;Acc:F1LXZ8]
1_48715776_G/-	1	48715776	48715776	G	-	0	0	0	0	0	0	0	0	0	0	0	0	0	0	0	0	0	2	2	0	0	0	0	0	2	2	2	ENSRNOG00000014157	ENSRNOT00000018945	FRAMESHIFT_CODING	387	387	129	-	-	HGVSc=ENSRNOT00000018945.5:c.387delG;HGVSp=ENSRNOP00000046258.3:p.Met129IlefsX19;DOMAINS=Pfam_domain:PF00505,Superfamily_domain:47095,SMART_domain:SM00398,PROSITE_profiles:PS50318,PROSITE_profiles:PS50118	F1LXZ8_RAT	Uncharacterized protein [Source:UniProtKB/TrEMBL;Acc:F1LXZ8]
1_48837096_-/TA	1	48837096	48837097	-	TA	0	0	0	0	2	2	0	2	0	0	0	0	0	0	0	0	0	2	2	2	0	2	2	0	2	2	2	ENSRNOG00000023753	ENSRNOT00000032667	FRAMESHIFT_CODING	1111-1112	1111-1112	371	-	-	HGVSc=ENSRNOT00000032667.4:c.1111_1112insTA;HGVSp=ENSRNOP00000029044.4:p.Ser372CysfsX17	Mllt4	Afadin [Source:UniProtKB/Swiss-Prot;Acc:O35889]
1_49901159_GT/-	1	49901159	49901160	GT	-	0	5	0	0	2	5	0	2	0	0	0	0	0	0	0	2	0	0	5	2	0	5	2	0	0	0	0	ENSRNOG00000039189	ENSRNOT00000059968	FRAMESHIFT_CODING	416-417	416-417	139	-	-	HGVSc=ENSRNOT00000059968.1:c.416_417delAC;HGVSp=ENSRNOP00000056716.1:p.Asp139Val;DOMAINS=Pfam_domain:PF00069,Superfamily_domain:56112,SMART_domain:SM00219,SMART_domain:SM00220,PROSITE_profiles:PS50011	F1M138_RAT	Uncharacterized protein [Source:UniProtKB/TrEMBL;Acc:F1M138]
1_57026984_G/-	1	57026984	57026984	G	-	0	0	0	0	0	0	0	0	0	0	0	0	0	0	0	0	2	0	0	0	0	0	0	0	0	0	0	ENSRNOG00000031561	ENSRNOT00000044825	FRAMESHIFT_CODING	209	209	70	-	-	HGVSc=ENSRNOT00000044825.2:c.209delC;HGVSp=ENSRNOP00000047516.2:p.Ala70ValfsX18;DOMAINS=Pfam_domain:PF00001,Superfamily_domain:81321,Transmembrane_helices:Tmhmm,PROSITE_profiles:PS50262,Prints_domain:PR00237	Fpr-rs6	Uncharacterized protein [Source:UniProtKB/TrEMBL;Acc:D4A7A9]
1_57429378_T/-	1	57429378	57429378	T	-	0	0	0	0	0	0	0	0	0	0	0	0	0	0	0	0	2	0	0	0	0	0	0	0	0	0	0	ENSRNOG00000039036	ENSRNOT00000059698	FRAMESHIFT_CODING	10	10	4	-	-	HGVSc=ENSRNOT00000059698.1:c.10delA;HGVSp=ENSRNOP00000056450.1:p.Met4TrpfsX8;DOMAINS=Cleavage_site_(Signalp):Sigp	Vom1r5	vomeronasal 1 receptor 5 [Source:RefSeq peptide;Acc:NP_001009526]
1_57788473_-/TG	1	57788473	57788474	-	TG	0	2	0	2	0	0	2	0	2	2	2	2	2	2	2	0	2	0	0	0	2	2	2	2	0	0	0	ENSRNOG00000026126	ENSRNOT00000033941	FRAMESHIFT_CODING	658-659	658-659	220	-	-	HGVSc=ENSRNOT00000033941.3:c.658_659insTG;HGVSp=ENSRNOP00000038661.3:p.Tyr220LeufsX8;DOMAINS=Pfam_domain:PF01094,Superfamily_domain:53822	F1LW76_RAT	Uncharacterized protein [Source:UniProtKB/TrEMBL;Acc:F1LW76]
1_57788473_-/TG	1	57788473	57788474	-	TG	0	2	0	2	0	0	2	0	2	2	2	2	2	2	2	0	2	0	0	0	2	2	2	2	0	0	0	ENSRNOG00000026126	ENSRNOT00000044128	FRAMESHIFT_CODING	658-659	658-659	220	-	-	HGVSc=ENSRNOT00000044128.1:c.658_659insTG;HGVSp=ENSRNOP00000043653.1:p.Tyr220LeufsX8;DOMAINS=Pfam_domain:PF01094,Superfamily_domain:53822	F1LW76_RAT	Uncharacterized protein [Source:UniProtKB/TrEMBL;Acc:F1LW76]
1_57931603_C/-	1	57931603	57931603	C	-	0	0	0	0	0	0	0	0	0	0	0	0	0	0	0	0	0	2	2	0	0	0	0	0	2	2	2	ENSRNOG00000030707	ENSRNOT00000047164	FRAMESHIFT_CODING	474	474	158	-	-	HGVSc=ENSRNOT00000047164.1:c.474delG;HGVSp=ENSRNOP00000046046.1:p.Lys158AsnfsX7;DOMAINS=Pfam_domain:PF03402,Superfamily_domain:81321,PROSITE_profiles:PS50262	Vom1r10	vomeronasal 1 receptor 10 [Source:RefSeq peptide;Acc:NP_001008958]
1_58064236_-/A	1	58064236	58064237	-	A	0	0	0	0	0	0	0	0	0	6	0	0	0	0	0	0	0	0	0	0	1	6	0	0	0	0	0	ENSRNOG00000030333	ENSRNOT00000041231	FRAMESHIFT_CODING	179-180	179-180	60	-	-	HGVSc=ENSRNOT00000041231.1:c.179_180insT;HGVSp=ENSRNOP00000044555.1:p.Lys61GlnfsX28;DOMAINS=Pfam_domain:PF00001,Pfam_domain:PF03402,Superfamily_domain:81321,Transmembrane_helices:Tmhmm,PROSITE_profiles:PS50262	Vom1r12	vomeronasal 1 receptor 12 [Source:RefSeq peptide;Acc:NP_001008962]
1_59472921_-/A	1	59472921	59472922	-	A	0	0	6	0	0	0	0	0	0	0	0	0	0	0	0	0	0	2	2	0	0	0	0	0	2	2	2	ENSRNOG00000011505	ENSRNOT00000059645	FRAMESHIFT_CODING	843-844	843-844	281-282	-	-	HGVSc=ENSRNOT00000059645.2:c.843dupT;HGVSp=ENSRNOP00000056398.2:p.Gly282TrpfsX6	D3ZTN9_RAT	Uncharacterized protein [Source:UniProtKB/TrEMBL;Acc:D3ZTN9]
1_59778202_ATAC/-	1	59778202	59778205	ATAC	-	0	0	0	0	2	2	0	0	0	0	2	2	2	0	0	0	2	0	0	0	0	2	2	0	0	0	0	ENSRNOG00000025949	ENSRNOT00000038190	FRAMESHIFT_CODING	15-18	15-18	2013-06-05	-	-	HGVSc=ENSRNOT00000038190.2:c.15_18delGTAT;HGVSp=ENSRNOP00000033493.2:p.Met5IlefsX2	Vom1r22	vomeronasal 1 receptor 22 [Source:RefSeq peptide;Acc:NP_001008900]
1_59974562_TA/-	1	59974562	59974563	TA	-	0	0	0	0	0	0	0	0	0	0	0	0	0	0	0	0	0	2	2	0	0	0	0	0	2	2	2	ENSRNOG00000025894	ENSRNOT00000045104	FRAMESHIFT_CODING	422-423	422-423	141	-	-	HGVSc=ENSRNOT00000045104.2:c.422_423delTA;HGVSp=ENSRNOP00000039766.2:p.Ile141ThrfsX16;DOMAINS=Pfam_domain:PF01094,Superfamily_domain:53822	Vom2r-ps24	Uncharacterized protein [Source:UniProtKB/TrEMBL;Acc:D3ZQ22]
1_59974562_TA/-	1	59974562	59974563	TA	-	0	0	0	0	0	0	0	0	0	0	0	0	0	0	0	0	0	2	2	0	0	0	0	0	2	2	2	ENSRNOG00000025894	ENSRNOT00000037286	FRAMESHIFT_CODING	425-426	425-426	142	-	-	HGVSc=ENSRNOT00000037286.3:c.425_426delTA;HGVSp=ENSRNOP00000038177.3:p.Ile142ThrfsX16;DOMAINS=Pfam_domain:PF01094,Superfamily_domain:53822	Vom2r-ps24	Uncharacterized protein [Source:UniProtKB/TrEMBL;Acc:D3ZQ22]
1_59974562_TA/-	1	59974562	59974563	TA	-	0	0	0	0	0	0	0	0	0	0	0	0	0	0	0	0	0	2	2	0	0	0	0	0	2	2	2	ENSRNOG00000025894	ENSRNOT00000049878	FRAMESHIFT_CODING	29-30	29-30	10	-	-	HGVSc=ENSRNOT00000049878.1:c.29_30delTA;HGVSp=ENSRNOP00000046715.1:p.Ile10ThrfsX27;DOMAINS=Superfamily_domain:53822	Vom2r-ps24	Uncharacterized protein [Source:UniProtKB/TrEMBL;Acc:D3ZQ22]
1_59974562_TA/-	1	59974562	59974563	TA	-	0	0	0	0	0	0	0	0	0	0	0	0	0	0	0	0	0	2	2	0	0	0	0	0	2	2	2	ENSRNOG00000025894	ENSRNOT00000048946	FRAMESHIFT_CODING	1135-1136	425-426	142	-	-	HGVSc=ENSRNOT00000048946.2:c.425_426delTA;HGVSp=ENSRNOP00000046626.2:p.Ile142ThrfsX21;DOMAINS=Pfam_domain:PF01094,Superfamily_domain:53822	Vom2r-ps24	Uncharacterized protein [Source:UniProtKB/TrEMBL;Acc:D3ZQ22]
1_59974562_TA/-	1	59974562	59974563	TA	-	0	0	0	0	0	0	0	0	0	0	0	0	0	0	0	0	0	2	2	0	0	0	0	0	2	2	2	ENSRNOG00000025894	ENSRNOT00000051726	FRAMESHIFT_CODING	434-435	434-435	145	-	-	HGVSc=ENSRNOT00000051726.2:c.434_435delTA;HGVSp=ENSRNOP00000044894.2:p.Ile145ThrfsX26;DOMAINS=Pfam_domain:PF01094,Superfamily_domain:53822	Vom2r-ps24	Uncharacterized protein [Source:UniProtKB/TrEMBL;Acc:D3ZQ22]
1_59974562_TA/-	1	59974562	59974563	TA	-	0	0	0	0	0	0	0	0	0	0	0	0	0	0	0	0	0	2	2	0	0	0	0	0	2	2	2	ENSRNOG00000025894	ENSRNOT00000045085	FRAMESHIFT_CODING	284-285	284-285	95	-	-	HGVSc=ENSRNOT00000045085.2:c.284_285delTA;HGVSp=ENSRNOP00000043336.2:p.Ile95ThrfsX16;DOMAINS=Pfam_domain:PF01094,Superfamily_domain:53822	Vom2r-ps24	Uncharacterized protein [Source:UniProtKB/TrEMBL;Acc:D3ZQ22]
1_59974562_TA/-	1	59974562	59974563	TA	-	0	0	0	0	0	0	0	0	0	0	0	0	0	0	0	0	0	2	2	0	0	0	0	0	2	2	2	ENSRNOG00000025894	ENSRNOT00000050916	FRAMESHIFT_CODING	173-174	173-174	58	-	-	HGVSc=ENSRNOT00000050916.1:c.173_174delTA;HGVSp=ENSRNOP00000046482.1:p.Ile58ThrfsX21;DOMAINS=Pfam_domain:PF01094,Superfamily_domain:53822	Vom2r-ps24	Uncharacterized protein [Source:UniProtKB/TrEMBL;Acc:D3ZQ22]
1_59974562_TA/-	1	59974562	59974563	TA	-	0	0	0	0	0	0	0	0	0	0	0	0	0	0	0	0	0	2	2	0	0	0	0	0	2	2	2	ENSRNOG00000025894	ENSRNOT00000049917	FRAMESHIFT_CODING	425-426	425-426	142	-	-	HGVSc=ENSRNOT00000049917.1:c.425_426delTA;HGVSp=ENSRNOP00000044159.1:p.Ile142ThrfsX16;DOMAINS=Pfam_domain:PF01094,Superfamily_domain:53822	Vom2r-ps24	Uncharacterized protein [Source:UniProtKB/TrEMBL;Acc:D3ZQ22]
1_59974614_T/-	1	59974614	59974614	T	-	0	0	0	0	0	0	0	0	0	0	0	0	0	0	0	0	0	2	2	0	0	0	0	0	2	2	2	ENSRNOG00000025894	ENSRNOT00000045104	FRAMESHIFT_CODING	371	371	124	-	-	HGVSc=ENSRNOT00000045104.2:c.371delA;HGVSp=ENSRNOP00000039766.2:p.Asn124IlefsX29;DOMAINS=Pfam_domain:PF01094,Superfamily_domain:53822	Vom2r-ps24	Uncharacterized protein [Source:UniProtKB/TrEMBL;Acc:D3ZQ22]
1_59974614_T/-	1	59974614	59974614	T	-	0	0	0	0	0	0	0	0	0	0	0	0	0	0	0	0	0	2	2	0	0	0	0	0	2	2	2	ENSRNOG00000025894	ENSRNOT00000037286	FRAMESHIFT_CODING	374	374	125	-	-	HGVSc=ENSRNOT00000037286.3:c.374delA;HGVSp=ENSRNOP00000038177.3:p.Asn125IlefsX29;DOMAINS=Pfam_domain:PF01094,Superfamily_domain:53822	Vom2r-ps24	Uncharacterized protein [Source:UniProtKB/TrEMBL;Acc:D3ZQ22]
1_59974614_T/-	1	59974614	59974614	T	-	0	0	0	0	0	0	0	0	0	0	0	0	0	0	0	0	0	2	2	0	0	0	0	0	2	2	2	ENSRNOG00000025894	ENSRNOT00000048946	FRAMESHIFT_CODING	1084	374	125	-	-	HGVSc=ENSRNOT00000048946.2:c.374delA;HGVSp=ENSRNOP00000046626.2:p.Asn125IlefsX29;DOMAINS=Pfam_domain:PF01094,Superfamily_domain:53822	Vom2r-ps24	Uncharacterized protein [Source:UniProtKB/TrEMBL;Acc:D3ZQ22]
1_59974614_T/-	1	59974614	59974614	T	-	0	0	0	0	0	0	0	0	0	0	0	0	0	0	0	0	0	2	2	0	0	0	0	0	2	2	2	ENSRNOG00000025894	ENSRNOT00000051726	FRAMESHIFT_CODING	383	383	128	-	-	HGVSc=ENSRNOT00000051726.2:c.383delA;HGVSp=ENSRNOP00000044894.2:p.Asn128IlefsX29;DOMAINS=Pfam_domain:PF01094,Superfamily_domain:53822	Vom2r-ps24	Uncharacterized protein [Source:UniProtKB/TrEMBL;Acc:D3ZQ22]
1_59974614_T/-	1	59974614	59974614	T	-	0	0	0	0	0	0	0	0	0	0	0	0	0	0	0	0	0	2	2	0	0	0	0	0	2	2	2	ENSRNOG00000025894	ENSRNOT00000045085	FRAMESHIFT_CODING	233	233	78	-	-	HGVSc=ENSRNOT00000045085.2:c.233delA;HGVSp=ENSRNOP00000043336.2:p.Asn78IlefsX29;DOMAINS=Pfam_domain:PF01094,Superfamily_domain:53822	Vom2r-ps24	Uncharacterized protein [Source:UniProtKB/TrEMBL;Acc:D3ZQ22]
1_59974614_T/-	1	59974614	59974614	T	-	0	0	0	0	0	0	0	0	0	0	0	0	0	0	0	0	0	2	2	0	0	0	0	0	2	2	2	ENSRNOG00000025894	ENSRNOT00000050916	FRAMESHIFT_CODING	122	122	41	-	-	HGVSc=ENSRNOT00000050916.1:c.122delA;HGVSp=ENSRNOP00000046482.1:p.Asn41IlefsX29;DOMAINS=Pfam_domain:PF01094,Superfamily_domain:53822	Vom2r-ps24	Uncharacterized protein [Source:UniProtKB/TrEMBL;Acc:D3ZQ22]
1_59974614_T/-	1	59974614	59974614	T	-	0	0	0	0	0	0	0	0	0	0	0	0	0	0	0	0	0	2	2	0	0	0	0	0	2	2	2	ENSRNOG00000025894	ENSRNOT00000049917	FRAMESHIFT_CODING	374	374	125	-	-	HGVSc=ENSRNOT00000049917.1:c.374delA;HGVSp=ENSRNOP00000044159.1:p.Asn125IlefsX29;DOMAINS=Pfam_domain:PF01094,Superfamily_domain:53822	Vom2r-ps24	Uncharacterized protein [Source:UniProtKB/TrEMBL;Acc:D3ZQ22]
1_60301544_-/A	1	60301544	60301545	-	A	0	0	0	0	0	0	0	0	0	0	0	0	0	0	0	0	0	6	1	0	0	0	0	0	0	1	0	ENSRNOG00000026774	ENSRNOT00000040595	FRAMESHIFT_CODING	2558-2559	2558-2559	853	-	-	HGVSc=ENSRNOT00000040595.3:c.2558_2559insA;HGVSp=ENSRNOP00000044630.3:p.X854LeuextX;DOMAINS=Prints_domain:PR00592	Vom2r13	vomeronasal 2 receptor 13 [Source:RefSeq peptide;Acc:NP_001092959]
1_61881919_T/-	1	61881919	61881919	T	-	0	0	0	0	0	0	0	0	0	0	5	5	5	0	0	0	0	2	2	0	0	0	0	0	2	2	5	ENSRNOG00000000084	ENSRNOT00000041681	FRAMESHIFT_CODING	3417	36	12	-	-	HGVSc=ENSRNOT00000041681.2:c.36delT;HGVSp=ENSRNOP00000040249.2:p.Phe13LeufsX20;DOMAINS=Superfamily_domain:53822	F1M011_RAT	Uncharacterized protein [Source:UniProtKB/TrEMBL;Acc:D4AAB0]
1_62009162_A/-	1	62009162	62009162	A	-	0	0	0	0	0	0	0	0	0	0	0	0	0	0	0	1	0	0	0	0	0	0	0	0	0	0	0	ENSRNOG00000030359	ENSRNOT00000044015	FRAMESHIFT_CODING	1991	1991	664	-	-	HGVSc=ENSRNOT00000044015.2:c.1991delA;HGVSp=ENSRNOP00000048641.2:p.Asn665ThrfsX21;DOMAINS=Pfam_domain:PF00003,PROSITE_profiles:PS50259	Vom2r22	vomeronasal 2 receptor, 22 [Source:RefSeq peptide;Acc:NP_001093126]
1_62590107_-/TT	1	62590107	62590108	-	TT	0	0	0	0	0	0	0	0	0	0	0	0	0	0	0	2	0	0	0	0	0	0	0	0	0	0	0	ENSRNOG00000029034	ENSRNOT00000043828	FRAMESHIFT_CODING	929-930	929-930	310	-	-	HGVSc=ENSRNOT00000043828.1:c.928_929dupAA;HGVSp=ENSRNOP00000045582.1:p.Asn310Lys	Vom1r24	vomeronasal 1 receptor 24 [Source:RefSeq peptide;Acc:NP_001008936]
1_62590415_G/-	1	62590415	62590415	G	-	0	0	0	0	0	0	0	0	0	0	0	0	0	0	0	2	0	0	0	0	0	0	0	0	0	0	0	ENSRNOG00000029034	ENSRNOT00000043828	FRAMESHIFT_CODING	621	621	207	-	-	HGVSc=ENSRNOT00000043828.1:c.621delC;HGVSp=ENSRNOP00000045582.1:p.Tyr207X;DOMAINS=Pfam_domain:PF03402,Superfamily_domain:81321,Transmembrane_helices:Tmhmm,PROSITE_profiles:PS50262	Vom1r24	vomeronasal 1 receptor 24 [Source:RefSeq peptide;Acc:NP_001008936]
1_63225733_A/-	1	63225733	63225733	A	-	0	0	0	0	0	0	0	0	0	0	2	2	2	0	0	0	0	0	0	0	0	0	0	0	0	0	0	ENSRNOG00000038862	ENSRNOT00000059379	FRAMESHIFT_CODING	459	459	153	-	-	HGVSc=ENSRNOT00000059379.1:c.459delT;HGVSp=ENSRNOP00000056136.1:p.Gly154AspfsX49	F1M2G4_RAT	Uncharacterized protein [Source:UniProtKB/TrEMBL;Acc:F1M2G4]
1_63373453_A/-	1	63373453	63373453	A	-	0	0	0	0	0	0	0	0	0	0	2	2	2	0	0	0	0	0	0	0	0	0	0	0	2	2	2	ENSRNOG00000038853	ENSRNOT00000040385	FRAMESHIFT_CODING	960	960	320	-	-	HGVSc=ENSRNOT00000040385.3:c.960delT;HGVSp=ENSRNOP00000048748.3:p.His321IlefsX8	F1LV90_RAT	Uncharacterized protein [Source:UniProtKB/TrEMBL;Acc:F1LV90]
1_63731566_-/TGTT	1	63731566	63731567	-	TGTT	0	0	0	0	0	0	0	0	0	0	1	6	1	0	0	5	0	0	0	0	0	0	0	0	6	1	1	ENSRNOG00000038826	ENSRNOT00000059323	FRAMESHIFT_CODING	1138-1139	1129-1130	377	-	-	HGVSc=ENSRNOT00000059323.2:c.1129_1130insTGTT;HGVSp=ENSRNOP00000056084.2:p.Met380CysfsX31;DOMAINS=Pfam_domain:PF00047,Superfamily_domain:48726,SMART_domain:SM00409,SMART_domain:SM00408	Lilrb3l	leukocyte immunoglobulin-like receptor, subfamily B (with TM and ITIM domains), member 3-like [Source:RefSeq peptide;Acc:NP_001032434]
1_63731566_-/TGTT	1	63731566	63731567	-	TGTT	0	0	0	0	0	0	0	0	0	0	1	6	1	0	0	5	0	0	0	0	0	0	0	0	6	1	1	ENSRNOG00000038826	ENSRNOT00000059325	FRAMESHIFT_CODING	1148-1149	1132-1133	378	-	-	HGVSc=ENSRNOT00000059325.1:c.1132_1133insTGTT;HGVSp=ENSRNOP00000056086.1:p.Met381CysfsX31;DOMAINS=Pfam_domain:PF00047,Superfamily_domain:48726,SMART_domain:SM00409,SMART_domain:SM00408	Lilrb3l	leukocyte immunoglobulin-like receptor, subfamily B (with TM and ITIM domains), member 3-like [Source:RefSeq peptide;Acc:NP_001032434]
1_63731566_-/TGTT	1	63731566	63731567	-	TGTT	0	0	0	0	0	0	0	0	0	0	1	6	1	0	0	5	0	0	0	0	0	0	0	0	6	1	1	ENSRNOG00000038826	ENSRNOT00000059324	FRAMESHIFT_CODING	1148-1149	1132-1133	378	-	-	HGVSc=ENSRNOT00000059324.2:c.1132_1133insTGTT;HGVSp=ENSRNOP00000056085.2:p.Met381CysfsX31;DOMAINS=Pfam_domain:PF00047,Superfamily_domain:48726,SMART_domain:SM00409,SMART_domain:SM00408	Lilrb3l	leukocyte immunoglobulin-like receptor, subfamily B (with TM and ITIM domains), member 3-like [Source:RefSeq peptide;Acc:NP_001032434]
1_64653804_A/-	1	64653804	64653804	A	-	0	0	0	0	0	0	0	0	0	0	2	2	2	0	0	2	0	0	0	0	0	0	0	0	0	0	0	ENSRNOG00000015527	ENSRNOT00000050913	FRAMESHIFT_CODING	2712	2712	904	-	-	HGVSc=ENSRNOT00000050913.2:c.2712delT;HGVSp=ENSRNOP00000043973.2:p.Phe904LeufsX28	D3ZSP2_RAT	Uncharacterized protein [Source:UniProtKB/TrEMBL;Acc:D3ZBF2]
1_64667336_AA/-	1	64667336	64667337	AA	-	0	0	0	0	0	0	0	0	0	0	2	2	2	0	0	0	0	0	0	0	0	0	0	0	0	0	0	ENSRNOG00000015527	ENSRNOT00000041128	FRAMESHIFT_CODING	2210-2211	2210-2211	737	-	-	HGVSc=ENSRNOT00000041128.2:c.2210_2211delTT;HGVSp=ENSRNOP00000047770.2:p.Leu737His;DOMAINS=Superfamily_domain:52047	D3ZSP2_RAT	Uncharacterized protein [Source:UniProtKB/TrEMBL;Acc:D3ZBF2]
1_64667336_AA/-	1	64667336	64667337	AA	-	0	0	0	0	0	0	0	0	0	0	2	2	2	0	0	0	0	0	0	0	0	0	0	0	0	0	0	ENSRNOG00000015527	ENSRNOT00000050913	SPLICE_SITE,FRAMESHIFT_CODING	2171-2172	2171-2172	724	-	-	HGVSc=ENSRNOT00000050913.2:c.2171_2172delTT;HGVSp=ENSRNOP00000043973.2:p.Leu724HisfsX6;DOMAINS=Superfamily_domain:52047,SMART_domain:SM00368	D3ZSP2_RAT	Uncharacterized protein [Source:UniProtKB/TrEMBL;Acc:D3ZBF2]
1_64667336_AA/-	1	64667336	64667337	AA	-	0	0	0	0	0	0	0	0	0	0	2	2	2	0	0	0	0	0	0	0	0	0	0	0	0	0	0	ENSRNOG00000015527	ENSRNOT00000050492	SPLICE_SITE,FRAMESHIFT_CODING	2096-2097	2096-2097	699	-	-	HGVSc=ENSRNOT00000050492.2:c.2096_2097delTT;HGVSp=ENSRNOP00000042008.2:p.Leu699HisfsX6;DOMAINS=Superfamily_domain:52047,SMART_domain:SM00368	D3ZSP2_RAT	Uncharacterized protein [Source:UniProtKB/TrEMBL;Acc:D3ZBF2]
1_64865758_GGTTTTAA/-	1	64865758	64865765	GGTTTTAA	-	0	0	0	0	0	0	0	0	0	0	2	2	2	0	0	1	0	0	0	0	0	0	0	0	0	0	0	ENSRNOG00000015110	ENSRNOT00000020321	FRAMESHIFT_CODING	1374-1381	1309-1316	437-439	-	-	HGVSc=ENSRNOT00000020321.4:c.1309_1316delGGTTTTAA;HGVSp=ENSRNOP00000020321.3:p.Phe438GlufsX23;DOMAINS=Superfamily_domain:53822,Prints_domain:PR01535	F1MAG3_RAT	Uncharacterized protein [Source:UniProtKB/TrEMBL;Acc:F1MAG3]
1_64882276_C/-	1	64882276	64882276	C	-	0	0	0	0	0	0	0	0	0	0	2	2	2	0	0	2	0	0	0	0	0	0	0	0	0	0	0	ENSRNOG00000015110	ENSRNOT00000020321	FRAMESHIFT_CODING	1697	1632	544	-	-	HGVSc=ENSRNOT00000020321.4:c.1632delC;HGVSp=ENSRNOP00000020321.3:p.Asp548MetfsX266;DOMAINS=PROSITE_patterns:PS00615	F1MAG3_RAT	Uncharacterized protein [Source:UniProtKB/TrEMBL;Acc:F1MAG3]
1_65156025_-/C	1	65156025	65156026	-	C	0	0	0	0	0	0	0	0	0	0	2	2	2	0	0	2	0	0	0	0	0	0	0	0	2	2	2	ENSRNOG00000022750	ENSRNOT00000030281	SPLICE_SITE,FRAMESHIFT_CODING,INTRONIC	1281-1282	1281-1282	427-428	-	-	HGVSc=ENSRNOT00000030281.3:c.1281_1281+1insC;HGVSp=ENSRNOP00000030579.3:p.Phe429LeufsX23;DOMAINS=Superfamily_domain:103473,Transmembrane_helices:Tmhmm,PROSITE_profiles:PS50850	Hiat1-ps1	Uncharacterized protein [Source:UniProtKB/TrEMBL;Acc:D4A4I2]
1_65305050_-/T	1	65305050	65305051	-	T	0	0	5	0	0	0	0	0	0	0	2	2	5	0	0	2	0	0	0	0	0	0	0	0	6	2	2	ENSRNOG00000038718	ENSRNOT00000059121	FRAMESHIFT_CODING	330-331	330-331	110-111	-	-	HGVSc=ENSRNOT00000059121.1:c.330_331insT;HGVSp=ENSRNOP00000055895.1:p.Ile111Tyr;DOMAINS=Transmembrane_helices:Tmhmm,Low_complexity_(Seg):Seg,PROSITE_profiles:PS50317,PROSITE_profiles:PS50324,PROSITE_profiles:PS50328	F1LTF3_RAT	Uncharacterized protein [Source:UniProtKB/TrEMBL;Acc:F1LTF3]
1_65305057_-/T	1	65305057	65305058	-	T	0	6	5	0	0	0	0	0	0	0	0	2	0	0	0	6	0	0	0	0	0	0	0	0	6	1	2	ENSRNOG00000038718	ENSRNOT00000059121	FRAMESHIFT_CODING	337-338	337-338	113	-	-	HGVSc=ENSRNOT00000059121.1:c.337_338insT;HGVSp=ENSRNOP00000055895.1:p.His113Leu;DOMAINS=Transmembrane_helices:Tmhmm,Low_complexity_(Seg):Seg,PROSITE_profiles:PS50317,PROSITE_profiles:PS50324,PROSITE_profiles:PS50328	F1LTF3_RAT	Uncharacterized protein [Source:UniProtKB/TrEMBL;Acc:F1LTF3]
1_65305078_ATCT/-	1	65305078	65305081	ATCT	-	0	2	0	0	2	2	2	0	0	0	0	2	2	0	1	2	0	0	0	0	2	0	0	0	0	0	0	ENSRNOG00000038718	ENSRNOT00000059121	FRAMESHIFT_CODING	359-362	359-362	120-121	-	-	HGVSc=ENSRNOT00000059121.1:c.359_362delATCT;HGVSp=ENSRNOP00000055895.1:p.Ile131;DOMAINS=Transmembrane_helices:Tmhmm,Low_complexity_(Seg):Seg,PROSITE_profiles:PS50317,PROSITE_profiles:PS50324,PROSITE_profiles:PS50328	F1LTF3_RAT	Uncharacterized protein [Source:UniProtKB/TrEMBL;Acc:F1LTF3]
1_65774497_C/-	1	65774497	65774497	C	-	0	0	0	0	0	0	0	0	0	0	0	0	0	0	0	2	0	0	0	0	0	0	0	0	2	2	2	ENSRNOG00000015263	ENSRNOT00000020470	FRAMESHIFT_CODING	543	543	181	-	-	HGVSc=ENSRNOT00000020470.2:c.543delC;HGVSp=ENSRNOP00000020470.1:p.Asn183MetfsX27;DOMAINS=Pfam_domain:PF00001,Superfamily_domain:81321,PROSITE_profiles:PS50262	Olr5	olfactory receptor Olr5 [Source:RefSeq peptide;Acc:NP_001000112]
1_66984017_G/-	1	66984017	66984017	G	-	0	0	0	0	0	0	0	0	0	0	2	2	2	0	0	0	6	0	0	0	2	2	2	0	0	0	0	ENSRNOG00000032568	ENSRNOT00000044754	FRAMESHIFT_CODING	332	332	111	-	-	HGVSc=ENSRNOT00000044754.3:c.332delG;HGVSp=ENSRNOP00000063025.1:p.Ser111IlefsX39;DOMAINS=Pfam_domain:PF00001,Superfamily_domain:81321,PROSITE_profiles:PS50262	Vom1r32	vomeronasal 1 receptor 32 [Source:RefSeq peptide;Acc:NP_001008937]
1_67749038_-/G	1	67749038	67749039	-	G	6	0	0	0	6	6	0	6	6	6	6	6	6	6	1	6	1	0	0	6	6	0	6	6	6	1	6	ENSRNOG00000016930	ENSRNOT00000022977	FRAMESHIFT_CODING	571-572	439-440	147	-	-	HGVSc=ENSRNOT00000022977.5:c.439_440insG;HGVSp=ENSRNOP00000022977.4:p.Ala148GlyfsX13;DOMAINS=Pfam_domain:PF00179,Superfamily_domain:54495,SMART_domain:SM00212	Ube2s	Ubiquitin-conjugating enzyme E2 S [Source:UniProtKB/Swiss-Prot;Acc:B5DFI8]
1_70213589_T/-	1	70213589	70213589	T	-	0	0	0	0	0	0	2	2	0	0	0	0	0	2	2	2	2	0	0	0	0	0	0	0	2	2	2	ENSRNOG00000038492	ENSRNOT00000046243	FRAMESHIFT_CODING	823	823	275	-	-	HGVSc=ENSRNOT00000046243.2:c.823delA;HGVSp=ENSRNOP00000042258.2:p.Ile275LeufsX3;DOMAINS=Pfam_domain:PF01094,Superfamily_domain:53822	F1M6R4_RAT	Uncharacterized protein [Source:UniProtKB/TrEMBL;Acc:D3ZKI4]
1_70213589_T/-	1	70213589	70213589	T	-	0	0	0	0	0	0	2	2	0	0	0	0	0	2	2	2	2	0	0	0	0	0	0	0	2	2	2	ENSRNOG00000038492	ENSRNOT00000003660	FRAMESHIFT_CODING	709	709	237	-	-	HGVSc=ENSRNOT00000003660.4:c.709delA;HGVSp=ENSRNOP00000003660.3:p.Ile237LeufsX3;DOMAINS=Pfam_domain:PF01094,Superfamily_domain:53822	F1M6R4_RAT	Uncharacterized protein [Source:UniProtKB/TrEMBL;Acc:D3ZKI4]
1_70213589_T/-	1	70213589	70213589	T	-	0	0	0	0	0	0	2	2	0	0	0	0	0	2	2	2	2	0	0	0	0	0	0	0	2	2	2	ENSRNOG00000038492	ENSRNOT00000050743	FRAMESHIFT_CODING	835	835	279	-	-	HGVSc=ENSRNOT00000050743.1:c.835delA;HGVSp=ENSRNOP00000045348.1:p.Ile279LeufsX3;DOMAINS=Pfam_domain:PF01094,Superfamily_domain:53822	F1M6R4_RAT	Uncharacterized protein [Source:UniProtKB/TrEMBL;Acc:D3ZKI4]
1_70909234_C/-	1	70909234	70909234	C	-	0	0	0	0	0	0	0	0	0	0	0	0	0	0	0	0	0	0	0	0	2	2	2	0	0	0	0	ENSRNOG00000028365	ENSRNOT00000047949	FRAMESHIFT_CODING	191	191	64	-	-	HGVSc=ENSRNOT00000047949.2:c.191delC;HGVSp=ENSRNOP00000043555.2:p.Phe65LeufsX2;DOMAINS=Pfam_domain:PF01094,Superfamily_domain:53822,Prints_domain:PR01535	F1LTQ6_RAT	Uncharacterized protein [Source:UniProtKB/TrEMBL;Acc:F1LTQ6]
1_70932727_AGAT/-	1	70932727	70932730	AGAT	-	0	0	0	0	0	0	0	0	0	0	0	0	0	0	0	0	0	0	0	0	2	2	2	0	0	0	0	ENSRNOG00000028365	ENSRNOT00000047949	FRAMESHIFT_CODING	1349-1352	1349-1352	450-451	-	-	HGVSc=ENSRNOT00000047949.2:c.1349_1352delAGAT;HGVSp=ENSRNOP00000043555.2:p.Asp452PhefsX41;DOMAINS=Pfam_domain:PF00003,PROSITE_profiles:PS50259	F1LTQ6_RAT	Uncharacterized protein [Source:UniProtKB/TrEMBL;Acc:F1LTQ6]
1_71755882_-/T	1	71755882	71755883	-	T	0	0	0	0	0	0	0	6	0	0	6	0	0	0	0	0	0	0	0	0	2	2	2	0	0	0	0	ENSRNOG00000028882	ENSRNOT00000045214	FRAMESHIFT_CODING	2013-11-10	2013-11-10	4	-	-	HGVSc=ENSRNOT00000045214.1:c.10_11insT;HGVSp=ENSRNOP00000044625.1:p.Leu7PhefsX78	Vom1r45	vomeronasal 1 receptor 45 [Source:RefSeq peptide;Acc:NP_001008940]
1_71866721_T/-	1	71866721	71866721	T	-	0	0	0	0	0	0	0	0	0	0	0	0	0	0	0	0	0	2	2	2	0	0	0	0	2	2	2	ENSRNOG00000034101	ENSRNOT00000051024	FRAMESHIFT_CODING	473	473	158	-	-	HGVSc=ENSRNOT00000051024.3:c.473delA;HGVSp=ENSRNOP00000050883.3:p.Asn158MetfsX2;DOMAINS=Pfam_domain:PF00001,Pfam_domain:PF03402,Superfamily_domain:81321,PROSITE_profiles:PS50262	Vom1r47	vomeronasal 1 receptor 47 [Source:RefSeq peptide;Acc:NP_001008916]
1_71971519_-/T	1	71971519	71971520	-	T	0	0	0	0	0	0	0	0	0	0	0	0	0	0	0	0	0	2	0	2	0	0	0	0	6	2	2	ENSRNOG00000032062	ENSRNOT00000043603	SPLICE_SITE,FRAMESHIFT_CODING	314-315	314-315	105	-	-	HGVSc=ENSRNOT00000043603.1:c.315-1_315insT;HGVSp=ENSRNOP00000048252.1:p.Arg105Ser	RGD1564617	Uncharacterized protein [Source:UniProtKB/TrEMBL;Acc:D3ZDE0]
1_72847047_TT/-	1	72847047	72847048	TT	-	0	0	0	0	0	0	0	0	0	0	0	0	0	0	0	0	0	2	2	2	0	6	0	0	2	2	2	ENSRNOG00000042745	ENSRNOT00000066225	SPLICE_SITE,FRAMESHIFT_CODING	1404-1405	1404-1405	468-469	-	-	HGVSc=ENSRNOT00000066225.1:c.1404_1405delAA;HGVSp=ENSRNOP00000062250.1:p.Lys469IlefsX11;DOMAINS=Low_complexity_(Seg):Seg	LOC682835	Uncharacterized protein [Source:UniProtKB/TrEMBL;Acc:F1LT97]
1_73087040_-/TATA	1	73087040	73087041	-	TATA	0	0	2	0	0	0	0	0	0	0	2	0	0	0	0	0	0	2	2	2	5	2	2	0	2	2	2	ENSRNOG00000031860	ENSRNOT00000052029	FRAMESHIFT_CODING	1097-1098	872-873	291	-	-	HGVSc=ENSRNOT00000052029.3:c.869_872dupTATA;HGVSp=ENSRNOP00000039009.3:p.Val292IlefsX12;DOMAINS=Transmembrane_helices:Tmhmm,Low_complexity_(Seg):Seg	Vom2r34	vomeronasal 2 receptor 34 [Source:RefSeq peptide;Acc:NP_001093127]
1_73799159_AA/-	1	73799159	73799160	AA	-	0	0	0	0	0	0	0	0	0	0	0	0	0	0	0	0	0	2	2	2	0	0	0	0	2	2	2	ENSRNOG00000038348	ENSRNOT00000058393	FRAMESHIFT_CODING	60-61	60-61	20-21	-	-	HGVSc=ENSRNOT00000058393.1:c.60_61delTT;HGVSp=ENSRNOP00000055195.1:p.Phe20LeufsX6;DOMAINS=Transmembrane_helices:Tmhmm,Low_complexity_(Seg):Seg,Cleavage_site_(Signalp):Sigp	F1LU23_RAT	Uncharacterized protein [Source:UniProtKB/TrEMBL;Acc:F1LU23]
1_76231069_-/A	1	76231069	76231070	-	A	0	0	0	0	0	0	0	0	0	0	2	0	0	0	6	2	0	0	0	0	2	2	2	0	0	0	0	ENSRNOG00000038251	ENSRNOT00000058230	FRAMESHIFT_CODING	348-349	348-349	116-117	-	-	HGVSc=ENSRNOT00000058230.2:c.348_349insA;HGVSp=ENSRNOP00000055029.2:p.Thr120AsnfsX11	D3Z8J8_RAT	Uncharacterized protein [Source:UniProtKB/TrEMBL;Acc:D3Z8J8]
1_76232374_-/CT	1	76232374	76232375	-	CT	0	0	0	0	0	0	0	0	0	0	2	0	0	0	0	2	0	0	0	0	0	0	2	0	0	0	0	ENSRNOG00000038251	ENSRNOT00000058230	FRAMESHIFT_CODING	417-418	417-418	139-140	-	-	HGVSc=ENSRNOT00000058230.2:c.417_418insCT;HGVSp=ENSRNOP00000055029.2:p.Phe140LeufsX3	D3Z8J8_RAT	Uncharacterized protein [Source:UniProtKB/TrEMBL;Acc:D3Z8J8]
1_77691926_-/A	1	77691926	77691927	-	A	0	0	0	0	0	0	0	0	0	0	0	0	0	0	0	0	0	2	2	2	0	0	0	0	2	2	2	ENSRNOG00000034000	ENSRNOT00000024155	FRAMESHIFT_CODING	317-318	274-275	92	-	-	HGVSc=ENSRNOT00000024155.4:c.274_275insA;HGVSp=ENSRNOP00000024155.4:p.Asn93LysfsX37;DOMAINS=Pfam_domain:PF07686,Superfamily_domain:48726,SMART_domain:SM00409	D3ZAN0_RAT	Uncharacterized protein [Source:UniProtKB/TrEMBL;Acc:D3ZAN0]
1_78126268_-/A	1	78126268	78126269	-	A	0	2	0	0	2	5	0	2	0	0	2	0	0	2	2	2	0	0	0	2	2	2	2	0	0	0	0	ENSRNOG00000017721	ENSRNOT00000058000	FRAMESHIFT_CODING	1262-1263	1262-1263	421	-	-	HGVSc=ENSRNOT00000058000.2:c.1262_1263insT;HGVSp=ENSRNOP00000054809.2:p.Arg422GlnfsX34;DOMAINS=Pfam_domain:PF07679,Pfam_domain:PF00047,Superfamily_domain:48726,SMART_domain:SM00406,SMART_domain:SM00409,SMART_domain:SM00408,PROSITE_profiles:PS50835	Psg19	carcinoembryonic antigen gene family (CGM3) [Source:RefSeq peptide;Acc:NP_061999]
1_78126268_-/A	1	78126268	78126269	-	A	0	2	0	0	2	5	0	2	0	0	2	0	0	2	2	2	0	0	0	2	2	2	2	0	0	0	0	ENSRNOG00000017721	ENSRNOT00000023915	FRAMESHIFT_CODING	902-903	902-903	301	-	-	HGVSc=ENSRNOT00000023915.4:c.902_903insT;HGVSp=ENSRNOP00000023915.3:p.Arg302GlnfsX34;DOMAINS=Pfam_domain:PF07679,Pfam_domain:PF00047,Superfamily_domain:48726,SMART_domain:SM00406,SMART_domain:SM00409,SMART_domain:SM00408,PROSITE_profiles:PS50835	Psg19	carcinoembryonic antigen gene family (CGM3) [Source:RefSeq peptide;Acc:NP_061999]
1_78175832_A/-	1	78175832	78175832	A	-	0	0	0	0	0	0	0	0	0	0	0	0	0	0	0	0	0	2	2	0	0	0	0	0	2	2	2	ENSRNOG00000026810	ENSRNOT00000031892	FRAMESHIFT_CODING	311	311	104	-	-	HGVSc=ENSRNOT00000031892.2:c.311delA;HGVSp=ENSRNOP00000054788.1:p.Gln104ArgfsX21	F1M4H2_RAT	Uncharacterized protein [Source:UniProtKB/TrEMBL;Acc:F1M4H2]
1_78566447_-/C	1	78566447	78566448	-	C	2	2	6	2	2	2	2	2	2	2	2	2	2	2	2	2	2	2	2	2	2	2	2	2	2	2	2	ENSRNOG00000030127	ENSRNOT00000067214	FRAMESHIFT_CODING	1592-1593	1592-1593	531	-	-	HGVSc=ENSRNOT00000067214.1:c.1592_1593insC;HGVSp=ENSRNOP00000060790.1:p.Trp532LeufsX28;DOMAINS=Pfam_domain:PF00400,Superfamily_domain:50978,SMART_domain:SM00320,PROSITE_profiles:PS50082,PROSITE_profiles:PS50294	Eml2	Echinoderm microtubule-associated protein-like 2 [Source:UniProtKB/Swiss-Prot;Acc:Q6P6T4]
1_78566447_-/C	1	78566447	78566448	-	C	2	2	6	2	2	2	2	2	2	2	2	2	2	2	2	2	2	2	2	2	2	2	2	2	2	2	2	ENSRNOG00000030127	ENSRNOT00000067473	FRAMESHIFT_CODING	1554-1555	1532-1533	511	-	-	HGVSc=ENSRNOT00000067473.1:c.1532_1533insC;HGVSp=ENSRNOP00000062991.1:p.Trp512LeufsX28;DOMAINS=Pfam_domain:PF00400,Superfamily_domain:50978,SMART_domain:SM00320,PROSITE_profiles:PS50082,PROSITE_profiles:PS50294	Eml2	Echinoderm microtubule-associated protein-like 2 [Source:UniProtKB/Swiss-Prot;Acc:Q6P6T4]
1_78566447_-/C	1	78566447	78566448	-	C	2	2	6	2	2	2	2	2	2	2	2	2	2	2	2	2	2	2	2	2	2	2	2	2	2	2	2	ENSRNOG00000030127	ENSRNOT00000041215	FRAMESHIFT_CODING	2010-2011	1487-1488	496	-	-	HGVSc=ENSRNOT00000041215.3:c.1487_1488insC;HGVSp=ENSRNOP00000046691.3:p.Trp497LeufsX28;DOMAINS=Pfam_domain:PF00400,Superfamily_domain:50978,SMART_domain:SM00320,PROSITE_profiles:PS50082,PROSITE_profiles:PS50294	Eml2	Echinoderm microtubule-associated protein-like 2 [Source:UniProtKB/Swiss-Prot;Acc:Q6P6T4]
1_80068296_-/AGCT	1	80068296	80068297	-	AGCT	0	0	0	0	2	0	0	2	0	0	0	0	0	0	0	0	0	0	0	0	0	0	0	0	0	0	0	ENSRNOG00000027981	ENSRNOT00000034176	FRAMESHIFT_CODING	402-403	402-403	134-135	-	-	HGVSc=ENSRNOT00000034176.2:c.402_403insAGCT;HGVSp=ENSRNOP00000034779.2:p.Asp135SerfsX2;DOMAINS=Low_complexity_(Seg):Seg	D3ZL51_RAT	Uncharacterized protein [Source:UniProtKB/TrEMBL;Acc:D3ZL51]
1_80209638_-/ATCA	1	80209638	80209639	-	ATCA	2	0	0	0	2	1	5	2	2	2	2	2	2	2	2	5	2	2	0	2	2	2	5	2	2	2	5	ENSRNOG00000020130	ENSRNOT00000064956	FRAMESHIFT_CODING	62-63	58-59	20	-	-	HGVSc=ENSRNOT00000064956.1:c.58_59insATCA;HGVSp=ENSRNOP00000058826.1:p.Leu20HisfsX7	Arhgef1	Rho guanine nucleotide exchange factor 1 [Source:UniProtKB/Swiss-Prot;Acc:Q9Z1I6]
1_80209638_-/ATCA	1	80209638	80209639	-	ATCA	2	0	0	0	2	1	5	2	2	2	2	2	2	2	2	5	2	2	0	2	2	2	5	2	2	2	5	ENSRNOG00000020130	ENSRNOT00000032924	FRAMESHIFT_CODING	58-59	58-59	20	-	-	HGVSc=ENSRNOT00000032924.4:c.58_59insATCA;HGVSp=ENSRNOP00000037043.4:p.Leu20HisfsX62;DOMAINS=Low_complexity_(Seg):Seg	Arhgef1	Rho guanine nucleotide exchange factor 1 [Source:UniProtKB/Swiss-Prot;Acc:Q9Z1I6]
1_80209638_-/ATCA	1	80209638	80209639	-	ATCA	2	0	0	0	2	1	5	2	2	2	2	2	2	2	2	5	2	2	0	2	2	2	5	2	2	2	5	ENSRNOG00000020130	ENSRNOT00000027379	FRAMESHIFT_CODING	58-59	58-59	20	-	-	HGVSc=ENSRNOT00000027379.5:c.58_59insATCA;HGVSp=ENSRNOP00000027379.5:p.Leu20HisfsX62;DOMAINS=Low_complexity_(Seg):Seg	Arhgef1	Rho guanine nucleotide exchange factor 1 [Source:UniProtKB/Swiss-Prot;Acc:Q9Z1I6]
1_80209638_-/ATCA	1	80209638	80209639	-	ATCA	2	0	0	0	2	1	5	2	2	2	2	2	2	2	2	5	2	2	0	2	2	2	5	2	2	2	5	ENSRNOG00000020130	ENSRNOT00000044886	FRAMESHIFT_CODING	58-59	58-59	20	-	-	HGVSc=ENSRNOT00000044886.1:c.58_59insATCA;HGVSp=ENSRNOP00000041340.1:p.Leu20HisfsX62;DOMAINS=Low_complexity_(Seg):Seg	Arhgef1	Rho guanine nucleotide exchange factor 1 [Source:UniProtKB/Swiss-Prot;Acc:Q9Z1I6]
1_80209638_-/ATCA	1	80209638	80209639	-	ATCA	2	0	0	0	2	1	5	2	2	2	2	2	2	2	2	5	2	2	0	2	2	2	5	2	2	2	5	ENSRNOG00000020130	ENSRNOT00000065865	FRAMESHIFT_CODING	160-161	58-59	20	-	-	HGVSc=ENSRNOT00000065865.1:c.58_59insATCA;HGVSp=ENSRNOP00000059325.1:p.Leu20HisfsX7	Arhgef1	Rho guanine nucleotide exchange factor 1 [Source:UniProtKB/Swiss-Prot;Acc:Q9Z1I6]
1_80209647_-/A	1	80209647	80209648	-	A	2	2	0	0	2	0	5	2	2	2	2	2	2	2	2	5	2	2	2	2	2	2	5	2	2	2	5	ENSRNOG00000020130	ENSRNOT00000064956	SPLICE_SITE,FRAMESHIFT_CODING	71-72	67-68	23	-	-	HGVSc=ENSRNOT00000064956.1:c.67_68insA;HGVSp=ENSRNOP00000058826.1:p.Gly23GlufsX3	Arhgef1	Rho guanine nucleotide exchange factor 1 [Source:UniProtKB/Swiss-Prot;Acc:Q9Z1I6]
1_80209647_-/A	1	80209647	80209648	-	A	2	2	0	0	2	0	5	2	2	2	2	2	2	2	2	5	2	2	2	2	2	2	5	2	2	2	5	ENSRNOG00000020130	ENSRNOT00000065865	SPLICE_SITE,FRAMESHIFT_CODING	169-170	67-68	23	-	-	HGVSc=ENSRNOT00000065865.1:c.67_68insA;HGVSp=ENSRNOP00000059325.1:p.Gly23GlufsX3	Arhgef1	Rho guanine nucleotide exchange factor 1 [Source:UniProtKB/Swiss-Prot;Acc:Q9Z1I6]
1_80209654_-/A	1	80209654	80209655	-	A	2	2	2	0	2	0	5	2	2	2	2	2	2	2	2	5	2	2	2	2	2	2	5	2	2	2	5	ENSRNOG00000020130	ENSRNOT00000064956	SPLICE_SITE,FRAMESHIFT_CODING	74-75	70-71	24	-	-	HGVSc=ENSRNOT00000064956.1:c.70_71insA;HGVSp=ENSRNOP00000058826.1:p.Ala24AspfsX2	Arhgef1	Rho guanine nucleotide exchange factor 1 [Source:UniProtKB/Swiss-Prot;Acc:Q9Z1I6]
1_80209654_-/A	1	80209654	80209655	-	A	2	2	2	0	2	0	5	2	2	2	2	2	2	2	2	5	2	2	2	2	2	2	5	2	2	2	5	ENSRNOG00000020130	ENSRNOT00000065865	SPLICE_SITE,FRAMESHIFT_CODING	172-173	70-71	24	-	-	HGVSc=ENSRNOT00000065865.1:c.70_71insA;HGVSp=ENSRNOP00000059325.1:p.Ala24AspfsX2	Arhgef1	Rho guanine nucleotide exchange factor 1 [Source:UniProtKB/Swiss-Prot;Acc:Q9Z1I6]
1_80209655_-/TT	1	80209655	80209656	-	TT	0	2	0	2	2	2	5	2	0	2	2	2	2	2	2	5	2	0	2	2	2	2	5	2	0	0	5	ENSRNOG00000020130	ENSRNOT00000064956	SPLICE_SITE,FRAMESHIFT_CODING	75-76	71-72	24	-	-	HGVSc=ENSRNOT00000064956.1:c.71_72insTT;HGVSp=ENSRNOP00000058826.1:p.Glu25LeufsX25	Arhgef1	Rho guanine nucleotide exchange factor 1 [Source:UniProtKB/Swiss-Prot;Acc:Q9Z1I6]
1_80209655_-/TT	1	80209655	80209656	-	TT	0	2	0	2	2	2	5	2	0	2	2	2	2	2	2	5	2	0	2	2	2	2	5	2	0	0	5	ENSRNOG00000020130	ENSRNOT00000065865	SPLICE_SITE,FRAMESHIFT_CODING	173-174	71-72	24	-	-	HGVSc=ENSRNOT00000065865.1:c.71_72insTT;HGVSp=ENSRNOP00000059325.1:p.Glu25LeufsX25	Arhgef1	Rho guanine nucleotide exchange factor 1 [Source:UniProtKB/Swiss-Prot;Acc:Q9Z1I6]
1_80209661_-/T	1	80209661	80209662	-	T	2	2	0	0	2	0	5	2	2	0	2	2	2	2	2	5	2	2	2	2	2	2	5	2	2	2	5	ENSRNOG00000020130	ENSRNOT00000064956	FRAMESHIFT_CODING	81-82	77-78	26	-	-	HGVSc=ENSRNOT00000064956.1:c.77_78insT;HGVSp=ENSRNOP00000058826.1:p.Lys26AsnfsX53	Arhgef1	Rho guanine nucleotide exchange factor 1 [Source:UniProtKB/Swiss-Prot;Acc:Q9Z1I6]
1_80209661_-/T	1	80209661	80209662	-	T	2	2	0	0	2	0	5	2	2	0	2	2	2	2	2	5	2	2	2	2	2	2	5	2	2	2	5	ENSRNOG00000020130	ENSRNOT00000065865	FRAMESHIFT_CODING	179-180	77-78	26	-	-	HGVSc=ENSRNOT00000065865.1:c.77_78insT;HGVSp=ENSRNOP00000059325.1:p.Lys26AsnfsX53	Arhgef1	Rho guanine nucleotide exchange factor 1 [Source:UniProtKB/Swiss-Prot;Acc:Q9Z1I6]
1_80209662_-/A	1	80209662	80209663	-	A	2	2	2	2	2	0	5	2	2	2	2	2	2	2	2	5	2	2	2	2	2	2	5	0	2	2	5	ENSRNOG00000020130	ENSRNOT00000064956	FRAMESHIFT_CODING	82-83	78-79	26-27	-	-	HGVSc=ENSRNOT00000064956.1:c.78_79insA;HGVSp=ENSRNOP00000058826.1:p.Thr27AsnfsX52	Arhgef1	Rho guanine nucleotide exchange factor 1 [Source:UniProtKB/Swiss-Prot;Acc:Q9Z1I6]
1_80209662_-/A	1	80209662	80209663	-	A	2	2	2	2	2	0	5	2	2	2	2	2	2	2	2	5	2	2	2	2	2	2	5	0	2	2	5	ENSRNOG00000020130	ENSRNOT00000065865	FRAMESHIFT_CODING	180-181	78-79	26-27	-	-	HGVSc=ENSRNOT00000065865.1:c.78_79insA;HGVSp=ENSRNOP00000059325.1:p.Thr27AsnfsX52	Arhgef1	Rho guanine nucleotide exchange factor 1 [Source:UniProtKB/Swiss-Prot;Acc:Q9Z1I6]
1_80209664_-/T	1	80209664	80209665	-	T	2	1	2	2	2	6	0	2	2	1	2	2	2	2	1	5	1	2	2	1	1	0	2	2	6	2	5	ENSRNOG00000020130	ENSRNOT00000064956	FRAMESHIFT_CODING	84-85	80-81	27	-	-	HGVSc=ENSRNOT00000064956.1:c.80_81insT;HGVSp=ENSRNOP00000058826.1:p.Glu28GlyfsX51	Arhgef1	Rho guanine nucleotide exchange factor 1 [Source:UniProtKB/Swiss-Prot;Acc:Q9Z1I6]
1_80209664_-/T	1	80209664	80209665	-	T	2	1	2	2	2	6	0	2	2	1	2	2	2	2	1	5	1	2	2	1	1	0	2	2	6	2	5	ENSRNOG00000020130	ENSRNOT00000065865	FRAMESHIFT_CODING	182-183	80-81	27	-	-	HGVSc=ENSRNOT00000065865.1:c.80_81insT;HGVSp=ENSRNOP00000059325.1:p.Glu28GlyfsX51	Arhgef1	Rho guanine nucleotide exchange factor 1 [Source:UniProtKB/Swiss-Prot;Acc:Q9Z1I6]
1_80209672_-/T	1	80209672	80209673	-	T	2	2	0	0	2	0	2	2	2	5	2	2	2	2	2	5	2	2	2	2	2	0	0	2	2	2	5	ENSRNOG00000020130	ENSRNOT00000064956	FRAMESHIFT_CODING	92-93	88-89	30	-	-	HGVSc=ENSRNOT00000064956.1:c.88_89insT;HGVSp=ENSRNOP00000058826.1:p.Gly30ValfsX49	Arhgef1	Rho guanine nucleotide exchange factor 1 [Source:UniProtKB/Swiss-Prot;Acc:Q9Z1I6]
1_80209672_-/T	1	80209672	80209673	-	T	2	2	0	0	2	0	2	2	2	5	2	2	2	2	2	5	2	2	2	2	2	0	0	2	2	2	5	ENSRNOG00000020130	ENSRNOT00000032924	FRAMESHIFT_CODING	68-69	68-69	23	-	-	HGVSc=ENSRNOT00000032924.4:c.68_69insT;HGVSp=ENSRNOP00000037043.4:p.Thr24AspfsX57;DOMAINS=Low_complexity_(Seg):Seg	Arhgef1	Rho guanine nucleotide exchange factor 1 [Source:UniProtKB/Swiss-Prot;Acc:Q9Z1I6]
1_80209672_-/T	1	80209672	80209673	-	T	2	2	0	0	2	0	2	2	2	5	2	2	2	2	2	5	2	2	2	2	2	0	0	2	2	2	5	ENSRNOG00000020130	ENSRNOT00000027379	FRAMESHIFT_CODING	68-69	68-69	23	-	-	HGVSc=ENSRNOT00000027379.5:c.68_69insT;HGVSp=ENSRNOP00000027379.5:p.Thr24AspfsX57;DOMAINS=Low_complexity_(Seg):Seg	Arhgef1	Rho guanine nucleotide exchange factor 1 [Source:UniProtKB/Swiss-Prot;Acc:Q9Z1I6]
1_80209672_-/T	1	80209672	80209673	-	T	2	2	0	0	2	0	2	2	2	5	2	2	2	2	2	5	2	2	2	2	2	0	0	2	2	2	5	ENSRNOG00000020130	ENSRNOT00000044886	FRAMESHIFT_CODING	68-69	68-69	23	-	-	HGVSc=ENSRNOT00000044886.1:c.68_69insT;HGVSp=ENSRNOP00000041340.1:p.Thr24AspfsX57;DOMAINS=Low_complexity_(Seg):Seg	Arhgef1	Rho guanine nucleotide exchange factor 1 [Source:UniProtKB/Swiss-Prot;Acc:Q9Z1I6]
1_80209672_-/T	1	80209672	80209673	-	T	2	2	0	0	2	0	2	2	2	5	2	2	2	2	2	5	2	2	2	2	2	0	0	2	2	2	5	ENSRNOG00000020130	ENSRNOT00000065865	FRAMESHIFT_CODING	190-191	88-89	30	-	-	HGVSc=ENSRNOT00000065865.1:c.88_89insT;HGVSp=ENSRNOP00000059325.1:p.Gly30ValfsX49	Arhgef1	Rho guanine nucleotide exchange factor 1 [Source:UniProtKB/Swiss-Prot;Acc:Q9Z1I6]
1_80209674_-/G	1	80209674	80209675	-	G	2	2	0	5	2	0	2	2	2	5	2	2	2	2	2	5	2	2	2	2	2	2	5	2	2	2	5	ENSRNOG00000020130	ENSRNOT00000064956	FRAMESHIFT_CODING	94-95	90-91	30-31	-	-	HGVSc=ENSRNOT00000064956.1:c.90_91insG;HGVSp=ENSRNOP00000058826.1:p.Gln31AlafsX48	Arhgef1	Rho guanine nucleotide exchange factor 1 [Source:UniProtKB/Swiss-Prot;Acc:Q9Z1I6]
1_80209674_-/G	1	80209674	80209675	-	G	2	2	0	5	2	0	2	2	2	5	2	2	2	2	2	5	2	2	2	2	2	2	5	2	2	2	5	ENSRNOG00000020130	ENSRNOT00000032924	FRAMESHIFT_CODING	70-71	70-71	24	-	-	HGVSc=ENSRNOT00000032924.4:c.70_71insG;HGVSp=ENSRNOP00000037043.4:p.Thr24SerfsX57;DOMAINS=Low_complexity_(Seg):Seg	Arhgef1	Rho guanine nucleotide exchange factor 1 [Source:UniProtKB/Swiss-Prot;Acc:Q9Z1I6]
1_80209674_-/G	1	80209674	80209675	-	G	2	2	0	5	2	0	2	2	2	5	2	2	2	2	2	5	2	2	2	2	2	2	5	2	2	2	5	ENSRNOG00000020130	ENSRNOT00000027379	FRAMESHIFT_CODING	70-71	70-71	24	-	-	HGVSc=ENSRNOT00000027379.5:c.70_71insG;HGVSp=ENSRNOP00000027379.5:p.Thr24SerfsX57;DOMAINS=Low_complexity_(Seg):Seg	Arhgef1	Rho guanine nucleotide exchange factor 1 [Source:UniProtKB/Swiss-Prot;Acc:Q9Z1I6]
1_80209674_-/G	1	80209674	80209675	-	G	2	2	0	5	2	0	2	2	2	5	2	2	2	2	2	5	2	2	2	2	2	2	5	2	2	2	5	ENSRNOG00000020130	ENSRNOT00000044886	FRAMESHIFT_CODING	70-71	70-71	24	-	-	HGVSc=ENSRNOT00000044886.1:c.70_71insG;HGVSp=ENSRNOP00000041340.1:p.Thr24SerfsX57;DOMAINS=Low_complexity_(Seg):Seg	Arhgef1	Rho guanine nucleotide exchange factor 1 [Source:UniProtKB/Swiss-Prot;Acc:Q9Z1I6]
1_80209674_-/G	1	80209674	80209675	-	G	2	2	0	5	2	0	2	2	2	5	2	2	2	2	2	5	2	2	2	2	2	2	5	2	2	2	5	ENSRNOG00000020130	ENSRNOT00000065865	FRAMESHIFT_CODING	192-193	90-91	30-31	-	-	HGVSc=ENSRNOT00000065865.1:c.90_91insG;HGVSp=ENSRNOP00000059325.1:p.Gln31AlafsX48	Arhgef1	Rho guanine nucleotide exchange factor 1 [Source:UniProtKB/Swiss-Prot;Acc:Q9Z1I6]
1_80394566_A/-	1	80394566	80394566	A	-	0	2	0	0	0	6	2	6	2	2	2	2	2	2	2	2	0	0	2	6	0	0	6	0	0	0	0	ENSRNOG00000020362	ENSRNOT00000027583	SPLICE_SITE,FRAMESHIFT_CODING	2032	1910	637	-	-	HGVSc=ENSRNOT00000027583.4:c.1910delA;HGVSp=ENSRNOP00000061367.1:p.His637ProfsX147;DOMAINS=Superfamily_domain:57667,SMART_domain:SM00355,PROSITE_profiles:PS50157	Znf574	Zinc finger protein 574 [Source:UniProtKB/Swiss-Prot;Acc:Q504L7]
1_80394577_T/-	1	80394577	80394577	T	-	2	2	0	2	2	0	2	2	2	2	2	2	2	2	2	2	2	0	2	2	2	2	0	2	2	2	2	ENSRNOG00000020362	ENSRNOT00000027583	SPLICE_SITE,FRAMESHIFT_CODING	2043	1921	641	-	-	HGVSc=ENSRNOT00000027583.4:c.1921delT;HGVSp=ENSRNOP00000061367.1:p.Ser641ProfsX143;DOMAINS=Superfamily_domain:57667,SMART_domain:SM00355,PROSITE_profiles:PS50157	Znf574	Zinc finger protein 574 [Source:UniProtKB/Swiss-Prot;Acc:Q504L7]
1_80832666_-/T	1	80832666	80832667	-	T	0	0	0	0	0	0	0	0	0	0	2	0	0	0	0	0	0	0	0	0	0	0	0	0	0	0	0	ENSRNOG00000020596	ENSRNOT00000027960	FRAMESHIFT_CODING	749-750	744-745	248-249	-	-	HGVSc=ENSRNOT00000027960.5:c.744_745insT;HGVSp=ENSRNOP00000027960.5:p.Ser249PhefsX2	Atp5sl	ATP synthase subunit s-like protein [Source:UniProtKB/Swiss-Prot;Acc:Q5I0I4]
1_80832666_-/T	1	80832666	80832667	-	T	0	0	0	0	0	0	0	0	0	0	2	0	0	0	0	0	0	0	0	0	0	0	0	0	0	0	0	ENSRNOG00000020596	ENSRNOT00000066572	FRAMESHIFT_CODING	741-742	741-742	247-248	-	-	HGVSc=ENSRNOT00000066572.1:c.741_742insT;HGVSp=ENSRNOP00000062632.1:p.Ser248PhefsX2	Atp5sl	ATP synthase subunit s-like protein [Source:UniProtKB/Swiss-Prot;Acc:Q5I0I4]
1_81084308_-/T	1	81084308	81084309	-	T	0	2	0	6	1	0	1	2	0	0	2	0	0	2	2	2	0	1	2	1	0	2	2	0	1	2	2	ENSRNOG00000028852	ENSRNOT00000068536	FRAMESHIFT_CODING	196-197	196-197	66	-	-	HGVSc=ENSRNOT00000068536.1:c.196dupA;HGVSp=ENSRNOP00000063514.1:p.Met66AsnfsX13;DOMAINS=Superfamily_domain:54928	Q66H37_RAT	Uncharacterized protein [Source:UniProtKB/TrEMBL;Acc:F1M1L6]
1_81084308_-/T	1	81084308	81084309	-	T	0	2	0	6	1	0	1	2	0	0	2	0	0	2	2	2	0	1	2	1	0	2	2	0	1	2	2	ENSRNOG00000028852	ENSRNOT00000049588	FRAMESHIFT_CODING	196-197	196-197	66	-	-	HGVSc=ENSRNOT00000049588.3:c.196dupA;HGVSp=ENSRNOP00000040687.3:p.Met66AsnfsX13;DOMAINS=Superfamily_domain:54928	Q66H37_RAT	Uncharacterized protein [Source:UniProtKB/TrEMBL;Acc:F1M1L6]
1_82119874_CCTG/-	1	82119874	82119877	CCTG	-	0	0	0	0	0	0	0	0	0	0	2	0	0	0	2	2	0	0	0	0	0	2	2	0	0	0	0	ENSRNOG00000037725	ENSRNOT00000041995	FRAMESHIFT_CODING	766-769	766-769	256-257	-	-	HGVSc=ENSRNOT00000041995.3:c.766_769delCAGG;HGVSp=ENSRNOP00000041954.3:p.Gln256MetfsX9;DOMAINS=Coiled-coils_(Ncoils):ncoils,Low_complexity_(Seg):Seg	F1LP94_RAT	Uncharacterized protein [Source:UniProtKB/TrEMBL;Acc:D3ZXI5]
1_82251716_C/-	1	82251716	82251716	C	-	0	0	0	0	2	0	0	2	0	0	0	0	0	0	0	0	0	2	2	0	0	0	0	0	2	2	2	ENSRNOG00000001500	ENSRNOT00000057238	FRAMESHIFT_CODING	6	6	2	-	-	HGVSc=ENSRNOT00000057238.2:c.6delG;HGVSp=ENSRNOP00000054063.2:p.Ile3PhefsX39;DOMAINS=SMART_domain:SM00176,TIGRFAM_domain:TIGR00231	Rab4b	Ras-related protein Rab-4B [Source:UniProtKB/Swiss-Prot;Acc:P51146]
1_82255159_AG/-	1	82255159	82255160	AG	-	0	2	0	0	0	0	0	0	0	0	0	0	0	2	0	2	0	0	0	2	0	0	0	0	0	0	0	ENSRNOG00000001499	ENSRNOT00000002048	FRAMESHIFT_CODING	420-421	411-412	137-138	-	-	HGVSc=ENSRNOT00000002048.3:c.411_412delCT;HGVSp=ENSRNOP00000002048.3:p.Phe139;DOMAINS=Low_complexity_(Seg):Seg	Mia	Melanoma-derived growth regulatory protein [Source:UniProtKB/Swiss-Prot;Acc:Q62946]
1_82255160_G/-	1	82255160	82255160	-	A	0	0	0	0	2	0	2	2	0	0	2	0	0	0	2	2	0	2	2	2	0	2	2	0	2	1	1	ENSRNOG00000001499	ENSRNOT00000002048	FRAMESHIFT_CODING	420	411	137	-	-	HGVSc=ENSRNOT00000002048.3:c.411delC;HGVSp=ENSRNOP00000002048.3:p.Phe139;DOMAINS=Low_complexity_(Seg):Seg	Mia	Melanoma-derived growth regulatory protein [Source:UniProtKB/Swiss-Prot;Acc:Q62946]
1_82255161_-/A	1	82255161	82255162	-	A	0	0	0	0	2	0	2	2	0	0	2	0	0	0	2	2	0	2	2	2	0	2	2	0	2	1	1	ENSRNOG00000001499	ENSRNOT00000002048	FRAMESHIFT_CODING	419-420	410-411	137	-	-	HGVSc=ENSRNOT00000002048.3:c.410dupT;HGVSp=ENSRNOP00000002048.3:p.Phe138Leu;DOMAINS=Low_complexity_(Seg):Seg	Mia	Melanoma-derived growth regulatory protein [Source:UniProtKB/Swiss-Prot;Acc:Q62946]
1_82255172_-/AG	1	82255172	82255173	-	AG	0	0	0	0	0	0	0	0	0	0	2	0	0	0	2	2	0	0	0	0	0	2	2	0	0	0	0	ENSRNOG00000001499	ENSRNOT00000002048	FRAMESHIFT_CODING	408-409	399-400	133-134	-	-	HGVSc=ENSRNOT00000002048.3:c.398_399dupCT;HGVSp=ENSRNOP00000002048.3:p.Phe134Leu;DOMAINS=Low_complexity_(Seg):Seg	Mia	Melanoma-derived growth regulatory protein [Source:UniProtKB/Swiss-Prot;Acc:Q62946]
1_82388485_-/T	1	82388485	82388486	-	T	0	2	0	0	0	0	2	0	0	0	2	0	0	2	2	2	0	0	0	2	0	2	2	0	0	0	0	ENSRNOG00000020871	ENSRNOT00000050433	SPLICE_SITE,FRAMESHIFT_CODING	919-920	918-919	306-307	-	-	HGVSc=ENSRNOT00000050433.2:c.918dupA;HGVSp=ENSRNOP00000050641.2:p.Ser307Ile	D3ZB23_RAT	Uncharacterized protein [Source:UniProtKB/TrEMBL;Acc:D3Z8U9]
1_82906619_-/A	1	82906619	82906620	-	A	0	2	0	0	0	0	0	2	0	0	2	0	0	2	0	0	0	2	2	2	2	0	0	0	2	2	2	ENSRNOG00000028124	ENSRNOT00000066605	FRAMESHIFT_CODING	341-342	341-342	114	-	-	HGVSc=ENSRNOT00000066605.1:c.341_342insA;HGVSp=ENSRNOP00000062932.1:p.Lys118Glu	D4A801_RAT	Uncharacterized protein [Source:UniProtKB/TrEMBL;Acc:D3ZFG2]
1_83639775_-/C	1	83639775	83639776	-	C	0	0	0	0	0	0	0	0	0	0	0	0	0	0	0	0	0	2	2	0	0	0	0	0	2	2	2	ENSRNOG00000043368	ENSRNOT00000063788	FRAMESHIFT_CODING	388-389	388-389	130	-	-	HGVSc=ENSRNOT00000063788.1:c.388_389insC;HGVSp=ENSRNOP00000060186.1:p.His132ProfsX42;DOMAINS=Low_complexity_(Seg):Seg	D3ZI48_RAT	Uncharacterized protein [Source:UniProtKB/TrEMBL;Acc:D3ZI48]
1_84000410_CTGCCCTG/-	1	84000410	84000417	CTGCCCTG	-	0	2	0	0	0	0	0	0	0	0	0	0	0	2	0	0	0	0	0	0	0	0	0	0	0	0	0	ENSRNOG00000020389	ENSRNOT00000064839	FRAMESHIFT_CODING	1222-1229	1118-1125	373-375	-	-	HGVSc=ENSRNOT00000064839.1:c.1118_1125delCTGCCCTG;HGVSp=ENSRNOP00000063317.1:p.Leu375Arg	Capn12	calpain-12 [Source:RefSeq peptide;Acc:NP_001104278]
1_84179499_A/-	1	84179499	84179499	A	-	0	2	0	0	0	0	0	0	0	0	0	0	0	2	0	0	0	0	0	0	0	0	0	0	0	0	0	ENSRNOG00000020557	ENSRNOT00000027893	SPLICE_SITE,FRAMESHIFT_CODING	10268	10268	3423	-	-	HGVSc=ENSRNOT00000027893.5:c.10268delT;HGVSp=ENSRNOP00000027893.5:p.Pro3424HisfsX20;DOMAINS=Low_complexity_(Seg):Seg	F1LRP1_RAT	Uncharacterized protein [Source:UniProtKB/TrEMBL;Acc:F1LMY4]
1_84179502_C/-	1	84179502	84179502	C	-	0	2	0	0	0	0	2	0	0	0	0	0	0	2	0	0	0	2	2	0	0	0	0	0	2	2	2	ENSRNOG00000020557	ENSRNOT00000027893	FRAMESHIFT_CODING	10265	10265	3422	-	-	HGVSc=ENSRNOT00000027893.5:c.10265delG;HGVSp=ENSRNOP00000027893.5:p.Arg3422ProfsX22;DOMAINS=Low_complexity_(Seg):Seg	F1LRP1_RAT	Uncharacterized protein [Source:UniProtKB/TrEMBL;Acc:F1LMY4]
1_84193067_C/-	1	84193067	84193067	C	-	2	2	0	2	2	2	2	2	2	2	2	2	2	2	2	2	2	2	2	2	2	2	2	2	2	2	2	ENSRNOG00000020557	ENSRNOT00000064639	FRAMESHIFT_CODING	7703	7703	2568	-	-	HGVSc=ENSRNOT00000064639.1:c.7703delG;HGVSp=ENSRNOP00000063068.1:p.Gly2568AlafsX128	F1LRP1_RAT	Uncharacterized protein [Source:UniProtKB/TrEMBL;Acc:F1LMY4]
1_84193067_C/-	1	84193067	84193067	C	-	2	2	0	2	2	2	2	2	2	2	2	2	2	2	2	2	2	2	2	2	2	2	2	2	2	2	2	ENSRNOG00000020557	ENSRNOT00000027893	FRAMESHIFT_CODING	7703	7703	2568	-	-	HGVSc=ENSRNOT00000027893.5:c.7703delG;HGVSp=ENSRNOP00000027893.5:p.Gly2568AlafsX128	F1LRP1_RAT	Uncharacterized protein [Source:UniProtKB/TrEMBL;Acc:F1LMY4]
1_84193073_-/A	1	84193073	84193074	-	A	2	2	0	2	2	2	2	2	2	2	2	2	2	2	2	2	2	2	2	2	1	2	2	2	2	2	2	ENSRNOG00000020557	ENSRNOT00000064639	FRAMESHIFT_CODING	7697-7698	7697-7698	2566	-	-	HGVSc=ENSRNOT00000064639.1:c.7697dupT;HGVSp=ENSRNOP00000063068.1:p.Leu2566PhefsX36	F1LRP1_RAT	Uncharacterized protein [Source:UniProtKB/TrEMBL;Acc:F1LMY4]
1_84193073_-/A	1	84193073	84193074	-	A	2	2	0	2	2	2	2	2	2	2	2	2	2	2	2	2	2	2	2	2	1	2	2	2	2	2	2	ENSRNOG00000020557	ENSRNOT00000027893	FRAMESHIFT_CODING	7697-7698	7697-7698	2566	-	-	HGVSc=ENSRNOT00000027893.5:c.7697dupT;HGVSp=ENSRNOP00000027893.5:p.Leu2566PhefsX36	F1LRP1_RAT	Uncharacterized protein [Source:UniProtKB/TrEMBL;Acc:F1LMY4]
1_84241927_-/TG	1	84241927	84241928	-	TG	0	2	0	0	0	0	2	2	0	0	2	2	1	2	0	0	0	2	2	2	2	0	0	0	2	2	2	ENSRNOG00000037589	ENSRNOT00000056979	FRAMESHIFT_CODING	713-714	713-714	238	-	-	HGVSc=ENSRNOT00000056979.1:c.712_713dupCA;HGVSp=ENSRNOP00000053813.1:p.Thr239Ile;DOMAINS=Low_complexity_(Seg):Seg,PROSITE_profiles:PS50316	F1LXH8_RAT	Uncharacterized protein [Source:UniProtKB/TrEMBL;Acc:F1LXH8]
1_84260538_A/-	1	84260538	84260538	A	-	0	5	0	0	2	2	0	0	0	0	0	0	0	0	2	2	0	0	0	0	0	0	0	5	0	0	0	ENSRNOG00000037589	ENSRNOT00000056979	SPLICE_SITE,FRAMESHIFT_CODING	454	454	152	-	-	HGVSc=ENSRNOT00000056979.1:c.454delT;HGVSp=ENSRNOP00000053813.1:p.Tyr152IlefsX16;DOMAINS=Transmembrane_helices:Tmhmm,Low_complexity_(Seg):Seg,PROSITE_profiles:PS50316,PROSITE_profiles:PS50328	F1LXH8_RAT	Uncharacterized protein [Source:UniProtKB/TrEMBL;Acc:F1LXH8]
1_84365564_-/TG	1	84365564	84365565	-	TG	0	2	5	0	0	2	0	2	0	0	2	2	2	2	2	0	0	0	5	2	2	0	0	0	0	2	2	ENSRNOG00000037589	ENSRNOT00000056979	FRAMESHIFT_CODING	233-234	233-234	78	-	-	HGVSc=ENSRNOT00000056979.1:c.233_234insCA;HGVSp=ENSRNOP00000053813.1:p.Ile81ThrfsX5;DOMAINS=Transmembrane_helices:Tmhmm,Low_complexity_(Seg):Seg,PROSITE_profiles:PS50316	F1LXH8_RAT	Uncharacterized protein [Source:UniProtKB/TrEMBL;Acc:F1LXH8]
1_86538066_T/-	1	86538066	86538066	T	-	0	2	0	2	2	2	2	2	0	0	2	2	2	2	2	2	2	2	2	2	0	0	0	0	2	2	2	ENSRNOG00000037414	ENSRNOT00000056614	FRAMESHIFT_CODING	112	112	38	-	-	HGVSc=ENSRNOT00000056614.1:c.112delA;HGVSp=ENSRNOP00000053453.1:p.Ile38SerfsX10;DOMAINS=Pfam_domain:PF09252,Superfamily_domain:48201	LOC494538	Uncharacterized protein [Source:UniProtKB/TrEMBL;Acc:F1LN19]
1_86696698_-/T	1	86696698	86696699	-	T	0	0	0	0	0	0	0	0	1	0	0	0	0	0	0	0	0	0	0	0	0	0	0	0	6	0	1	ENSRNOG00000021129	ENSRNOT00000028688	SPLICE_SITE,FRAMESHIFT_CODING	2162-2163	2162-2163	721	-	-	HGVSc=ENSRNOT00000028688.4:c.2163-1_2163insA;HGVSp=ENSRNOP00000028688.4:p.Asp722GlyfsX19	RGD1308428	Uncharacterized protein [Source:UniProtKB/TrEMBL;Acc:F1M037]
1_86802796_-/GT	1	86802796	86802797	-	GT	0	1	1	1	1	1	0	1	0	0	1	1	1	1	1	1	0	0	0	0	1	1	1	1	0	0	0	ENSRNOG00000021133	ENSRNOT00000028690	FRAMESHIFT_CODING	1380-1381	1274-1275	425	-	-	HGVSc=ENSRNOT00000028690.5:c.1274_1275insAC;HGVSp=ENSRNOP00000028690.5:p.Ser425Arg;DOMAINS=Low_complexity_(Seg):Seg,PROSITE_profiles:PS50315	Lsm14a	protein LSM14 homolog A [Source:RefSeq peptide;Acc:NP_001121024]
1_86802796_-/GT	1	86802796	86802797	-	GT	0	1	1	1	1	1	0	1	0	0	1	1	1	1	1	1	0	0	0	0	1	1	1	1	0	0	0	ENSRNOG00000021133	ENSRNOT00000030186	FRAMESHIFT_CODING	1380-1381	1274-1275	425	-	-	HGVSc=ENSRNOT00000030186.4:c.1274_1275insAC;HGVSp=ENSRNOP00000030800.4:p.Ser425ArgfsX49;DOMAINS=Low_complexity_(Seg):Seg,PROSITE_profiles:PS50315	Lsm14a	protein LSM14 homolog A [Source:RefSeq peptide;Acc:NP_001121024]
1_87094400_-/A	1	87094400	87094401	-	A	0	0	0	0	2	2	0	0	0	0	0	0	0	0	0	0	0	0	0	0	0	0	0	0	0	0	0	ENSRNOG00000042147	ENSRNOT00000065311	FRAMESHIFT_CODING	383-384	383-384	128	-	-	HGVSc=ENSRNOT00000065311.1:c.383_384insA;HGVSp=ENSRNOP00000061874.1:p.X131MetextX;DOMAINS=Superfamily_domain:52042	D4A647_RAT	Uncharacterized protein [Source:UniProtKB/TrEMBL;Acc:D4A647]
1_92614905_-/T	1	92614905	92614906	-	T	2	0	0	0	2	2	2	2	2	2	2	2	2	0	0	2	2	2	2	2	2	2	2	0	2	2	2	ENSRNOG00000014455	ENSRNOT00000019364	FRAMESHIFT_CODING	457-458	457-458	153	-	-	HGVSc=ENSRNOT00000019364.3:c.457dupA;HGVSp=ENSRNOP00000051281.1:p.Arg153LysfsX4;DOMAINS=Coiled-coils_(Ncoils):ncoils,Low_complexity_(Seg):Seg	LOC499136	LRRGT00021 (LOC499136), mRNA [Source:RefSeq DNA;Acc:NM_001047937]
1_92616327_-/T	1	92616327	92616328	-	T	0	2	0	0	0	0	0	0	0	0	0	0	0	0	0	0	0	0	0	0	0	0	0	0	0	0	0	ENSRNOG00000014455	ENSRNOT00000019364	FRAMESHIFT_CODING	18-19	18-19	2013-07-06	-	-	HGVSc=ENSRNOT00000019364.3:c.18dupA;HGVSp=ENSRNOP00000051281.1:p.Leu7ThrfsX44	LOC499136	LRRGT00021 (LOC499136), mRNA [Source:RefSeq DNA;Acc:NM_001047937]
1_95957145_-/TTGGGTCC	1	95957145	95957146	-	TTGGGTCC	0	0	0	0	2	2	0	2	0	0	0	0	0	0	0	0	0	0	0	0	0	0	0	0	0	0	0	ENSRNOG00000020883	ENSRNOT00000028334	FRAMESHIFT_CODING	188-189	188-189	63	-	-	HGVSc=ENSRNOT00000028334.4:c.188_189insGGACCCAA;HGVSp=ENSRNOP00000028334.4:p.Cys64AspfsX41;DOMAINS=Pfam_domain:PF01408,Superfamily_domain:51735	Dhdh	Uncharacterized protein [Source:UniProtKB/TrEMBL;Acc:D4A903]
1_96271700_-/C	1	96271700	96271701	-	C	6	2	2	5	2	2	2	2	2	2	2	2	2	2	2	2	2	2	0	2	2	2	2	2	2	0	2	ENSRNOG00000021048	ENSRNOT00000043219	FRAMESHIFT_CODING	2004-2005	2004-2005	668-669	-	-	HGVSc=ENSRNOT00000043219.1:c.2004_2005insC;HGVSp=ENSRNOP00000043811.1:p.Ser670Leu;DOMAINS=PROSITE_profiles:PS50099	5E5_RAT	5E5 antigen [Source:UniProtKB/Swiss-Prot;Acc:Q63003]
1_96635632_-/CGCG	1	96635632	96635633	-	CGCG	0	0	0	0	2	2	0	0	0	0	0	0	0	0	0	0	0	0	0	0	0	0	0	0	0	0	0	ENSRNOG00000021130	ENSRNOT00000042980	FRAMESHIFT_CODING	3200-3201	3185-3186	1062	-	-	HGVSc=ENSRNOT00000042980.3:c.3185_3186insCGCG;HGVSp=ENSRNOP00000041893.3:p.Arg1066CysfsX40;DOMAINS=Pfam_domain:PF00664,Superfamily_domain:90123,Low_complexity_(Seg):Seg,PROSITE_profiles:PS50929	ABCC8_RAT	ATP-binding cassette sub-family C member 8 [Source:UniProtKB/Swiss-Prot;Acc:Q09429]
1_96635634_-/CG	1	96635634	96635635	-	CG	0	0	0	0	2	1	0	0	0	0	0	0	0	0	0	0	0	0	0	0	0	0	0	0	0	0	0	ENSRNOG00000021130	ENSRNOT00000042980	FRAMESHIFT_CODING	3198-3199	3183-3184	1061-1062	-	-	HGVSc=ENSRNOT00000042980.3:c.3183_3184insCG;HGVSp=ENSRNOP00000041893.3:p.Cys1062ArgfsX14;DOMAINS=Pfam_domain:PF00664,Superfamily_domain:90123,Low_complexity_(Seg):Seg,PROSITE_profiles:PS50929	ABCC8_RAT	ATP-binding cassette sub-family C member 8 [Source:UniProtKB/Swiss-Prot;Acc:Q09429]
1_96789998_-/CA	1	96789998	96789999	-	CA	0	0	0	0	2	2	0	0	0	0	0	0	0	0	0	0	0	0	0	0	0	0	0	0	0	0	0	ENSRNOG00000010983	ENSRNOT00000056118	FRAMESHIFT_CODING	2019-2020	2019-2020	673-674	-	-	HGVSc=ENSRNOT00000056118.2:c.2019_2020insCA;HGVSp=ENSRNOP00000052966.2:p.Arg677Ile;DOMAINS=Low_complexity_(Seg):Seg,PROSITE_profiles:PS50316	Otog	otogelin [Source:RefSeq peptide;Acc:NP_001099732]
1_96790007_AG/-	1	96790007	96790008	AG	-	0	0	0	0	2	2	0	0	0	0	0	0	0	0	0	0	0	0	0	0	0	0	0	0	0	0	0	ENSRNOG00000010983	ENSRNOT00000056118	FRAMESHIFT_CODING	2029-2030	2029-2030	677	-	-	HGVSc=ENSRNOT00000056118.2:c.2029_2030delAG;HGVSp=ENSRNOP00000052966.2:p.Arg677Thr;DOMAINS=Low_complexity_(Seg):Seg,PROSITE_profiles:PS50316	Otog	otogelin [Source:RefSeq peptide;Acc:NP_001099732]
1_96790009_AC/-	1	96790009	96790010	AC	-	0	0	0	0	2	0	0	6	0	0	0	0	0	6	0	0	6	0	0	0	0	6	6	6	6	0	6	ENSRNOG00000010983	ENSRNOT00000056118	FRAMESHIFT_CODING	2031-2032	2031-2032	677-678	-	-	HGVSc=ENSRNOT00000056118.2:c.2031_2032delAC;HGVSp=ENSRNOP00000052966.2:p.Thr687Ile;DOMAINS=Low_complexity_(Seg):Seg,PROSITE_profiles:PS50316	Otog	otogelin [Source:RefSeq peptide;Acc:NP_001099732]
1_96790015_-/AG	1	96790015	96790016	-	AG	0	0	0	0	2	6	0	0	0	0	0	0	0	0	0	0	0	0	0	0	0	0	0	0	0	0	0	ENSRNOG00000010983	ENSRNOT00000056118	FRAMESHIFT_CODING	2036-2037	2036-2037	679	-	-	HGVSc=ENSRNOT00000056118.2:c.2036_2037insAG;HGVSp=ENSRNOP00000052966.2:p.His680Asp;DOMAINS=Low_complexity_(Seg):Seg,PROSITE_profiles:PS50316	Otog	otogelin [Source:RefSeq peptide;Acc:NP_001099732]
1_98066918_-/A	1	98066918	98066919	-	A	0	0	0	0	2	2	0	0	0	0	0	0	0	0	0	0	2	0	0	0	0	0	0	0	0	0	0	ENSRNOG00000014250	ENSRNOT00000019073	FRAMESHIFT_CODING	132-133	132-133	44-45	-	-	HGVSc=ENSRNOT00000019073.4:c.132_133insT;HGVSp=ENSRNOP00000019073.3:p.Ala45CysfsX14	Larp7	La-related protein 7 [Source:UniProtKB/Swiss-Prot;Acc:Q5XI01]
1_99518616_AGAC/-	1	99518616	99518619	AGAC	-	0	0	0	2	0	0	0	0	0	0	2	2	2	0	0	0	0	0	0	0	2	2	0	0	0	0	0	ENSRNOG00000029455	ENSRNOT00000041040	FRAMESHIFT_CODING	13-16	13-16	2013-06-05	-	-	HGVSc=ENSRNOT00000041040.2:c.13_16delAGAC;HGVSp=ENSRNOP00000044508.2:p.Gln14LysfsX82;DOMAINS=PROSITE_profiles:PS50323	F1M198_RAT	Uncharacterized protein [Source:UniProtKB/TrEMBL;Acc:F1M198]
1_99518640_AGACAGAA/-	1	99518640	99518647	AGACAGAA	-	0	0	0	2	0	0	0	2	0	0	2	0	0	0	0	0	0	0	0	0	2	2	6	0	0	0	0	ENSRNOG00000029455	ENSRNOT00000041040	FRAMESHIFT_CODING	37-44	37-44	13-15	-	-	HGVSc=ENSRNOT00000041040.2:c.37_44delAGACAGAA;HGVSp=ENSRNOP00000044508.2:p.Gln14LysfsX46;DOMAINS=Coiled-coils_(Ncoils):ncoils,Low_complexity_(Seg):Seg,PROSITE_profiles:PS50323,PROSITE_profiles:PS50318	F1M198_RAT	Uncharacterized protein [Source:UniProtKB/TrEMBL;Acc:F1M198]
1_99662706_AG/-	1	99662706	99662707	AG	-	0	0	0	2	0	0	0	2	0	0	6	0	2	0	0	0	0	0	0	0	2	2	6	0	0	0	0	ENSRNOG00000029455	ENSRNOT00000041040	FRAMESHIFT_CODING	165-166	165-166	55-56	-	-	HGVSc=ENSRNOT00000041040.2:c.165_166delAG;HGVSp=ENSRNOP00000044508.2:p.Lys57ArgfsX5;DOMAINS=Coiled-coils_(Ncoils):ncoils,Low_complexity_(Seg):Seg,PROSITE_profiles:PS50323,PROSITE_profiles:PS50318,Prints_domain:PR00345,Prints_domain:PR00930	F1M198_RAT	Uncharacterized protein [Source:UniProtKB/TrEMBL;Acc:F1M198]
1_101584605_CCCAACC/-	1	101584605	101584611	CCCAACC	-	0	0	0	0	0	0	0	2	0	0	2	0	0	0	2	2	0	0	0	0	2	2	0	0	0	0	0	ENSRNOG00000031542	ENSRNOT00000051605	FRAMESHIFT_CODING	304-310	304-310	102-104	-	-	HGVSc=ENSRNOT00000051605.1:c.304_310delGGTTGGG;HGVSp=ENSRNOP00000048234.1:p.Gly102ThrfsX20;DOMAINS=Pfam_domain:PF00044,Prints_domain:PR00078	D3ZDX2_RAT	Glyceraldehyde-3-phosphate dehydrogenase [Source:UniProtKB/TrEMBL;Acc:D3ZDX2]
1_102991179_T/-	1	102991179	102991179	T	-	0	0	0	0	0	0	2	0	0	0	0	0	0	0	0	0	0	0	0	0	0	0	0	0	0	0	0	ENSRNOG00000023294	ENSRNOT00000013847	FRAMESHIFT_CODING	155	155	52	-	-	HGVSc=ENSRNOT00000013847.4:c.155delT;HGVSp=ENSRNOP00000059276.1:p.Leu53TrpfsX4;DOMAINS=Pfam_domain:PF00313,Superfamily_domain:50249	F1M549_RAT	Uncharacterized protein [Source:UniProtKB/TrEMBL;Acc:F1M549]
1_103698394_-/A	1	103698394	103698395	-	A	2	0	0	0	0	0	2	2	2	2	2	2	2	2	2	2	0	0	0	0	2	2	2	2	0	0	0	ENSRNOG00000032120	ENSRNOT00000056018	FRAMESHIFT_CODING	1237-1238	1237-1238	413	-	-	HGVSc=ENSRNOT00000056018.1:c.1237_1238insT;HGVSp=ENSRNOP00000052871.1:p.Arg413Met	F1M4X2_RAT	Uncharacterized protein [Source:UniProtKB/TrEMBL;Acc:D3ZC83]
1_103698395_-/A	1	103698395	103698396	-	A	2	0	0	0	0	0	2	2	2	2	2	2	2	2	2	2	0	0	0	0	2	2	2	2	0	0	0	ENSRNOG00000032120	ENSRNOT00000056018	FRAMESHIFT_CODING	1236-1237	1236-1237	412-413	-	-	HGVSc=ENSRNOT00000056018.1:c.1236_1237insT;HGVSp=ENSRNOP00000052871.1:p.Arg413X	F1M4X2_RAT	Uncharacterized protein [Source:UniProtKB/TrEMBL;Acc:D3ZC83]
1_103893208_CTTATGT/-	1	103893208	103893214	CTTATGT	-	2	0	0	0	2	2	0	2	2	2	2	2	2	2	2	2	0	2	2	2	2	2	2	2	2	2	2	ENSRNOG00000032120	ENSRNOT00000056017	FRAMESHIFT_CODING	215-221	215-221	72-74	-	-	HGVSc=ENSRNOT00000056017.1:c.215_221delACATAAG;HGVSp=ENSRNOP00000052870.1:p.Asp72GlyfsX14	F1M4X2_RAT	Uncharacterized protein [Source:UniProtKB/TrEMBL;Acc:D3ZC83]
1_103893208_CTTATGT/-	1	103893208	103893214	CTTATGT	-	2	0	0	0	2	2	0	2	2	2	2	2	2	2	2	2	0	2	2	2	2	2	2	2	2	2	2	ENSRNOG00000032120	ENSRNOT00000056018	FRAMESHIFT_CODING	443-449	443-449	148-150	-	-	HGVSc=ENSRNOT00000056018.1:c.443_449delACATAAG;HGVSp=ENSRNOP00000052871.1:p.Asp148GlyfsX14	F1M4X2_RAT	Uncharacterized protein [Source:UniProtKB/TrEMBL;Acc:D3ZC83]
1_103893208_CTTATGT/-	1	103893208	103893214	CTTATGT	-	2	0	0	0	2	2	0	2	2	2	2	2	2	2	2	2	0	2	2	2	2	2	2	2	2	2	2	ENSRNOG00000032120	ENSRNOT00000045029	FRAMESHIFT_CODING	443-449	443-449	148-150	-	-	HGVSc=ENSRNOT00000045029.2:c.443_449delACATAAG;HGVSp=ENSRNOP00000044815.2:p.Asp148GlyfsX14	F1M4X2_RAT	Uncharacterized protein [Source:UniProtKB/TrEMBL;Acc:D3ZC83]
1_103893208_CTTATGT/-	1	103893208	103893214	CTTATGT	-	2	0	0	0	2	2	0	2	2	2	2	2	2	2	2	2	0	2	2	2	2	2	2	2	2	2	2	ENSRNOG00000032120	ENSRNOT00000046752	FRAMESHIFT_CODING	443-449	443-449	148-150	-	-	HGVSc=ENSRNOT00000046752.2:c.443_449delACATAAG;HGVSp=ENSRNOP00000043443.2:p.Asp148GlyfsX15	F1M4X2_RAT	Uncharacterized protein [Source:UniProtKB/TrEMBL;Acc:D3ZC83]
1_103895456_-/T	1	103895456	103895457	-	T	0	0	0	0	2	2	0	0	0	0	0	0	0	0	0	0	0	2	2	2	0	0	0	0	2	2	2	ENSRNOG00000032120	ENSRNOT00000056017	FRAMESHIFT_CODING	136-137	136-137	46	-	-	HGVSc=ENSRNOT00000056017.1:c.136dupA;HGVSp=ENSRNOP00000052870.1:p.Ile46AsnfsX3;DOMAINS=Coiled-coils_(Ncoils):ncoils	F1M4X2_RAT	Uncharacterized protein [Source:UniProtKB/TrEMBL;Acc:D3ZC83]
1_103895456_-/T	1	103895456	103895457	-	T	0	0	0	0	2	2	0	0	0	0	0	0	0	0	0	0	0	2	2	2	0	0	0	0	2	2	2	ENSRNOG00000032120	ENSRNOT00000056018	FRAMESHIFT_CODING	364-365	364-365	122	-	-	HGVSc=ENSRNOT00000056018.1:c.364dupA;HGVSp=ENSRNOP00000052871.1:p.Ile122AsnfsX3;DOMAINS=Coiled-coils_(Ncoils):ncoils	F1M4X2_RAT	Uncharacterized protein [Source:UniProtKB/TrEMBL;Acc:D3ZC83]
1_103895456_-/T	1	103895456	103895457	-	T	0	0	0	0	2	2	0	0	0	0	0	0	0	0	0	0	0	2	2	2	0	0	0	0	2	2	2	ENSRNOG00000032120	ENSRNOT00000045029	FRAMESHIFT_CODING	364-365	364-365	122	-	-	HGVSc=ENSRNOT00000045029.2:c.364dupA;HGVSp=ENSRNOP00000044815.2:p.Ile122AsnfsX3;DOMAINS=Coiled-coils_(Ncoils):ncoils	F1M4X2_RAT	Uncharacterized protein [Source:UniProtKB/TrEMBL;Acc:D3ZC83]
1_103895456_-/T	1	103895456	103895457	-	T	0	0	0	0	2	2	0	0	0	0	0	0	0	0	0	0	0	2	2	2	0	0	0	0	2	2	2	ENSRNOG00000032120	ENSRNOT00000046752	FRAMESHIFT_CODING	364-365	364-365	122	-	-	HGVSc=ENSRNOT00000046752.2:c.364dupA;HGVSp=ENSRNOP00000043443.2:p.Ile122AsnfsX3;DOMAINS=Coiled-coils_(Ncoils):ncoils	F1M4X2_RAT	Uncharacterized protein [Source:UniProtKB/TrEMBL;Acc:D3ZC83]
1_106347080_G/-	1	106347080	106347080	G	-	6	0	6	0	6	6	0	5	0	6	0	0	0	0	0	0	0	2	2	2	0	0	0	0	2	2	2	ENSRNOG00000031370	ENSRNOT00000039961	FRAMESHIFT_CODING	1099	1099	367	-	-	HGVSc=ENSRNOT00000039961.2:c.1099delC;HGVSp=ENSRNOP00000052859.1:p.Gln367LysfsX10;DOMAINS=Pfam_domain:PF00183,Superfamily_domain:110942	F1M4X8_RAT	Uncharacterized protein [Source:UniProtKB/TrEMBL;Acc:F1M4X8]
1_106347416_-/AG	1	106347416	106347417	-	AG	2	0	0	0	0	0	2	0	0	0	0	0	0	0	0	0	0	2	2	2	0	0	0	0	2	2	2	ENSRNOG00000031370	ENSRNOT00000039961	SPLICE_SITE,FRAMESHIFT_CODING	821-822	821-822	274	-	-	HGVSc=ENSRNOT00000039961.2:c.820_821dupCT;HGVSp=ENSRNOP00000052859.1:p.Leu275TyrfsX10;DOMAINS=Pfam_domain:PF00183,Superfamily_domain:110942,Coiled-coils_(Ncoils):ncoils	F1M4X8_RAT	Uncharacterized protein [Source:UniProtKB/TrEMBL;Acc:F1M4X8]
1_106920199_-/C	1	106920199	106920200	-	C	2	2	0	2	0	0	0	2	0	0	2	2	2	2	0	2	0	2	2	2	2	2	2	0	2	2	2	ENSRNOG00000021986	ENSRNOT00000032337	SPLICE_SITE,FRAMESHIFT_CODING,INTRONIC	510-511	510-511	170-171	-	-	HGVSc=ENSRNOT00000032337.4:c.510_510+1insG;HGVSp=ENSRNOP00000040840.3:p.Val171GlyfsX12;DOMAINS=Pfam_domain:PF00076,Superfamily_domain:54928,SMART_domain:SM00360,PROSITE_profiles:PS50102	D4A2D2_RAT	Uncharacterized protein [Source:UniProtKB/TrEMBL;Acc:D4A2D2]
1_107217619_-/A	1	107217619	107217620	-	A	0	0	0	0	0	0	0	0	0	0	0	0	0	0	0	0	0	6	1	6	0	0	0	0	6	1	0	ENSRNOG00000001166	ENSRNOT00000001543	FRAMESHIFT_CODING	217-218	114-115	38-39	-	-	HGVSc=ENSRNOT00000001543.4:c.114_115insA;HGVSp=ENSRNOP00000001543.3:p.Asp40GlyfsX11;DOMAINS=Pfam_domain:PF01221,Superfamily_domain:54648	Dynll1	dynein light chain LC8-type 1 [Source:MGI Symbol;Acc:MGI:1861457]
1_107695289_G/-	1	107695289	107695289	G	-	2	0	0	0	0	5	2	0	2	0	0	2	0	0	0	0	0	5	5	0	5	5	5	2	5	6	2	ENSRNOG00000028389	ENSRNOT00000032326	FRAMESHIFT_CODING	141	141	47	-	-	HGVSc=ENSRNOT00000032326.4:c.141delG;HGVSp=ENSRNOP00000033825.4:p.Gly51AlafsX44;DOMAINS=Pfam_domain:PF00855,Superfamily_domain:63748,SMART_domain:SM00293,Low_complexity_(Seg):Seg	F1M3J5_RAT	Uncharacterized protein [Source:UniProtKB/TrEMBL;Acc:F1M3J5]
1_107801809_-/T	1	107801809	107801810	-	T	0	0	0	0	0	0	0	0	0	0	0	0	0	2	0	0	0	0	0	0	0	0	0	0	0	0	0	ENSRNOG00000014465	ENSRNOT00000019498	FRAMESHIFT_CODING	2098-2099	2076-2077	692-693	-	-	HGVSc=ENSRNOT00000019498.3:c.2076_2077insT;HGVSp=ENSRNOP00000019498.3:p.Val694CysfsX51;DOMAINS=Pfam_domain:PF03600,Transmembrane_helices:Tmhmm,Low_complexity_(Seg):Seg,TIGRFAM_domain:TIGR00935	LOC100365773	Pink-eyed dilution [Source:UniProtKB/TrEMBL;Acc:Q4LEV3]
1_108906347_A/-	1	108906347	108906347	A	-	2	0	0	0	0	0	0	2	0	0	0	0	0	0	0	0	2	2	2	2	0	0	2	0	2	2	2	ENSRNOG00000028354	ENSRNOT00000031497	FRAMESHIFT_CODING	325	325	109	-	-	HGVSc=ENSRNOT00000031497.4:c.325delA;HGVSp=ENSRNOP00000041728.3:p.Ile111SerfsX16;DOMAINS=Pfam_domain:PF00505,Superfamily_domain:47095,SMART_domain:SM00398,PROSITE_profiles:PS50318,PROSITE_profiles:PS50118,Prints_domain:PR00886	D3ZJI9_RAT	Uncharacterized protein [Source:UniProtKB/TrEMBL;Acc:D3ZJI9]
1_109361270_TC/-	1	109361270	109361271	TC	-	2	0	0	2	0	0	2	2	0	0	0	0	0	0	0	0	0	2	2	2	0	0	0	0	2	2	2	ENSRNOG00000028324	ENSRNOT00000030707	FRAMESHIFT_CODING	415-416	415-416	139	-	-	HGVSc=ENSRNOT00000030707.4:c.415_416delGA;HGVSp=ENSRNOP00000052798.2:p.Asp139TyrfsX7;DOMAINS=Pfam_domain:PF00106,Superfamily_domain:51735,Prints_domain:PR00081,Prints_domain:PR00080	F1M721_RAT	Uncharacterized protein [Source:UniProtKB/TrEMBL;Acc:F1M721]
1_111900311_-/T	1	111900311	111900312	-	T	2	2	0	2	2	2	2	2	2	2	2	2	2	2	2	2	2	2	2	2	2	2	2	2	2	2	2	ENSRNOG00000021990	ENSRNOT00000034149	FRAMESHIFT_CODING	302-303	302-303	101	-	-	HGVSc=ENSRNOT00000034149.4:c.302dupA;HGVSp=ENSRNOP00000049186.3:p.Asn101LysfsX33;DOMAINS=Pfam_domain:PF07258	D3ZUZ0_RAT	Uncharacterized protein [Source:UniProtKB/TrEMBL;Acc:D3ZUZ0]
1_111906437_T/-	1	111906437	111906437	T	-	2	2	0	2	2	2	2	2	2	2	2	2	2	2	2	2	2	2	2	2	2	2	2	2	2	2	2	ENSRNOG00000016331	ENSRNOT00000021855	FRAMESHIFT_CODING	772	772	258	-	-	HGVSc=ENSRNOT00000021855.2:c.772delA;HGVSp=ENSRNOP00000021855.1:p.Arg258GlyfsX27;DOMAINS=Pfam_domain:PF00153,Superfamily_domain:103506,PROSITE_profiles:PS50920	RGD1561206	Uncharacterized protein [Source:UniProtKB/TrEMBL;Acc:D4A1F3]
1_114405204_C/-	1	114405204	114405204	C	-	2	0	0	0	0	0	2	0	0	0	0	0	0	0	0	0	0	2	2	2	0	0	0	0	2	2	2	ENSRNOG00000042437	ENSRNOT00000064980	FRAMESHIFT_CODING	1294	1052	351	-	-	HGVSc=ENSRNOT00000064980.1:c.1052delG;HGVSp=ENSRNOP00000061660.1:p.Arg351ProfsX29;DOMAINS=Pfam_domain:PF04666	D4A5R8_RAT	mannosyl (alpha-1,3-)-glycoprotein beta-1,4-N-acetylglucosaminyltransferase, isozyme A (Mgat4a), transcript variant 2, mRNA [Source:RefSeq DNA;Acc:NM_001012225]
1_114406423_-/A	1	114406423	114406424	-	A	0	2	0	2	2	1	0	2	2	2	2	2	1	2	2	1	1	0	0	0	2	2	2	2	0	0	0	ENSRNOG00000042437	ENSRNOT00000064980	FRAMESHIFT_CODING	306-307	64-65	22	-	-	HGVSc=ENSRNOT00000064980.1:c.64dupT;HGVSp=ENSRNOP00000061660.1:p.Ser22PhefsX22;DOMAINS=Transmembrane_helices:Tmhmm,Cleavage_site_(Signalp):Sigp	D4A5R8_RAT	mannosyl (alpha-1,3-)-glycoprotein beta-1,4-N-acetylglucosaminyltransferase, isozyme A (Mgat4a), transcript variant 2, mRNA [Source:RefSeq DNA;Acc:NM_001012225]
1_118188817_-/T	1	118188817	118188818	-	T	2	0	0	0	0	0	2	0	0	0	0	0	0	0	0	0	0	0	2	2	0	0	0	0	0	2	0	ENSRNOG00000037096	ENSRNOT00000032085	FRAMESHIFT_CODING	1025-1026	1025-1026	342	-	-	HGVSc=ENSRNOT00000032085.3:c.1025_1026insA;HGVSp=ENSRNOP00000029592.3:p.Cys343LeufsX45;DOMAINS=Pfam_domain:PF07690,Superfamily_domain:103473,Transmembrane_helices:Tmhmm	D3ZDM9_RAT	Uncharacterized protein [Source:UniProtKB/TrEMBL;Acc:D3ZDM9]
1_118189073_A/-	1	118189073	118189073	A	-	2	0	0	0	0	0	2	0	0	0	0	0	0	0	0	0	0	2	2	2	0	0	0	0	0	2	0	ENSRNOG00000037096	ENSRNOT00000032085	SPLICE_SITE,FRAMESHIFT_CODING	773	773	258	-	-	HGVSc=ENSRNOT00000032085.3:c.773delT;HGVSp=ENSRNOP00000029592.3:p.Phe258SerfsX54;DOMAINS=Pfam_domain:PF05631,Pfam_domain:PF07690,Superfamily_domain:103473,Transmembrane_helices:Tmhmm	D3ZDM9_RAT	Uncharacterized protein [Source:UniProtKB/TrEMBL;Acc:D3ZDM9]
1_119067639_GTACATGCATCTGTGG/-	1	119067639	119067654	GTACATGCATCTGTGG	-	5	2	0	5	5	5	5	5	5	5	5	5	5	5	5	5	5	5	5	5	5	5	5	2	0	5	0	ENSRNOG00000037094	ENSRNOT00000055917	FRAMESHIFT_CODING	415-430	415-430	139-144	-	-	HGVSc=ENSRNOT00000055917.1:c.415_430delCCACAGATGCATGTAC;HGVSp=ENSRNOP00000052768.1:p.Pro139Ser;DOMAINS=PROSITE_profiles:PS50316,PROSITE_profiles:PS50325	F1M7U4_RAT	Uncharacterized protein [Source:UniProtKB/TrEMBL;Acc:F1M7U4]
1_119067655_-/GTGA	1	119067655	119067656	-	GTGA	5	5	6	5	5	5	5	5	0	5	5	0	5	5	5	5	5	5	5	5	5	5	5	2	0	5	0	ENSRNOG00000037094	ENSRNOT00000055917	FRAMESHIFT_CODING	414-415	414-415	138-139	-	-	HGVSc=ENSRNOT00000055917.1:c.414_415insTCAC;HGVSp=ENSRNOP00000052768.1:p.Pro139SerfsX226;DOMAINS=PROSITE_profiles:PS50316,PROSITE_profiles:PS50325	F1M7U4_RAT	Uncharacterized protein [Source:UniProtKB/TrEMBL;Acc:F1M7U4]
1_119407333_CA/-	1	119407333	119407334	CA	-	2	2	0	2	2	2	0	2	2	2	2	2	2	2	2	2	2	6	0	0	2	2	2	2	0	0	0	ENSRNOG00000037093	ENSRNOT00000055913	FRAMESHIFT_CODING	96-97	96-97	32-33	-	-	HGVSc=ENSRNOT00000055913.1:c.96_97delCA;HGVSp=ENSRNOP00000052764.1:p.Thr37IlefsX142;DOMAINS=Low_complexity_(Seg):Seg,PROSITE_profiles:PS50316,PROSITE_profiles:PS50325	F1M7Y6_RAT	Uncharacterized protein [Source:UniProtKB/TrEMBL;Acc:F1M7U5]
1_119407333_CA/-	1	119407333	119407334	CA	-	2	2	0	2	2	2	0	2	2	2	2	2	2	2	2	2	2	6	0	0	2	2	2	2	0	0	0	ENSRNOG00000037093	ENSRNOT00000055911	FRAMESHIFT_CODING	92-93	92-93	31	-	-	HGVSc=ENSRNOT00000055911.1:c.92_93delCA;HGVSp=ENSRNOP00000052762.1:p.His36TyrfsX32;DOMAINS=Low_complexity_(Seg):Seg,PROSITE_profiles:PS50316,PROSITE_profiles:PS50325	F1M7Y6_RAT	Uncharacterized protein [Source:UniProtKB/TrEMBL;Acc:F1M7U5]
1_119407333_CA/-	1	119407333	119407334	CA	-	2	2	0	2	2	2	0	2	2	2	2	2	2	2	2	2	2	6	0	0	2	2	2	2	0	0	0	ENSRNOG00000037093	ENSRNOT00000055914	FRAMESHIFT_CODING	96-97	96-97	32-33	-	-	HGVSc=ENSRNOT00000055914.1:c.96_97delCA;HGVSp=ENSRNOP00000052765.1:p.Thr37IlefsX142;DOMAINS=Low_complexity_(Seg):Seg,PROSITE_profiles:PS50316,PROSITE_profiles:PS50325	F1M7Y6_RAT	Uncharacterized protein [Source:UniProtKB/TrEMBL;Acc:F1M7U5]
1_119407346_ACAT/-	1	119407346	119407349	ACAT	-	2	2	0	2	2	2	0	2	2	2	2	2	2	2	2	2	2	0	0	0	2	2	2	2	0	0	0	ENSRNOG00000037093	ENSRNOT00000055913	FRAMESHIFT_CODING	109-112	109-112	37-38	-	-	HGVSc=ENSRNOT00000055913.1:c.109_112delACAT;HGVSp=ENSRNOP00000052764.1:p.Tyr38HisfsX37;DOMAINS=Low_complexity_(Seg):Seg,PROSITE_profiles:PS50316,PROSITE_profiles:PS50325	F1M7Y6_RAT	Uncharacterized protein [Source:UniProtKB/TrEMBL;Acc:F1M7U5]
1_119407346_ACAT/-	1	119407346	119407349	ACAT	-	2	2	0	2	2	2	0	2	2	2	2	2	2	2	2	2	2	0	0	0	2	2	2	2	0	0	0	ENSRNOG00000037093	ENSRNOT00000055911	FRAMESHIFT_CODING	105-108	105-108	35-36	-	-	HGVSc=ENSRNOT00000055911.1:c.105_108delACAT;HGVSp=ENSRNOP00000052762.1:p.Thr43IlefsX39;DOMAINS=Low_complexity_(Seg):Seg,PROSITE_profiles:PS50316,PROSITE_profiles:PS50325	F1M7Y6_RAT	Uncharacterized protein [Source:UniProtKB/TrEMBL;Acc:F1M7U5]
1_119407346_ACAT/-	1	119407346	119407349	ACAT	-	2	2	0	2	2	2	0	2	2	2	2	2	2	2	2	2	2	0	0	0	2	2	2	2	0	0	0	ENSRNOG00000037093	ENSRNOT00000055914	FRAMESHIFT_CODING	109-112	109-112	37-38	-	-	HGVSc=ENSRNOT00000055914.1:c.109_112delACAT;HGVSp=ENSRNOP00000052765.1:p.Tyr38HisfsX37;DOMAINS=Low_complexity_(Seg):Seg,PROSITE_profiles:PS50316,PROSITE_profiles:PS50325	F1M7Y6_RAT	Uncharacterized protein [Source:UniProtKB/TrEMBL;Acc:F1M7U5]
1_119407350_AC/-	1	119407350	119407351	AC	-	2	2	0	2	2	2	0	2	2	2	2	2	2	2	2	0	2	6	0	0	2	2	2	2	0	0	0	ENSRNOG00000037093	ENSRNOT00000055913	FRAMESHIFT_CODING	113-114	113-114	38	-	-	HGVSc=ENSRNOT00000055913.1:c.113_114delAC;HGVSp=ENSRNOP00000052764.1:p.Tyr46ProfsX133;DOMAINS=Low_complexity_(Seg):Seg,PROSITE_profiles:PS50316,PROSITE_profiles:PS50325	F1M7Y6_RAT	Uncharacterized protein [Source:UniProtKB/TrEMBL;Acc:F1M7U5]
1_119407350_AC/-	1	119407350	119407351	AC	-	2	2	0	2	2	2	0	2	2	2	2	2	2	2	2	0	2	6	0	0	2	2	2	2	0	0	0	ENSRNOG00000037093	ENSRNOT00000055911	FRAMESHIFT_CODING	109-110	109-110	37	-	-	HGVSc=ENSRNOT00000055911.1:c.109_110delAC;HGVSp=ENSRNOP00000052762.1:p.Thr43IlefsX25;DOMAINS=Low_complexity_(Seg):Seg,PROSITE_profiles:PS50316,PROSITE_profiles:PS50325	F1M7Y6_RAT	Uncharacterized protein [Source:UniProtKB/TrEMBL;Acc:F1M7U5]
1_119407350_AC/-	1	119407350	119407351	AC	-	2	2	0	2	2	2	0	2	2	2	2	2	2	2	2	0	2	6	0	0	2	2	2	2	0	0	0	ENSRNOG00000037093	ENSRNOT00000055914	FRAMESHIFT_CODING	113-114	113-114	38	-	-	HGVSc=ENSRNOT00000055914.1:c.113_114delAC;HGVSp=ENSRNOP00000052765.1:p.Tyr46ProfsX133;DOMAINS=Low_complexity_(Seg):Seg,PROSITE_profiles:PS50316,PROSITE_profiles:PS50325	F1M7Y6_RAT	Uncharacterized protein [Source:UniProtKB/TrEMBL;Acc:F1M7U5]
1_119865361_-/CACA	1	119865361	119865362	-	CACA	0	0	5	0	0	0	2	0	0	0	2	1	2	0	0	0	0	0	0	2	2	0	1	2	0	0	0	ENSRNOG00000037092	ENSRNOT00000049025	FRAMESHIFT_CODING	34-35	34-35	12	-	-	HGVSc=ENSRNOT00000049025.2:c.34_35insCACA;HGVSp=ENSRNOP00000047697.2:p.Lys26ThrfsX110	F1M1U2_RAT	Uncharacterized protein [Source:UniProtKB/TrEMBL;Acc:F1M1U2]
1_119866331_-/AC	1	119866331	119866332	-	AC	0	0	0	0	0	0	2	2	0	0	0	0	0	0	0	0	0	2	2	2	0	0	0	0	2	2	2	ENSRNOG00000037092	ENSRNOT00000049025	FRAMESHIFT_CODING	437-438	437-438	146	-	-	HGVSc=ENSRNOT00000049025.2:c.437_438insAC;HGVSp=ENSRNOP00000047697.2:p.Gln151HisfsX5;DOMAINS=Low_complexity_(Seg):Seg,PROSITE_profiles:PS50316,PROSITE_profiles:PS50325	F1M1U2_RAT	Uncharacterized protein [Source:UniProtKB/TrEMBL;Acc:F1M1U2]
1_119868324_CA/-	1	119868324	119868325	CA	-	0	0	0	0	2	2	0	0	0	0	2	2	0	0	0	0	0	0	0	0	2	6	2	2	0	0	0	ENSRNOG00000037092	ENSRNOT00000049025	FRAMESHIFT_CODING	576-577	576-577	192-193	-	-	HGVSc=ENSRNOT00000049025.2:c.576_577delCA;HGVSp=ENSRNOP00000047697.2:p.His196Tyr;DOMAINS=Low_complexity_(Seg):Seg,PROSITE_profiles:PS50316,PROSITE_profiles:PS50325	F1M1U2_RAT	Uncharacterized protein [Source:UniProtKB/TrEMBL;Acc:F1M1U2]
1_120854901_-/CC	1	120854901	120854902	-	CC	2	2	2	2	5	2	5	2	2	2	5	2	5	5	2	5	2	2	2	2	2	2	5	5	5	2	5	ENSRNOG00000013028	ENSRNOT00000043019	SPLICE_SITE,FRAMESHIFT_CODING	1321-1322	1321-1322	441	-	-	HGVSc=ENSRNOT00000043019.2:c.1321_1322insGG;HGVSp=ENSRNOP00000045261.2:p.Ala442ArgfsX12;DOMAINS=Pfam_domain:PF00171,Superfamily_domain:53720	AL1A3_RAT	Aldehyde dehydrogenase family 1 member A3 [Source:UniProtKB/Swiss-Prot;Acc:Q8K4D8]
1_122633974_TG/-	1	122633974	122633975	TG	-	0	0	0	0	0	0	2	0	0	0	0	0	0	0	0	0	0	0	0	0	0	0	0	0	2	0	2	ENSRNOG00000031382	ENSRNOT00000045893	FRAMESHIFT_CODING	75-76	75-76	25-26	-	-	HGVSc=ENSRNOT00000045893.2:c.75_76delCA;HGVSp=ENSRNOP00000050727.2:p.His25GlnfsX93;DOMAINS=Pfam_domain:PF01779	F1LW15_RAT	Uncharacterized protein [Source:UniProtKB/TrEMBL;Acc:F1LW15]
1_125471852_G/-	1	125471852	125471852	G	-	0	0	0	0	0	0	0	0	0	0	0	0	0	0	0	0	0	0	0	0	0	0	0	0	2	0	2	ENSRNOG00000010043	ENSRNOT00000013367	FRAMESHIFT_CODING	838	838	280	-	-	HGVSc=ENSRNOT00000013367.4:c.838delG;HGVSp=ENSRNOP00000013367.4:p.Ala281LeufsX10;DOMAINS=Pfam_domain:PF02800	F1M0G9_RAT	Uncharacterized protein [Source:UniProtKB/TrEMBL;Acc:D3ZX94]
1_125471852_G/-	1	125471852	125471852	G	-	0	0	0	0	0	0	0	0	0	0	0	0	0	0	0	0	0	0	0	0	0	0	0	0	2	0	2	ENSRNOG00000010043	ENSRNOT00000044247	FRAMESHIFT_CODING	808	808	270	-	-	HGVSc=ENSRNOT00000044247.2:c.808delG;HGVSp=ENSRNOP00000044265.2:p.Ala271Leu;DOMAINS=Pfam_domain:PF02800	F1M0G9_RAT	Uncharacterized protein [Source:UniProtKB/TrEMBL;Acc:D3ZX94]
1_128852332_-/AG	1	128852332	128852333	-	AG	2	0	0	0	0	0	0	0	0	0	0	0	0	0	0	0	0	0	0	0	0	0	0	0	0	0	0	ENSRNOG00000012461	ENSRNOT00000016719	SPLICE_SITE,FRAMESHIFT_CODING,INTRONIC	2039-2040	2039-2040	680	-	-	HGVSc=ENSRNOT00000016719.4:c.2039_2040insAG;HGVSp=ENSRNOP00000016720.3:p.Ser681AspfsX10;DOMAINS=Coiled-coils_(Ncoils):ncoils,Superfamily_domain:56349,Low_complexity_(Seg):Seg,SMART_domain:SM00435	F1M1S6_RAT	Uncharacterized protein [Source:UniProtKB/TrEMBL;Acc:F1M1S6]
1_129631596_A/-	1	129631596	129631596	A	-	0	0	0	0	0	0	2	0	0	0	0	0	0	0	0	0	0	0	0	0	0	0	0	0	0	0	0	ENSRNOG00000032798	ENSRNOT00000043854	SPLICE_SITE,FRAMESHIFT_CODING	957	957	319	-	-	HGVSc=ENSRNOT00000043854.1:c.957delT;HGVSp=ENSRNOP00000049659.1:p.Thr320HisfsX18;DOMAINS=Pfam_domain:PF03137,Superfamily_domain:103473,TIGRFAM_domain:TIGR00805	F1M810_RAT	Uncharacterized protein [Source:UniProtKB/TrEMBL;Acc:D3ZTH7]
1_135618105_T/-	1	135618105	135618105	T	-	2	0	0	2	2	2	0	2	0	2	2	2	2	2	2	2	2	2	2	2	2	2	2	2	6	2	2	ENSRNOG00000014610	ENSRNOT00000020002	SPLICE_SITE,FRAMESHIFT_CODING	735	716	239	-	-	HGVSc=ENSRNOT00000020002.4:c.716delA;HGVSp=ENSRNOP00000020002.3:p.His239ProfsX45;DOMAINS=Pfam_domain:PF01433,Superfamily_domain:63737	Anpep	Aminopeptidase N [Source:UniProtKB/Swiss-Prot;Acc:P15684]
1_136185107_-/C	1	136185107	136185108	-	C	2	2	0	2	2	2	2	2	2	2	2	2	2	2	2	2	2	2	2	2	2	2	2	2	2	2	5	ENSRNOG00000012055	ENSRNOT00000016281	SPLICE_SITE,FRAMESHIFT_CODING	854-855	854-855	285	-	-	HGVSc=ENSRNOT00000016281.5:c.854dupG;HGVSp=ENSRNOP00000016281.5:p.Cys285TrpfsX79;DOMAINS=Pfam_domain:PF01074,Superfamily_domain:88713	D4A4J3_RAT	alpha-mannosidase 2x [Source:RefSeq peptide;Acc:NP_001100997]
1_142290178_-/A	1	142290178	142290179	-	A	2	2	0	2	2	2	2	2	2	2	2	2	2	2	2	2	2	2	2	2	2	2	2	2	2	2	2	ENSRNOG00000013563	ENSRNOT00000052226	FRAMESHIFT_CODING	145-146	145-146	49	-	-	HGVSc=ENSRNOT00000052226.3:c.145dupT;HGVSp=ENSRNOP00000045053.3:p.Ser49PhefsX5;DOMAINS=Prints_domain:PR00248	Vom2r43	vomeronasal 2 receptor 43 [Source:RefSeq peptide;Acc:NP_001092982]
1_142782836_-/A	1	142782836	142782837	-	A	2	2	0	2	2	2	2	2	2	2	2	2	2	2	2	2	2	2	2	2	2	2	2	2	2	2	2	ENSRNOG00000033105	ENSRNOT00000044676	FRAMESHIFT_CODING	931-932	931-932	311	-	-	HGVSc=ENSRNOT00000044676.1:c.931dupT;HGVSp=ENSRNOP00000045094.1:p.Tyr311Leu	Olr27	olfactory receptor Olr27 [Source:RefSeq peptide;Acc:NP_001000936]
1_143137054_A/-	1	143137054	143137054	A	-	0	2	0	2	2	2	2	0	2	2	2	2	2	2	2	2	2	2	1	2	2	2	2	2	2	2	2	ENSRNOG00000033507	ENSRNOT00000047771	FRAMESHIFT_CODING	2536	2536	846	-	-	HGVSc=ENSRNOT00000047771.3:c.2536delA;HGVSp=ENSRNOP00000043151.3:p.Lys847Asn;DOMAINS=PROSITE_profiles:PS50259	LOC682236	Uncharacterized protein [Source:UniProtKB/TrEMBL;Acc:D3ZEQ5]
1_143225293_-/A	1	143225293	143225294	-	A	0	2	0	2	2	2	2	0	2	2	2	2	2	2	2	2	2	2	2	2	2	2	2	2	2	2	2	ENSRNOG00000028905	ENSRNOT00000050425	SPLICE_SITE,FRAMESHIFT_CODING	921-922	921-922	307-308	-	-	HGVSc=ENSRNOT00000050425.2:c.922-1_922insA;HGVSp=ENSRNOP00000040155.2:p.Tyr310Ile	F1M7J6_RAT	Uncharacterized protein [Source:UniProtKB/TrEMBL;Acc:F1M7J6]
1_146425832_CTGTAAA/-	1	146425832	146425838	CTGTAAA	-	0	2	0	2	0	0	0	0	2	2	2	0	0	2	2	2	2	2	2	2	2	0	0	2	2	2	2	ENSRNOG00000031186	ENSRNOT00000040378	FRAMESHIFT_CODING	370-376	370-376	124-126	-	-	HGVSc=ENSRNOT00000040378.2:c.370_376delTTTACAG;HGVSp=ENSRNOP00000047341.2:p.Phe124AspfsX10;DOMAINS=Superfamily_domain:52799,PROSITE_profiles:PS50056	D4A6D5_RAT	Uncharacterized protein [Source:UniProtKB/TrEMBL;Acc:D4A6D5]
1_146426300_-/G	1	146426300	146426301	-	G	0	2	0	2	0	0	2	0	2	2	2	0	0	0	2	2	2	2	2	2	2	0	0	2	2	0	2	ENSRNOG00000031186	ENSRNOT00000040378	SPLICE_SITE,FRAMESHIFT_CODING	47-48	47-48	16	-	-	HGVSc=ENSRNOT00000040378.2:c.47_47+1insC;HGVSp=ENSRNOP00000047341.2:p.Asn17GlufsX9	D4A6D5_RAT	Uncharacterized protein [Source:UniProtKB/TrEMBL;Acc:D4A6D5]
1_146426301_G/-	1	146426301	146426301	G	-	2	0	0	0	0	0	0	0	0	0	0	2	2	0	0	0	0	0	0	0	0	2	2	0	0	0	0	ENSRNOG00000031186	ENSRNOT00000040378	SPLICE_SITE,FRAMESHIFT_CODING	46	46	16	-	-	HGVSc=ENSRNOT00000040378.2:c.46delC;HGVSp=ENSRNOP00000047341.2:p.Leu16X	D4A6D5_RAT	Uncharacterized protein [Source:UniProtKB/TrEMBL;Acc:D4A6D5]
1_149426189_-/T	1	149426189	149426190	-	T	0	0	0	0	0	0	0	0	0	2	0	0	0	0	0	0	0	0	0	0	0	0	0	0	0	0	0	ENSRNOG00000009664	ENSRNOT00000068402	FRAMESHIFT_CODING	2447-2448	1532-1533	511	-	-	HGVSc=ENSRNOT00000068402.1:c.1532dupA;HGVSp=ENSRNOP00000062031.1:p.Asn511LysfsX31	Ankrd42	ankyrin repeat domain 42 [Source:RefSeq peptide;Acc:NP_001128485]
1_149426189_-/T	1	149426189	149426190	-	T	0	0	0	0	0	0	0	0	0	2	0	0	0	0	0	0	0	0	0	0	0	0	0	0	0	0	0	ENSRNOG00000009664	ENSRNOT00000013095	FRAMESHIFT_CODING	2447-2448	1532-1533	511	-	-	HGVSc=ENSRNOT00000013095.5:c.1532dupA;HGVSp=ENSRNOP00000013095.5:p.Asn511Lys	Ankrd42	ankyrin repeat domain 42 [Source:RefSeq peptide;Acc:NP_001128485]
1_154961645_-/GTGA	1	154961645	154961646	-	GTGA	0	0	0	2	0	0	0	0	0	0	0	0	0	0	0	0	0	0	0	0	0	0	0	0	0	0	0	ENSRNOG00000012788	ENSRNOT00000017702	SPLICE_SITE,FRAMESHIFT_CODING	723-724	658-659	220	-	-	HGVSc=ENSRNOT00000017702.5:c.658_658+1insGTGA;HGVSp=ENSRNOP00000017702.4:p.Asp220GlyfsX22	Clns1a	Methylosome subunit pICln [Source:UniProtKB/Swiss-Prot;Acc:Q04753]
1_157265149_-/G	1	157265149	157265150	-	G	2	2	0	2	2	2	2	2	2	2	2	2	2	2	2	2	2	2	2	2	2	2	2	2	2	2	2	ENSRNOG00000026503	ENSRNOT00000031908	SPLICE_SITE,FRAMESHIFT_CODING	1189-1190	993-994	331-332	-	-	HGVSc=ENSRNOT00000031908.4:c.993_994insG;HGVSp=ENSRNOP00000032195.4:p.Ser333ValfsX21;DOMAINS=Superfamily_domain:52058	F1MAJ1_RAT	X-ray radiation resistance associated 1 [Source:RefSeq peptide;Acc:NP_001107225]
1_159546673_GGTTAATGGCAGGA/-	1	159546673	159546686	GGTTAATGGCAGGA	-	2	0	0	2	0	0	1	2	0	0	0	0	0	0	0	2	2	2	2	2	0	0	0	2	2	2	2	ENSRNOG00000036817	ENSRNOT00000031043	FRAMESHIFT_CODING	312-325	312-325	104-109	-	-	HGVSc=ENSRNOT00000031043.3:c.312_325delTCCTGCCATTAACC;HGVSp=ENSRNOP00000042407.2:p.Pro105ValfsX15;DOMAINS=Prints_domain:PR00882	F1M3Z1_RAT	Uncharacterized protein [Source:UniProtKB/TrEMBL;Acc:F1M3Z1]
1_160146518_TT/-	1	160146518	160146519	TT	-	2	5	0	2	0	0	0	2	2	2	2	0	0	2	2	0	2	0	0	0	0	0	0	2	0	0	0	ENSRNOG00000012071	ENSRNOT00000016061	FRAMESHIFT_CODING	635-636	635-636	212	-	-	HGVSc=ENSRNOT00000016061.3:c.635_636delTT;HGVSp=ENSRNOP00000016061.2:p.Val212GlyfsX67;DOMAINS=Pfam_domain:PF00001,Superfamily_domain:81321,Transmembrane_helices:Tmhmm,PROSITE_profiles:PS50262,Prints_domain:PR00237	Olr41	olfactory receptor Olr41 [Source:RefSeq peptide;Acc:NP_001000126]
1_160146532_G/-	1	160146532	160146532	G	-	0	0	0	0	0	0	0	0	0	0	0	2	2	0	0	0	0	0	0	0	2	2	2	0	0	0	2	ENSRNOG00000012071	ENSRNOT00000016061	FRAMESHIFT_CODING	649	649	217	-	-	HGVSc=ENSRNOT00000016061.3:c.649delG;HGVSp=ENSRNOP00000016061.2:p.Val217PhefsX5;DOMAINS=Pfam_domain:PF00001,Superfamily_domain:81321,Transmembrane_helices:Tmhmm,PROSITE_profiles:PS50262,Prints_domain:PR00237	Olr41	olfactory receptor Olr41 [Source:RefSeq peptide;Acc:NP_001000126]
1_160146564_C/-	1	160146564	160146564	C	-	2	2	0	2	0	0	0	2	2	2	2	2	2	2	2	2	2	0	0	0	2	2	2	2	2	0	5	ENSRNOG00000012071	ENSRNOT00000016061	FRAMESHIFT_CODING	681	681	227	-	-	HGVSc=ENSRNOT00000016061.3:c.681delC;HGVSp=ENSRNOP00000016061.2:p.Arg228GlufsX61;DOMAINS=Pfam_domain:PF00001,Superfamily_domain:81321,PROSITE_profiles:PS50262	Olr41	olfactory receptor Olr41 [Source:RefSeq peptide;Acc:NP_001000126]
1_160237216_C/-	1	160237216	160237216	C	-	0	0	0	0	0	0	0	0	0	0	0	2	2	0	0	0	0	0	0	0	2	2	2	0	0	0	0	ENSRNOG00000018508	ENSRNOT00000024961	FRAMESHIFT_CODING	57	57	19	-	-	HGVSc=ENSRNOT00000024961.4:c.57delC;HGVSp=ENSRNOP00000024961.3:p.Pro20ArgfsX3;DOMAINS=Superfamily_domain:81321	Olr45	olfactory receptor Olr45 [Source:RefSeq peptide;Acc:NP_001000124]
1_160517582_-/T	1	160517582	160517583	-	T	0	0	0	0	0	0	2	0	0	0	0	0	0	0	0	0	0	1	2	2	0	0	0	0	0	2	0	ENSRNOG00000015432	ENSRNOT00000067344	FRAMESHIFT_CODING	487-488	487-488	163	-	-	HGVSc=ENSRNOT00000067344.1:c.487_488insT;HGVSp=ENSRNOP00000061353.1:p.Cys165LeufsX2;DOMAINS=Pfam_domain:PF00001,Superfamily_domain:81321,PROSITE_profiles:PS50262	D3ZYR2_RAT	Uncharacterized protein [Source:UniProtKB/TrEMBL;Acc:D3ZYR2]
1_160765808_TGTT/-	1	160765808	160765811	TGTT	-	0	0	0	0	0	0	2	0	0	0	0	0	0	0	0	0	0	2	2	2	0	0	5	0	0	2	0	ENSRNOG00000015649	ENSRNOT00000020953	FRAMESHIFT_CODING	37-40	37-40	13-14	-	-	HGVSc=ENSRNOT00000020953.4:c.37_40delTGTT;HGVSp=ENSRNOP00000020952.4:p.Cys13PhefsX11;DOMAINS=Superfamily_domain:81321	Olr68	olfactory receptor Olr68 [Source:RefSeq peptide;Acc:NP_001000133]
1_160765818_-/A	1	160765818	160765819	-	A	2	5	0	2	0	0	2	2	2	5	2	2	2	2	2	2	2	2	2	2	5	5	5	5	2	2	2	ENSRNOG00000015649	ENSRNOT00000020953	FRAMESHIFT_CODING	46-47	46-47	16	-	-	HGVSc=ENSRNOT00000020953.4:c.46_47insA;HGVSp=ENSRNOP00000020952.4:p.His16GlnfsX3;DOMAINS=Superfamily_domain:81321	Olr68	olfactory receptor Olr68 [Source:RefSeq peptide;Acc:NP_001000133]
1_160772492_AG/-	1	160772492	160772493	AG	-	0	0	0	0	2	2	0	0	0	0	0	0	0	0	0	0	0	0	0	0	0	0	0	0	0	0	0	ENSRNOG00000015657	ENSRNOT00000020969	FRAMESHIFT_CODING	601-602	601-602	201	-	-	HGVSc=ENSRNOT00000020969.5:c.601_602delCT;HGVSp=ENSRNOP00000020969.5:p.Leu201AlafsX21;DOMAINS=Pfam_domain:PF00001,Superfamily_domain:81321,Transmembrane_helices:Tmhmm,PROSITE_profiles:PS50262	Olr69	olfactory receptor Olr69 [Source:RefSeq peptide;Acc:NP_001001280]
1_160789013_A/-	1	160789013	160789013	A	-	0	0	0	0	0	0	0	0	2	2	0	0	0	0	0	0	0	0	0	0	0	0	0	0	0	0	0	ENSRNOG00000015673	ENSRNOT00000020981	FRAMESHIFT_CODING	612	612	204	-	-	HGVSc=ENSRNOT00000020981.2:c.612delT;HGVSp=ENSRNOP00000020981.1:p.Val205TrpfsX7;DOMAINS=Pfam_domain:PF00001,Superfamily_domain:81321,Transmembrane_helices:Tmhmm,PROSITE_profiles:PS50262	Olr70	olfactory receptor Olr70 [Source:RefSeq peptide;Acc:NP_001001269]
1_160825681_CCTTCAA/-	1	160825681	160825687	CCTTCAA	-	0	0	0	0	0	0	0	0	6	0	0	0	0	0	0	0	0	0	6	0	1	0	0	0	0	0	0	ENSRNOG00000015689	ENSRNOT00000021006	FRAMESHIFT_CODING	22-28	22-28	2013-10-08	-	-	HGVSc=ENSRNOT00000021006.2:c.22_28delCCTTCAA;HGVSp=ENSRNOP00000021006.1:p.Pro8GlyfsX37;DOMAINS=Superfamily_domain:81321	Olr74	olfactory receptor Olr74 [Source:RefSeq peptide;Acc:NP_001000134]
1_160825689_GAACAGCT/-	1	160825689	160825696	GAACAGCT	-	0	0	0	6	0	0	0	0	6	0	0	0	0	0	0	0	0	0	6	0	1	0	0	0	0	0	0	ENSRNOG00000015689	ENSRNOT00000021006	FRAMESHIFT_CODING	30-37	30-37	2013-10-01	-	-	HGVSc=ENSRNOT00000021006.2:c.30_37delGAACAGCT;HGVSp=ENSRNOP00000021006.1:p.Arg10SerfsX47;DOMAINS=Superfamily_domain:81321	Olr74	olfactory receptor Olr74 [Source:RefSeq peptide;Acc:NP_001000134]
1_160977428_C/-	1	160977428	160977428	C	-	2	0	0	2	0	0	0	2	0	0	0	0	0	0	0	2	2	0	0	0	0	0	0	2	2	0	2	ENSRNOG00000015785	ENSRNOT00000021131	FRAMESHIFT_CODING	158	158	53	-	-	HGVSc=ENSRNOT00000021131.3:c.158delC;HGVSp=ENSRNOP00000021131.3:p.Thr53MetfsX16;DOMAINS=Pfam_domain:PF00001,Superfamily_domain:81321,PROSITE_profiles:PS50262,Prints_domain:PR00534	Olr85	olfactory receptor Olr85 [Source:RefSeq peptide;Acc:NP_001000138]
1_161099014_-/TT	1	161099014	161099015	-	TT	2	0	0	2	0	0	2	2	0	0	0	0	0	0	0	2	2	2	2	2	0	0	0	2	2	2	2	ENSRNOG00000036811	ENSRNOT00000055227	FRAMESHIFT_CODING	961-962	961-962	321	-	-	HGVSc=ENSRNOT00000055227.1:c.960_961dupAA;HGVSp=ENSRNOP00000052101.1:p.Ile321LysfsX3	Olr94	olfactory receptor Olr94 [Source:RefSeq peptide;Acc:NP_001001023]
1_161184869_-/CTGCTGATGG	1	161184869	161184870	-	CTGCTGATGG	2	0	0	0	0	0	0	2	0	0	0	0	0	0	0	0	2	0	0	0	0	0	0	2	0	0	0	ENSRNOG00000043307	ENSRNOT00000066969	SPLICE_SITE,FRAMESHIFT_CODING	329-330	329-330	110	-	-	HGVSc=ENSRNOT00000066969.1:c.329_330insCCATCAGCAG;HGVSp=ENSRNOP00000058857.1:p.Pro111HisfsX133;DOMAINS=Pfam_domain:PF00001,Superfamily_domain:81321,PROSITE_profiles:PS50262,PROSITE_patterns:PS00237	F1LUF0_RAT	Uncharacterized protein [Source:UniProtKB/TrEMBL;Acc:F1LUF0]
1_161240939_G/-	1	161240939	161240939	G	-	0	0	0	2	0	0	0	2	0	0	0	0	0	0	0	0	2	0	0	0	0	0	0	2	0	0	0	ENSRNOG00000015893	ENSRNOT00000021273	FRAMESHIFT_CODING	555	555	185	-	-	HGVSc=ENSRNOT00000021273.2:c.555delC;HGVSp=ENSRNOP00000021273.1:p.Asp185GlufsX3;DOMAINS=Pfam_domain:PF00001,Superfamily_domain:81321,PROSITE_profiles:PS50262,Prints_domain:PR00245	Olr106	olfactory receptor Olr106 [Source:RefSeq peptide;Acc:NP_001000147]
1_161331117_-/A	1	161331117	161331118	-	A	0	2	0	0	0	0	0	0	2	2	2	0	2	2	2	0	0	0	0	0	0	0	0	0	0	0	0	ENSRNOG00000015933	ENSRNOT00000021324	FRAMESHIFT_CODING	317-318	317-318	106	-	-	HGVSc=ENSRNOT00000021324.2:c.317_318insA;HGVSp=ENSRNOP00000021324.1:p.Met106IlefsX21;DOMAINS=Pfam_domain:PF00001,Superfamily_domain:81321,Transmembrane_helices:Tmhmm,PROSITE_profiles:PS50262,Prints_domain:PR00245	Olr112	olfactory receptor Olr112 [Source:RefSeq peptide;Acc:NP_001000150]
1_161378324_G/-	1	161378324	161378324	G	-	0	0	0	0	0	0	2	0	0	0	0	0	0	0	0	2	0	2	2	2	0	0	0	0	2	2	2	ENSRNOG00000015966	ENSRNOT00000021375	SPLICE_SITE,FRAMESHIFT_CODING	199	199	67	-	-	HGVSc=ENSRNOT00000021375.4:c.199delC;HGVSp=ENSRNOP00000063795.1:p.His67ThrfsX66;DOMAINS=Pfam_domain:PF08961	F1M0A2_RAT	Uncharacterized protein [Source:UniProtKB/TrEMBL;Acc:F1M0A2]
1_161506939_A/-	1	161506939	161506939	A	-	0	2	0	0	0	0	0	0	2	2	2	0	2	2	2	0	0	0	0	0	0	0	0	0	0	0	0	ENSRNOG00000016027	ENSRNOT00000021436	FRAMESHIFT_CODING	557	557	186	-	-	HGVSc=ENSRNOT00000021436.2:c.557delT;HGVSp=ENSRNOP00000021436.1:p.Met186ArgfsX17;DOMAINS=Pfam_domain:PF00001,Superfamily_domain:81321,PROSITE_profiles:PS50262,Prints_domain:PR00245	Olr125	olfactory receptor Olr125 [Source:RefSeq peptide;Acc:NP_001000740]
1_161759320_C/-	1	161759320	161759320	C	-	0	0	0	2	0	0	0	0	0	0	0	2	0	0	2	2	0	0	0	0	0	2	2	2	0	0	0	ENSRNOG00000043392	ENSRNOT00000067478	FRAMESHIFT_CODING	401	401	134	-	-	HGVSc=ENSRNOT00000067478.1:c.401delC;HGVSp=ENSRNOP00000059897.1:p.Ile135SerfsX2;DOMAINS=Pfam_domain:PF00001,Superfamily_domain:81321,PROSITE_profiles:PS50262,Prints_domain:PR00245,Prints_domain:PR00534	Olr135	olfactory receptor Olr135 [Source:RefSeq peptide;Acc:NP_001001288]
1_161759464_-/CCAGA	1	161759464	161759465	-	CCAGA	2	0	0	0	0	0	2	2	0	0	0	0	0	0	0	0	2	0	0	0	0	0	0	0	2	0	2	ENSRNOG00000043392	ENSRNOT00000067478	FRAMESHIFT_CODING	544-545	544-545	182	-	-	HGVSc=ENSRNOT00000067478.1:c.544_545insCCAGA;HGVSp=ENSRNOP00000059897.1:p.Asp183ArgfsX4;DOMAINS=Pfam_domain:PF00001,Superfamily_domain:81321,PROSITE_profiles:PS50262,Prints_domain:PR00245	Olr135	olfactory receptor Olr135 [Source:RefSeq peptide;Acc:NP_001001288]
1_161948721_A/-	1	161948721	161948721	A	-	0	0	0	0	0	0	0	0	0	0	0	2	0	0	0	0	0	0	0	0	0	2	2	0	0	0	0	ENSRNOG00000016993	ENSRNOT00000022789	FRAMESHIFT_CODING	551	551	184	-	-	HGVSc=ENSRNOT00000022789.3:c.551delA;HGVSp=ENSRNOP00000022789.2:p.His184ProfsX25;DOMAINS=Pfam_domain:PF00001,Superfamily_domain:81321,PROSITE_profiles:PS50262,Prints_domain:PR00245	Olr148	olfactory receptor Olr148 [Source:RefSeq peptide;Acc:NP_001000165]
1_162333335_C/-	1	162333335	162333335	C	-	0	2	0	0	2	2	0	0	2	2	2	2	2	2	0	0	0	2	2	2	2	2	2	2	0	2	0	ENSRNOG00000034173	ENSRNOT00000052349	FRAMESHIFT_CODING	374	374	125	-	-	HGVSc=ENSRNOT00000052349.3:c.374delC;HGVSp=ENSRNOP00000058872.1:p.Ala125ValfsX2;DOMAINS=Pfam_domain:PF00001,Superfamily_domain:81321,Transmembrane_helices:Tmhmm,PROSITE_profiles:PS50262,Prints_domain:PR00237	Olr162	olfactory receptor Olr162 [Source:RefSeq peptide;Acc:NP_001000950]
1_162393087_GT/-	1	162393087	162393088	GT	-	0	0	0	2	0	0	0	0	0	0	0	0	0	0	2	2	0	0	0	0	0	0	0	0	0	0	0	ENSRNOG00000033899	ENSRNOT00000043057	FRAMESHIFT_CODING	602-603	602-603	201	-	-	HGVSc=ENSRNOT00000043057.1:c.602_603delGT;HGVSp=ENSRNOP00000039529.1:p.Gly201ValfsX11;DOMAINS=Pfam_domain:PF00001,Superfamily_domain:81321,PROSITE_profiles:PS50262	Olr164	olfactory receptor Olr164 [Source:RefSeq peptide;Acc:NP_001000737]
1_162420252_-/A	1	162420252	162420253	-	A	0	2	0	2	2	2	0	0	2	2	2	2	2	2	2	2	2	2	2	2	2	2	2	2	0	2	0	ENSRNOG00000032268	ENSRNOT00000044707	FRAMESHIFT_CODING	926-927	926-927	309	-	-	HGVSc=ENSRNOT00000044707.1:c.926dupT;HGVSp=ENSRNOP00000047104.1:p.Phe310LeufsX13;DOMAINS=Superfamily_domain:81321	Olr165	olfactory receptor Olr165 [Source:RefSeq peptide;Acc:NP_001000172]
1_162420314_G/-	1	162420314	162420314	G	-	2	0	0	0	0	0	2	2	0	0	0	0	0	0	0	0	0	0	0	0	0	0	0	0	2	0	2	ENSRNOG00000032268	ENSRNOT00000044707	FRAMESHIFT_CODING	864	864	288	-	-	HGVSc=ENSRNOT00000044707.1:c.864delC;HGVSp=ENSRNOP00000047104.1:p.Thr289LeufsX2;DOMAINS=Pfam_domain:PF00001,Superfamily_domain:81321,Transmembrane_helices:Tmhmm,PROSITE_profiles:PS50262,Prints_domain:PR00245,Prints_domain:PR00237	Olr165	olfactory receptor Olr165 [Source:RefSeq peptide;Acc:NP_001000172]
1_162881897_G/-	1	162881897	162881897	G	-	6	6	0	0	6	1	0	1	6	1	6	6	1	6	0	6	0	1	6	1	1	6	1	6	0	6	0	ENSRNOG00000017366	ENSRNOT00000023325	FRAMESHIFT_CODING	878	878	293	-	-	HGVSc=ENSRNOT00000023325.1:c.878delC;HGVSp=ENSRNOP00000023325.1:p.Pro293GlnfsX3;DOMAINS=Pfam_domain:PF00001,Superfamily_domain:81321,Transmembrane_helices:Tmhmm,Low_complexity_(Seg):Seg,PROSITE_profiles:PS50262,Prints_domain:PR00245,Prints_domain:PR00237	Olr192	olfactory receptor Olr192 [Source:RefSeq peptide;Acc:NP_001000549]
1_162895838_G/-	1	162895838	162895838	G	-	2	2	0	2	2	2	2	2	2	2	2	2	2	2	2	2	0	5	2	2	2	2	2	2	2	2	2	ENSRNOG00000030947	ENSRNOT00000047565	FRAMESHIFT_CODING	881	881	294	-	-	HGVSc=ENSRNOT00000047565.2:c.881delC;HGVSp=ENSRNOP00000041666.2:p.Pro294GlnfsX10;DOMAINS=Pfam_domain:PF00001,Superfamily_domain:81321,Transmembrane_helices:Tmhmm,Low_complexity_(Seg):Seg,PROSITE_profiles:PS50262,Prints_domain:PR00245,Prints_domain:PR00237	Olr193	olfactory receptor Olr193 [Source:RefSeq peptide;Acc:NP_001000186]
1_163021151_GTTC/-	1	163021151	163021154	GTTC	-	0	0	0	0	0	0	0	0	0	0	0	0	0	0	0	0	2	0	0	0	0	0	0	0	0	0	0	ENSRNOG00000029755	ENSRNOT00000046417	FRAMESHIFT_CODING	51-54	51-54	17-18	-	-	HGVSc=ENSRNOT00000046417.2:c.51_54delGTTC;HGVSp=ENSRNOP00000046168.2:p.Ile19CysfsX33;DOMAINS=Superfamily_domain:81321	Olr199	olfactory receptor Olr199 [Source:RefSeq peptide;Acc:NP_001001034]
1_163021793_-/C	1	163021793	163021794	-	C	0	0	0	0	0	0	0	0	0	0	0	0	0	0	0	0	2	0	0	0	0	0	0	0	0	0	0	ENSRNOG00000029755	ENSRNOT00000046417	FRAMESHIFT_CODING	692-693	692-693	231	-	-	HGVSc=ENSRNOT00000046417.2:c.692_693insC;HGVSp=ENSRNOP00000046168.2:p.Leu232ThrfsX7;DOMAINS=Pfam_domain:PF00001,Superfamily_domain:81321,PROSITE_profiles:PS50262	Olr199	olfactory receptor Olr199 [Source:RefSeq peptide;Acc:NP_001001034]
1_163768261_G/-	1	163768261	163768261	G	-	2	0	0	0	0	0	2	0	0	0	0	0	0	0	0	0	0	0	0	0	0	0	0	0	2	0	2	ENSRNOG00000036793	ENSRNOT00000055183	FRAMESHIFT_CODING	369	369	123	-	-	HGVSc=ENSRNOT00000055183.1:c.369delG;HGVSp=ENSRNOP00000052055.1:p.Ser124AlafsX8	F1LV81_RAT	Uncharacterized protein [Source:UniProtKB/TrEMBL;Acc:F1LV81]
1_165195271_-/TA	1	165195271	165195272	-	TA	2	2	0	2	2	2	2	2	2	2	2	2	2	2	2	2	2	2	2	2	2	2	2	2	2	2	2	ENSRNOG00000019794	ENSRNOT00000026807	SPLICE_SITE,FRAMESHIFT_CODING,INTRONIC	1697-1698	1697-1698	566	-	-	HGVSc=ENSRNOT00000026807.3:c.1697_1698insTA;HGVSp=ENSRNOP00000026807.3:p.Ala567ArgfsX34	D4A7R5_RAT	Uncharacterized protein [Source:UniProtKB/TrEMBL;Acc:D4A5L3]
1_165195271_-/TA	1	165195271	165195272	-	TA	2	2	0	2	2	2	2	2	2	2	2	2	2	2	2	2	2	2	2	2	2	2	2	2	2	2	2	ENSRNOG00000019794	ENSRNOT00000067206	FRAMESHIFT_CODING	1418-1419	1418-1419	473	-	-	HGVSc=ENSRNOT00000067206.1:c.1418_1419insTA;HGVSp=ENSRNOP00000061887.1:p.Ser474ArgfsX35	D4A7R5_RAT	Uncharacterized protein [Source:UniProtKB/TrEMBL;Acc:D4A5L3]
1_165320225_C/-	1	165320225	165320225	C	-	2	0	0	0	0	0	2	0	0	0	0	0	0	0	0	0	0	0	0	0	0	0	0	0	2	0	2	ENSRNOG00000033782	ENSRNOT00000041658	FRAMESHIFT_CODING	511	511	171	-	-	HGVSc=ENSRNOT00000041658.1:c.511delC;HGVSp=ENSRNOP00000045085.1:p.Pro171GlnfsX4;DOMAINS=Pfam_domain:PF00001,Superfamily_domain:81321,PROSITE_profiles:PS50262	Olr241	olfactory receptor Olr241 [Source:RefSeq peptide;Acc:NP_001000734]
1_165327783_CAAATCCGTT/-	1	165327783	165327792	CAAATCCGTT	-	0	2	0	0	2	2	0	0	0	0	2	2	2	2	0	0	0	2	2	2	2	2	2	2	0	2	0	ENSRNOG00000021858	ENSRNOT00000038429	FRAMESHIFT_CODING	2019-10-01	2019-10-01	2013-07-04	-	-	HGVSc=ENSRNOT00000038429.3:c.10_19delAACGGATTTG;HGVSp=ENSRNOP00000043492.2:p.Asn4SerfsX98;DOMAINS=Pfam_domain:PF00044,PIRSF_domain:PIRSF000149	F1LU03_RAT	Uncharacterized protein [Source:UniProtKB/TrEMBL;Acc:F1LU03]
1_165820868_-/A	1	165820868	165820869	-	A	0	2	0	0	2	2	0	0	0	0	2	2	2	2	0	0	0	2	2	2	2	2	2	2	0	2	0	ENSRNOG00000009748	ENSRNOT00000012919	FRAMESHIFT_CODING	616-617	616-617	206	-	-	HGVSc=ENSRNOT00000012919.2:c.616dupT;HGVSp=ENSRNOP00000012919.2:p.Ser206PhefsX30;DOMAINS=Pfam_domain:PF00001,Superfamily_domain:81321,Low_complexity_(Seg):Seg,PROSITE_profiles:PS50262	Olr262	olfactory receptor Olr262 [Source:RefSeq peptide;Acc:NP_001000221]
1_165830241_TG/-	1	165830241	165830242	TG	-	0	0	0	2	0	0	0	0	2	2	0	0	0	0	2	2	2	0	0	0	0	0	0	0	0	0	0	ENSRNOG00000036785	ENSRNOT00000055171	FRAMESHIFT_CODING	39-40	39-40	13-14	-	-	HGVSc=ENSRNOT00000055171.2:c.39_40delTG;HGVSp=ENSRNOP00000061827.1:p.Glu14ValfsX9;DOMAINS=Superfamily_domain:81321	Olr263	olfactory receptor Olr263 [Source:RefSeq peptide;Acc:NP_001000220]
1_165960083_-/T	1	165960083	165960084	-	T	0	2	0	0	2	2	0	2	0	0	2	2	2	2	0	0	0	2	2	2	2	2	2	2	0	2	0	ENSRNOG00000033306	ENSRNOT00000046292	FRAMESHIFT_CODING	536-537	536-537	179	-	-	HGVSc=ENSRNOT00000046292.1:c.536_537insT;HGVSp=ENSRNOP00000046528.1:p.Cys182LeufsX2;DOMAINS=Pfam_domain:PF00001,Superfamily_domain:81321,PROSITE_profiles:PS50262,Prints_domain:PR00245	Olr268	olfactory receptor Olr268 [Source:RefSeq peptide;Acc:NP_001000733]
1_166471806_A/-	1	166471806	166471806	A	-	0	0	6	0	1	0	1	1	1	0	1	1	1	1	6	1	0	6	0	0	0	0	0	0	1	1	0	ENSRNOG00000033367	ENSRNOT00000040345	FRAMESHIFT_CODING	279	279	93	-	-	HGVSc=ENSRNOT00000040345.1:c.279delA;HGVSp=ENSRNOP00000040613.1:p.Val95TrpfsX3;DOMAINS=Pfam_domain:PF00001,Superfamily_domain:81321,PROSITE_profiles:PS50262	Olr281	olfactory receptor Olr281 [Source:RefSeq peptide;Acc:NP_001000225]
1_166471811_-/A	1	166471811	166471812	-	A	1	0	6	0	1	6	1	1	1	0	1	1	1	1	6	1	6	1	0	0	6	6	1	0	1	1	0	ENSRNOG00000033367	ENSRNOT00000040345	FRAMESHIFT_CODING	283-284	283-284	95	-	-	HGVSc=ENSRNOT00000040345.1:c.283_284insA;HGVSp=ENSRNOP00000040613.1:p.Val95AspfsX5;DOMAINS=Pfam_domain:PF00001,Superfamily_domain:81321,PROSITE_profiles:PS50262	Olr281	olfactory receptor Olr281 [Source:RefSeq peptide;Acc:NP_001000225]
1_167450758_TTTG/-	1	167450758	167450761	TTTG	-	2	2	0	0	2	2	2	2	0	0	2	2	2	2	0	0	0	2	2	2	2	2	2	2	2	2	2	ENSRNOG00000013123	ENSRNOT00000036003	FRAMESHIFT_CODING	1346-1349	1346-1349	449-450	-	-	HGVSc=ENSRNOT00000036003.3:c.1346_1349delCAAA;HGVSp=ENSRNOP00000029896.3:p.Thr449LysfsX24;DOMAINS=Low_complexity_(Seg):Seg	F1LW52_RAT	Uncharacterized protein [Source:UniProtKB/TrEMBL;Acc:D4AC02]
1_168572472_-/G	1	168572472	168572473	-	G	0	0	0	2	0	0	0	0	2	2	0	0	0	2	2	2	2	0	0	0	0	0	0	0	0	0	0	ENSRNOG00000017900	ENSRNOT00000055149	FRAMESHIFT_CODING	868-869	755-756	252	-	-	HGVSc=ENSRNOT00000055149.2:c.755dupC;HGVSp=ENSRNOP00000052023.2:p.Val253SerfsX25	rnf141	RING finger protein 141 [Source:UniProtKB/Swiss-Prot;Acc:Q6IV57]
1_172409409_CCGGCCA/-	1	172409409	172409415	CCGGCCA	-	0	5	0	5	5	2	2	0	2	5	2	0	0	5	0	0	2	2	5	2	2	5	0	0	0	2	2	ENSRNOG00000011417	ENSRNOT00000015498	SPLICE_SITE,ESSENTIAL_SPLICE_SITE,FRAMESHIFT_CODING	127-133	64-70	22-24	-	-	HGVSc=ENSRNOT00000015498.4:c.64_70delCCGGCCA;HGVSp=ENSRNOP00000015498.3:p.Pro22ArgfsX16;DOMAINS=Low_complexity_(Seg):Seg	Pde3b	cGMP-inhibited 3',5'-cyclic phosphodiesterase B [Source:UniProtKB/Swiss-Prot;Acc:Q63085]
1_177776877_-/T	1	177776877	177776878	-	T	2	2	0	0	2	2	0	2	2	2	2	2	2	2	2	2	2	2	2	2	2	2	2	2	2	2	2	ENSRNOG00000031211	ENSRNOT00000049380	FRAMESHIFT_CODING	166-167	126-127	42-43	-	-	HGVSc=ENSRNOT00000049380.2:c.126_127insT;HGVSp=ENSRNOP00000043828.2:p.Ser43PhefsX6	ACSM5_RAT	Acyl-coenzyme A synthetase ACSM5, mitochondrial [Source:UniProtKB/Swiss-Prot;Acc:Q6AYT9]
1_177776902_-/T	1	177776902	177776903	-	T	2	2	0	0	2	2	0	2	2	2	2	2	2	2	2	2	2	2	2	2	2	2	2	2	2	2	2	ENSRNOG00000031211	ENSRNOT00000049380	FRAMESHIFT_CODING	191-192	151-152	51	-	-	HGVSc=ENSRNOT00000049380.2:c.151_152insT;HGVSp=ENSRNOP00000043828.2:p.Arg51LeufsX43	ACSM5_RAT	Acyl-coenzyme A synthetase ACSM5, mitochondrial [Source:UniProtKB/Swiss-Prot;Acc:Q6AYT9]
1_177776903_-/A	1	177776903	177776904	-	A	2	2	0	0	2	2	0	2	2	2	2	2	2	2	2	2	2	2	2	2	2	2	2	2	2	2	2	ENSRNOG00000031211	ENSRNOT00000049380	FRAMESHIFT_CODING	192-193	152-153	51	-	-	HGVSc=ENSRNOT00000049380.2:c.152_153insA;HGVSp=ENSRNOP00000043828.2:p.Gly52TrpfsX42	ACSM5_RAT	Acyl-coenzyme A synthetase ACSM5, mitochondrial [Source:UniProtKB/Swiss-Prot;Acc:Q6AYT9]
1_177795324_-/A	1	177795324	177795325	-	A	2	2	0	0	2	2	0	2	2	2	2	2	2	2	2	2	2	2	2	2	2	2	2	2	2	2	2	ENSRNOG00000031211	ENSRNOT00000041634	FRAMESHIFT_CODING	1215-1216	771-772	257-258	-	-	HGVSc=ENSRNOT00000041634.2:c.771_772insA;HGVSp=ENSRNOP00000045874.2:p.Met258AsnfsX13;DOMAINS=Superfamily_domain:56801	ACSM5_RAT	Acyl-coenzyme A synthetase ACSM5, mitochondrial [Source:UniProtKB/Swiss-Prot;Acc:Q6AYT9]
1_177806534_-/G	1	177806534	177806535	-	G	2	2	0	0	2	2	0	2	2	2	2	2	2	2	2	2	2	2	2	2	2	2	2	2	2	2	2	ENSRNOG00000031211	ENSRNOT00000049380	FRAMESHIFT_CODING	2035-2036	1995-1996	665-666	-	-	HGVSc=ENSRNOT00000049380.2:c.1995_1996insG;HGVSp=ENSRNOP00000043828.2:p.Ala666GlyfsX23;DOMAINS=Superfamily_domain:56801	ACSM5_RAT	Acyl-coenzyme A synthetase ACSM5, mitochondrial [Source:UniProtKB/Swiss-Prot;Acc:Q6AYT9]
1_177938585_A/-	1	177938585	177938585	A	-	6	0	6	2	0	2	0	0	2	2	2	0	2	2	2	2	2	2	6	2	2	2	2	2	2	2	2	ENSRNOG00000042084	ENSRNOT00000055083	SPLICE_SITE,FRAMESHIFT_CODING	707	707	236	-	-	HGVSc=ENSRNOT00000055083.2:c.707delA;HGVSp=ENSRNOP00000051958.2:p.Tyr236SerfsX42;DOMAINS=Superfamily_domain:56801	Bucs1	butyryl Coenzyme A synthetase 1 [Source:RefSeq peptide;Acc:NP_001101972]
1_178175244_G/-	1	178175244	178175244	G	-	0	0	0	0	0	0	0	0	0	0	6	6	6	0	0	1	0	0	0	0	0	0	0	0	0	0	0	ENSRNOG00000014037	ENSRNOT00000019167	FRAMESHIFT_CODING	414	101	34	-	-	HGVSc=ENSRNOT00000019167.4:c.101delC;HGVSp=ENSRNOP00000019167.4:p.Ala34ValfsX121	Dcun1d3	DCN1-like protein 3 [Source:UniProtKB/Swiss-Prot;Acc:Q4V8B2]
1_179596998_A/-	1	179596998	179596998	A	-	0	2	0	0	2	2	0	2	2	2	0	0	0	2	0	0	0	0	0	0	0	0	0	0	2	0	2	ENSRNOG00000025110	ENSRNOT00000036175	FRAMESHIFT_CODING	57	57	19	-	-	HGVSc=ENSRNOT00000036175.4:c.57delA;HGVSp=ENSRNOP00000032210.4:p.Asn20ThrfsX5	Vwa3a	von Willebrand factor A domain-containing protein 3A [Source:UniProtKB/Swiss-Prot;Acc:A1A5Q7]
1_179596998_A/-	1	179596998	179596998	A	-	0	2	0	0	2	2	0	2	2	2	0	0	0	2	0	0	0	0	0	0	0	0	0	0	2	0	2	ENSRNOG00000025110	ENSRNOT00000065543	FRAMESHIFT_CODING	114	60	20	-	-	HGVSc=ENSRNOT00000065543.1:c.60delA;HGVSp=ENSRNOP00000061145.1:p.Asn21ThrfsX5	Vwa3a	von Willebrand factor A domain-containing protein 3A [Source:UniProtKB/Swiss-Prot;Acc:A1A5Q7]
1_180004253_G/-	1	180004253	180004253	G	-	0	0	0	0	0	0	0	0	0	0	0	0	0	0	2	0	0	0	0	0	0	0	0	0	0	0	0	ENSRNOG00000017487	ENSRNOT00000023591	FRAMESHIFT_CODING	2793	2793	931	-	-	HGVSc=ENSRNOT00000023591.3:c.2793delG;HGVSp=ENSRNOP00000023591.3:p.Glu932AsnfsX13	Otoa	Uncharacterized protein [Source:UniProtKB/TrEMBL;Acc:D4A6R6]
1_182051485_-/A	1	182051485	182051486	-	A	0	0	0	0	0	0	0	0	0	0	0	0	0	0	0	1	0	0	0	0	0	0	0	0	0	0	2	ENSRNOG00000024737	ENSRNOT00000068331	FRAMESHIFT_CODING	5810-5811	5810-5811	1937	-	-	HGVSc=ENSRNOT00000068331.1:c.5810_5811insA;HGVSp=ENSRNOP00000059607.1:p.Phe1937LeufsX28;DOMAINS=Transmembrane_helices:Tmhmm,Low_complexity_(Seg):Seg,PROSITE_profiles:PS50314	Tnrc6a	trinucleotide repeat-containing gene 6A protein [Source:RefSeq peptide;Acc:NP_001101019]
1_182051505_-/T	1	182051505	182051506	-	T	0	0	0	6	0	0	0	2	0	6	0	0	0	0	2	2	0	0	2	0	0	0	0	6	2	0	2	ENSRNOG00000024737	ENSRNOT00000068331	FRAMESHIFT_CODING	5830-5831	5830-5831	1944	-	-	HGVSc=ENSRNOT00000068331.1:c.5830_5831insT;HGVSp=ENSRNOP00000059607.1:p.Cys1949LeufsX16;DOMAINS=Transmembrane_helices:Tmhmm,Low_complexity_(Seg):Seg,PROSITE_profiles:PS50314	Tnrc6a	trinucleotide repeat-containing gene 6A protein [Source:RefSeq peptide;Acc:NP_001101019]
1_182445656_CCATAGT/-	1	182445656	182445662	CCATAGT	-	2	2	2	0	2	2	2	2	2	2	2	2	2	2	2	0	0	2	2	2	2	2	2	2	2	2	2	ENSRNOG00000024217	ENSRNOT00000029967	FRAMESHIFT_CODING	386-392	386-392	129-131	-	-	HGVSc=ENSRNOT00000029967.2:c.386_392delCCATAGT;HGVSp=ENSRNOP00000040641.1:p.Ile130MetfsX43;DOMAINS=Pfam_domain:PF02800,Superfamily_domain:55347,Prints_domain:PR00078	F1M8P6_RAT	Uncharacterized protein [Source:UniProtKB/TrEMBL;Acc:F1M8P6]
1_183793840_TC/-	1	183793840	183793841	TC	-	0	2	0	0	0	0	0	0	6	0	0	0	0	0	2	0	0	2	2	6	0	0	0	0	0	2	0	ENSRNOG00000036722	ENSRNOT00000055035	FRAMESHIFT_CODING	192-193	192-193	64-65	-	-	HGVSc=ENSRNOT00000055035.1:c.192_193delGA;HGVSp=ENSRNOP00000051913.1:p.Lys65ArgfsX14;DOMAINS=Pfam_domain:PF01294,Coiled-coils_(Ncoils):ncoils,Low_complexity_(Seg):Seg,PROSITE_profiles:PS50318	F1M2R8_RAT	Uncharacterized protein [Source:UniProtKB/TrEMBL;Acc:F1M2R8]
1_183793842_TTTTT/-	1	183793842	183793846	TTTTT	-	2	0	0	0	0	0	0	0	0	0	0	0	0	0	0	2	1	0	0	0	0	0	0	0	0	0	0	ENSRNOG00000036722	ENSRNOT00000055035	FRAMESHIFT_CODING	187-191	187-191	63-64	-	-	HGVSc=ENSRNOT00000055035.1:c.187_191delAAAAA;HGVSp=ENSRNOP00000051913.1:p.Lys63GlufsX15;DOMAINS=Pfam_domain:PF01294,Coiled-coils_(Ncoils):ncoils,Low_complexity_(Seg):Seg,PROSITE_profiles:PS50318	F1M2R8_RAT	Uncharacterized protein [Source:UniProtKB/TrEMBL;Acc:F1M2R8]
1_186174342_CCCACGGATCGGA/-	1	186174342	186174354	CCCACGGATCGGA	-	0	0	0	0	0	0	0	0	0	0	0	0	0	0	0	0	0	0	0	0	0	0	0	0	1	0	0	ENSRNOG00000020182	ENSRNOT00000027360	FRAMESHIFT_CODING	661-673	620-632	207-211	-	-	HGVSc=ENSRNOT00000027360.4:c.620_632delTCCGATCCGTGGG;HGVSp=ENSRNOP00000027360.3:p.Val207GlyfsX18;DOMAINS=Pfam_domain:PF01505	Mvp	Major vault protein [Source:UniProtKB/Swiss-Prot;Acc:Q62667]
1_186201194_-/TG	1	186201194	186201195	-	TG	6	5	0	5	0	0	0	0	0	5	0	1	0	0	1	2	2	0	0	6	0	2	1	0	0	0	0	ENSRNOG00000020273	ENSRNOT00000027460	FRAMESHIFT_CODING	1269-1270	1269-1270	423-424	-	-	HGVSc=ENSRNOT00000027460.4:c.1269_1270insCA;HGVSp=ENSRNOP00000027460.4:p.Ala424GlnfsX27;DOMAINS=Low_complexity_(Seg):Seg,PROSITE_profiles:PS50310,Prints_domain:PR00173	Maz	MYC-associated zinc finger protein [Source:RefSeq peptide;Acc:NP_001103789]
1_186201195_-/T	1	186201195	186201196	-	T	6	5	0	5	0	0	0	0	0	5	0	1	0	0	1	1	2	0	0	6	0	0	2	0	0	0	0	ENSRNOG00000020273	ENSRNOT00000027460	FRAMESHIFT_CODING	1268-1269	1268-1269	423	-	-	HGVSc=ENSRNOT00000027460.4:c.1268_1269insA;HGVSp=ENSRNOP00000027460.4:p.Ala424Gly;DOMAINS=Low_complexity_(Seg):Seg,PROSITE_profiles:PS50310,Prints_domain:PR00173	Maz	MYC-associated zinc finger protein [Source:RefSeq peptide;Acc:NP_001103789]
1_187396761_T/-	1	187396761	187396761	T	-	0	0	0	0	0	0	0	0	0	0	0	0	0	0	2	0	0	0	0	0	0	0	0	0	0	0	0	ENSRNOG00000036703	ENSRNOT00000067658	FRAMESHIFT_CODING	2	2	1	-	-	HGVSc=ENSRNOT00000067658.1:c.2delT;HGVSp=ENSRNOP00000063547.1:p.Val1?	Itgax	Uncharacterized protein [Source:UniProtKB/TrEMBL;Acc:D3ZWZ1]
1_190439576_G/-	1	190439576	190439576	G	-	5	2	5	5	2	5	2	5	2	2	5	2	5	2	2	5	2	2	2	5	2	5	5	2	2	2	5	ENSRNOG00000020560	ENSRNOT00000027919	SPLICE_SITE,FRAMESHIFT_CODING	896	896	299	-	-	HGVSc=ENSRNOT00000027919.5:c.896delG;HGVSp=ENSRNOP00000027919.5:p.Ser299ThrfsX12	Dmbt1	Deleted in malignant brain tumors 1 protein [Source:UniProtKB/Swiss-Prot;Acc:Q8CIZ5]
1_190439576_G/-	1	190439576	190439576	G	-	5	2	5	5	2	5	2	5	2	2	5	2	5	2	2	5	2	2	2	5	2	5	5	2	2	2	5	ENSRNOG00000020560	ENSRNOT00000054911	SPLICE_SITE,FRAMESHIFT_CODING	896	896	299	-	-	HGVSc=ENSRNOT00000054911.2:c.896delG;HGVSp=ENSRNOP00000051794.2:p.Ser299ThrfsX12	Dmbt1	Deleted in malignant brain tumors 1 protein [Source:UniProtKB/Swiss-Prot;Acc:Q8CIZ5]
1_190513427_-/G	1	190513427	190513428	-	G	0	1	0	0	6	6	0	6	0	0	0	0	6	0	0	0	0	0	0	0	0	0	0	6	0	0	0	ENSRNOG00000020560	ENSRNOT00000027886	FRAMESHIFT_CODING	91-92	91-92	31	-	-	HGVSc=ENSRNOT00000027886.3:c.91_92insG;HGVSp=ENSRNOP00000027886.3:p.Phe31CysfsX37	Dmbt1	Deleted in malignant brain tumors 1 protein [Source:UniProtKB/Swiss-Prot;Acc:Q8CIZ5]
1_190814809_-/AA	1	190814809	190814810	-	AA	2	2	2	2	2	2	2	2	2	2	2	2	2	2	2	2	2	2	2	2	2	2	2	2	2	2	2	ENSRNOG00000022737	ENSRNOT00000031040	FRAMESHIFT_CODING	1595-1596	1595-1596	532	-	-	HGVSc=ENSRNOT00000031040.4:c.1595_1596insAA;HGVSp=ENSRNOP00000034033.4:p.Gly533LysfsX5	F1LY71_RAT	Uncharacterized protein [Source:UniProtKB/TrEMBL;Acc:D4A792]
1_190840760_-/GT	1	190840760	190840761	-	GT	0	0	0	0	0	0	0	0	2	2	2	2	2	0	0	0	0	0	0	0	2	2	2	0	0	0	0	ENSRNOG00000022737	ENSRNOT00000039130	SPLICE_SITE,FRAMESHIFT_CODING	4605-4606	1030-1031	344	-	-	HGVSc=ENSRNOT00000039130.3:c.1030_1030+1insGT;HGVSp=ENSRNOP00000035553.3:p.Asn344SerfsX6;DOMAINS=Superfamily_domain:56487	F1LY71_RAT	Uncharacterized protein [Source:UniProtKB/TrEMBL;Acc:D4A792]
1_199748341_C/-	1	199748341	199748341	C	-	2	2	0	2	2	2	2	2	2	2	2	2	2	2	2	2	2	2	2	2	2	2	2	2	2	2	2	ENSRNOG00000027240	ENSRNOT00000034426	FRAMESHIFT_CODING	2002	1777	593	-	-	HGVSc=ENSRNOT00000034426.4:c.1777delC;HGVSp=ENSRNOP00000030254.4:p.Arg593AlafsX15;DOMAINS=Superfamily_domain:56112,SMART_domain:SM00750	Kndc1	Uncharacterized protein [Source:UniProtKB/TrEMBL;Acc:D4A8Q2]
1_199748367_-/G	1	199748367	199748368	-	G	2	2	0	2	2	2	2	2	2	2	2	2	2	2	2	2	2	2	2	2	2	2	2	2	2	2	2	ENSRNOG00000027240	ENSRNOT00000034426	FRAMESHIFT_CODING	2027-2028	1802-1803	601	-	-	HGVSc=ENSRNOT00000034426.4:c.1802_1803insG;HGVSp=ENSRNOP00000030254.4:p.Pro602AlafsX33;DOMAINS=Superfamily_domain:56112,SMART_domain:SM00750	Kndc1	Uncharacterized protein [Source:UniProtKB/TrEMBL;Acc:D4A8Q2]
1_199748374_C/-	1	199748374	199748374	C	-	2	2	0	2	2	2	2	2	2	2	2	2	2	2	2	2	2	2	2	2	2	2	2	2	2	2	2	ENSRNOG00000027240	ENSRNOT00000034426	FRAMESHIFT_CODING	2035	1810	604	-	-	HGVSc=ENSRNOT00000034426.4:c.1810delC;HGVSp=ENSRNOP00000030254.4:p.Arg604AlafsX4;DOMAINS=Superfamily_domain:56112,SMART_domain:SM00750	Kndc1	Uncharacterized protein [Source:UniProtKB/TrEMBL;Acc:D4A8Q2]
1_200676645_TCACAGTCATG/-	1	200676645	200676655	TCACAGTCATG	-	2	5	0	2	2	2	1	2	0	0	2	2	2	2	2	2	2	2	2	2	2	2	2	5	2	2	5	ENSRNOG00000030692	ENSRNOT00000047834	FRAMESHIFT_CODING	344-354	344-354	115-118	-	-	HGVSc=ENSRNOT00000047834.1:c.344_354delTCACAGTCATG;HGVSp=ENSRNOP00000039251.1:p.Leu115ArgfsX3;DOMAINS=Pfam_domain:PF00001,Superfamily_domain:81321,Transmembrane_helices:Tmhmm,PROSITE_profiles:PS50262,PROSITE_patterns:PS00237,Prints_domain:PR00237	Olr308	olfactory receptor Olr308 [Source:RefSeq peptide;Acc:NP_001000955]
1_200676682_C/-	1	200676682	200676682	C	-	2	2	0	2	2	2	2	2	0	0	2	2	2	2	2	2	2	2	5	2	2	2	2	2	2	2	5	ENSRNOG00000030692	ENSRNOT00000047834	FRAMESHIFT_CODING	381	381	127	-	-	HGVSc=ENSRNOT00000047834.1:c.381delC;HGVSp=ENSRNOP00000039251.1:p.Cys128ValfsX9;DOMAINS=Pfam_domain:PF00001,Superfamily_domain:81321,PROSITE_profiles:PS50262	Olr308	olfactory receptor Olr308 [Source:RefSeq peptide;Acc:NP_001000955]
1_200676685_-/C	1	200676685	200676686	-	C	2	2	0	5	2	2	2	2	0	0	2	2	2	2	2	2	2	1	5	2	0	2	2	2	1	2	5	ENSRNOG00000030692	ENSRNOT00000047834	FRAMESHIFT_CODING	383-384	383-384	128	-	-	HGVSc=ENSRNOT00000047834.1:c.383_384insC;HGVSp=ENSRNOP00000039251.1:p.Ser129PhefsX52;DOMAINS=Pfam_domain:PF00001,Superfamily_domain:81321,PROSITE_profiles:PS50262	Olr308	olfactory receptor Olr308 [Source:RefSeq peptide;Acc:NP_001000955]
1_200677067_-/T	1	200677067	200677068	-	T	0	0	0	0	0	0	2	0	0	0	0	0	0	0	0	0	5	2	2	2	0	0	0	0	2	2	2	ENSRNOG00000030692	ENSRNOT00000047834	FRAMESHIFT_CODING	765-766	765-766	255-256	-	-	HGVSc=ENSRNOT00000047834.1:c.765_766insT;HGVSp=ENSRNOP00000039251.1:p.Ala258CysfsX6;DOMAINS=Pfam_domain:PF00001,Superfamily_domain:81321,Transmembrane_helices:Tmhmm,PROSITE_profiles:PS50262	Olr308	olfactory receptor Olr308 [Source:RefSeq peptide;Acc:NP_001000955]
1_200677145_-/T	1	200677145	200677146	-	T	0	2	0	0	0	0	0	0	0	0	0	0	0	0	0	0	0	0	0	0	0	0	0	0	0	0	0	ENSRNOG00000030692	ENSRNOT00000047834	FRAMESHIFT_CODING	843-844	843-844	281-282	-	-	HGVSc=ENSRNOT00000047834.1:c.843_844insT;HGVSp=ENSRNOP00000039251.1:p.Ser282X;DOMAINS=Pfam_domain:PF00001,Superfamily_domain:81321,Transmembrane_helices:Tmhmm,PROSITE_profiles:PS50262,Prints_domain:PR00237	Olr308	olfactory receptor Olr308 [Source:RefSeq peptide;Acc:NP_001000955]
1_206688958_-/C	1	206688958	206688959	-	C	0	0	0	2	0	0	0	0	0	0	0	0	0	0	0	0	0	0	0	0	0	0	0	0	0	0	0	ENSRNOG00000018553	ENSRNOT00000025084	FRAMESHIFT_CODING	941-942	749-750	250	-	-	HGVSc=ENSRNOT00000025084.3:c.749_750insC;HGVSp=ENSRNOP00000025084.3:p.Met251TyrfsX8;DOMAINS=Pfam_domain:PF02121,Superfamily_domain:55961	Pitpnm1	Membrane-associated phosphatidylinositol transfer protein 1 [Source:UniProtKB/Swiss-Prot;Acc:Q5U2N3]
1_208335750_-/T	1	208335750	208335751	-	T	2	2	0	2	0	6	2	0	0	0	0	0	2	0	2	2	2	0	0	0	2	0	0	0	0	0	0	ENSRNOG00000020788	ENSRNOT00000028223	FRAMESHIFT_CODING	2337-2338	2075-2076	692	-	-	HGVSc=ENSRNOT00000028223.4:c.2075dupA;HGVSp=ENSRNOP00000028223.3:p.Ser693GlufsX30;DOMAINS=Low_complexity_(Seg):Seg	Ehbp1l1	EH domain-binding protein 1-like protein 1 isoform 2 [Source:RefSeq peptide;Acc:NP_001123469]
1_208335750_-/T	1	208335750	208335751	-	T	2	2	0	2	0	6	2	0	0	0	0	0	2	0	2	2	2	0	0	0	2	0	0	0	0	0	0	ENSRNOG00000020788	ENSRNOT00000067632	FRAMESHIFT_CODING	2832-2833	2570-2571	857	-	-	HGVSc=ENSRNOT00000067632.1:c.2570dupA;HGVSp=ENSRNOP00000062943.1:p.Ser858GlufsX30;DOMAINS=Low_complexity_(Seg):Seg	Ehbp1l1	EH domain-binding protein 1-like protein 1 isoform 2 [Source:RefSeq peptide;Acc:NP_001123469]
1_213153725_-/A	1	213153725	213153726	-	A	0	6	0	0	0	0	0	0	6	0	0	0	0	0	0	0	0	0	0	0	0	0	0	1	0	0	0	ENSRNOG00000020834	ENSRNOT00000028268	FRAMESHIFT_CODING	2005-2006	2005-2006	669	-	-	HGVSc=ENSRNOT00000028268.4:c.2005_2006insA;HGVSp=ENSRNOP00000028268.4:p.Pro669HisfsX13;DOMAINS=Pfam_domain:PF00093,Pfam_domain:PF02822,SMART_domain:SM00214,PROSITE_profiles:PS50311,PROSITE_profiles:PS50184,PROSITE_patterns:PS01208	Vwce	Uncharacterized protein [Source:UniProtKB/TrEMBL;Acc:D3ZSS3]
1_213565865_-/T	1	213565865	213565866	-	T	0	0	0	2	0	0	0	0	2	2	2	2	2	2	0	0	0	0	0	0	2	2	2	2	0	0	0	ENSRNOG00000020934	ENSRNOT00000028414	FRAMESHIFT_CODING	543-544	543-544	181-182	-	-	HGVSc=ENSRNOT00000028414.5:c.543_544insT;HGVSp=ENSRNOP00000028414.5:p.Lys184X;DOMAINS=PIRSF_domain:PIRSF036924	F1M5F8_RAT	Uncharacterized protein [Source:UniProtKB/TrEMBL;Acc:F1M5F8]
1_213843279_-/G	1	213843279	213843280	-	G	2	2	0	0	2	2	2	2	0	0	0	0	0	0	0	2	2	2	2	2	0	0	0	0	0	2	0	ENSRNOG00000020953	ENSRNOT00000028443	FRAMESHIFT_CODING	288-289	2013-05-04	2	-	-	HGVSc=ENSRNOT00000028443.5:c.4dupC;HGVSp=ENSRNOP00000028443.5:p.Leu2ProfsX64	Ms4a7	membrane-spanning 4-domains subfamily A member 7 [Source:RefSeq peptide;Acc:NP_001099808]
1_214019717_-/GA	1	214019717	214019718	-	GA	0	0	0	0	2	2	0	2	0	0	0	0	0	0	0	0	0	0	0	0	0	0	0	0	0	0	0	ENSRNOG00000036629	ENSRNOT00000054805	FRAMESHIFT_CODING	33-34	33-34	2013-12-11	-	-	HGVSc=ENSRNOT00000054805.1:c.33_34insGA;HGVSp=ENSRNOP00000051690.1:p.Lys12GlufsX26;DOMAINS=Low_complexity_(Seg):Seg	F1M252_RAT	Uncharacterized protein [Source:UniProtKB/TrEMBL;Acc:F1M252]
1_214295815_-/G	1	214295815	214295816	-	G	0	2	0	0	2	2	1	2	0	0	0	0	0	0	0	0	0	1	2	2	0	0	0	0	0	2	0	ENSRNOG00000023709	ENSRNOT00000043577	SPLICE_SITE,FRAMESHIFT_CODING	532-533	532-533	178	-	-	HGVSc=ENSRNOT00000043577.2:c.532_533insG;HGVSp=ENSRNOP00000040518.2:p.Asp180GlyfsX4;DOMAINS=Low_complexity_(Seg):Seg	D4AA50_RAT	Uncharacterized protein [Source:UniProtKB/TrEMBL;Acc:D4A405]
1_214295815_-/G	1	214295815	214295816	-	G	0	2	0	0	2	2	1	2	0	0	0	0	0	0	0	0	0	1	2	2	0	0	0	0	0	2	0	ENSRNOG00000023709	ENSRNOT00000032475	SPLICE_SITE,FRAMESHIFT_CODING	532-533	532-533	178	-	-	HGVSc=ENSRNOT00000032475.3:c.532_533insG;HGVSp=ENSRNOP00000035205.3:p.Asp180GlyfsX4;DOMAINS=Low_complexity_(Seg):Seg	D4AA50_RAT	Uncharacterized protein [Source:UniProtKB/TrEMBL;Acc:D4A405]
1_215418685_-/G	1	215418685	215418686	-	G	5	5	0	5	5	2	2	5	5	5	5	5	5	2	5	5	5	5	5	2	5	5	5	5	5	5	5	ENSRNOG00000021086	ENSRNOT00000054802	SPLICE_SITE,FRAMESHIFT_CODING	676-677	676-677	226	-	-	HGVSc=ENSRNOT00000054802.2:c.676_677insC;HGVSp=ENSRNOP00000051686.2:p.Asn226ThrfsX34	Dtx4	protein deltex-4 [Source:RefSeq peptide;Acc:NP_001041320]
1_215418687_-/C	1	215418687	215418688	-	C	2	2	6	2	2	2	2	2	2	2	2	2	2	2	2	2	2	0	2	2	2	2	2	2	2	2	2	ENSRNOG00000021086	ENSRNOT00000054802	FRAMESHIFT_CODING	674-675	674-675	225	-	-	HGVSc=ENSRNOT00000054802.2:c.674dupG;HGVSp=ENSRNOP00000051686.2:p.Asn226X	Dtx4	protein deltex-4 [Source:RefSeq peptide;Acc:NP_001041320]
1_216264394_T/-	1	216264394	216264394	T	-	1	6	6	1	6	1	6	1	6	6	6	6	6	1	6	6	6	6	6	6	1	1	6	6	1	6	0	ENSRNOG00000029213	ENSRNOT00000047319	FRAMESHIFT_CODING	354	354	118	-	-	HGVSc=ENSRNOT00000047319.1:c.354delT;HGVSp=ENSRNOP00000042410.1:p.Tyr118X;DOMAINS=Pfam_domain:PF00001,Superfamily_domain:81321,PROSITE_patterns:PS00237,PROSITE_profiles:PS50262,Prints_domain:PR00237	Olr352	olfactory receptor Olr352 [Source:RefSeq peptide;Acc:NP_001000256]
1_216310057_C/-	1	216310057	216310057	C	-	0	0	0	0	0	0	0	0	0	0	0	0	0	0	0	0	0	2	2	2	0	0	0	0	0	2	0	ENSRNOG00000031830	ENSRNOT00000049804	FRAMESHIFT_CODING	471	471	157	-	-	HGVSc=ENSRNOT00000049804.1:c.471delC;HGVSp=ENSRNOP00000046492.1:p.His158MetfsX16;DOMAINS=Pfam_domain:PF00001,Superfamily_domain:81321,Transmembrane_helices:Tmhmm,PROSITE_profiles:PS50262	Olr357	olfactory receptor Olr357 [Source:RefSeq peptide;Acc:NP_001000257]
1_216365793_A/-	1	216365793	216365793	A	-	0	0	0	0	0	0	0	0	0	0	0	0	0	0	0	0	2	0	0	0	0	0	0	0	0	0	0	ENSRNOG00000013077	ENSRNOT00000017444	FRAMESHIFT_CODING	297	297	99	-	-	HGVSc=ENSRNOT00000017444.2:c.297delT;HGVSp=ENSRNOP00000017444.2:p.Phe99LeufsX12;DOMAINS=Pfam_domain:PF00001,Superfamily_domain:81321,PROSITE_profiles:PS50262,Prints_domain:PR00237	Olr360	olfactory receptor Olr360 [Source:RefSeq peptide;Acc:NP_001000755]
1_216387946_-/CC	1	216387946	216387947	-	CC	0	0	0	0	2	2	2	0	0	0	0	0	0	0	0	0	2	0	0	0	0	0	0	0	0	0	0	ENSRNOG00000023732	ENSRNOT00000039465	SPLICE_SITE,ESSENTIAL_SPLICE_SITE,FRAMESHIFT_CODING	126-127	126-127	42-43	-	-	HGVSc=ENSRNOT00000039465.3:c.127_126+1insGG;HGVSp=ENSRNOP00000062882.1:p.Tyr43GlyfsX7;DOMAINS=Pfam_domain:PF07742,SMART_domain:SM00099,Prints_domain:PR00310	F1LWC7_RAT	Uncharacterized protein [Source:UniProtKB/TrEMBL;Acc:F1LWC7]
1_216878162_G/-	1	216878162	216878162	G	-	0	0	0	0	2	2	2	0	0	0	0	0	0	0	0	0	0	0	0	0	0	0	0	0	0	0	0	ENSRNOG00000013192	ENSRNOT00000017604	FRAMESHIFT_CODING	385	385	129	-	-	HGVSc=ENSRNOT00000017604.3:c.385delG;HGVSp=ENSRNOP00000017604.2:p.Val129LeufsX3;DOMAINS=Pfam_domain:PF00001,Superfamily_domain:81321,Transmembrane_helices:Tmhmm,PROSITE_profiles:PS50262	Olr376	olfactory receptor Olr376 [Source:RefSeq peptide;Acc:NP_001000260]
1_216952711_TTCTT/-	1	216952711	216952715	TTCTT	-	0	0	0	0	2	2	0	0	0	0	0	0	0	0	0	0	0	0	0	0	0	0	0	0	0	0	0	ENSRNOG00000042397	ENSRNOT00000064835	FRAMESHIFT_CODING	295-299	295-299	99-100	-	-	HGVSc=ENSRNOT00000064835.1:c.295_299delTTCTT;HGVSp=ENSRNOP00000059451.1:p.Phe99LeufsX19;DOMAINS=Pfam_domain:PF00001,Superfamily_domain:81321,Transmembrane_helices:Tmhmm,PROSITE_profiles:PS50262,Prints_domain:PR00245	F1M5I5_RAT	Uncharacterized protein [Source:UniProtKB/TrEMBL;Acc:F1M5I5]
1_216952940_T/-	1	216952940	216952940	T	-	0	0	0	0	2	2	0	0	0	0	0	0	0	0	0	0	0	0	0	0	0	0	0	0	0	0	0	ENSRNOG00000042397	ENSRNOT00000064835	FRAMESHIFT_CODING	520	520	174	-	-	HGVSc=ENSRNOT00000064835.1:c.520delT;HGVSp=ENSRNOP00000059451.1:p.Cys176ValfsX7;DOMAINS=Pfam_domain:PF00001,Superfamily_domain:81321,PROSITE_profiles:PS50262,Prints_domain:PR00245	F1M5I5_RAT	Uncharacterized protein [Source:UniProtKB/TrEMBL;Acc:F1M5I5]
1_216977903_-/A	1	216977903	216977904	-	A	0	0	0	0	0	0	2	0	0	0	0	0	0	0	0	0	0	0	0	0	0	0	0	0	0	0	0	ENSRNOG00000013208	ENSRNOT00000017631	FRAMESHIFT_CODING	756-757	756-757	252-253	-	-	HGVSc=ENSRNOT00000017631.2:c.756dupT;HGVSp=ENSRNOP00000017631.1:p.Gly253TrpfsX20;DOMAINS=Pfam_domain:PF00001,Superfamily_domain:81321,Transmembrane_helices:Tmhmm,PROSITE_profiles:PS50262	Olr382	olfactory receptor Olr382 [Source:RefSeq peptide;Acc:NP_001001278]
1_223852331_C/-	1	223852331	223852331	C	-	1	0	0	0	1	1	1	1	0	0	0	1	0	0	0	0	0	1	1	1	0	0	0	0	1	1	1	ENSRNOG00000017878	ENSRNOT00000024093	SPLICE_SITE,FRAMESHIFT_CODING	885	840	280	-	-	HGVSc=ENSRNOT00000024093.5:c.840delG;HGVSp=ENSRNOP00000024093.5:p.Arg281GlufsX50;DOMAINS=Pfam_domain:PF00171,Superfamily_domain:53720	D3ZCV5_RAT	Uncharacterized protein [Source:UniProtKB/TrEMBL;Acc:D3ZCV5]
1_223856287_A/-	1	223856287	223856287	A	-	6	0	0	0	1	1	6	1	0	0	0	6	0	0	0	0	0	6	1	6	0	0	0	0	1	6	1	ENSRNOG00000017878	ENSRNOT00000024093	SPLICE_SITE,FRAMESHIFT_CODING	801	756	252	-	-	HGVSc=ENSRNOT00000024093.5:c.756delT;HGVSp=ENSRNOP00000024093.5:p.Phe252LeufsX9;DOMAINS=Pfam_domain:PF00171,Superfamily_domain:53720	D3ZCV5_RAT	Uncharacterized protein [Source:UniProtKB/TrEMBL;Acc:D3ZCV5]
1_223858729_A/-	1	223858729	223858729	A	-	6	0	0	0	1	1	1	2	0	0	0	6	0	0	0	0	0	6	6	0	0	0	0	0	6	1	0	ENSRNOG00000017878	ENSRNOT00000024093	SPLICE_SITE,FRAMESHIFT_CODING	494	449	150	-	-	HGVSc=ENSRNOT00000024093.5:c.449delT;HGVSp=ENSRNOP00000024093.5:p.Phe150SerfsX29;DOMAINS=Pfam_domain:PF00171,Superfamily_domain:53720	D3ZCV5_RAT	Uncharacterized protein [Source:UniProtKB/TrEMBL;Acc:D3ZCV5]
1_223862083_T/-	1	223862083	223862083	T	-	1	0	0	0	6	6	1	1	0	0	0	6	0	0	0	0	0	1	6	6	0	0	0	0	1	1	1	ENSRNOG00000017878	ENSRNOT00000024093	SPLICE_SITE,FRAMESHIFT_CODING	382	337	113	-	-	HGVSc=ENSRNOT00000024093.5:c.337delA;HGVSp=ENSRNOP00000024093.5:p.Ile113SerfsX14;DOMAINS=Pfam_domain:PF00171,Superfamily_domain:53720	D3ZCV5_RAT	Uncharacterized protein [Source:UniProtKB/TrEMBL;Acc:D3ZCV5]
1_227443898_G/-	1	227443898	227443898	G	-	0	0	0	0	0	0	0	0	0	0	2	0	2	0	0	0	0	0	0	2	5	2	2	0	1	2	5	ENSRNOG00000023843	ENSRNOT00000039259	FRAMESHIFT_CODING	40	40	14	-	-	HGVSc=ENSRNOT00000039259.2:c.40delC;HGVSp=ENSRNOP00000051655.1:p.Gln14LysfsX10;DOMAINS=Pfam_domain:PF00347	F1M309_RAT	Uncharacterized protein [Source:UniProtKB/TrEMBL;Acc:F1M309]
1_227443911_T/-	1	227443911	227443911	T	-	0	0	0	0	0	0	0	0	0	0	2	0	2	0	0	0	0	0	0	2	5	2	2	0	1	2	5	ENSRNOG00000023843	ENSRNOT00000039259	FRAMESHIFT_CODING	27	27	9	-	-	HGVSc=ENSRNOT00000039259.2:c.27delA;HGVSp=ENSRNOP00000051655.1:p.Lys9AsnfsX15	F1M309_RAT	Uncharacterized protein [Source:UniProtKB/TrEMBL;Acc:F1M309]
1_227443920_A/-	1	227443920	227443920	A	-	0	0	0	0	0	0	0	0	0	0	2	0	2	0	0	0	0	0	0	2	5	2	2	0	1	2	5	ENSRNOG00000023843	ENSRNOT00000039259	FRAMESHIFT_CODING	18	18	6	-	-	HGVSc=ENSRNOT00000039259.2:c.18delT;HGVSp=ENSRNOP00000051655.1:p.Thr7ProfsX17	F1M309_RAT	Uncharacterized protein [Source:UniProtKB/TrEMBL;Acc:F1M309]
1_227479843_-/AAAAC	1	227479843	227479844	-	AAAAC	0	0	0	0	0	0	0	0	0	0	0	0	0	0	0	0	0	2	2	0	0	0	0	0	0	0	0	ENSRNOG00000015030	ENSRNOT00000064578	FRAMESHIFT_CODING	3096-3097	2957-2958	986	-	-	HGVSc=ENSRNOT00000064578.1:c.2954-1_2957dupGTTTT;HGVSp=ENSRNOP00000059068.1:p.Phe986LeufsX10	E9PTS1_RAT	tight junction protein ZO-2 [Source:RefSeq peptide;Acc:NP_446225]
1_227481470_T/-	1	227481470	227481470	T	-	2	6	2	0	2	2	0	2	2	2	2	2	2	2	0	2	0	2	2	0	2	2	2	2	2	2	2	ENSRNOG00000015030	ENSRNOT00000020361	FRAMESHIFT_CODING	2863	2724	908	-	-	HGVSc=ENSRNOT00000020361.5:c.2724delA;HGVSp=ENSRNOP00000020361.5:p.Ser911ProfsX31	E9PTS1_RAT	tight junction protein ZO-2 [Source:RefSeq peptide;Acc:NP_446225]
1_227481470_T/-	1	227481470	227481470	T	-	2	6	2	0	2	2	0	2	2	2	2	2	2	2	0	2	0	2	2	0	2	2	2	2	2	2	2	ENSRNOG00000015030	ENSRNOT00000064578	FRAMESHIFT_CODING	2863	2724	908	-	-	HGVSc=ENSRNOT00000064578.1:c.2724delA;HGVSp=ENSRNOP00000059068.1:p.Ser911ProfsX31	E9PTS1_RAT	tight junction protein ZO-2 [Source:RefSeq peptide;Acc:NP_446225]
1_227481470_T/-	1	227481470	227481470	T	-	2	6	2	0	2	2	0	2	2	2	2	2	2	2	0	2	0	2	2	0	2	2	2	2	2	2	2	ENSRNOG00000015030	ENSRNOT00000065921	FRAMESHIFT_CODING	2863	2724	908	-	-	HGVSc=ENSRNOT00000065921.1:c.2724delA;HGVSp=ENSRNOP00000062549.1:p.Ser911ProfsX31	E9PTS1_RAT	tight junction protein ZO-2 [Source:RefSeq peptide;Acc:NP_446225]
1_234425906_-/AACT	1	234425906	234425907	-	AACT	0	0	0	0	0	0	2	0	0	0	0	0	0	0	0	0	0	0	0	2	0	0	0	0	0	0	0	ENSRNOG00000033641	ENSRNOT00000041080	FRAMESHIFT_CODING	1299-1300	1210-1211	404	-	-	HGVSc=ENSRNOT00000041080.2:c.1207_1210dupAGTT;HGVSp=ENSRNOP00000041168.2:p.Ser404X;DOMAINS=Pfam_domain:PF00069,Superfamily_domain:56112,PROSITE_profiles:PS50011	D3ZPY1_RAT	cGMP-dependent protein kinase 1 [Source:RefSeq peptide;Acc:NP_001099201]
1_235936505_-/T	1	235936505	235936506	-	T	0	0	0	0	0	0	0	0	0	0	0	0	0	0	0	0	0	2	2	0	0	0	0	0	0	0	0	ENSRNOG00000033195	ENSRNOT00000052256	FRAMESHIFT_CODING	1285-1286	1183-1184	395	-	-	HGVSc=ENSRNOT00000052256.2:c.1183_1184insT;HGVSp=ENSRNOP00000043770.2:p.His396Thr;DOMAINS=TIGRFAM_domain:TIGR01648	A1cf	APOBEC1 complementation factor [Source:UniProtKB/Swiss-Prot;Acc:Q923K9]
1_240678163_T/-	1	240678163	240678163	T	-	2	0	0	0	2	2	2	2	0	0	0	0	0	0	0	2	0	2	2	2	0	0	0	0	2	2	2	ENSRNOG00000018532	ENSRNOT00000046637	SPLICE_SITE,FRAMESHIFT_CODING	975	673	225	-	-	HGVSc=ENSRNOT00000046637.3:c.673delT;HGVSp=ENSRNOP00000041152.3:p.Leu225X	E9PTD5_RAT	polycomb group RING finger protein 5 [Source:RefSeq peptide;Acc:NP_001123354]
1_245736302_ACAG/-	1	245736302	245736305	ACAG	-	2	0	0	0	2	2	0	2	0	0	0	0	0	0	0	0	0	2	2	2	0	0	0	0	2	2	2	ENSRNOG00000036593	ENSRNOT00000054720	FRAMESHIFT_CODING	454-457	454-457	152-153	-	-	HGVSc=ENSRNOT00000054720.1:c.454_457delACAG;HGVSp=ENSRNOP00000051603.1:p.Asp153Gly	D3ZX45_RAT	Uncharacterized protein [Source:UniProtKB/TrEMBL;Acc:D3ZX45]
1_252329733_G/-	1	252329733	252329733	G	-	0	0	0	0	5	1	0	1	0	0	1	0	1	1	6	1	6	0	0	0	0	0	0	0	0	0	0	ENSRNOG00000020248	ENSRNOT00000027417	FRAMESHIFT_CODING	1548	256	86	-	-	HGVSc=ENSRNOT00000027417.5:c.256delG;HGVSp=ENSRNOP00000027417.5:p.Glu86SerfsX111;DOMAINS=Pfam_domain:PF04732	Ina	Alpha-internexin [Source:UniProtKB/Swiss-Prot;Acc:P23565]
1_258063235_-/T	1	258063235	258063236	-	T	0	0	0	0	2	2	0	0	2	2	0	0	0	0	0	0	0	0	0	0	2	2	2	0	2	2	2	ENSRNOG00000029157	ENSRNOT00000043459	FRAMESHIFT_CODING	91-92	91-92	31	-	-	HGVSc=ENSRNOT00000043459.2:c.91_92insT;HGVSp=ENSRNOP00000041368.2:p.Phe33LeufsX81;DOMAINS=Superfamily_domain:81321,Transmembrane_helices:Tmhmm,Prints_domain:PR00237	Olr385	Uncharacterized protein [Source:UniProtKB/TrEMBL;Acc:F1LX51]
1_258063644_ACTA/-	1	258063644	258063647	ACTA	-	0	0	0	0	2	2	0	0	2	2	0	0	0	0	0	0	0	0	0	0	2	2	2	0	2	2	2	ENSRNOG00000029157	ENSRNOT00000043459	FRAMESHIFT_CODING	501-504	501-504	167-168	-	-	HGVSc=ENSRNOT00000043459.2:c.501_504delACTA;HGVSp=ENSRNOP00000041368.2:p.Thr169PhefsX15;DOMAINS=Pfam_domain:PF00001,Superfamily_domain:81321,PROSITE_profiles:PS50262	Olr385	Uncharacterized protein [Source:UniProtKB/TrEMBL;Acc:F1LX51]
1_264499559_CA/-	1	264499559	264499560	CA	-	0	1	0	0	1	6	0	0	0	0	0	0	0	6	0	6	0	6	0	0	0	0	6	0	0	0	0	ENSRNOG00000030293	ENSRNOT00000049081	FRAMESHIFT_CODING	61-62	61-62	21	-	-	HGVSc=ENSRNOT00000049081.2:c.61_62delTG;HGVSp=ENSRNOP00000043289.2:p.Cys21His;DOMAINS=Low_complexity_(Seg):Seg,Prints_domain:PR00334,PROSITE_profiles:PS50316	F1LTC3_RAT	Uncharacterized protein [Source:UniProtKB/TrEMBL;Acc:F1LTC3]
1_264499588_GC/-	1	264499588	264499589	GC	-	2	0	2	6	0	0	0	0	2	0	0	2	2	0	0	6	0	0	0	6	0	0	0	0	2	2	0	ENSRNOG00000030293	ENSRNOT00000049081	FRAMESHIFT_CODING	32-33	32-33	11	-	-	HGVSc=ENSRNOT00000049081.2:c.32_33delGC;HGVSp=ENSRNOP00000043289.2:p.Arg11His;DOMAINS=Low_complexity_(Seg):Seg,Prints_domain:PR00334,PROSITE_profiles:PS50316	F1LTC3_RAT	Uncharacterized protein [Source:UniProtKB/TrEMBL;Acc:F1LTC3]
1_264499590_GT/-	1	264499590	264499591	GT	-	2	0	6	5	0	0	0	0	2	2	2	2	2	6	2	0	0	0	0	6	2	0	0	0	2	2	2	ENSRNOG00000030293	ENSRNOT00000049081	FRAMESHIFT_CODING	30-31	30-31	2013-11-10	-	-	HGVSc=ENSRNOT00000049081.2:c.30_31delAC;HGVSp=ENSRNOP00000043289.2:p.Arg11His;DOMAINS=Low_complexity_(Seg):Seg,Prints_domain:PR00334,PROSITE_profiles:PS50316	F1LTC3_RAT	Uncharacterized protein [Source:UniProtKB/TrEMBL;Acc:F1LTC3]
1_264499598_GC/-	1	264499598	264499599	GC	-	0	0	0	6	2	0	0	0	2	0	2	2	0	0	2	6	0	6	0	0	2	6	0	0	0	0	2	ENSRNOG00000030293	ENSRNOT00000049081	FRAMESHIFT_CODING	22-23	22-23	8	-	-	HGVSc=ENSRNOT00000049081.2:c.22_23delGC;HGVSp=ENSRNOP00000043289.2:p.Ala8Thr;DOMAINS=Low_complexity_(Seg):Seg,Prints_domain:PR00334,PROSITE_profiles:PS50316	F1LTC3_RAT	Uncharacterized protein [Source:UniProtKB/TrEMBL;Acc:F1LTC3]
1_264499599_CA/-	1	264499599	264499600	CA	-	0	0	0	6	2	0	0	0	0	0	0	0	0	6	0	0	0	0	0	0	0	0	0	0	6	0	0	ENSRNOG00000030293	ENSRNOT00000049081	FRAMESHIFT_CODING	21-22	21-22	2013-08-07	-	-	HGVSc=ENSRNOT00000049081.2:c.21_22delTG;HGVSp=ENSRNOP00000043289.2:p.Ala8Thr;DOMAINS=Low_complexity_(Seg):Seg,Prints_domain:PR00334,PROSITE_profiles:PS50316	F1LTC3_RAT	Uncharacterized protein [Source:UniProtKB/TrEMBL;Acc:F1LTC3]
1_264499600_ATGT/-	1	264499600	264499603	ATGT	-	0	0	0	5	2	6	0	0	0	0	0	0	0	0	0	0	0	6	0	0	0	0	0	0	0	0	0	ENSRNOG00000030293	ENSRNOT00000049081	FRAMESHIFT_CODING	18-21	18-21	2013-07-06	-	-	HGVSc=ENSRNOT00000049081.2:c.18_21delACAT;HGVSp=ENSRNOP00000043289.2:p.Ala8Thr;DOMAINS=Low_complexity_(Seg):Seg,Prints_domain:PR00334,PROSITE_profiles:PS50316	F1LTC3_RAT	Uncharacterized protein [Source:UniProtKB/TrEMBL;Acc:F1LTC3]
1_266705881_A/-	1	266705881	266705881	A	-	6	0	0	0	1	1	0	0	0	0	0	0	0	0	0	0	0	0	0	0	0	0	0	6	0	0	0	ENSRNOG00000025242	ENSRNOT00000032596	FRAMESHIFT_CODING	346	346	116	-	-	HGVSc=ENSRNOT00000032596.2:c.346delA;HGVSp=ENSRNOP00000051561.1:p.Thr116ProfsX13;DOMAINS=Pfam_domain:PF00550,Superfamily_domain:47336,PROSITE_profiles:PS50075,PROSITE_patterns:PS00012	D3ZZH0_RAT	Uncharacterized protein [Source:UniProtKB/TrEMBL;Acc:D3ZZH0]
2_8758390_T/-	2	8758390	8758390	T	-	0	0	0	2	0	2	0	0	0	0	2	0	0	0	0	0	0	2	2	2	0	0	0	0	0	0	0	ENSRNOG00000033404	ENSRNOT00000047756	FRAMESHIFT_CODING	925	925	309	-	-	HGVSc=ENSRNOT00000047756.3:c.925delA;HGVSp=ENSRNOP00000045432.3:p.Thr309GlnfsX30	F1M760_RAT	Uncharacterized protein [Source:UniProtKB/TrEMBL;Acc:F1M760]
2_13013785_CC/-	2	13013785	13013786	CC	-	2	2	0	2	2	2	2	2	2	2	2	2	2	2	2	2	2	2	2	2	2	2	2	2	2	2	2	ENSRNOG00000029584	ENSRNOT00000047412	FRAMESHIFT_CODING	115-116	115-116	39	-	-	HGVSc=ENSRNOT00000047412.2:c.115_116delCC;HGVSp=ENSRNOP00000039559.2:p.Pro42AsnfsX5;DOMAINS=Low_complexity_(Seg):Seg	F1LWP7_RAT	Uncharacterized protein [Source:UniProtKB/TrEMBL;Acc:F1LWP7]
2_22853124_-/GT	2	22853124	22853125	-	GT	2	2	0	2	2	2	2	2	2	2	2	2	2	2	2	2	2	1	2	2	2	2	2	2	2	2	2	ENSRNOG00000029870	ENSRNOT00000044721	FRAMESHIFT_CODING	534-535	534-535	178-179	-	-	HGVSc=ENSRNOT00000044721.2:c.533_534dupAC;HGVSp=ENSRNOP00000050479.2:p.His179ThrfsX34;DOMAINS=PROSITE_profiles:PS50316,PROSITE_profiles:PS50325	F1LU64_RAT	Uncharacterized protein [Source:UniProtKB/TrEMBL;Acc:F1LU64]
2_22855507_-/GTGT	2	22855507	22855508	-	GTGT	0	0	0	0	0	0	2	0	0	0	2	2	1	1	0	0	2	2	0	0	2	0	0	0	2	0	0	ENSRNOG00000029870	ENSRNOT00000044721	SPLICE_SITE,FRAMESHIFT_CODING	348-349	348-349	116-117	-	-	HGVSc=ENSRNOT00000044721.2:c.345_348dupACAC;HGVSp=ENSRNOP00000050479.2:p.Cys117ThrfsX114;DOMAINS=Low_complexity_(Seg):Seg,PROSITE_profiles:PS50316,PROSITE_profiles:PS50325	F1LU64_RAT	Uncharacterized protein [Source:UniProtKB/TrEMBL;Acc:F1LU64]
2_22855515_GTGC/-	2	22855515	22855518	GTGC	-	0	0	0	0	0	0	0	2	0	0	0	0	0	0	0	0	0	0	0	0	2	0	0	0	0	0	2	ENSRNOG00000029870	ENSRNOT00000044721	FRAMESHIFT_CODING	337-340	337-340	113-114	-	-	HGVSc=ENSRNOT00000044721.2:c.337_340delGCAC;HGVSp=ENSRNOP00000050479.2:p.Ala113ThrfsX33;DOMAINS=Low_complexity_(Seg):Seg,PROSITE_profiles:PS50316,PROSITE_profiles:PS50325	F1LU64_RAT	Uncharacterized protein [Source:UniProtKB/TrEMBL;Acc:F1LU64]
2_22855517_GC/-	2	22855517	22855518	GC	-	6	0	0	0	6	6	2	2	0	2	2	2	0	0	6	6	0	0	0	6	2	0	6	0	2	2	2	ENSRNOG00000029870	ENSRNOT00000044721	FRAMESHIFT_CODING	337-338	337-338	113	-	-	HGVSc=ENSRNOT00000044721.2:c.337_338delGC;HGVSp=ENSRNOP00000050479.2:p.Ala113ThrfsX116;DOMAINS=Low_complexity_(Seg):Seg,PROSITE_profiles:PS50316,PROSITE_profiles:PS50325	F1LU64_RAT	Uncharacterized protein [Source:UniProtKB/TrEMBL;Acc:F1LU64]
2_22862436_-/TGTGTGTG	2	22862436	22862437	-	TGTGTGTG	5	5	0	5	5	2	0	5	0	5	5	5	5	5	5	5	5	2	2	2	5	5	5	5	5	5	5	ENSRNOG00000029870	ENSRNOT00000044721	SPLICE_SITE,FRAMESHIFT_CODING	145-146	145-146	49	-	-	HGVSc=ENSRNOT00000044721.2:c.138_145dupCACACACA;HGVSp=ENSRNOP00000050479.2:p.Ile49ThrfsX6;DOMAINS=PROSITE_profiles:PS50316,PROSITE_profiles:PS50325	F1LU64_RAT	Uncharacterized protein [Source:UniProtKB/TrEMBL;Acc:F1LU64]
2_22862457_G/-	2	22862457	22862457	G	-	0	5	0	0	5	0	0	5	0	5	0	0	0	0	5	5	0	6	0	1	5	5	5	0	5	5	0	ENSRNOG00000029870	ENSRNOT00000044721	FRAMESHIFT_CODING	124	124	42	-	-	HGVSc=ENSRNOT00000044721.2:c.124delC;HGVSp=ENSRNOP00000050479.2:p.His42ThrfsX10;DOMAINS=Low_complexity_(Seg):Seg,PROSITE_profiles:PS50316,PROSITE_profiles:PS50325	F1LU64_RAT	Uncharacterized protein [Source:UniProtKB/TrEMBL;Acc:F1LU64]
2_22862538_-/TT	2	22862538	22862539	-	TT	2	2	0	2	2	2	2	2	2	2	2	2	2	2	2	2	2	0	0	0	2	2	2	2	2	2	2	ENSRNOG00000029870	ENSRNOT00000044721	FRAMESHIFT_CODING	43-44	43-44	15	-	-	HGVSc=ENSRNOT00000044721.2:c.43_44insAA;HGVSp=ENSRNOP00000050479.2:p.Leu15GlnfsX38;DOMAINS=Cleavage_site_(Signalp):Sigp	F1LU64_RAT	Uncharacterized protein [Source:UniProtKB/TrEMBL;Acc:F1LU64]
2_26718696_-/GTTTT	2	26718696	26718697	-	GTTTT	0	0	0	0	0	0	0	0	0	0	0	0	2	0	0	2	0	2	2	2	2	0	0	0	0	0	0	ENSRNOG00000008250	ENSRNOT00000061529	FRAMESHIFT_CODING	588-589	588-589	196-197	-	-	HGVSc=ENSRNOT00000061529.1:c.584_588dupAAAAC;HGVSp=ENSRNOP00000058247.1:p.Gln197LysfsX16;DOMAINS=Low_complexity_(Seg):Seg	F1LXA5_RAT	Uncharacterized protein [Source:UniProtKB/TrEMBL;Acc:F1LXA5]
2_26718721_-/GTTTTGTTTTGTTTTGTTTTTTG	2	26718721	26718722	-	GTTTTGTTTTGTTTTGTTTTTTG	0	0	0	0	0	0	0	0	0	0	0	0	0	0	0	2	0	2	2	2	0	0	0	0	0	0	0	ENSRNOG00000008250	ENSRNOT00000061529	FRAMESHIFT_CODING	563-564	563-564	188	-	-	HGVSc=ENSRNOT00000061529.1:c.563_564insCAAAAAACAAAACAAAACAAAAC;HGVSp=ENSRNOP00000058247.1:p.Leu188PhefsX31	F1LXA5_RAT	Uncharacterized protein [Source:UniProtKB/TrEMBL;Acc:F1LXA5]
2_26719137_AAGA/-	2	26719137	26719140	AAGA	-	0	0	0	0	0	0	0	0	0	0	0	0	0	0	0	2	0	2	2	2	0	0	0	0	0	0	0	ENSRNOG00000008250	ENSRNOT00000061529	FRAMESHIFT_CODING	264-267	264-267	88-89	-	-	HGVSc=ENSRNOT00000061529.1:c.264_267delTCTT;HGVSp=ENSRNOP00000058247.1:p.Phe88LeufsX12;DOMAINS=Pfam_domain:PF03066,Superfamily_domain:69203	F1LXA5_RAT	Uncharacterized protein [Source:UniProtKB/TrEMBL;Acc:F1LXA5]
2_28020872_TCACTGTGTACCAGCACCATCA/-	2	28020872	28020893	TCACTGTGTACCAGCACCATCA	-	0	0	0	0	0	0	0	2	0	0	2	2	2	0	0	0	2	0	0	0	0	2	2	0	0	0	0	ENSRNOG00000039913	ENSRNOT00000061309	FRAMESHIFT_CODING	55-76	55-76	19-26	-	-	HGVSc=ENSRNOT00000061309.1:c.55_76delTCACTGTGTACCAGCACCATCA;HGVSp=ENSRNOP00000058022.1:p.Tyr29HisfsX123;DOMAINS=PROSITE_profiles:PS50316	F1LWG5_RAT	Uncharacterized protein [Source:UniProtKB/TrEMBL;Acc:F1LWG5]
2_28896400_-/GAGA	2	28896400	28896401	-	GAGA	0	2	0	2	0	0	2	0	2	2	0	0	0	0	2	0	0	2	2	2	0	0	0	0	2	2	2	ENSRNOG00000039903	ENSRNOT00000061286	FRAMESHIFT_CODING	370-371	370-371	124	-	-	HGVSc=ENSRNOT00000061286.1:c.370_371insGAGA;HGVSp=ENSRNOP00000057998.1:p.Asp125GlufsX6;DOMAINS=Superfamily_domain:57424,SMART_domain:SM00192,Prints_domain:PR00261	F1M634_RAT	Uncharacterized protein [Source:UniProtKB/TrEMBL;Acc:F1M634]
2_39109019_-/C	2	39109019	39109020	-	C	0	5	0	5	0	2	2	5	2	5	0	2	0	0	0	0	2	2	5	2	5	0	2	5	2	5	5	ENSRNOG00000014528	ENSRNOT00000052233	FRAMESHIFT_CODING	357-358	357-358	119-120	-	-	HGVSc=ENSRNOT00000052233.3:c.357_358insG;HGVSp=ENSRNOP00000050174.3:p.Ile120AspfsX39;DOMAINS=PROSITE_profiles:PS50315	F1M4G7_RAT	Uncharacterized protein [Source:UniProtKB/TrEMBL;Acc:D3Z944]
2_41934993_T/-	2	41934993	41934993	T	-	2	0	0	0	0	0	0	0	0	0	0	0	0	0	0	2	2	2	2	0	2	0	0	0	2	2	5	ENSRNOG00000029084	ENSRNOT00000048958	FRAMESHIFT_CODING	349	349	117	-	-	HGVSc=ENSRNOT00000048958.1:c.349delA;HGVSp=ENSRNOP00000041424.1:p.Thr117ProfsX3;DOMAINS=Pfam_domain:PF00153,Superfamily_domain:103506,PROSITE_profiles:PS50920	F1LZS8_RAT	Uncharacterized protein [Source:UniProtKB/TrEMBL;Acc:F1LZS8]
2_41935197_-/CAGAAGGA	2	41935197	41935198	-	CAGAAGGA	0	0	0	0	0	0	0	0	0	0	0	0	0	0	0	5	5	5	5	0	0	0	0	0	2	2	5	ENSRNOG00000029084	ENSRNOT00000048958	FRAMESHIFT_CODING	183-184	183-184	61-62	-	-	HGVSc=ENSRNOT00000048958.1:c.183_184insTCCTTCTG;HGVSp=ENSRNOP00000041424.1:p.Ala62SerfsX13;DOMAINS=Pfam_domain:PF00153,Superfamily_domain:103506,PROSITE_profiles:PS50920	F1LZS8_RAT	Uncharacterized protein [Source:UniProtKB/TrEMBL;Acc:F1LZS8]
2_44081136_G/-	2	44081136	44081136	G	-	0	0	0	0	0	0	0	0	0	0	0	0	0	0	0	0	2	0	0	0	0	0	0	0	0	0	0	ENSRNOG00000033356	ENSRNOT00000040711	FRAMESHIFT_CODING	765	765	255	-	-	HGVSc=ENSRNOT00000040711.2:c.765delG;HGVSp=ENSRNOP00000047908.2:p.Met255IlefsX82;DOMAINS=TIGRFAM_domain:TIGR01648	F1LM17_RAT	Uncharacterized protein [Source:UniProtKB/TrEMBL;Acc:F1LM17]
2_44081350_-/G	2	44081350	44081351	-	G	0	2	0	0	2	2	0	2	2	2	2	2	2	2	2	2	2	0	0	0	2	2	2	2	0	0	0	ENSRNOG00000033356	ENSRNOT00000040711	FRAMESHIFT_CODING	978-979	978-979	326-327	-	-	HGVSc=ENSRNOT00000040711.2:c.978_979insG;HGVSp=ENSRNOP00000047908.2:p.Arg329AlafsX11;DOMAINS=Low_complexity_(Seg):Seg,PROSITE_profiles:PS50315,TIGRFAM_domain:TIGR01648	F1LM17_RAT	Uncharacterized protein [Source:UniProtKB/TrEMBL;Acc:F1LM17]
2_50005750_TCTTT/-	2	50005750	50005754	TCTTT	-	2	2	0	2	2	2	0	6	2	2	2	0	0	2	2	2	2	0	0	0	0	0	0	0	2	2	2	ENSRNOG00000021772	ENSRNOT00000035746	FRAMESHIFT_CODING	1070-1074	1070-1074	357-358	-	-	HGVSc=ENSRNOT00000035746.3:c.1070_1074delAAAGA;HGVSp=ENSRNOP00000057310.1:p.Lys357ThrfsX5	D4AAZ5_RAT	Uncharacterized protein [Source:UniProtKB/TrEMBL;Acc:D4AAZ5]
2_50005818_TT/-	2	50005818	50005819	TT	-	2	2	0	2	2	2	0	0	2	2	2	0	0	2	2	2	2	0	0	0	0	0	0	0	2	2	5	ENSRNOG00000021772	ENSRNOT00000035746	FRAMESHIFT_CODING	1005-1006	1005-1006	335-336	-	-	HGVSc=ENSRNOT00000035746.3:c.1005_1006delAA;HGVSp=ENSRNOP00000057310.1:p.Arg336GlyfsX7	D4AAZ5_RAT	Uncharacterized protein [Source:UniProtKB/TrEMBL;Acc:D4AAZ5]
2_50006321_-/C	2	50006321	50006322	-	C	2	2	0	2	2	2	0	0	2	2	2	2	2	2	2	2	2	0	0	0	2	2	2	2	2	2	2	ENSRNOG00000021772	ENSRNOT00000035746	SPLICE_SITE,FRAMESHIFT_CODING	533-534	533-534	178	-	-	HGVSc=ENSRNOT00000035746.3:c.533dupG;HGVSp=ENSRNOP00000057310.1:p.His179SerfsX8;DOMAINS=Pfam_domain:PF00684,Superfamily_domain:49493	D4AAZ5_RAT	Uncharacterized protein [Source:UniProtKB/TrEMBL;Acc:D4AAZ5]
2_50010867_-/TTTT	2	50010867	50010868	-	TTTT	0	0	0	0	0	0	2	2	0	0	0	0	0	0	0	0	0	2	2	2	0	0	0	0	0	0	0	ENSRNOG00000021772	ENSRNOT00000035746	SPLICE_SITE,FRAMESHIFT_CODING	158-159	158-159	53	-	-	HGVSc=ENSRNOT00000035746.3:c.155_158dupAAAA;HGVSp=ENSRNOP00000057310.1:p.Leu54LysfsX4;DOMAINS=Pfam_domain:PF00226,Superfamily_domain:46565,PROSITE_profiles:PS50076	D4AAZ5_RAT	Uncharacterized protein [Source:UniProtKB/TrEMBL;Acc:D4AAZ5]
2_52123038_AA/-	2	52123038	52123039	AA	-	2	2	0	2	2	2	2	0	2	2	2	2	2	2	2	2	2	2	2	2	2	2	2	2	2	2	2	ENSRNOG00000039480	ENSRNOT00000060506	FRAMESHIFT_CODING	2013-04-03	2013-04-03	2013-02-01	-	-	HGVSc=ENSRNOT00000060506.2:c.3_4delTT;HGVSp=ENSRNOP00000057248.2:p.Ser2ProfsX24	F1M7C6_RAT	Uncharacterized protein [Source:UniProtKB/TrEMBL;Acc:F1M7C6]
2_52160765_-/A	2	52160765	52160766	-	A	0	2	0	2	0	0	0	1	2	2	2	2	2	0	0	0	0	0	0	0	2	2	1	2	0	0	0	ENSRNOG00000032915	ENSRNOT00000039888	FRAMESHIFT_CODING	330-331	330-331	110-111	-	-	HGVSc=ENSRNOT00000039888.2:c.330_331insA;HGVSp=ENSRNOP00000043383.2:p.Gly113ArgfsX5;DOMAINS=Pfam_domain:PF07270	D3ZF38_RAT	Uncharacterized protein [Source:UniProtKB/TrEMBL;Acc:D3ZF38]
2_52372229_TGTGTGTGTGTGTG/-	2	52372229	52372242	TGTGTGTGTGTGTG	-	2	0	0	0	0	2	0	2	0	0	0	0	0	2	2	2	0	0	2	2	0	0	0	0	0	2	2	ENSRNOG00000039477	ENSRNOT00000060498	FRAMESHIFT_CODING	947-960	947-960	316-320	-	-	HGVSc=ENSRNOT00000060498.1:c.947_960delCACACACACACACA;HGVSp=ENSRNOP00000057240.1:p.Thr316Ile;DOMAINS=Low_complexity_(Seg):Seg,PROSITE_profiles:PS50316,PROSITE_profiles:PS50325	F1M7C7_RAT	Uncharacterized protein [Source:UniProtKB/TrEMBL;Acc:F1M7C7]
2_52374674_-/GTGT	2	52374674	52374675	-	GTGT	2	2	0	2	2	2	2	2	0	2	1	2	2	2	2	2	2	2	0	2	2	2	2	1	2	2	2	ENSRNOG00000039477	ENSRNOT00000060498	FRAMESHIFT_CODING	835-836	835-836	279	-	-	HGVSc=ENSRNOT00000060498.1:c.832_835dupACAC;HGVSp=ENSRNOP00000057240.1:p.Pro279His;DOMAINS=PROSITE_profiles:PS50316,PROSITE_profiles:PS50325	F1M7C7_RAT	Uncharacterized protein [Source:UniProtKB/TrEMBL;Acc:F1M7C7]
2_52374701_TA/-	2	52374701	52374702	TA	-	0	0	0	0	2	2	1	0	0	0	0	0	0	2	2	2	2	0	2	2	0	0	0	0	2	0	0	ENSRNOG00000039477	ENSRNOT00000060498	FRAMESHIFT_CODING	807-808	807-808	269-270	-	-	HGVSc=ENSRNOT00000060498.1:c.807_808delTA;HGVSp=ENSRNOP00000057240.1:p.Met281Ala;DOMAINS=Low_complexity_(Seg):Seg,PROSITE_profiles:PS50316,PROSITE_profiles:PS50325	F1M7C7_RAT	Uncharacterized protein [Source:UniProtKB/TrEMBL;Acc:F1M7C7]
2_52389318_GTGTGTGTGTGTGTGC/-	2	52389318	52389333	GTGTGTGTGTGTGTGC	-	0	2	0	6	0	0	0	0	2	5	6	2	6	0	0	0	0	0	0	0	2	5	6	2	0	0	0	ENSRNOG00000039477	ENSRNOT00000060498	FRAMESHIFT_CODING	340-355	340-355	114-119	-	-	HGVSc=ENSRNOT00000060498.1:c.340_355delGCACACACACACACAC;HGVSp=ENSRNOP00000057240.1:p.Ala114ThrfsX24;DOMAINS=Low_complexity_(Seg):Seg,PROSITE_profiles:PS50316,PROSITE_profiles:PS50325	F1M7C7_RAT	Uncharacterized protein [Source:UniProtKB/TrEMBL;Acc:F1M7C7]
2_52389320_GTGTGTGTGTGTGC/-	2	52389320	52389333	GTGTGTGTGTGTGC	-	0	2	0	0	0	0	0	0	2	5	2	2	2	0	0	0	0	0	0	0	2	5	2	2	0	0	0	ENSRNOG00000039477	ENSRNOT00000060498	FRAMESHIFT_CODING	340-353	340-353	114-118	-	-	HGVSc=ENSRNOT00000060498.1:c.340_353delGCACACACACACAC;HGVSp=ENSRNOP00000057240.1:p.Ala114ThrfsX14;DOMAINS=Low_complexity_(Seg):Seg,PROSITE_profiles:PS50316,PROSITE_profiles:PS50325	F1M7C7_RAT	Uncharacterized protein [Source:UniProtKB/TrEMBL;Acc:F1M7C7]
2_52389332_GCGC/-	2	52389332	52389335	GCGC	-	0	2	0	0	0	0	2	2	2	5	2	2	0	2	2	2	2	2	2	0	2	5	5	2	2	2	2	ENSRNOG00000039477	ENSRNOT00000060498	FRAMESHIFT_CODING	338-341	338-341	113-114	-	-	HGVSc=ENSRNOT00000060498.1:c.338_341delGCGC;HGVSp=ENSRNOP00000057240.1:p.Arg113HisfsX29;DOMAINS=Low_complexity_(Seg):Seg,PROSITE_profiles:PS50316,PROSITE_profiles:PS50325	F1M7C7_RAT	Uncharacterized protein [Source:UniProtKB/TrEMBL;Acc:F1M7C7]
2_52399751_TGTGTGTG/-	2	52399751	52399758	TGTGTGTG	-	0	2	0	2	0	0	0	0	2	2	1	2	2	0	0	0	0	0	0	0	2	2	0	1	0	2	2	ENSRNOG00000039477	ENSRNOT00000060498	FRAMESHIFT_CODING	149-156	149-156	50-52	-	-	HGVSc=ENSRNOT00000060498.1:c.149_156delCACACACA;HGVSp=ENSRNOP00000057240.1:p.Thr50LysfsX2;DOMAINS=Low_complexity_(Seg):Seg,PROSITE_profiles:PS50316,PROSITE_profiles:PS50325	F1M7C7_RAT	Uncharacterized protein [Source:UniProtKB/TrEMBL;Acc:F1M7C7]
2_52405685_GTGTGTGT/-	2	52405685	52405692	GTGTGTGT	-	2	5	5	5	0	0	0	2	5	5	2	2	2	0	0	0	0	0	0	0	2	5	0	2	0	0	0	ENSRNOG00000039477	ENSRNOT00000060498	FRAMESHIFT_CODING	43-50	43-50	15-17	-	-	HGVSc=ENSRNOT00000060498.1:c.43_50delACACACAC;HGVSp=ENSRNOP00000057240.1:p.Thr15CysfsX6;DOMAINS=Low_complexity_(Seg):Seg,PROSITE_profiles:PS50316,PROSITE_profiles:PS50325	F1M7C7_RAT	Uncharacterized protein [Source:UniProtKB/TrEMBL;Acc:F1M7C7]
2_53113579_CTTGCCTTTAA/-	2	53113579	53113589	CTTGCCTTTAA	-	0	2	0	2	0	0	0	0	2	2	0	0	0	0	0	0	0	2	2	2	0	0	0	0	2	2	2	ENSRNOG00000029384	ENSRNOT00000049363	FRAMESHIFT_CODING	239-249	239-249	80-83	-	-	HGVSc=ENSRNOT00000049363.3:c.239_249delTTAAAGGCAAG;HGVSp=ENSRNOP00000045739.3:p.Val80AspfsX11;DOMAINS=Pfam_domain:PF01157,Superfamily_domain:50104	RGD1565159	Uncharacterized protein [Source:UniProtKB/TrEMBL;Acc:D4A219]
2_54150609_-/C	2	54150609	54150610	-	C	0	0	0	2	0	0	0	0	0	0	2	0	0	0	0	0	0	2	2	2	0	0	0	0	2	2	2	ENSRNOG00000012516	ENSRNOT00000060343	FRAMESHIFT_CODING	2246-2247	2246-2247	749	-	-	HGVSc=ENSRNOT00000060343.2:c.2246dupG;HGVSp=ENSRNOP00000057091.2:p.Thr751AsnfsX15;DOMAINS=SMART_domain:SM00057	F1M7F8_RAT	Uncharacterized protein [Source:UniProtKB/TrEMBL;Acc:F1M7F8]
2_48522300_GTGT/-	2	48522300	48522303	GTGT	-	0	5	0	0	0	0	0	0	0	0	0	0	0	2	5	0	0	2	5	0	5	0	0	0	2	1	2	ENSRNOG00000039542	ENSRNOT00000060613	FRAMESHIFT_CODING	749-752	749-752	250-251	-	-	HGVSc=ENSRNOT00000060613.1:c.749_752delACAC;HGVSp=ENSRNOP00000057346.1:p.His250LeufsX2;DOMAINS=Low_complexity_(Seg):Seg,PROSITE_profiles:PS50316,PROSITE_profiles:PS50325,Prints_domain:PR00334	F1M9S6_RAT	Uncharacterized protein [Source:UniProtKB/TrEMBL;Acc:F1M9S6]
2_48522321_TGTGTGTGTC/-	2	48522321	48522330	TGTGTGTGTC	-	2	2	2	0	0	0	0	2	0	2	0	0	0	2	2	0	2	1	5	0	5	0	2	0	0	0	0	ENSRNOG00000039542	ENSRNOT00000060613	FRAMESHIFT_CODING	722-731	722-731	241-244	-	-	HGVSc=ENSRNOT00000060613.1:c.722_731delGACACACACA;HGVSp=ENSRNOP00000057346.1:p.Arg241ThrfsX9;DOMAINS=Low_complexity_(Seg):Seg,PROSITE_profiles:PS50316,PROSITE_profiles:PS50325,Prints_domain:PR00334	F1M9S6_RAT	Uncharacterized protein [Source:UniProtKB/TrEMBL;Acc:F1M9S6]
2_48533350_AT/-	2	48533350	48533351	AT	-	6	2	0	2	6	2	2	6	0	0	1	1	0	0	2	6	0	0	0	2	6	2	6	2	0	0	0	ENSRNOG00000039542	ENSRNOT00000060613	FRAMESHIFT_CODING	501-502	501-502	167-168	-	-	HGVSc=ENSRNOT00000060613.1:c.501_502delAT;HGVSp=ENSRNOP00000057346.1:p.Trp168AlafsX45;DOMAINS=Low_complexity_(Seg):Seg,PROSITE_profiles:PS50316,PROSITE_profiles:PS50325	F1M9S6_RAT	Uncharacterized protein [Source:UniProtKB/TrEMBL;Acc:F1M9S6]
2_48533351_TG/-	2	48533351	48533352	TG	-	0	0	0	0	0	0	0	0	0	0	0	0	0	0	0	0	0	6	2	0	0	0	0	0	1	2	2	ENSRNOG00000039542	ENSRNOT00000060613	FRAMESHIFT_CODING	500-501	500-501	167	-	-	HGVSc=ENSRNOT00000060613.1:c.500_501delCA;HGVSp=ENSRNOP00000057346.1:p.Thr167MetfsX46;DOMAINS=Low_complexity_(Seg):Seg,PROSITE_profiles:PS50316,PROSITE_profiles:PS50325	F1M9S6_RAT	Uncharacterized protein [Source:UniProtKB/TrEMBL;Acc:F1M9S6]
2_48533379_-/TGTC	2	48533379	48533380	-	TGTC	0	0	0	0	0	0	0	0	0	0	0	0	0	0	0	0	1	0	0	0	0	0	0	0	0	0	0	ENSRNOG00000039542	ENSRNOT00000060613	FRAMESHIFT_CODING	473-474	473-474	158	-	-	HGVSc=ENSRNOT00000060613.1:c.473_474insGACA;HGVSp=ENSRNOP00000057346.1:p.His158GlnfsX57;DOMAINS=Low_complexity_(Seg):Seg,PROSITE_profiles:PS50316,PROSITE_profiles:PS50325	F1M9S6_RAT	Uncharacterized protein [Source:UniProtKB/TrEMBL;Acc:F1M9S6]
2_48534416_-/GTTTTTTTTTT	2	48534416	48534417	-	GTTTTTTTTTT	5	5	1	5	5	5	2	2	2	5	5	2	2	2	2	5	5	5	2	5	2	5	2	5	2	5	5	ENSRNOG00000039542	ENSRNOT00000060613	SPLICE_SITE,FRAMESHIFT_CODING	374-375	374-375	125	-	-	HGVSc=ENSRNOT00000060613.1:c.374_375insAAAAAAAAAAC;HGVSp=ENSRNOP00000057346.1:p.His126LysfsX7;DOMAINS=PROSITE_profiles:PS50316,PROSITE_profiles:PS50325	F1M9S6_RAT	Uncharacterized protein [Source:UniProtKB/TrEMBL;Acc:F1M9S6]
2_48538956_ATAT/-	2	48538956	48538959	ATAT	-	2	2	0	2	2	2	2	2	2	2	2	2	2	2	2	2	2	2	2	2	2	2	2	2	2	2	2	ENSRNOG00000039542	ENSRNOT00000060613	FRAMESHIFT_CODING	236-239	236-239	79-80	-	-	HGVSc=ENSRNOT00000060613.1:c.236_239delATAT;HGVSp=ENSRNOP00000057346.1:p.Tyr79X;DOMAINS=PROSITE_profiles:PS50316,PROSITE_profiles:PS50325	F1M9S6_RAT	Uncharacterized protein [Source:UniProtKB/TrEMBL;Acc:F1M9S6]
2_48538967_TATATGTGTG/-	2	48538967	48538976	TATATGTGTG	-	2	2	0	2	2	2	2	2	2	2	2	2	2	2	2	2	2	2	2	2	2	2	2	2	2	1	2	ENSRNOG00000039542	ENSRNOT00000060613	FRAMESHIFT_CODING	219-228	219-228	73-76	-	-	HGVSc=ENSRNOT00000060613.1:c.219_228delCACACATATA;HGVSp=ENSRNOP00000057346.1:p.Thr74IlefsX4;DOMAINS=Low_complexity_(Seg):Seg,PROSITE_profiles:PS50316,PROSITE_profiles:PS50325	F1M9S6_RAT	Uncharacterized protein [Source:UniProtKB/TrEMBL;Acc:F1M9S6]
2_48540630_GC/-	2	48540630	48540631	GC	-	2	2	0	2	2	2	2	2	2	2	2	2	2	2	2	2	0	0	0	2	2	2	2	2	0	0	0	ENSRNOG00000039542	ENSRNOT00000060613	FRAMESHIFT_CODING	73-74	73-74	25	-	-	HGVSc=ENSRNOT00000060613.1:c.73_74delGC;HGVSp=ENSRNOP00000057346.1:p.Ala25ThrfsX15;DOMAINS=PROSITE_profiles:PS50316	F1M9S6_RAT	Uncharacterized protein [Source:UniProtKB/TrEMBL;Acc:F1M9S6]
2_48553302_G/-	2	48553302	48553302	G	-	0	0	0	0	0	0	0	0	0	0	0	0	0	0	0	0	2	0	0	0	0	0	0	0	0	0	0	ENSRNOG00000031115	ENSRNOT00000049679	FRAMESHIFT_CODING	415	415	139	-	-	HGVSc=ENSRNOT00000049679.2:c.415delG;HGVSp=ENSRNOT00000049679.2:c.415delG(p.=)	LOC499530	LRRGT00189 [Source:UniProtKB/TrEMBL;Acc:Q6QI19]
2_58997113_A/-	2	58997113	58997113	A	-	0	0	0	0	0	0	0	0	0	0	0	0	0	0	0	0	0	2	2	0	0	0	0	0	2	2	2	ENSRNOG00000025010	ENSRNOT00000033513	FRAMESHIFT_CODING	1089	1089	363	-	-	HGVSc=ENSRNOT00000033513.4:c.1089delA;HGVSp=ENSRNOP00000035070.4:p.Gly365ValfsX27;DOMAINS=Pfam_domain:PF00201,Superfamily_domain:53756	Ugt3a2	Uncharacterized protein [Source:UniProtKB/TrEMBL;Acc:F1M5Z0]
2_77098920_GCCTGCTCTTCAGTTCTCTCCTTCTTGATCTTTTCTA/-	2	77098920	77098956	GCCTGCTCTTCAGTTCTCTCCTTCTTGATCTTTTCTA	-	0	0	0	0	0	0	2	0	0	0	0	0	0	0	0	0	0	2	2	0	0	0	0	0	0	0	0	ENSRNOG00000025157	ENSRNOT00000030328	FRAMESHIFT_CODING	398-434	398-434	133-145	-	-	HGVSc=ENSRNOT00000030328.1:c.398_434delTAGAAAAGATCAAGAAGGAGAGAACTGAAGAGCAGGC;HGVSp=ENSRNOP00000035810.1:p.Leu133ProfsX15;DOMAINS=Pfam_domain:PF04889,Coiled-coils_(Ncoils):ncoils,Low_complexity_(Seg):Seg,Low_complexity_(Seg):Seg	LOC310177	Uncharacterized protein [Source:UniProtKB/TrEMBL;Acc:D3ZS22]
2_77098922_-/T	2	77098922	77098923	-	T	0	0	0	0	0	0	2	0	0	0	0	0	0	0	0	0	0	2	0	0	0	0	0	0	0	0	0	ENSRNOG00000025157	ENSRNOT00000030328	FRAMESHIFT_CODING	432-433	432-433	144-145	-	-	HGVSc=ENSRNOT00000030328.1:c.432_433insA;HGVSp=ENSRNOP00000035810.1:p.Ala145SerfsX36;DOMAINS=Pfam_domain:PF04889,Coiled-coils_(Ncoils):ncoils,Low_complexity_(Seg):Seg	LOC310177	Uncharacterized protein [Source:UniProtKB/TrEMBL;Acc:D3ZS22]
2_86210804_AAAT/-	2	86210804	86210807	AAAT	-	2	2	0	2	2	2	2	2	2	2	2	2	2	0	0	2	2	2	2	2	2	2	2	2	2	2	2	ENSRNOG00000031576	ENSRNOT00000042058	FRAMESHIFT_CODING	1608-1611	1543-1546	515-516	-	-	HGVSc=ENSRNOT00000042058.3:c.1543_1546delAAAT;HGVSp=ENSRNOP00000049638.3:p.Lys515fsX2	Zfp455	zinc finger protein 455 [Source:RefSeq peptide;Acc:NP_775436]
2_87359287_A/-	2	87359287	87359287	A	-	2	2	0	0	1	1	0	0	6	2	0	0	0	0	0	0	0	0	0	0	0	0	0	0	0	0	0	ENSRNOG00000043478	ENSRNOT00000066559	FRAMESHIFT_CODING	532	532	178	-	-	HGVSc=ENSRNOT00000066559.1:c.532delA;HGVSp=ENSRNOP00000060522.1:p.Met179CysfsX28	F1LY66_RAT	Uncharacterized protein [Source:UniProtKB/TrEMBL;Acc:F1LY66]
2_88766861_CCCA/-	2	88766861	88766864	CCCA	-	0	0	0	0	0	0	0	0	0	0	0	0	0	2	2	0	0	0	0	0	0	0	0	0	0	0	0	ENSRNOG00000028582	ENSRNOT00000059424	SPLICE_SITE,FRAMESHIFT_CODING	675-678	675-678	225-226	-	-	HGVSc=ENSRNOT00000059424.2:c.675_678delTGGG;HGVSp=ENSRNOP00000056181.2:p.Gly227LeufsX9;DOMAINS=Pfam_domain:PF00324,PIRSF_domain:PIRSF006060	F1M163_RAT	Uncharacterized protein [Source:UniProtKB/TrEMBL;Acc:F1M163]
2_94605600_AT/-	2	94605600	94605601	AT	-	2	2	0	2	2	2	2	0	2	2	2	2	2	2	2	2	2	2	2	2	2	2	2	2	2	2	2	ENSRNOG00000038814	ENSRNOT00000052163	FRAMESHIFT_CODING	598-599	598-599	200	-	-	HGVSc=ENSRNOT00000052163.2:c.598_599delAT;HGVSp=ENSRNOP00000045439.2:p.Met200ValfsX13;DOMAINS=Transmembrane_helices:Tmhmm,PROSITE_profiles:PS50311,PROSITE_profiles:PS50328	F1M756_RAT	Uncharacterized protein [Source:UniProtKB/TrEMBL;Acc:F1M756]
2_94611086_CACACACACG/-	2	94611086	94611095	CACACACACG	-	0	0	0	2	5	2	0	0	0	0	2	2	5	0	5	0	0	0	0	0	5	0	5	5	0	0	0	ENSRNOG00000038814	ENSRNOT00000052163	SPLICE_SITE,FRAMESHIFT_CODING	533-542	533-542	178-181	-	-	HGVSc=ENSRNOT00000052163.2:c.533_542delCGTGTGTGTG;HGVSp=ENSRNOP00000045439.2:p.Ala178Val;DOMAINS=Low_complexity_(Seg):Seg,PROSITE_profiles:PS50311,PROSITE_profiles:PS50328	F1M756_RAT	Uncharacterized protein [Source:UniProtKB/TrEMBL;Acc:F1M756]
2_94626612_CATA/-	2	94626612	94626615	CATA	-	0	0	0	0	2	2	0	0	0	6	0	0	5	2	2	0	0	0	0	0	2	2	2	2	0	0	0	ENSRNOG00000038814	ENSRNOT00000052163	FRAMESHIFT_CODING	361-364	361-364	121-122	-	-	HGVSc=ENSRNOT00000052163.2:c.361_364delTATG;HGVSp=ENSRNOP00000045439.2:p.Tyr121HisfsX35;DOMAINS=Transmembrane_helices:Tmhmm,PROSITE_profiles:PS50328,PROSITE_profiles:PS50326	F1M756_RAT	Uncharacterized protein [Source:UniProtKB/TrEMBL;Acc:F1M756]
2_94626612_CATA/-	2	94626612	94626615	CATA	-	0	0	0	0	2	2	0	0	0	6	0	0	5	2	2	0	0	0	0	0	2	2	2	2	0	0	0	ENSRNOG00000038808	ENSRNOT00000038386	FRAMESHIFT_CODING	209-212	209-212	70-71	-	-	HGVSc=ENSRNOT00000038386.3:c.209_212delCATA;HGVSp=ENSRNOP00000036809.3:p.Tyr75HisfsX41;DOMAINS=Transmembrane_helices:Tmhmm,Low_complexity_(Seg):Seg,PROSITE_profiles:PS50316,PROSITE_profiles:PS50325,PROSITE_profiles:PS50328	F1M1Q0_RAT	Uncharacterized protein [Source:UniProtKB/TrEMBL;Acc:F1LW46]
2_94626612_CATA/-	2	94626612	94626615	CATA	-	0	0	0	0	2	2	0	0	0	6	0	0	5	2	2	0	0	0	0	0	2	2	2	2	0	0	0	ENSRNOG00000038808	ENSRNOT00000059299	FRAMESHIFT_CODING	312-315	312-315	104-105	-	-	HGVSc=ENSRNOT00000059299.1:c.312_315delCATA;HGVSp=ENSRNOP00000056064.1:p.Ile109ThrfsX25;DOMAINS=Low_complexity_(Seg):Seg,PROSITE_profiles:PS50316,PROSITE_profiles:PS50317	F1M1Q0_RAT	Uncharacterized protein [Source:UniProtKB/TrEMBL;Acc:F1LW46]
2_94626623_ACATACAC/-	2	94626623	94626630	ACATACAC	-	0	0	0	2	2	2	0	0	0	0	0	1	5	0	2	0	0	0	0	0	2	2	2	2	0	0	0	ENSRNOG00000038808	ENSRNOT00000038386	FRAMESHIFT_CODING	220-227	220-227	74-76	-	-	HGVSc=ENSRNOT00000038386.3:c.220_227delACATACAC;HGVSp=ENSRNOP00000036809.3:p.Tyr75HisfsX19;DOMAINS=Transmembrane_helices:Tmhmm,Low_complexity_(Seg):Seg,PROSITE_profiles:PS50316,PROSITE_profiles:PS50325,PROSITE_profiles:PS50328	F1M1Q0_RAT	Uncharacterized protein [Source:UniProtKB/TrEMBL;Acc:F1LW46]
2_94626623_ACATACAC/-	2	94626623	94626630	ACATACAC	-	0	0	0	2	2	2	0	0	0	0	0	1	5	0	2	0	0	0	0	0	2	2	2	2	0	0	0	ENSRNOG00000038808	ENSRNOT00000059299	FRAMESHIFT_CODING	323-330	323-330	108-110	-	-	HGVSc=ENSRNOT00000059299.1:c.323_330delACATACAC;HGVSp=ENSRNOP00000056064.1:p.Ile109ThrfsX129;DOMAINS=Low_complexity_(Seg):Seg,PROSITE_profiles:PS50316,PROSITE_profiles:PS50317	F1M1Q0_RAT	Uncharacterized protein [Source:UniProtKB/TrEMBL;Acc:F1LW46]
2_94626625_AT/-	2	94626625	94626626	AT	-	6	6	6	0	2	2	6	0	0	0	0	0	5	2	0	6	0	0	0	0	2	0	0	0	0	0	0	ENSRNOG00000038808	ENSRNOT00000038386	FRAMESHIFT_CODING	222-223	222-223	74-75	-	-	HGVSc=ENSRNOT00000038386.3:c.222_223delAT;HGVSp=ENSRNOP00000036809.3:p.Tyr75HisfsX21;DOMAINS=Transmembrane_helices:Tmhmm,Low_complexity_(Seg):Seg,PROSITE_profiles:PS50316,PROSITE_profiles:PS50325,PROSITE_profiles:PS50328	F1M1Q0_RAT	Uncharacterized protein [Source:UniProtKB/TrEMBL;Acc:F1LW46]
2_94626625_AT/-	2	94626625	94626626	AT	-	6	6	6	0	2	2	6	0	0	0	0	0	5	2	0	6	0	0	0	0	2	0	0	0	0	0	0	ENSRNOG00000038808	ENSRNOT00000059299	FRAMESHIFT_CODING	325-326	325-326	109	-	-	HGVSc=ENSRNOT00000059299.1:c.325_326delAT;HGVSp=ENSRNOP00000056064.1:p.Ile109ThrfsX131;DOMAINS=Low_complexity_(Seg):Seg,PROSITE_profiles:PS50316,PROSITE_profiles:PS50317	F1M1Q0_RAT	Uncharacterized protein [Source:UniProtKB/TrEMBL;Acc:F1LW46]
2_94627481_-/ACACACACACACACACACAC	2	94627481	94627482	-	ACACACACACACACACACAC	0	2	0	2	2	2	2	0	2	5	2	2	2	2	2	2	2	2	2	5	2	2	2	2	2	2	2	ENSRNOG00000038808	ENSRNOT00000038386	SPLICE_SITE,FRAMESHIFT_CODING	247-248	247-248	83	-	-	HGVSc=ENSRNOT00000038386.3:c.247_248insACACACACACACACACACAC;HGVSp=ENSRNOP00000036809.3:p.Lys90ThrfsX34;DOMAINS=Low_complexity_(Seg):Seg,PROSITE_profiles:PS50316,PROSITE_profiles:PS50325	F1M1Q0_RAT	Uncharacterized protein [Source:UniProtKB/TrEMBL;Acc:F1LW46]
2_94627502_AGTG/-	2	94627502	94627505	AGTG	-	0	0	0	6	0	0	0	0	6	0	6	6	6	6	1	6	6	6	1	0	6	1	1	0	1	0	0	ENSRNOG00000038808	ENSRNOT00000038386	FRAMESHIFT_CODING	269-272	269-272	90-91	-	-	HGVSc=ENSRNOT00000038386.3:c.269_272delAGTG;HGVSp=ENSRNOP00000036809.3:p.Lys90ThrfsX26;DOMAINS=PROSITE_profiles:PS50316,PROSITE_profiles:PS50325	F1M1Q0_RAT	Uncharacterized protein [Source:UniProtKB/TrEMBL;Acc:F1LW46]
2_94631537_AT/-	2	94631537	94631538	AT	-	2	2	0	0	0	0	2	0	2	2	0	0	0	0	0	2	2	0	0	0	0	0	0	0	0	0	0	ENSRNOG00000038808	ENSRNOT00000038386	FRAMESHIFT_CODING	360-361	360-361	120-121	-	-	HGVSc=ENSRNOT00000038386.3:c.360_361delAT;HGVSp=ENSRNOP00000036809.3:p.Thr122Leu;DOMAINS=PROSITE_profiles:PS50325	F1M1Q0_RAT	Uncharacterized protein [Source:UniProtKB/TrEMBL;Acc:F1LW46]
2_94634029_CATA/-	2	94634029	94634032	CATA	-	2	2	0	0	0	0	2	0	2	2	0	0	0	2	0	2	2	0	0	0	0	0	0	0	6	0	0	ENSRNOG00000038814	ENSRNOT00000052163	SPLICE_SITE,FRAMESHIFT_CODING	81-84	81-84	27-28	-	-	HGVSc=ENSRNOT00000052163.2:c.81_84delTATG;HGVSp=ENSRNOP00000045439.2:p.Cys27TrpfsX47;DOMAINS=Low_complexity_(Seg):Seg,PROSITE_profiles:PS50311,PROSITE_profiles:PS50326	F1M756_RAT	Uncharacterized protein [Source:UniProtKB/TrEMBL;Acc:F1M756]
2_94634029_CATA/-	2	94634029	94634032	CATA	-	2	2	0	0	0	0	2	0	2	2	0	0	0	2	0	2	2	0	0	0	0	0	0	0	6	0	0	ENSRNOG00000038808	ENSRNOT00000038386	FRAMESHIFT_CODING	724-727	724-727	242-243	-	-	HGVSc=ENSRNOT00000038386.3:c.724_727delCATA;HGVSp=ENSRNOP00000036809.3:p.His246Gln;DOMAINS=Low_complexity_(Seg):Seg,PROSITE_profiles:PS50325	F1M1Q0_RAT	Uncharacterized protein [Source:UniProtKB/TrEMBL;Acc:F1LW46]
2_94634029_CATA/-	2	94634029	94634032	CATA	-	2	2	0	0	0	0	2	0	2	2	0	0	0	2	0	2	2	0	0	0	0	0	0	0	6	0	0	ENSRNOG00000038808	ENSRNOT00000059299	SPLICE_SITE,FRAMESHIFT_CODING	706-709	706-709	236-237	-	-	HGVSc=ENSRNOT00000059299.1:c.706_709delCATA;HGVSp=ENSRNOP00000056064.1:p.His236ArgfsX13	F1M1Q0_RAT	Uncharacterized protein [Source:UniProtKB/TrEMBL;Acc:F1LW46]
2_94700253_-/AC	2	94700253	94700254	-	AC	0	0	0	2	2	2	0	0	0	0	2	2	2	0	2	0	0	0	0	0	2	2	2	2	0	0	0	ENSRNOG00000038814	ENSRNOT00000052163	FRAMESHIFT_CODING	2013-03-02	2013-03-02	1	-	-	HGVSc=ENSRNOT00000052163.2:c.1_2dupGT;HGVSp=ENSRNOP00000045439.2:p.Cys2TyrfsX74;DOMAINS=Low_complexity_(Seg):Seg,PROSITE_profiles:PS50326	F1M756_RAT	Uncharacterized protein [Source:UniProtKB/TrEMBL;Acc:F1M756]
2_95176321_-/C	2	95176321	95176322	-	C	2	2	5	2	2	2	2	2	2	5	2	2	2	2	2	2	2	2	2	2	0	2	2	2	2	2	2	ENSRNOG00000011593	ENSRNOT00000015537	FRAMESHIFT_CODING	835-836	769-770	257	-	-	HGVSc=ENSRNOT00000015537.5:c.769_770insC;HGVSp=ENSRNOP00000015537.4:p.His258SerfsX26	D3ZNI5_RAT	hairy/enhancer-of-split related with YRPW motif protein 1 [Source:RefSeq peptide;Acc:NP_001178774]
2_95176327_-/C	2	95176327	95176328	-	C	2	2	5	2	2	2	2	2	2	0	2	2	2	2	2	2	2	2	6	2	2	2	2	2	2	2	2	ENSRNOG00000011593	ENSRNOT00000015537	FRAMESHIFT_CODING	841-842	775-776	259	-	-	HGVSc=ENSRNOT00000015537.5:c.775_776insC;HGVSp=ENSRNOP00000015537.4:p.Phe259SerfsX25	D3ZNI5_RAT	hairy/enhancer-of-split related with YRPW motif protein 1 [Source:RefSeq peptide;Acc:NP_001178774]
2_97815704_-/GA	2	97815704	97815705	-	GA	0	0	0	0	0	0	0	5	0	0	0	0	0	5	0	0	0	0	6	0	1	0	0	0	0	0	0	ENSRNOG00000038769	ENSRNOT00000059231	SPLICE_SITE,FRAMESHIFT_CODING	799-800	799-800	267	-	-	HGVSc=ENSRNOT00000059231.2:c.799_800insGA;HGVSp=ENSRNOP00000056000.2:p.Arg268Val;DOMAINS=Pfam_domain:PF02902,Superfamily_domain:54001	F1M000_RAT	Uncharacterized protein [Source:UniProtKB/TrEMBL;Acc:F1M000]
2_98173541_-/AC	2	98173541	98173542	-	AC	1	2	0	2	2	2	2	2	2	2	2	2	2	2	2	2	1	1	2	2	2	2	1	2	2	2	2	ENSRNOG00000038768	ENSRNOT00000059229	FRAMESHIFT_CODING	110-111	110-111	37	-	-	HGVSc=ENSRNOT00000059229.1:c.110_111insAC;HGVSp=ENSRNOP00000055998.1:p.Ser43IlefsX162;DOMAINS=Low_complexity_(Seg):Seg,PROSITE_profiles:PS50316,PROSITE_profiles:PS50325	F1LTD9_RAT	Uncharacterized protein [Source:UniProtKB/TrEMBL;Acc:F1LTD9]
2_98173552_-/TG	2	98173552	98173553	-	TG	6	0	0	0	2	0	0	0	0	0	0	2	2	0	0	0	6	0	0	0	0	0	0	0	6	6	0	ENSRNOG00000038768	ENSRNOT00000059229	FRAMESHIFT_CODING	121-122	121-122	41	-	-	HGVSc=ENSRNOT00000059229.1:c.121_122insTG;HGVSp=ENSRNOP00000055998.1:p.Thr41MetfsX164;DOMAINS=Low_complexity_(Seg):Seg,PROSITE_profiles:PS50316,PROSITE_profiles:PS50325	F1LTD9_RAT	Uncharacterized protein [Source:UniProtKB/TrEMBL;Acc:F1LTD9]
2_98173585_AC/-	2	98173585	98173586	AC	-	1	0	0	1	2	1	0	0	0	0	2	2	2	0	0	6	6	0	0	6	2	2	2	2	0	0	0	ENSRNOG00000038768	ENSRNOT00000059229	FRAMESHIFT_CODING	155-156	155-156	52	-	-	HGVSc=ENSRNOT00000059229.1:c.155_156delAC;HGVSp=ENSRNOP00000055998.1:p.His56PhefsX154;DOMAINS=Low_complexity_(Seg):Seg,PROSITE_profiles:PS50316,PROSITE_profiles:PS50325	F1LTD9_RAT	Uncharacterized protein [Source:UniProtKB/TrEMBL;Acc:F1LTD9]
2_98173599_TCACACAC/-	2	98173599	98173606	-	CA	0	2	0	0	0	0	0	0	1	2	0	0	0	2	2	1	6	1	2	6	0	0	0	0	1	1	2	ENSRNOG00000038768	ENSRNOT00000059229	FRAMESHIFT_CODING	169-176	169-176	57-59	-	-	HGVSc=ENSRNOT00000059229.1:c.169_176delTCACACAC;HGVSp=ENSRNOP00000055998.1:p.Ser57ThrfsX151;DOMAINS=Low_complexity_(Seg):Seg,PROSITE_profiles:PS50316,PROSITE_profiles:PS50325	F1LTD9_RAT	Uncharacterized protein [Source:UniProtKB/TrEMBL;Acc:F1LTD9]
2_98173600_-/CA	2	98173600	98173601	-	CA	0	2	0	0	0	0	0	0	1	2	0	0	0	2	2	1	6	1	2	6	0	0	0	0	1	1	2	ENSRNOG00000038768	ENSRNOT00000059229	FRAMESHIFT_CODING	169-170	169-170	57	-	-	HGVSc=ENSRNOT00000059229.1:c.169_170insCA;HGVSp=ENSRNOP00000055998.1:p.Ala61MetfsX144;DOMAINS=Low_complexity_(Seg):Seg,PROSITE_profiles:PS50316,PROSITE_profiles:PS50325	F1LTD9_RAT	Uncharacterized protein [Source:UniProtKB/TrEMBL;Acc:F1LTD9]
2_98173607_-/AT	2	98173607	98173608	-	AT	6	0	0	0	0	0	0	0	0	0	0	0	0	0	2	0	0	0	0	6	0	0	6	6	0	0	2	ENSRNOG00000038768	ENSRNOT00000059229	FRAMESHIFT_CODING	176-177	176-177	59	-	-	HGVSc=ENSRNOT00000059229.1:c.176_177insAT;HGVSp=ENSRNOP00000055998.1:p.His60TyrfsX145;DOMAINS=Low_complexity_(Seg):Seg,PROSITE_profiles:PS50316,PROSITE_profiles:PS50325	F1LTD9_RAT	Uncharacterized protein [Source:UniProtKB/TrEMBL;Acc:F1LTD9]
2_98173622_TA/-	2	98173622	98173623	TA	-	0	2	0	2	2	0	0	2	0	2	2	2	2	2	6	0	0	0	6	0	2	2	0	0	6	2	0	ENSRNOG00000038768	ENSRNOT00000059229	FRAMESHIFT_CODING	192-193	192-193	64-65	-	-	HGVSc=ENSRNOT00000059229.1:c.192_193delTA;HGVSp=ENSRNOP00000055998.1:p.Ile69ThrfsX141;DOMAINS=Low_complexity_(Seg):Seg,PROSITE_profiles:PS50316,PROSITE_profiles:PS50325	F1LTD9_RAT	Uncharacterized protein [Source:UniProtKB/TrEMBL;Acc:F1LTD9]
2_98173623_AC/-	2	98173623	98173624	AC	-	1	2	0	2	2	2	2	2	1	2	2	2	2	2	1	1	1	1	2	1	2	2	1	1	1	2	6	ENSRNOG00000038768	ENSRNOT00000059229	FRAMESHIFT_CODING	193-194	193-194	65	-	-	HGVSc=ENSRNOT00000059229.1:c.193_194delAC;HGVSp=ENSRNOP00000055998.1:p.Ile69ThrfsX141;DOMAINS=Low_complexity_(Seg):Seg,PROSITE_profiles:PS50316,PROSITE_profiles:PS50325	F1LTD9_RAT	Uncharacterized protein [Source:UniProtKB/TrEMBL;Acc:F1LTD9]
2_98173677_AC/-	2	98173677	98173678	AC	-	2	0	0	2	2	2	6	2	0	0	2	2	2	0	0	0	0	0	0	0	2	2	2	2	0	0	0	ENSRNOG00000038768	ENSRNOT00000059229	FRAMESHIFT_CODING	247-248	247-248	83	-	-	HGVSc=ENSRNOT00000059229.1:c.247_248delAC;HGVSp=ENSRNOP00000055998.1:p.Met87AlafsX123;DOMAINS=Low_complexity_(Seg):Seg,PROSITE_profiles:PS50316,PROSITE_profiles:PS50325	F1LTD9_RAT	Uncharacterized protein [Source:UniProtKB/TrEMBL;Acc:F1LTD9]
2_98173702_TA/-	2	98173702	98173703	TA	-	0	2	0	0	0	0	0	0	6	0	0	0	0	2	0	6	6	0	2	0	0	0	0	0	0	0	0	ENSRNOG00000038768	ENSRNOT00000059229	FRAMESHIFT_CODING	272-273	272-273	91	-	-	HGVSc=ENSRNOT00000059229.1:c.272_273delTA;HGVSp=ENSRNOP00000055998.1:p.Val91AlafsX119;DOMAINS=PROSITE_profiles:PS50316,PROSITE_profiles:PS50325	F1LTD9_RAT	Uncharacterized protein [Source:UniProtKB/TrEMBL;Acc:F1LTD9]
2_98173703_AC/-	2	98173703	98173704	AC	-	6	2	0	6	0	0	6	6	2	2	0	0	0	2	1	2	1	1	2	1	0	0	1	0	1	2	1	ENSRNOG00000038768	ENSRNOT00000059229	FRAMESHIFT_CODING	273-274	273-274	91-92	-	-	HGVSc=ENSRNOT00000059229.1:c.273_274delAC;HGVSp=ENSRNOP00000055998.1:p.Thr95IlefsX115;DOMAINS=PROSITE_profiles:PS50316,PROSITE_profiles:PS50325	F1LTD9_RAT	Uncharacterized protein [Source:UniProtKB/TrEMBL;Acc:F1LTD9]
2_98173715_AT/-	2	98173715	98173716	AT	-	0	2	0	0	0	0	0	0	6	0	0	0	0	0	0	0	0	0	2	6	0	0	0	0	0	0	0	ENSRNOG00000038768	ENSRNOT00000059229	FRAMESHIFT_CODING	285-286	285-286	95-96	-	-	HGVSc=ENSRNOT00000059229.1:c.285_286delAT;HGVSp=ENSRNOP00000055998.1:p.Phe96HisfsX114;DOMAINS=PROSITE_profiles:PS50316,PROSITE_profiles:PS50325	F1LTD9_RAT	Uncharacterized protein [Source:UniProtKB/TrEMBL;Acc:F1LTD9]
2_98173733_-/AC	2	98173733	98173734	-	AC	2	0	0	2	2	2	2	2	0	0	2	2	2	0	0	0	0	0	0	0	2	2	2	2	0	0	0	ENSRNOG00000038768	ENSRNOT00000059229	FRAMESHIFT_CODING	302-303	302-303	101	-	-	HGVSc=ENSRNOT00000059229.1:c.302_303insAC;HGVSp=ENSRNOP00000055998.1:p.Ser105IlefsX100;DOMAINS=PROSITE_profiles:PS50316,PROSITE_profiles:PS50325	F1LTD9_RAT	Uncharacterized protein [Source:UniProtKB/TrEMBL;Acc:F1LTD9]
2_98173769_ACAC/-	2	98173769	98173772	ACAC	-	1	0	0	1	1	1	0	0	0	0	1	1	1	0	0	0	0	0	0	0	1	1	1	1	0	0	0	ENSRNOG00000038768	ENSRNOT00000059229	FRAMESHIFT_CODING	339-342	339-342	113-114	-	-	HGVSc=ENSRNOT00000059229.1:c.339_342delACAC;HGVSp=ENSRNOP00000055998.1:p.Thr117AlafsX86;DOMAINS=PROSITE_profiles:PS50316,PROSITE_profiles:PS50325	F1LTD9_RAT	Uncharacterized protein [Source:UniProtKB/TrEMBL;Acc:F1LTD9]
2_98173783_-/TC	2	98173783	98173784	-	TC	0	6	0	0	0	0	0	6	1	6	0	0	0	1	6	6	6	6	6	6	0	0	0	0	1	1	1	ENSRNOG00000038768	ENSRNOT00000059229	FRAMESHIFT_CODING	352-353	352-353	118	-	-	HGVSc=ENSRNOT00000059229.1:c.352_353insTC;HGVSp=ENSRNOP00000055998.1:p.Cys118PhefsX87;DOMAINS=PROSITE_profiles:PS50316,PROSITE_profiles:PS50325	F1LTD9_RAT	Uncharacterized protein [Source:UniProtKB/TrEMBL;Acc:F1LTD9]
2_98173805_-/AC	2	98173805	98173806	-	AC	6	6	0	6	6	0	0	0	6	1	6	0	0	6	1	1	1	6	1	1	6	0	6	6	1	1	1	ENSRNOG00000038768	ENSRNOT00000059229	FRAMESHIFT_CODING	374-375	374-375	125	-	-	HGVSc=ENSRNOT00000059229.1:c.374_375insAC;HGVSp=ENSRNOP00000055998.1:p.Ile129ThrfsX76;DOMAINS=PROSITE_profiles:PS50316,PROSITE_profiles:PS50325	F1LTD9_RAT	Uncharacterized protein [Source:UniProtKB/TrEMBL;Acc:F1LTD9]
2_98173855_GC/-	2	98173855	98173856	GC	-	2	0	0	0	0	0	2	0	0	0	0	6	2	2	0	0	0	0	0	0	6	0	2	6	0	0	0	ENSRNOG00000038768	ENSRNOT00000059229	FRAMESHIFT_CODING	425-426	425-426	142	-	-	HGVSc=ENSRNOT00000059229.1:c.425_426delGC;HGVSp=ENSRNOP00000055998.1:p.Cys142TyrfsX68;DOMAINS=Low_complexity_(Seg):Seg,PROSITE_profiles:PS50316,PROSITE_profiles:PS50325	F1LTD9_RAT	Uncharacterized protein [Source:UniProtKB/TrEMBL;Acc:F1LTD9]
2_98173856_CA/-	2	98173856	98173857	CA	-	2	0	0	1	1	1	2	6	0	0	1	1	2	0	0	0	0	0	0	0	1	1	2	1	0	0	0	ENSRNOG00000038768	ENSRNOT00000059229	FRAMESHIFT_CODING	426-427	426-427	142-143	-	-	HGVSc=ENSRNOT00000059229.1:c.426_427delCA;HGVSp=ENSRNOP00000055998.1:p.His146PhefsX64;DOMAINS=Low_complexity_(Seg):Seg,PROSITE_profiles:PS50316,PROSITE_profiles:PS50325	F1LTD9_RAT	Uncharacterized protein [Source:UniProtKB/TrEMBL;Acc:F1LTD9]
2_98173870_-/CA	2	98173870	98173871	-	CA	0	2	0	0	0	0	0	6	2	2	0	0	6	0	2	1	1	6	2	2	0	0	0	0	2	2	1	ENSRNOG00000038768	ENSRNOT00000059229	FRAMESHIFT_CODING	439-440	439-440	147	-	-	HGVSc=ENSRNOT00000059229.1:c.439_440insCA;HGVSp=ENSRNOP00000055998.1:p.Ala151MetfsX54;DOMAINS=Low_complexity_(Seg):Seg,PROSITE_profiles:PS50316,PROSITE_profiles:PS50325	F1LTD9_RAT	Uncharacterized protein [Source:UniProtKB/TrEMBL;Acc:F1LTD9]
2_98173896_-/CACACACATT	2	98173896	98173897	-	CACACACATT	6	0	0	0	6	0	0	0	6	0	2	6	6	2	6	0	6	0	6	6	0	0	6	0	0	0	0	ENSRNOG00000038768	ENSRNOT00000059229	FRAMESHIFT_CODING	465-466	465-466	155-156	-	-	HGVSc=ENSRNOT00000059229.1:c.465_466insCACACACATT;HGVSp=ENSRNOP00000055998.1:p.Met159SerfsX55;DOMAINS=Low_complexity_(Seg):Seg,PROSITE_profiles:PS50316,PROSITE_profiles:PS50325	F1LTD9_RAT	Uncharacterized protein [Source:UniProtKB/TrEMBL;Acc:F1LTD9]
2_98173903_-/AT	2	98173903	98173904	-	AT	6	0	0	2	6	6	6	6	0	0	2	6	6	0	0	0	0	0	0	0	1	1	6	1	0	0	0	ENSRNOG00000038768	ENSRNOT00000059229	FRAMESHIFT_CODING	472-473	472-473	158	-	-	HGVSc=ENSRNOT00000059229.1:c.472_473insAT;HGVSp=ENSRNOP00000055998.1:p.Met159ThrfsX46;DOMAINS=Low_complexity_(Seg):Seg,PROSITE_profiles:PS50316,PROSITE_profiles:PS50325	F1LTD9_RAT	Uncharacterized protein [Source:UniProtKB/TrEMBL;Acc:F1LTD9]
2_98173919_AC/-	2	98173919	98173920	AC	-	1	6	0	6	1	1	6	1	6	0	1	1	1	1	0	6	0	0	0	6	1	6	2	1	0	0	0	ENSRNOG00000038768	ENSRNOT00000059229	FRAMESHIFT_CODING	489-490	489-490	163-164	-	-	HGVSc=ENSRNOT00000059229.1:c.489_490delAC;HGVSp=ENSRNOP00000055998.1:p.Thr167IlefsX43;DOMAINS=Low_complexity_(Seg):Seg,PROSITE_profiles:PS50316,PROSITE_profiles:PS50325	F1LTD9_RAT	Uncharacterized protein [Source:UniProtKB/TrEMBL;Acc:F1LTD9]
2_98173934_CA/-	2	98173934	98173935	CA	-	1	1	0	6	0	6	0	1	1	1	6	1	6	2	6	6	6	6	1	6	0	0	0	0	6	0	6	ENSRNOG00000038768	ENSRNOT00000059229	FRAMESHIFT_CODING	504-505	504-505	168-169	-	-	HGVSc=ENSRNOT00000059229.1:c.504_505delCA;HGVSp=ENSRNOP00000055998.1:p.His172CysfsX38;DOMAINS=Low_complexity_(Seg):Seg,PROSITE_profiles:PS50316,PROSITE_profiles:PS50325	F1LTD9_RAT	Uncharacterized protein [Source:UniProtKB/TrEMBL;Acc:F1LTD9]
2_98173959_-/AC	2	98173959	98173960	-	AC	6	6	0	0	0	6	6	0	6	0	6	6	0	0	6	0	6	6	0	6	6	2	2	2	0	6	2	ENSRNOG00000038768	ENSRNOT00000059229	FRAMESHIFT_CODING	528-529	528-529	176-177	-	-	HGVSc=ENSRNOT00000059229.1:c.528_529insAC;HGVSp=ENSRNOP00000055998.1:p.Ala181MetfsX24;DOMAINS=Low_complexity_(Seg):Seg,PROSITE_profiles:PS50316,PROSITE_profiles:PS50325	F1LTD9_RAT	Uncharacterized protein [Source:UniProtKB/TrEMBL;Acc:F1LTD9]
2_98173982_TA/-	2	98173982	98173983	TA	-	0	0	0	0	0	0	0	0	0	0	0	0	0	2	6	6	6	0	0	0	0	0	0	0	0	6	0	ENSRNOG00000038768	ENSRNOT00000059229	FRAMESHIFT_CODING	552-553	552-553	184-185	-	-	HGVSc=ENSRNOT00000059229.1:c.552_553delTA;HGVSp=ENSRNOP00000055998.1:p.Ile189SerfsX21;DOMAINS=Low_complexity_(Seg):Seg,PROSITE_profiles:PS50316,PROSITE_profiles:PS50325	F1LTD9_RAT	Uncharacterized protein [Source:UniProtKB/TrEMBL;Acc:F1LTD9]
2_98173983_AC/-	2	98173983	98173984	AC	-	6	0	0	0	0	0	6	0	6	6	0	0	0	2	6	6	6	0	6	0	6	0	6	0	0	0	0	ENSRNOG00000038768	ENSRNOT00000059229	FRAMESHIFT_CODING	553-554	553-554	185	-	-	HGVSc=ENSRNOT00000059229.1:c.553_554delAC;HGVSp=ENSRNOP00000055998.1:p.Ile189SerfsX21;DOMAINS=Low_complexity_(Seg):Seg,PROSITE_profiles:PS50316,PROSITE_profiles:PS50325	F1LTD9_RAT	Uncharacterized protein [Source:UniProtKB/TrEMBL;Acc:F1LTD9]
2_98173998_CA/-	2	98173998	98173999	CA	-	0	2	0	0	0	0	2	2	2	2	0	0	0	2	2	2	2	2	2	2	0	0	0	0	2	2	2	ENSRNOG00000038768	ENSRNOT00000059229	FRAMESHIFT_CODING	568-569	568-569	190	-	-	HGVSc=ENSRNOT00000059229.1:c.568_569delCA;HGVSp=ENSRNOP00000055998.1:p.Asp199TyrfsX11;DOMAINS=Low_complexity_(Seg):Seg,PROSITE_profiles:PS50316,PROSITE_profiles:PS50325	F1LTD9_RAT	Uncharacterized protein [Source:UniProtKB/TrEMBL;Acc:F1LTD9]
2_105715283_C/-	2	105715283	105715283	C	-	0	0	0	2	0	0	0	0	0	0	0	0	0	0	0	0	0	0	0	0	0	0	0	0	0	0	0	ENSRNOG00000042722	ENSRNOT00000067837	FRAMESHIFT_CODING	111	111	37	-	-	HGVSc=ENSRNOT00000067837.1:c.111delC;HGVSp=ENSRNOP00000063150.1:p.Leu38X	F1M2L4_RAT	Uncharacterized protein [Source:UniProtKB/TrEMBL;Acc:F1M2L4]
2_105715875_-/A	2	105715875	105715876	-	A	0	0	0	0	0	0	0	0	0	0	0	0	0	0	0	0	0	0	0	0	0	0	0	0	2	2	2	ENSRNOG00000042722	ENSRNOT00000067837	FRAMESHIFT_CODING	286-287	286-287	96	-	-	HGVSc=ENSRNOT00000067837.1:c.286_287insA;HGVSp=ENSRNOP00000063150.1:p.Ile97AsnfsX9;DOMAINS=Pfam_domain:PF00620,Superfamily_domain:48350,SMART_domain:SM00324,PROSITE_profiles:PS50238	F1M2L4_RAT	Uncharacterized protein [Source:UniProtKB/TrEMBL;Acc:F1M2L4]
2_110359734_GAGGAAAGGAGGAAGAA/-	2	110359734	110359750	GAGGAAAGGAGGAAGAA	-	0	0	0	0	0	0	0	0	0	0	0	0	0	0	0	0	0	1	1	0	0	0	0	0	0	0	0	ENSRNOG00000033028	ENSRNOT00000040463	FRAMESHIFT_CODING	370-386	370-386	124-129	-	-	HGVSc=ENSRNOT00000040463.1:c.370_386delGAGGAAAGGAGGAAGAA;HGVSp=ENSRNOP00000047643.1:p.Arg126GlufsX7;DOMAINS=Low_complexity_(Seg):Seg,PROSITE_profiles:PS50323,PROSITE_profiles:PS50313	LOC499584	LRRGT00202 (LOC499584), mRNA [Source:RefSeq DNA;Acc:NM_001047948]
2_110359751_-/G	2	110359751	110359752	-	G	0	0	0	0	0	0	0	1	0	0	0	0	0	0	0	0	0	2	2	2	0	0	0	0	0	0	0	ENSRNOG00000033028	ENSRNOT00000040463	FRAMESHIFT_CODING	386-387	386-387	129	-	-	HGVSc=ENSRNOT00000040463.1:c.386_387insG;HGVSp=ENSRNOP00000047643.1:p.Arg130GlufsX9;DOMAINS=Low_complexity_(Seg):Seg,PROSITE_profiles:PS50323	LOC499584	LRRGT00202 (LOC499584), mRNA [Source:RefSeq DNA;Acc:NM_001047948]
2_117015740_G/-	2	117015740	117015740	G	-	2	2	0	2	5	2	0	0	2	2	2	2	2	2	2	2	2	2	5	2	2	2	2	2	2	2	5	ENSRNOG00000009057	ENSRNOT00000012240	FRAMESHIFT_CODING	575	575	192	-	-	HGVSc=ENSRNOT00000012240.4:c.575delC;HGVSp=ENSRNOP00000012240.4:p.Pro192LeufsX40	Sec62	translocation protein SEC62 [Source:RefSeq peptide;Acc:NP_001029301]
2_118754686_-/T	2	118754686	118754687	-	T	0	0	0	0	0	0	0	0	0	0	0	0	0	0	0	0	0	0	0	0	0	0	0	0	0	0	1	ENSRNOG00000011057	ENSRNOT00000065144	FRAMESHIFT_CODING	814-815	814-815	272	-	-	HGVSc=ENSRNOT00000065144.1:c.814_815insT;HGVSp=ENSRNOP00000060265.1:p.Pro272LeufsX23;DOMAINS=Superfamily_domain:52540	D3ZD75_RAT	Uncharacterized protein [Source:UniProtKB/TrEMBL;Acc:D3ZD75]
2_118800840_TT/-	2	118800840	118800841	TT	-	2	2	0	2	2	2	2	2	2	2	2	2	2	2	2	2	2	2	2	2	2	2	2	0	2	2	2	ENSRNOG00000011070	ENSRNOT00000014871	FRAMESHIFT_CODING	373-374	237-238	79-80	-	-	HGVSc=ENSRNOT00000014871.5:c.237_238delAA;HGVSp=ENSRNOP00000014871.5:p.Lys79AsnfsX9;DOMAINS=Superfamily_domain:50978,SMART_domain:SM00320,Prints_domain:PR00319,PROSITE_profiles:PS50294	D4A752_RAT	Uncharacterized protein [Source:UniProtKB/TrEMBL;Acc:D4A752]
2_120385161_C/-	2	120385161	120385161	C	-	0	0	0	0	2	2	0	2	0	0	2	2	2	2	2	0	0	0	0	0	0	2	2	0	0	0	0	ENSRNOG00000012114	ENSRNOT00000016179	SPLICE_SITE,FRAMESHIFT_CODING	342	228	76	-	-	HGVSc=ENSRNOT00000016179.4:c.228delG;HGVSp=ENSRNOP00000016179.4:p.Ile77X;DOMAINS=Transmembrane_helices:Tmhmm,Low_complexity_(Seg):Seg	D4A8K1_RAT	Uncharacterized protein [Source:UniProtKB/TrEMBL;Acc:D4A8K1]
2_121630291_-/AGGA	2	121630291	121630292	-	AGGA	0	2	0	0	0	0	0	0	2	2	0	0	0	0	0	2	0	0	0	0	0	0	0	2	0	0	0	ENSRNOG00000021566	ENSRNOT00000037606	FRAMESHIFT_CODING	40-41	40-41	14	-	-	HGVSc=ENSRNOT00000037606.3:c.40_41insAGGA;HGVSp=ENSRNOP00000045977.2:p.Arg18LysfsX6;DOMAINS=Low_complexity_(Seg):Seg	F1M3H5_RAT	Uncharacterized protein [Source:UniProtKB/TrEMBL;Acc:F1M3H5]
2_122263768_TGGCTGGGATTAAAGTATGGGTACTTAC/-	2	122263768	122263795	TGGCTGGGATTAAAGTATGGGTACTTAC	-	0	0	0	0	0	0	0	0	0	0	0	0	0	0	0	0	0	0	0	2	0	0	0	0	0	0	0	ENSRNOG00000012421	ENSRNOT00000016961	FRAMESHIFT_CODING	2060-2087	2060-2087	687-696	-	-	HGVSc=ENSRNOT00000016961.5:c.2060_2087delTGGCTGGGATTAAAGTATGGGTACTTAC;HGVSp=ENSRNOP00000016961.5:p.Ala688GlufsX21;DOMAINS=Pfam_domain:PF00702,Superfamily_domain:56784,Prints_domain:PR00119,TIGRFAM_domain:TIGR01652,TIGRFAM_domain:TIGR01494	Atp11b	Uncharacterized protein [Source:UniProtKB/TrEMBL;Acc:F1LQH5]
2_127832990_GC/-	2	127832990	127832991	GC	-	5	0	0	0	2	1	0	2	0	0	0	2	2	0	0	0	0	0	0	0	2	0	0	0	0	0	0	ENSRNOG00000012729	ENSRNOT00000050764	FRAMESHIFT_CODING	60-61	20-21	7	-	-	HGVSc=ENSRNOT00000050764.3:c.20_21delGC;HGVSp=ENSRNOP00000047609.3:p.Arg7HisfsX19;DOMAINS=Low_complexity_(Seg):Seg	Mfsd8	major facilitator superfamily domain-containing protein 8 [Source:RefSeq peptide;Acc:NP_001041375]
2_127832992_-/GTGCGTGCGT	2	127832992	127832993	-	GTGCGTGCGT	5	0	0	0	0	0	0	0	0	0	0	0	0	0	0	2	0	0	0	0	0	0	0	0	0	0	0	ENSRNOG00000012729	ENSRNOT00000050764	FRAMESHIFT_CODING	59-60	19-20	7	-	-	HGVSc=ENSRNOT00000050764.3:c.19_20insACGCACGCAC;HGVSp=ENSRNOP00000047609.3:p.Arg7HisfsX23;DOMAINS=Low_complexity_(Seg):Seg	Mfsd8	major facilitator superfamily domain-containing protein 8 [Source:RefSeq peptide;Acc:NP_001041375]
2_127909758_T/-	2	127909758	127909758	T	-	0	6	0	6	0	0	1	1	1	1	6	0	1	0	0	0	0	1	6	1	6	1	6	6	0	1	0	ENSRNOG00000038366	ENSRNOT00000044804	FRAMESHIFT_CODING	442	304	102	-	-	HGVSc=ENSRNOT00000044804.3:c.304delT;HGVSp=ENSRNOP00000040850.3:p.Cys102ValfsX36	Larp1b	La ribonucleoprotein domain family, member 1B [Source:RefSeq peptide;Acc:NP_001014058]
2_132890087_TT/-	2	132890087	132890088	TT	-	0	0	0	0	2	2	0	0	0	0	0	2	2	2	2	0	0	0	0	0	0	0	2	0	0	0	0	ENSRNOG00000031974	ENSRNOT00000040187	FRAMESHIFT_CODING	90-91	90-91	30-31	-	-	HGVSc=ENSRNOT00000040187.2:c.90_91delTT;HGVSp=ENSRNOP00000042694.2:p.Phe33TrpfsX10;DOMAINS=Transmembrane_helices:Tmhmm,Low_complexity_(Seg):Seg	D3ZZG0_RAT	Uncharacterized protein [Source:UniProtKB/TrEMBL;Acc:D3Z8X2]
2_132890822_-/TG	2	132890822	132890823	-	TG	2	2	0	5	2	2	2	2	2	5	2	2	2	2	2	5	2	0	5	5	5	2	2	2	5	2	2	ENSRNOG00000031974	ENSRNOT00000066542	FRAMESHIFT_CODING	658-659	658-659	220	-	-	HGVSc=ENSRNOT00000066542.1:c.658_659insTG;HGVSp=ENSRNOP00000063045.1:p.Pro220LeufsX9;DOMAINS=SMART_domain:SM00112,Low_complexity_(Seg):Seg	D3ZZG0_RAT	Uncharacterized protein [Source:UniProtKB/TrEMBL;Acc:D3Z8X2]
2_132890822_-/TG	2	132890822	132890823	-	TG	2	2	0	5	2	2	2	2	2	5	2	2	2	2	2	5	2	0	5	5	5	2	2	2	5	2	2	ENSRNOG00000031974	ENSRNOT00000064773	FRAMESHIFT_CODING	658-659	658-659	220	-	-	HGVSc=ENSRNOT00000064773.1:c.658_659insTG;HGVSp=ENSRNOP00000058922.1:p.Pro220LeufsX9;DOMAINS=SMART_domain:SM00112,Low_complexity_(Seg):Seg	D3ZZG0_RAT	Uncharacterized protein [Source:UniProtKB/TrEMBL;Acc:D3Z8X2]
2_132890822_-/TG	2	132890822	132890823	-	TG	2	2	0	5	2	2	2	2	2	5	2	2	2	2	2	5	2	0	5	5	5	2	2	2	5	2	2	ENSRNOG00000031974	ENSRNOT00000067470	FRAMESHIFT_CODING	658-659	658-659	220	-	-	HGVSc=ENSRNOT00000067470.1:c.658_659insTG;HGVSp=ENSRNOP00000063545.1:p.Pro220LeufsX9;DOMAINS=SMART_domain:SM00112,Low_complexity_(Seg):Seg	D3ZZG0_RAT	Uncharacterized protein [Source:UniProtKB/TrEMBL;Acc:D3Z8X2]
2_132890822_-/TG	2	132890822	132890823	-	TG	2	2	0	5	2	2	2	2	2	5	2	2	2	2	2	5	2	0	5	5	5	2	2	2	5	2	2	ENSRNOG00000031974	ENSRNOT00000040187	FRAMESHIFT_CODING	820-821	820-821	274	-	-	HGVSc=ENSRNOT00000040187.2:c.820_821insTG;HGVSp=ENSRNOP00000042694.2:p.Pro274LeufsX26;DOMAINS=SMART_domain:SM00112,Low_complexity_(Seg):Seg	D3ZZG0_RAT	Uncharacterized protein [Source:UniProtKB/TrEMBL;Acc:D3Z8X2]
2_142451680_T/-	2	142451680	142451680	T	-	2	2	0	2	2	2	2	2	2	2	2	2	2	2	2	2	2	2	2	2	2	5	2	2	2	2	2	ENSRNOG00000011006	ENSRNOT00000014765	FRAMESHIFT_CODING	894	760	254	-	-	HGVSc=ENSRNOT00000014765.5:c.760delT;HGVSp=ENSRNOP00000014765.5:p.Phe254SerfsX2	D4A100_RAT	Uncharacterized protein [Source:UniProtKB/TrEMBL;Acc:D4A100]
2_142451687_-/A	2	142451687	142451688	-	A	2	2	0	2	2	2	2	2	2	2	2	2	2	2	2	2	2	2	2	2	2	5	2	2	2	2	2	ENSRNOG00000011006	ENSRNOT00000014765	FRAMESHIFT_CODING	900-901	766-767	256	-	-	HGVSc=ENSRNOT00000014765.5:c.766_767insA;HGVSp=ENSRNOP00000014765.5:p.Gly256GlufsX23	D4A100_RAT	Uncharacterized protein [Source:UniProtKB/TrEMBL;Acc:D4A100]
2_154145293_TGGTT/-	2	154145293	154145297	TGGTT	-	0	2	0	2	2	0	0	0	1	2	0	0	0	0	2	0	2	1	2	2	0	0	0	2	1	1	2	ENSRNOG00000037920	ENSRNOT00000057634	FRAMESHIFT_CODING	273-277	273-277	91-93	-	-	HGVSc=ENSRNOT00000057634.1:c.273_277delAACCA;HGVSp=ENSRNOP00000054438.1:p.Lys91AsnfsX9;DOMAINS=Pfam_domain:PF01094,Superfamily_domain:53822,Prints_domain:PR00248	F1M6H8_RAT	Uncharacterized protein [Source:UniProtKB/TrEMBL;Acc:F1M6H8]
2_156768913_AGAGAGAGAG/-	2	156768913	156768922	AGAGAGAGAG	-	0	2	0	0	0	2	2	0	0	0	0	0	0	2	0	0	2	2	1	0	0	0	0	0	1	0	2	ENSRNOG00000028940	ENSRNOT00000044264	FRAMESHIFT_CODING	39-48	39-48	13-16	-	-	HGVSc=ENSRNOT00000044264.2:c.39_48delAGAGAGAGAG;HGVSp=ENSRNOP00000048269.2:p.Arg19LysfsX7;DOMAINS=Low_complexity_(Seg):Seg	F1LUY3_RAT	Uncharacterized protein [Source:UniProtKB/TrEMBL;Acc:D3ZDD0]
2_156792747_-/AC	2	156792747	156792748	-	AC	2	2	0	0	2	1	0	0	2	2	2	2	2	2	2	2	2	2	2	1	2	2	2	2	2	2	2	ENSRNOG00000028940	ENSRNOT00000046860	FRAMESHIFT_CODING	288-289	288-289	96-97	-	-	HGVSc=ENSRNOT00000046860.2:c.288_289insAC;HGVSp=ENSRNOP00000050381.2:p.Ser97ThrfsX5;DOMAINS=Low_complexity_(Seg):Seg	F1LUY3_RAT	Uncharacterized protein [Source:UniProtKB/TrEMBL;Acc:D3ZDD0]
2_156792747_-/AC	2	156792747	156792748	-	AC	2	2	0	0	2	1	0	0	2	2	2	2	2	2	2	2	2	2	2	1	2	2	2	2	2	2	2	ENSRNOG00000028940	ENSRNOT00000044264	FRAMESHIFT_CODING	228-229	228-229	76-77	-	-	HGVSc=ENSRNOT00000044264.2:c.228_229insAC;HGVSp=ENSRNOP00000048269.2:p.Ser77ThrfsX5;DOMAINS=Low_complexity_(Seg):Seg	F1LUY3_RAT	Uncharacterized protein [Source:UniProtKB/TrEMBL;Acc:D3ZDD0]
2_156792747_-/AC	2	156792747	156792748	-	AC	2	2	0	0	2	1	0	0	2	2	2	2	2	2	2	2	2	2	2	1	2	2	2	2	2	2	2	ENSRNOG00000028940	ENSRNOT00000057570	FRAMESHIFT_CODING	315-316	315-316	105-106	-	-	HGVSc=ENSRNOT00000057570.1:c.315_316insAC;HGVSp=ENSRNOP00000054379.1:p.Ser106ThrfsX5;DOMAINS=Low_complexity_(Seg):Seg	F1LUY3_RAT	Uncharacterized protein [Source:UniProtKB/TrEMBL;Acc:D3ZDD0]
2_156792800_-/G	2	156792800	156792801	-	G	2	2	0	0	2	2	0	0	2	2	2	2	2	2	2	2	2	2	2	2	2	2	2	2	2	2	2	ENSRNOG00000028940	ENSRNOT00000046860	FRAMESHIFT_CODING	323-324	323-324	108	-	-	HGVSc=ENSRNOT00000046860.2:c.323_324insG;HGVSp=ENSRNOP00000050381.2:p.Trp110ValfsX14;DOMAINS=Low_complexity_(Seg):Seg	F1LUY3_RAT	Uncharacterized protein [Source:UniProtKB/TrEMBL;Acc:D3ZDD0]
2_156792800_-/G	2	156792800	156792801	-	G	2	2	0	0	2	2	0	0	2	2	2	2	2	2	2	2	2	2	2	2	2	2	2	2	2	2	2	ENSRNOG00000028940	ENSRNOT00000044264	FRAMESHIFT_CODING	269-270	269-270	90	-	-	HGVSc=ENSRNOT00000044264.2:c.269_270insG;HGVSp=ENSRNOP00000048269.2:p.Trp92ValfsX14;DOMAINS=Low_complexity_(Seg):Seg	F1LUY3_RAT	Uncharacterized protein [Source:UniProtKB/TrEMBL;Acc:D3ZDD0]
2_156792800_-/G	2	156792800	156792801	-	G	2	2	0	0	2	2	0	0	2	2	2	2	2	2	2	2	2	2	2	2	2	2	2	2	2	2	2	ENSRNOG00000028940	ENSRNOT00000057570	FRAMESHIFT_CODING	356-357	356-357	119	-	-	HGVSc=ENSRNOT00000057570.1:c.356_357insG;HGVSp=ENSRNOP00000054379.1:p.Trp121ValfsX14;DOMAINS=Low_complexity_(Seg):Seg	F1LUY3_RAT	Uncharacterized protein [Source:UniProtKB/TrEMBL;Acc:D3ZDD0]
2_156792926_CCAGTTGGTTG/-	2	156792926	156792936	CCAGTTGGTTG	-	0	0	0	0	0	0	0	0	0	0	0	0	0	0	0	0	0	2	2	2	0	0	0	0	2	2	2	ENSRNOG00000028940	ENSRNOT00000046860	FRAMESHIFT_CODING	450-460	450-460	150-154	-	-	HGVSc=ENSRNOT00000046860.2:c.450_460delCCAGTTGGTTG;HGVSp=ENSRNOP00000050381.2:p.Leu152GlyfsX86;DOMAINS=Pfam_domain:PF01588,Superfamily_domain:50249	F1LUY3_RAT	Uncharacterized protein [Source:UniProtKB/TrEMBL;Acc:D3ZDD0]
2_156792926_CCAGTTGGTTG/-	2	156792926	156792936	CCAGTTGGTTG	-	0	0	0	0	0	0	0	0	0	0	0	0	0	0	0	0	0	2	2	2	0	0	0	0	2	2	2	ENSRNOG00000028940	ENSRNOT00000044264	FRAMESHIFT_CODING	396-406	396-406	132-136	-	-	HGVSc=ENSRNOT00000044264.2:c.396_406delCCAGTTGGTTG;HGVSp=ENSRNOP00000048269.2:p.Leu134GlyfsX86;DOMAINS=Pfam_domain:PF01588,Superfamily_domain:50249	F1LUY3_RAT	Uncharacterized protein [Source:UniProtKB/TrEMBL;Acc:D3ZDD0]
2_156792926_CCAGTTGGTTG/-	2	156792926	156792936	CCAGTTGGTTG	-	0	0	0	0	0	0	0	0	0	0	0	0	0	0	0	0	0	2	2	2	0	0	0	0	2	2	2	ENSRNOG00000028940	ENSRNOT00000057570	FRAMESHIFT_CODING	483-493	483-493	161-165	-	-	HGVSc=ENSRNOT00000057570.1:c.483_493delCCAGTTGGTTG;HGVSp=ENSRNOP00000054379.1:p.Leu163GlyfsX86;DOMAINS=Pfam_domain:PF01588,Superfamily_domain:50249	F1LUY3_RAT	Uncharacterized protein [Source:UniProtKB/TrEMBL;Acc:D3ZDD0]
2_158281269_-/A	2	158281269	158281270	-	A	2	2	0	2	2	2	2	2	2	2	2	2	2	2	2	2	2	2	2	2	2	2	2	2	2	2	2	ENSRNOG00000028754	ENSRNOT00000033720	FRAMESHIFT_CODING	509-510	509-510	170	-	-	HGVSc=ENSRNOT00000033720.3:c.509_510insA;HGVSp=ENSRNOP00000034563.3:p.Arg171LysfsX14;DOMAINS=Pfam_domain:PF00248,Superfamily_domain:51430	F1LXN7_RAT	Uncharacterized protein [Source:UniProtKB/TrEMBL;Acc:F1LXN7]
2_160657418_-/T	2	160657418	160657419	-	T	2	2	0	0	2	0	2	2	2	2	2	2	2	2	2	2	2	2	2	2	2	2	2	2	2	2	2	ENSRNOG00000042735	ENSRNOT00000056912	FRAMESHIFT_CODING	125-126	125-126	42	-	-	HGVSc=ENSRNOT00000056912.2:c.125dupA;HGVSp=ENSRNOP00000053750.2:p.Asn42LysfsX11;DOMAINS=Coiled-coils_(Ncoils):ncoils,Low_complexity_(Seg):Seg	F1LQ31_RAT	Uncharacterized protein [Source:UniProtKB/TrEMBL;Acc:F1LQ31]
2_168038796_-/C	2	168038796	168038797	-	C	2	2	0	0	2	0	0	2	2	2	2	2	2	2	2	0	0	0	0	0	2	2	2	2	0	2	2	ENSRNOG00000031978	ENSRNOT00000047010	FRAMESHIFT_CODING	451-452	451-452	151	-	-	HGVSc=ENSRNOT00000047010.2:c.451_452insC;HGVSp=ENSRNOP00000046616.2:p.Leu153ProfsX7;DOMAINS=Pfam_domain:PF02800,Superfamily_domain:51735,Prints_domain:PR00078	D3ZQ40_RAT	Glyceraldehyde-3-phosphate dehydrogenase [Source:UniProtKB/TrEMBL;Acc:D3ZQ40]
2_174025016_-/TCTA	2	174025016	174025017	-	TCTA	2	0	0	0	0	0	0	0	0	0	0	0	0	0	0	2	2	0	0	0	0	0	0	2	0	0	0	ENSRNOG00000027428	ENSRNOT00000037938	SPLICE_SITE,FRAMESHIFT_CODING,INTRONIC	609-610	609-610	203-204	-	-	HGVSc=ENSRNOT00000037938.3:c.609_609+1insTCTA;HGVSp=ENSRNOP00000029012.3:p.Tyr204SerfsX6;DOMAINS=Pfam_domain:PF00183,Superfamily_domain:55874,PIRSF_domain:PIRSF002583	F1LT18_RAT	Uncharacterized protein [Source:UniProtKB/TrEMBL;Acc:F1LT18]
2_174025429_T/-	2	174025429	174025429	T	-	0	0	0	2	2	2	0	2	0	0	2	2	2	2	2	0	0	0	0	0	2	2	2	0	0	0	0	ENSRNOG00000027428	ENSRNOT00000037938	FRAMESHIFT_CODING	1021	1021	341	-	-	HGVSc=ENSRNOT00000037938.3:c.1021delT;HGVSp=ENSRNOP00000029012.3:p.Leu341CysfsX15;DOMAINS=Pfam_domain:PF00183,Superfamily_domain:54211,PIRSF_domain:PIRSF002583	F1LT18_RAT	Uncharacterized protein [Source:UniProtKB/TrEMBL;Acc:F1LT18]
2_174117336_-/A	2	174117336	174117337	-	A	0	0	0	0	0	0	0	0	0	0	0	0	0	0	0	0	0	0	0	0	0	2	0	0	0	0	0	ENSRNOG00000007252	ENSRNOT00000064543	FRAMESHIFT_CODING	359-360	359-360	120	-	-	HGVSc=ENSRNOT00000064543.1:c.359dupT;HGVSp=ENSRNOP00000061392.1:p.Arg121GlufsX5;DOMAINS=Pfam_domain:PF00076,Superfamily_domain:54928,SMART_domain:SM00360,PROSITE_profiles:PS50102	D4A8U2_RAT	Uncharacterized protein [Source:UniProtKB/TrEMBL;Acc:D3ZS53]
2_174117336_-/A	2	174117336	174117337	-	A	0	0	0	0	0	0	0	0	0	0	0	0	0	0	0	0	0	0	0	0	0	2	0	0	0	0	0	ENSRNOG00000007252	ENSRNOT00000009538	FRAMESHIFT_CODING	359-360	359-360	120	-	-	HGVSc=ENSRNOT00000009538.5:c.359dupT;HGVSp=ENSRNOP00000009539.5:p.Arg121GlufsX5;DOMAINS=Pfam_domain:PF00076,Superfamily_domain:54928,SMART_domain:SM00360,PROSITE_profiles:PS50102	D4A8U2_RAT	Uncharacterized protein [Source:UniProtKB/TrEMBL;Acc:D3ZS53]
2_174821880_GA/-	2	174821880	174821881	GA	-	0	0	0	6	0	0	0	2	0	0	2	0	0	2	0	0	0	6	0	0	0	0	2	0	0	0	0	ENSRNOG00000037686	ENSRNOT00000057184	FRAMESHIFT_CODING	146-147	146-147	49	-	-	HGVSc=ENSRNOT00000057184.1:c.146_147delGA;HGVSp=ENSRNOP00000054011.1:p.Glu50GlyfsX29;DOMAINS=Coiled-coils_(Ncoils):ncoils,Low_complexity_(Seg):Seg,PROSITE_profiles:PS50313	F1M633_RAT	Uncharacterized protein [Source:UniProtKB/TrEMBL;Acc:F1M633]
2_174821894_-/G	2	174821894	174821895	-	G	0	0	0	0	6	0	0	0	0	0	0	6	0	2	2	0	0	6	6	0	0	0	2	6	0	0	0	ENSRNOG00000037686	ENSRNOT00000057184	FRAMESHIFT_CODING	159-160	159-160	53-54	-	-	HGVSc=ENSRNOT00000057184.1:c.159_160insG;HGVSp=ENSRNOP00000054011.1:p.Glu54GlyfsX26;DOMAINS=Coiled-coils_(Ncoils):ncoils,Low_complexity_(Seg):Seg,PROSITE_profiles:PS50313	F1M633_RAT	Uncharacterized protein [Source:UniProtKB/TrEMBL;Acc:F1M633]
2_179089097_AAGG/-	2	179089097	179089100	AAGG	-	0	0	0	0	2	0	1	0	0	0	2	0	0	0	0	0	0	2	2	0	0	2	0	0	2	2	2	ENSRNOG00000029933	ENSRNOT00000046785	FRAMESHIFT_CODING	598-601	598-601	200-201	-	-	HGVSc=ENSRNOT00000046785.2:c.598_601delAAGG;HGVSp=ENSRNOP00000045051.2:p.Glu201Lys;DOMAINS=Coiled-coils_(Ncoils):ncoils,Low_complexity_(Seg):Seg,PROSITE_profiles:PS50313,PROSITE_profiles:PS50318	F1M8Z1_RAT	Uncharacterized protein [Source:UniProtKB/TrEMBL;Acc:F1M7I0]
2_179485993_-/T	2	179485993	179485994	-	T	0	0	0	0	2	2	2	0	0	0	2	2	2	0	0	0	0	0	0	0	2	2	2	0	0	0	0	ENSRNOG00000043414	ENSRNOT00000046778	FRAMESHIFT_CODING	886-887	886-887	296	-	-	HGVSc=ENSRNOT00000046778.3:c.886_887insT;HGVSp=ENSRNOT00000046778.3:c.886_887insT(p.=);DOMAINS=PROSITE_profiles:PS50835	F1LX58_RAT	Uncharacterized protein [Source:UniProtKB/TrEMBL;Acc:F1LX58]
2_180466948_T/-	2	180466948	180466948	T	-	0	0	0	0	1	0	0	0	0	0	0	0	0	0	0	0	0	0	0	0	0	0	0	0	0	0	0	ENSRNOG00000019590	ENSRNOT00000026514	FRAMESHIFT_CODING	2135	2021	674	-	-	HGVSc=ENSRNOT00000026514.5:c.2021delT;HGVSp=ENSRNOP00000026514.5:p.Ile674MetfsX18	Smg5	Uncharacterized protein [Source:UniProtKB/TrEMBL;Acc:E9PU03]
2_180807938_-/T	2	180807938	180807939	-	T	0	0	0	0	0	0	2	0	0	0	2	2	0	0	0	2	0	2	2	2	2	0	0	0	2	1	2	ENSRNOG00000020139	ENSRNOT00000067709	FRAMESHIFT_CODING	260-261	260-261	87	-	-	HGVSc=ENSRNOT00000067709.1:c.260_261insT;HGVSp=ENSRNOP00000059686.1:p.Pro91Ser;DOMAINS=Transmembrane_helices:Tmhmm,Low_complexity_(Seg):Seg	RGD1565775	Uncharacterized protein [Source:UniProtKB/TrEMBL;Acc:F1LM38]
2_181166184_-/C	2	181166184	181166185	-	C	2	5	5	6	2	2	2	2	2	0	2	2	2	2	2	2	2	2	2	2	2	5	2	2	2	5	5	ENSRNOG00000020395	ENSRNOT00000045787	SPLICE_SITE,FRAMESHIFT_CODING	1264-1265	1264-1265	422	-	-	HGVSc=ENSRNOT00000045787.3:c.1264dupG;HGVSp=ENSRNOP00000049613.3:p.Ala422GlyfsX8;DOMAINS=Low_complexity_(Seg):Seg,PROSITE_profiles:PS50099,Prints_domain:PR01217	LOC100360417	Uncharacterized protein [Source:UniProtKB/TrEMBL;Acc:D3ZJZ7]
2_181166184_-/C	2	181166184	181166185	-	C	2	5	5	6	2	2	2	2	2	0	2	2	2	2	2	2	2	2	2	2	2	5	2	2	2	5	5	ENSRNOG00000020395	ENSRNOT00000027648	SPLICE_SITE,FRAMESHIFT_CODING	1264-1265	1264-1265	422	-	-	HGVSc=ENSRNOT00000027648.4:c.1264dupG;HGVSp=ENSRNOP00000027648.4:p.Ala422GlyfsX8;DOMAINS=Low_complexity_(Seg):Seg	LOC100360417	Uncharacterized protein [Source:UniProtKB/TrEMBL;Acc:D3ZJZ7]
2_181166194_-/T	2	181166194	181166195	-	T	2	5	5	2	2	2	2	2	2	5	2	2	2	2	2	2	2	2	2	2	2	5	2	2	2	2	5	ENSRNOG00000020395	ENSRNOT00000045787	SPLICE_SITE,FRAMESHIFT_CODING	1255-1256	1255-1256	419	-	-	HGVSc=ENSRNOT00000045787.3:c.1255_1256insA;HGVSp=ENSRNOP00000049613.3:p.Gly419GlufsX11;DOMAINS=PROSITE_profiles:PS50099	LOC100360417	Uncharacterized protein [Source:UniProtKB/TrEMBL;Acc:D3ZJZ7]
2_181166194_-/T	2	181166194	181166195	-	T	2	5	5	2	2	2	2	2	2	5	2	2	2	2	2	2	2	2	2	2	2	5	2	2	2	2	5	ENSRNOG00000020395	ENSRNOT00000027648	SPLICE_SITE,FRAMESHIFT_CODING	1255-1256	1255-1256	419	-	-	HGVSc=ENSRNOT00000027648.4:c.1255_1256insA;HGVSp=ENSRNOP00000027648.4:p.Gly419GlufsX11	LOC100360417	Uncharacterized protein [Source:UniProtKB/TrEMBL;Acc:D3ZJZ7]
2_181264738_-/C	2	181264738	181264739	-	C	2	2	0	2	2	2	2	2	2	2	2	2	2	2	2	2	2	2	2	2	2	2	2	2	2	2	2	ENSRNOG00000020518	ENSRNOT00000027828	FRAMESHIFT_CODING	554-555	68-69	23	-	-	HGVSc=ENSRNOT00000027828.5:c.68_69insC;HGVSp=ENSRNOP00000027828.5:p.Ser24LeufsX39	Fam189b	family with sequence similarity 189, member B (Fam189b), mRNA [Source:RefSeq DNA;Acc:NM_001107690]
2_181264738_-/C	2	181264738	181264739	-	C	2	2	0	2	2	2	2	2	2	2	2	2	2	2	2	2	2	2	2	2	2	2	2	2	2	2	2	ENSRNOG00000020518	ENSRNOT00000029863	FRAMESHIFT_CODING	68-69	68-69	23	-	-	HGVSc=ENSRNOT00000029863.3:c.68_69insC;HGVSp=ENSRNOP00000029786.3:p.Ser24LeufsX39	Fam189b	family with sequence similarity 189, member B (Fam189b), mRNA [Source:RefSeq DNA;Acc:NM_001107690]
2_181264741_G/-	2	181264741	181264741	G	-	2	2	0	2	2	2	2	2	2	2	2	2	2	2	2	2	2	2	2	2	2	2	2	2	2	2	2	ENSRNOG00000020518	ENSRNOT00000027828	FRAMESHIFT_CODING	558	72	24	-	-	HGVSc=ENSRNOT00000027828.5:c.72delG;HGVSp=ENSRNOP00000027828.5:p.Arg25AlafsX25	Fam189b	family with sequence similarity 189, member B (Fam189b), mRNA [Source:RefSeq DNA;Acc:NM_001107690]
2_181264741_G/-	2	181264741	181264741	G	-	2	2	0	2	2	2	2	2	2	2	2	2	2	2	2	2	2	2	2	2	2	2	2	2	2	2	2	ENSRNOG00000020518	ENSRNOT00000029863	FRAMESHIFT_CODING	72	72	24	-	-	HGVSc=ENSRNOT00000029863.3:c.72delG;HGVSp=ENSRNOP00000029786.3:p.Arg25AlafsX25	Fam189b	family with sequence similarity 189, member B (Fam189b), mRNA [Source:RefSeq DNA;Acc:NM_001107690]
2_181399740_-/AG	2	181399740	181399741	-	AG	0	0	0	0	0	0	0	0	0	0	1	1	0	0	0	0	0	0	0	0	1	0	0	0	0	0	0	ENSRNOG00000020539	ENSRNOT00000027850	FRAMESHIFT_CODING	257-258	257-258	86	-	-	HGVSc=ENSRNOT00000027850.5:c.257_258insAG;HGVSp=ENSRNOP00000027850.4:p.Ser87ValfsX191;DOMAINS=PROSITE_profiles:PS50324	F1LMZ5_RAT	mucin-1 [Source:RefSeq peptide;Acc:NP_036734]
2_181399743_CT/-	2	181399743	181399744	CT	-	0	0	0	0	0	0	0	0	0	0	1	1	0	0	0	0	0	0	0	0	1	0	0	0	0	0	0	ENSRNOG00000020539	ENSRNOT00000027850	FRAMESHIFT_CODING	261-262	261-262	87-88	-	-	HGVSc=ENSRNOT00000027850.5:c.261_262delCT;HGVSp=ENSRNOP00000027850.4:p.Ala89HisfsX14;DOMAINS=PROSITE_profiles:PS50324,Prints_domain:PR01217	F1LMZ5_RAT	mucin-1 [Source:RefSeq peptide;Acc:NP_036734]
2_181399904_-/T	2	181399904	181399905	-	T	0	0	0	0	0	0	0	0	0	0	2	2	0	0	0	0	0	0	0	0	2	0	0	0	0	0	0	ENSRNOG00000020539	ENSRNOT00000027850	FRAMESHIFT_CODING	421-422	421-422	141	-	-	HGVSc=ENSRNOT00000027850.5:c.421_422insT;HGVSp=ENSRNOP00000027850.4:p.Thr142HisfsX137;DOMAINS=Low_complexity_(Seg):Seg,PROSITE_profiles:PS50324,PROSITE_profiles:PS50325,Prints_domain:PR01217	F1LMZ5_RAT	mucin-1 [Source:RefSeq peptide;Acc:NP_036734]
2_181399907_C/-	2	181399907	181399907	C	-	0	0	0	0	0	0	0	0	0	0	2	2	0	0	0	0	0	0	0	0	2	0	0	0	0	0	0	ENSRNOG00000020539	ENSRNOT00000027850	FRAMESHIFT_CODING	425	425	142	-	-	HGVSc=ENSRNOT00000027850.5:c.425delC;HGVSp=ENSRNOP00000027850.4:p.Ser143ValfsX134;DOMAINS=Low_complexity_(Seg):Seg,PROSITE_profiles:PS50324,PROSITE_profiles:PS50325,Prints_domain:PR01217	F1LMZ5_RAT	mucin-1 [Source:RefSeq peptide;Acc:NP_036734]
2_182180710_-/C	2	182180710	182180711	-	C	2	2	0	2	2	2	2	2	2	2	2	2	2	2	2	2	2	2	2	2	2	2	2	2	2	2	2	ENSRNOG00000020822	ENSRNOT00000056606	FRAMESHIFT_CODING	69-70	69-70	23-24	-	-	HGVSc=ENSRNOT00000056606.2:c.69_70insG;HGVSp=ENSRNOP00000053445.2:p.Pro24AlafsX14;DOMAINS=Low_complexity_(Seg):Seg	LOC100364800	Uncharacterized protein [Source:UniProtKB/TrEMBL;Acc:D3ZLY4]
2_182180721_-/C	2	182180721	182180722	-	C	2	2	5	2	2	2	2	2	2	2	2	2	2	2	2	2	2	2	2	2	2	2	2	2	2	2	2	ENSRNOG00000020822	ENSRNOT00000056606	SPLICE_SITE,FRAMESHIFT_CODING,INTRONIC	58-59	58-59	20	-	-	HGVSc=ENSRNOT00000056606.2:c.58dupG;HGVSp=ENSRNOP00000053445.2:p.Glu20GlyfsX18;DOMAINS=Low_complexity_(Seg):Seg	LOC100364800	Uncharacterized protein [Source:UniProtKB/TrEMBL;Acc:D3ZLY4]
2_182284048_TT/-	2	182284048	182284049	TT	-	0	0	0	2	2	2	0	5	2	2	0	0	0	2	2	0	2	0	0	5	0	5	0	2	0	0	0	ENSRNOG00000017758	ENSRNOT00000066527	SPLICE_SITE,FRAMESHIFT_CODING	724-725	568-569	190	-	-	HGVSc=ENSRNOT00000066527.1:c.568_569delTT;HGVSp=ENSRNOP00000061305.1:p.Phe193X	LOC361985	Uncharacterized protein C1orf43 homolog [Source:UniProtKB/Swiss-Prot;Acc:Q5XII8]
2_183848160_AAGGTATATG/-	2	183848160	183848169	AAGGTATATG	-	2	0	0	2	2	2	0	2	2	2	0	0	0	2	2	0	2	0	0	0	0	2	2	2	0	0	0	ENSRNOG00000012291	ENSRNOT00000016391	FRAMESHIFT_CODING	100-109	100-109	34-37	-	-	HGVSc=ENSRNOT00000016391.5:c.100_109delAAGGTATATG;HGVSp=ENSRNOP00000016391.5:p.Tyr36X;DOMAINS=Pfam_domain:PF01510,Superfamily_domain:55846,SMART_domain:SM00701	F1M3P9_RAT	Uncharacterized protein [Source:UniProtKB/TrEMBL;Acc:F1M3P9]
2_184535128_TA/-	2	184535128	184535129	TA	-	0	0	0	0	0	0	0	0	0	0	0	0	0	0	0	0	0	0	0	0	0	0	0	0	2	2	2	ENSRNOG00000027525	ENSRNOT00000038134	FRAMESHIFT_CODING	117-118	117-118	39-40	-	-	HGVSc=ENSRNOT00000038134.2:c.117_118delTA;HGVSp=ENSRNOP00000032491.2:p.Phe39LeufsX13;DOMAINS=Superfamily_domain:47473	LOC685662	Uncharacterized protein [Source:UniProtKB/TrEMBL;Acc:D3ZXQ7]
2_184579778_C/-	2	184579778	184579778	C	-	0	0	0	0	0	0	0	0	0	0	0	0	0	0	0	2	0	0	0	0	0	0	0	0	0	0	5	ENSRNOG00000042606	ENSRNOT00000066410	FRAMESHIFT_CODING	627	627	209	-	-	HGVSc=ENSRNOT00000066410.1:c.627delC;HGVSp=ENSRNOP00000063591.1:p.Asn211IlefsX3;DOMAINS=Pfam_domain:PF01510,Superfamily_domain:55846	D3ZYV3_RAT	Uncharacterized protein [Source:UniProtKB/TrEMBL;Acc:D3ZYV3]
2_189240867_CCGG/-	2	189240867	189240870	CCGG	-	0	0	0	0	0	0	2	0	0	0	0	0	0	0	0	2	0	0	0	0	0	0	0	0	0	0	0	ENSRNOG00000037312	ENSRNOT00000056458	FRAMESHIFT_CODING	344-347	344-347	115-116	-	-	HGVSc=ENSRNOT00000056458.1:c.344_347delCCGG;HGVSp=ENSRNOP00000053296.1:p.Gly116SerfsX22	F1LX98_RAT	Uncharacterized protein [Source:UniProtKB/TrEMBL;Acc:F1LX98]
2_189241896_GGTGCAGCAAAGCGCTGAGA/-	2	189241896	189241915	GGTGCAGCAAAGCGCTGAGA	-	0	0	5	0	0	0	2	0	0	0	0	0	0	0	5	2	0	0	0	0	0	0	0	0	0	0	0	ENSRNOG00000037312	ENSRNOT00000056458	FRAMESHIFT_CODING	1335-1354	1335-1354	445-452	-	-	HGVSc=ENSRNOT00000056458.1:c.1335_1354delGGTGCAGCAAAGCGCTGAGA;HGVSp=ENSRNOP00000053296.1:p.Val446GlufsX33	F1LX98_RAT	Uncharacterized protein [Source:UniProtKB/TrEMBL;Acc:F1LX98]
2_189242736_GCTC/-	2	189242736	189242739	GCTC	-	0	0	0	0	0	0	0	0	0	0	0	0	0	0	0	0	0	0	0	0	0	0	0	0	2	2	2	ENSRNOG00000037312	ENSRNOT00000056458	FRAMESHIFT_CODING	1973-1976	1973-1976	658-659	-	-	HGVSc=ENSRNOT00000056458.1:c.1973_1976delGCTC;HGVSp=ENSRNOP00000053296.1:p.Leu660AlafsX16	F1LX98_RAT	Uncharacterized protein [Source:UniProtKB/TrEMBL;Acc:F1LX98]
2_190153597_G/-	2	190153597	190153597	G	-	0	0	0	0	0	0	0	0	2	2	0	0	0	2	2	0	2	0	0	0	0	0	0	0	0	0	0	ENSRNOG00000021116	ENSRNOT00000056388	FRAMESHIFT_CODING	771	730	244	-	-	HGVSc=ENSRNOT00000056388.2:c.730delC;HGVSp=ENSRNOP00000053226.2:p.Arg244GlyfsX15;DOMAINS=Superfamily_domain:52087,SMART_domain:SM00516,PROSITE_profiles:PS50191	Bnipl	BCL2/adenovirus E1B 19kD interacting protein like [Source:RefSeq peptide;Acc:NP_001121659]
2_190153597_G/-	2	190153597	190153597	G	-	0	0	0	0	0	0	0	0	2	2	0	0	0	2	2	0	2	0	0	0	0	0	0	0	0	0	0	ENSRNOG00000021116	ENSRNOT00000028671	FRAMESHIFT_CODING	999	958	320	-	-	HGVSc=ENSRNOT00000028671.5:c.958delC;HGVSp=ENSRNOP00000028671.5:p.Arg320GlyfsX15;DOMAINS=Superfamily_domain:52087,SMART_domain:SM00516,PROSITE_profiles:PS50191	Bnipl	BCL2/adenovirus E1B 19kD interacting protein like [Source:RefSeq peptide;Acc:NP_001121659]
2_191007526_-/TTCC	2	191007526	191007527	-	TTCC	0	0	0	2	2	2	0	0	2	2	2	0	0	2	2	0	2	0	0	0	0	2	2	0	0	0	0	ENSRNOG00000042591	ENSRNOT00000059414	FRAMESHIFT_CODING	101-102	101-102	34	-	-	HGVSc=ENSRNOT00000059414.2:c.98_101dupGGAA;HGVSp=ENSRNOP00000056170.2:p.35Glu;DOMAINS=Low_complexity_(Seg):Seg,Prints_domain:PR00925	D4A064_RAT	Uncharacterized protein [Source:UniProtKB/TrEMBL;Acc:D4A064]
2_191662798_-/G	2	191662798	191662799	-	G	2	0	0	0	0	0	0	0	0	0	0	0	0	0	0	0	0	2	2	2	0	0	0	0	0	0	0	ENSRNOG00000000096	ENSRNOT00000067937	FRAMESHIFT_CODING	524-525	524-525	175	-	-	HGVSc=ENSRNOT00000067937.1:c.524_525insG;HGVSp=ENSRNOP00000061514.1:p.Asp178GlyfsX2;DOMAINS=Superfamily_domain:50156,Prints_domain:PR00834	NHRF3_RAT	Na(+)/H(+) exchange regulatory cofactor NHE-RF3 [Source:UniProtKB/Swiss-Prot;Acc:Q9JJ40]
2_196368461_-/ACTT	2	196368461	196368462	-	ACTT	2	0	0	0	2	2	0	2	2	2	2	0	0	0	2	0	0	0	0	0	0	2	2	0	6	0	0	ENSRNOG00000023967	ENSRNOT00000028956	FRAMESHIFT_CODING	241-242	241-242	81	-	-	HGVSc=ENSRNOT00000028956.4:c.241_242insACTT;HGVSp=ENSRNOP00000029699.4:p.Phe82LeufsX10;DOMAINS=Pfam_domain:PF00160,Superfamily_domain:50891,PROSITE_profiles:PS50072	F1LTK6_RAT	Uncharacterized protein [Source:UniProtKB/TrEMBL;Acc:F1LTK6]
2_198597554_CT/-	2	198597554	198597555	CT	-	2	2	6	2	2	2	2	2	2	2	2	2	2	2	2	2	2	2	2	2	2	2	2	2	2	2	2	ENSRNOG00000018946	ENSRNOT00000025600	FRAMESHIFT_CODING	2999-3000	2999-3000	1000	-	-	HGVSc=ENSRNOT00000025600.3:c.2999_3000delCT;HGVSp=ENSRNOP00000025600.3:p.Pro1000HisfsX12;DOMAINS=Pfam_domain:PF00439,Superfamily_domain:47370,SMART_domain:SM00297,PROSITE_profiles:PS50014	Trim33	Uncharacterized protein [Source:UniProtKB/TrEMBL;Acc:D3ZUK4]
2_198597554_CT/-	2	198597554	198597555	CT	-	2	2	6	2	2	2	2	2	2	2	2	2	2	2	2	2	2	2	2	2	2	2	2	2	2	2	2	ENSRNOG00000018946	ENSRNOT00000025633	FRAMESHIFT_CODING	2999-3000	2999-3000	1000	-	-	HGVSc=ENSRNOT00000025633.4:c.2999_3000delCT;HGVSp=ENSRNOP00000025633.4:p.Pro1000HisfsX12;DOMAINS=Pfam_domain:PF00439,Superfamily_domain:47370,SMART_domain:SM00297,PROSITE_profiles:PS50014	Trim33	Uncharacterized protein [Source:UniProtKB/TrEMBL;Acc:D3ZUK4]
2_198597560_-/GC	2	198597560	198597561	-	GC	2	2	0	2	2	2	2	2	2	2	2	2	2	2	2	2	2	2	2	2	2	2	2	2	2	2	2	ENSRNOG00000018946	ENSRNOT00000025600	FRAMESHIFT_CODING	3004-3005	3004-3005	1002	-	-	HGVSc=ENSRNOT00000025600.3:c.3004_3005insGC;HGVSp=ENSRNOP00000025600.3:p.Asn1002SerfsX14;DOMAINS=Pfam_domain:PF00439,Superfamily_domain:47370,SMART_domain:SM00297,PROSITE_profiles:PS50014	Trim33	Uncharacterized protein [Source:UniProtKB/TrEMBL;Acc:D3ZUK4]
2_198597560_-/GC	2	198597560	198597561	-	GC	2	2	0	2	2	2	2	2	2	2	2	2	2	2	2	2	2	2	2	2	2	2	2	2	2	2	2	ENSRNOG00000018946	ENSRNOT00000025633	FRAMESHIFT_CODING	3004-3005	3004-3005	1002	-	-	HGVSc=ENSRNOT00000025633.4:c.3004_3005insGC;HGVSp=ENSRNOP00000025633.4:p.Asn1002SerfsX14;DOMAINS=Pfam_domain:PF00439,Superfamily_domain:47370,SMART_domain:SM00297,PROSITE_profiles:PS50014	Trim33	Uncharacterized protein [Source:UniProtKB/TrEMBL;Acc:D3ZUK4]
2_199654790_-/G	2	199654790	199654791	-	G	6	0	0	0	0	2	6	2	1	2	0	0	0	0	0	0	0	0	1	1	0	2	1	0	0	0	0	ENSRNOG00000031358	ENSRNOT00000040909	FRAMESHIFT_CODING	172-173	172-173	58	-	-	HGVSc=ENSRNOT00000040909.3:c.172_173insG;HGVSp=ENSRNOP00000046157.3:p.Lys58ArgfsX45;DOMAINS=Pfam_domain:PF00466,Low_complexity_(Seg):Seg	RGD1564469	Uncharacterized protein [Source:UniProtKB/TrEMBL;Acc:D3ZJT4]
2_203537103_GCGAACGT/-	2	203537103	203537110	GCGAACGT	-	0	0	0	0	0	2	2	0	0	0	0	0	0	0	0	0	0	0	0	0	0	0	0	0	0	0	0	ENSRNOG00000019058	ENSRNOT00000025800	FRAMESHIFT_CODING	26-33	26-33	2013-11-09	-	-	HGVSc=ENSRNOT00000025800.2:c.26_33delACGTTCGC;HGVSp=ENSRNOP00000025800.2:p.Asn9ArgfsX18;DOMAINS=Pfam_domain:PF02798,Superfamily_domain:52833	Gstm3	glutathione S-transferase Mu 3 [Source:RefSeq peptide;Acc:NP_065415]
2_204114403_TGACGGCAAAGGGCGG/-	2	204114403	204114418	TGACGGCAAAGGGCGG	-	0	0	0	0	0	0	0	0	0	0	0	2	2	0	0	0	0	0	0	0	2	0	0	0	0	0	0	ENSRNOG00000034161	ENSRNOT00000045155	FRAMESHIFT_CODING	219-234	131-146	44-49	-	-	HGVSc=ENSRNOT00000045155.2:c.131_146delTGACGGCAAAGGGCGG;HGVSp=ENSRNOP00000048723.2:p.Ala46SerfsX27;DOMAINS=Pfam_domain:PF02297,Superfamily_domain:47694,PIRSF_domain:PIRSF000278	LOC681754	cytochrome c oxidase subunit 6B1 [Source:RefSeq peptide;Acc:NP_001138745]
2_209413178_-/A	2	209413178	209413179	-	A	0	0	0	0	2	2	0	0	2	2	0	2	2	2	0	0	2	0	0	0	0	0	0	0	0	0	0	ENSRNOG00000017232	ENSRNOT00000023228	FRAMESHIFT_CODING	1197-1198	1197-1198	399-400	-	-	HGVSc=ENSRNOT00000023228.5:c.1197_1198insA;HGVSp=ENSRNOP00000023229.5:p.Glu402ArgfsX5;DOMAINS=Coiled-coils_(Ncoils):ncoils,Low_complexity_(Seg):Seg,PROSITE_profiles:PS50313	D4A408_RAT	Uncharacterized protein [Source:UniProtKB/TrEMBL;Acc:D4A408]
2_212778303_G/-	2	212778303	212778303	G	-	0	1	0	1	0	0	0	0	6	6	0	0	0	0	0	0	0	0	6	0	6	6	0	6	6	0	6	ENSRNOG00000037047	ENSRNOT00000040837	FRAMESHIFT_CODING	402	402	134	-	-	HGVSc=ENSRNOT00000040837.2:c.402delC;HGVSp=ENSRNOP00000048708.2:p.Ala135ProfsX3;DOMAINS=Pfam_domain:PF00505,Superfamily_domain:47095,SMART_domain:SM00398,PROSITE_profiles:PS50118,Prints_domain:PR00886	F1LVZ2_RAT	Uncharacterized protein [Source:UniProtKB/TrEMBL;Acc:F1LVZ2]
2_212778429_AGAAT/-	2	212778429	212778433	AGAAT	-	0	0	0	0	0	0	2	2	2	2	2	2	2	0	6	2	0	0	0	0	2	2	2	0	2	2	2	ENSRNOG00000037047	ENSRNOT00000040837	FRAMESHIFT_CODING	276-280	276-280	92-94	-	-	HGVSc=ENSRNOT00000040837.2:c.276_280delATTCT;HGVSp=ENSRNOP00000048708.2:p.Cys94X;DOMAINS=Pfam_domain:PF00505,Superfamily_domain:47095,SMART_domain:SM00398,PROSITE_profiles:PS50118	F1LVZ2_RAT	Uncharacterized protein [Source:UniProtKB/TrEMBL;Acc:F1LVZ2]
2_212813058_T/-	2	212813058	212813058	T	-	0	0	0	0	0	0	0	2	0	0	0	2	2	6	0	0	0	0	0	0	0	2	2	0	0	0	0	ENSRNOG00000015140	ENSRNOT00000020377	FRAMESHIFT_CODING	1433	1433	478	-	-	HGVSc=ENSRNOT00000020377.4:c.1433delA;HGVSp=ENSRNOP00000020377.4:p.Asn478IlefsX4	F1MAP3_RAT	tRNA guanosine-2'-O-methyltransferase TRM13 homolog [Source:RefSeq peptide;Acc:NP_001029074]
2_212818142_TC/-	2	212818142	212818143	TC	-	0	0	0	0	0	0	0	2	0	0	0	2	2	0	0	0	0	0	0	0	0	2	2	0	0	0	0	ENSRNOG00000015140	ENSRNOT00000020377	FRAMESHIFT_CODING	659-660	659-660	220	-	-	HGVSc=ENSRNOT00000020377.4:c.659_660delGA;HGVSp=ENSRNOP00000020377.4:p.Arg220IlefsX2;DOMAINS=Pfam_domain:PF05206	F1MAP3_RAT	tRNA guanosine-2'-O-methyltransferase TRM13 homolog [Source:RefSeq peptide;Acc:NP_001029074]
2_213291346_T/-	2	213291346	213291346	T	-	2	0	0	0	0	0	0	0	0	0	0	0	0	0	0	0	0	0	0	0	0	0	0	0	0	0	0	ENSRNOG00000037032	ENSRNOT00000055731	FRAMESHIFT_CODING	10	10	4	-	-	HGVSc=ENSRNOT00000055731.1:c.10delT;HGVSp=ENSRNOP00000052589.1:p.Tyr4Ile;DOMAINS=Low_complexity_(Seg):Seg,PROSITE_profiles:PS50328	F1M890_RAT	Uncharacterized protein [Source:UniProtKB/TrEMBL;Acc:F1M890]
2_223426071_ACAGGGT/-	2	223426071	223426077	ACAGGGT	-	0	0	0	0	5	2	0	2	2	5	0	0	0	0	0	0	0	2	5	2	5	0	0	2	2	2	2	ENSRNOG00000036986	ENSRNOT00000055634	FRAMESHIFT_CODING	2013-10-04	2013-10-04	2013-04-02	-	-	HGVSc=ENSRNOT00000055634.1:c.4_10delACAGGGT;HGVSp=ENSRNOP00000052496.1:p.Gly3Val;DOMAINS=Low_complexity_(Seg):Seg,PROSITE_profiles:PS50325,PROSITE_profiles:PS50328	F1M846_RAT	Uncharacterized protein [Source:UniProtKB/TrEMBL;Acc:F1M846]
2_223426260_ACAGTAC/-	2	223426260	223426266	ACAGTAC	-	2	2	5	5	0	0	0	0	0	5	0	1	2	6	0	0	0	0	0	0	0	2	2	0	0	0	0	ENSRNOG00000036986	ENSRNOT00000055634	FRAMESHIFT_CODING	122-128	122-128	41-43	-	-	HGVSc=ENSRNOT00000055634.1:c.122_128delACAGTAC;HGVSp=ENSRNOP00000052496.1:p.His48Tyr;DOMAINS=Low_complexity_(Seg):Seg,PROSITE_profiles:PS50325,PROSITE_profiles:PS50328	F1M846_RAT	Uncharacterized protein [Source:UniProtKB/TrEMBL;Acc:F1M846]
2_223426322_CCCAGTG/-	2	223426322	223426328	CCCAGTG	-	5	0	0	5	0	0	0	0	0	0	1	2	6	2	2	0	5	0	0	0	0	0	2	0	0	0	0	ENSRNOG00000036986	ENSRNOT00000055634	FRAMESHIFT_CODING	184-190	184-190	62-64	-	-	HGVSc=ENSRNOT00000055634.1:c.184_190delCCCAGTG;HGVSp=ENSRNOP00000052496.1:p.Pro62His;DOMAINS=PROSITE_profiles:PS50325,PROSITE_profiles:PS50328	F1M846_RAT	Uncharacterized protein [Source:UniProtKB/TrEMBL;Acc:F1M846]
2_223426562_CAGTACACAGTACACAGTACACAGTACC/-	2	223426562	223426589	CAGTACACAGTACACAGTACACAGTACC	-	2	2	0	0	0	0	0	0	0	0	0	0	0	2	2	0	2	0	0	0	0	5	2	0	0	0	0	ENSRNOG00000036986	ENSRNOT00000055634	FRAMESHIFT_CODING	381-408	381-408	127-136	-	-	HGVSc=ENSRNOT00000055634.1:c.381_408delCAGTACACAGTACACAGTACACAGTACC;HGVSp=ENSRNOP00000052496.1:p.His141Pro;DOMAINS=PROSITE_profiles:PS50325	F1M846_RAT	Uncharacterized protein [Source:UniProtKB/TrEMBL;Acc:F1M846]
2_223426583_CAGTACC/-	2	223426583	223426589	CAGTACC	-	2	0	2	0	0	0	0	0	0	0	1	2	2	2	2	0	0	0	0	0	0	0	2	0	0	0	0	ENSRNOG00000036986	ENSRNOT00000055634	FRAMESHIFT_CODING	402-408	402-408	134-136	-	-	HGVSc=ENSRNOT00000055634.1:c.402_408delCAGTACC;HGVSp=ENSRNOP00000052496.1:p.His148Pro;DOMAINS=PROSITE_profiles:PS50325	F1M846_RAT	Uncharacterized protein [Source:UniProtKB/TrEMBL;Acc:F1M846]
2_223426590_CAGTACACAGTACA/-	2	223426590	223426603	CAGTACACAGTACA	-	0	0	0	5	2	2	0	2	2	1	0	0	0	0	0	0	0	2	2	2	5	0	0	5	0	2	2	ENSRNOG00000036986	ENSRNOT00000055634	FRAMESHIFT_CODING	409-422	409-422	137-141	-	-	HGVSc=ENSRNOT00000055634.1:c.409_422delCAGTACACAGTACA;HGVSp=ENSRNOP00000052496.1:p.Thr146Pro;DOMAINS=PROSITE_profiles:PS50325	F1M846_RAT	Uncharacterized protein [Source:UniProtKB/TrEMBL;Acc:F1M846]
2_223426616_-/CCCAGTG	2	223426616	223426617	-	CCCAGTG	2	0	0	2	2	2	0	2	2	0	0	0	0	0	0	0	0	2	2	2	5	0	0	2	0	2	2	ENSRNOG00000036986	ENSRNOT00000055634	FRAMESHIFT_CODING	434-435	434-435	145	-	-	HGVSc=ENSRNOT00000055634.1:c.434_435insCCCAGTG;HGVSp=ENSRNOP00000052496.1:p.Thr146Pro;DOMAINS=PROSITE_profiles:PS50325	F1M846_RAT	Uncharacterized protein [Source:UniProtKB/TrEMBL;Acc:F1M846]
2_225606977_AT/-	2	225606977	225606978	AT	-	2	5	2	5	2	5	2	2	2	5	2	2	2	2	0	2	5	2	2	2	2	5	5	2	2	2	2	ENSRNOG00000036978	ENSRNOT00000055603	FRAMESHIFT_CODING	262-263	262-263	88	-	-	HGVSc=ENSRNOT00000055603.1:c.262_263delAT;HGVSp=ENSRNOP00000052466.1:p.Met88AlafsX22;DOMAINS=PROSITE_profiles:PS50317	F1M852_RAT	Uncharacterized protein [Source:UniProtKB/TrEMBL;Acc:F1M852]
2_229528419_-/C	2	229528419	229528420	-	C	2	2	0	2	2	2	2	2	2	2	2	2	2	2	2	2	2	2	2	2	2	2	2	2	2	2	2	ENSRNOG00000022991	ENSRNOT00000038498	SPLICE_SITE,FRAMESHIFT_CODING,INTRONIC	255-256	255-256	85-86	-	-	HGVSc=ENSRNOT00000038498.2:c.256-1dupG;HGVSp=ENSRNOP00000037470.2:p.Leu86ValfsX19;DOMAINS=Pfam_domain:PF00022,Superfamily_domain:53067,SMART_domain:SM00268	D3ZR89_RAT	Uncharacterized protein [Source:UniProtKB/TrEMBL;Acc:D3ZR89]
2_235055143_-/C	2	235055143	235055144	-	C	0	0	0	0	0	0	0	0	0	0	2	2	0	0	0	2	0	0	0	0	0	0	0	0	0	0	0	ENSRNOG00000033088	ENSRNOT00000043369	FRAMESHIFT_CODING	990-991	990-991	330-331	-	-	HGVSc=ENSRNOT00000043369.1:c.990dupG;HGVSp=ENSRNOP00000048384.1:p.Lys331GlufsX4	LOC499715	LRRGT00095 (LOC499715), mRNA [Source:RefSeq DNA;Acc:NM_001047950]
2_235885797_-/A	2	235885797	235885798	-	A	0	2	0	0	2	2	2	2	2	2	0	0	0	2	2	2	0	0	0	0	0	0	0	2	0	0	0	ENSRNOG00000042862	ENSRNOT00000064044	SPLICE_SITE,FRAMESHIFT_CODING	667-668	667-668	223	-	-	HGVSc=ENSRNOT00000064044.1:c.667_668insA;HGVSp=ENSRNOP00000062803.1:p.Phe225IlefsX18;DOMAINS=Superfamily_domain:50129	LOC310902	Uncharacterized protein [Source:UniProtKB/TrEMBL;Acc:F1LUI4]
2_240540611_-/A	2	240540611	240540612	-	A	0	0	0	0	2	0	2	0	0	0	0	0	2	2	0	0	0	0	0	0	0	0	0	0	0	0	0	ENSRNOG00000031743	ENSRNOT00000049115	FRAMESHIFT_CODING	1750-1751	1750-1751	584	-	-	HGVSc=ENSRNOT00000049115.3:c.1750_1751insA;HGVSp=ENSRNOP00000048099.3:p.Gly584GlufsX26	D4A6I2_RAT	Uncharacterized protein [Source:UniProtKB/TrEMBL;Acc:D3Z9V9]
2_240540611_-/A	2	240540611	240540612	-	A	0	0	0	0	2	0	2	0	0	0	0	0	2	2	0	0	0	0	0	0	0	0	0	0	0	0	0	ENSRNOG00000031743	ENSRNOT00000068683	FRAMESHIFT_CODING	1741-1742	1741-1742	581	-	-	HGVSc=ENSRNOT00000068683.1:c.1741_1742insA;HGVSp=ENSRNOP00000061437.1:p.Gly581GlufsX26	D4A6I2_RAT	Uncharacterized protein [Source:UniProtKB/TrEMBL;Acc:D3Z9V9]
2_240540611_-/A	2	240540611	240540612	-	A	0	0	0	0	2	0	2	0	0	0	0	0	2	2	0	0	0	0	0	0	0	0	0	0	0	0	0	ENSRNOG00000031743	ENSRNOT00000022899	FRAMESHIFT_CODING	1756-1757	1756-1757	586	-	-	HGVSc=ENSRNOT00000022899.4:c.1756_1757insA;HGVSp=ENSRNOP00000022899.3:p.Gly586GlufsX26	D4A6I2_RAT	Uncharacterized protein [Source:UniProtKB/TrEMBL;Acc:D3Z9V9]
2_240540612_-/AC	2	240540612	240540613	-	AC	0	0	0	0	2	0	2	0	0	0	0	0	2	2	0	0	0	0	0	0	0	0	0	0	0	0	0	ENSRNOG00000031743	ENSRNOT00000049115	FRAMESHIFT_CODING	1751-1752	1751-1752	584	-	-	HGVSc=ENSRNOT00000049115.3:c.1751_1752insAC;HGVSp=ENSRNOP00000048099.3:p.Lys585ArgfsX41	D4A6I2_RAT	Uncharacterized protein [Source:UniProtKB/TrEMBL;Acc:D3Z9V9]
2_240540612_-/AC	2	240540612	240540613	-	AC	0	0	0	0	2	0	2	0	0	0	0	0	2	2	0	0	0	0	0	0	0	0	0	0	0	0	0	ENSRNOG00000031743	ENSRNOT00000068683	FRAMESHIFT_CODING	1742-1743	1742-1743	581	-	-	HGVSc=ENSRNOT00000068683.1:c.1742_1743insAC;HGVSp=ENSRNOP00000061437.1:p.Lys582ArgfsX41	D4A6I2_RAT	Uncharacterized protein [Source:UniProtKB/TrEMBL;Acc:D3Z9V9]
2_240540612_-/AC	2	240540612	240540613	-	AC	0	0	0	0	2	0	2	0	0	0	0	0	2	2	0	0	0	0	0	0	0	0	0	0	0	0	0	ENSRNOG00000031743	ENSRNOT00000022899	FRAMESHIFT_CODING	1757-1758	1757-1758	586	-	-	HGVSc=ENSRNOT00000022899.4:c.1757_1758insAC;HGVSp=ENSRNOP00000022899.3:p.Lys587ArgfsX41	D4A6I2_RAT	Uncharacterized protein [Source:UniProtKB/TrEMBL;Acc:D3Z9V9]
2_244304573_T/-	2	244304573	244304573	T	-	2	2	0	2	2	2	2	2	2	2	2	2	2	2	2	2	2	2	2	2	2	2	2	2	2	2	2	ENSRNOG00000015024	ENSRNOT00000020230	FRAMESHIFT_CODING	1325	1174	392	-	-	HGVSc=ENSRNOT00000020230.5:c.1174delT;HGVSp=ENSRNOP00000020231.5:p.Ser394ProfsX8	E9PT54_RAT	mucolipin-3 [Source:RefSeq peptide;Acc:NP_001012059]
2_247662371_CTTT/-	2	247662371	247662374	CTTT	-	0	2	0	0	0	0	0	0	0	0	0	0	0	0	2	6	0	0	0	2	0	0	0	0	0	0	2	ENSRNOG00000036850	ENSRNOT00000048462	FRAMESHIFT_CODING	680-683	680-683	227-228	-	-	HGVSc=ENSRNOT00000048462.2:c.680_683delAAAG;HGVSp=ENSRNOP00000040880.2:p.Glu227Gly;DOMAINS=Low_complexity_(Seg):Seg,PROSITE_profiles:PS50323,PROSITE_profiles:PS50313	D4A2A0_RAT	Uncharacterized protein [Source:UniProtKB/TrEMBL;Acc:D4A2A0]
2_247662413_TTCTTTCC/-	2	247662413	247662420	TTCTTTCC	-	0	0	0	2	2	0	0	2	0	0	2	2	2	0	0	0	0	0	2	0	0	0	0	2	0	6	0	ENSRNOG00000036850	ENSRNOT00000048462	FRAMESHIFT_CODING	634-641	634-641	212-214	-	-	HGVSc=ENSRNOT00000048462.2:c.634_641delGGAAAGAA;HGVSp=ENSRNOP00000040880.2:p.Gly212Arg;DOMAINS=Low_complexity_(Seg):Seg,PROSITE_profiles:PS50323,PROSITE_profiles:PS50313	D4A2A0_RAT	Uncharacterized protein [Source:UniProtKB/TrEMBL;Acc:D4A2A0]
2_247662476_-/TT	2	247662476	247662477	-	TT	2	2	0	2	2	0	2	2	0	0	0	2	0	2	2	0	0	0	2	2	2	2	2	0	2	0	0	ENSRNOG00000036850	ENSRNOT00000048462	FRAMESHIFT_CODING	578-579	578-579	193	-	-	HGVSc=ENSRNOT00000048462.2:c.578_579insAA;HGVSp=ENSRNOP00000040880.2:p.Lys194Arg;DOMAINS=Coiled-coils_(Ncoils):ncoils,Low_complexity_(Seg):Seg,PROSITE_profiles:PS50323,PROSITE_profiles:PS50313,Prints_domain:PR00345	D4A2A0_RAT	Uncharacterized protein [Source:UniProtKB/TrEMBL;Acc:D4A2A0]
2_247662516_TT/-	2	247662516	247662517	TT	-	0	0	0	0	0	0	0	0	0	0	0	0	0	0	2	0	0	0	0	2	0	0	0	0	0	0	0	ENSRNOG00000036850	ENSRNOT00000048462	SPLICE_SITE,FRAMESHIFT_CODING	537-538	537-538	179-180	-	-	HGVSc=ENSRNOT00000048462.2:c.537_538delAA;HGVSp=ENSRNOP00000040880.2:p.Lys194Arg;DOMAINS=Coiled-coils_(Ncoils):ncoils,Low_complexity_(Seg):Seg,PROSITE_profiles:PS50323,PROSITE_profiles:PS50313,Prints_domain:PR00345,Prints_domain:PR00194	D4A2A0_RAT	Uncharacterized protein [Source:UniProtKB/TrEMBL;Acc:D4A2A0]
2_247663566_-/TCTCTCTCTT	2	247663566	247663567	-	TCTCTCTCTT	0	0	0	0	0	0	0	0	0	2	0	0	0	0	2	0	0	0	0	2	0	0	0	0	0	0	0	ENSRNOG00000036850	ENSRNOT00000048462	FRAMESHIFT_CODING	465-466	465-466	155-156	-	-	HGVSc=ENSRNOT00000048462.2:c.465_466insAAGAGAGAGA;HGVSp=ENSRNOP00000040880.2:p.Glu156Lys;DOMAINS=Coiled-coils_(Ncoils):ncoils,Low_complexity_(Seg):Seg,PROSITE_profiles:PS50323,PROSITE_profiles:PS50313	D4A2A0_RAT	Uncharacterized protein [Source:UniProtKB/TrEMBL;Acc:D4A2A0]
2_250765085_TATGA/-	2	250765085	250765089	TATGA	-	0	0	0	2	0	0	0	2	0	0	0	0	0	0	0	0	0	0	0	0	0	0	0	2	0	0	0	ENSRNOG00000012512	ENSRNOT00000016967	FRAMESHIFT_CODING	1572-1576	1572-1576	524-526	-	-	HGVSc=ENSRNOT00000016967.4:c.1572_1576delTCATA;HGVSp=ENSRNOP00000016968.4:p.His525LysfsX14	NEXN_RAT	Nexilin [Source:UniProtKB/Swiss-Prot;Acc:Q9Z2J4]
2_250765085_TATGA/-	2	250765085	250765089	TATGA	-	0	0	0	2	0	0	0	2	0	0	0	0	0	0	0	0	0	0	0	0	0	0	0	2	0	0	0	ENSRNOG00000012512	ENSRNOT00000016920	FRAMESHIFT_CODING	1422-1426	1422-1426	474-476	-	-	HGVSc=ENSRNOT00000016920.4:c.1422_1426delTCATA;HGVSp=ENSRNOP00000016920.4:p.His475LysfsX14	NEXN_RAT	Nexilin [Source:UniProtKB/Swiss-Prot;Acc:Q9Z2J4]
2_250885706_-/A	2	250885706	250885707	-	A	2	1	0	2	6	0	1	2	0	6	0	0	0	0	0	0	0	2	2	1	6	0	0	2	6	2	0	ENSRNOG00000011294	ENSRNOT00000016022	FRAMESHIFT_CODING	33-34	33-34	2013-12-11	-	-	HGVSc=ENSRNOT00000016022.5:c.33_34insA;HGVSp=ENSRNOP00000016022.4:p.Asn16LysfsX19;DOMAINS=Low_complexity_(Seg):Seg	F1LPJ7_RAT	ubiquitin carboxyl-terminal hydrolase 33 [Source:RefSeq peptide;Acc:NP_001178023]
2_250885706_-/A	2	250885706	250885707	-	A	2	1	0	2	6	0	1	2	0	6	0	0	0	0	0	0	0	2	2	1	6	0	0	2	6	2	0	ENSRNOG00000011294	ENSRNOT00000016290	FRAMESHIFT_CODING	17-18	17-18	6	-	-	HGVSc=ENSRNOT00000016290.4:c.17_18insA;HGVSp=ENSRNOP00000016290.4:p.Thr11AsnfsX2;DOMAINS=Low_complexity_(Seg):Seg	F1LPJ7_RAT	ubiquitin carboxyl-terminal hydrolase 33 [Source:RefSeq peptide;Acc:NP_001178023]
2_251238901_G/-	2	251238901	251238901	G	-	5	0	0	0	0	0	0	0	0	0	0	0	0	0	0	0	0	2	2	2	0	0	0	0	0	2	0	ENSRNOG00000031237	ENSRNOT00000050709	FRAMESHIFT_CODING	407	407	136	-	-	HGVSc=ENSRNOT00000050709.1:c.407delG;HGVSp=ENSRNOP00000045316.1:p.Cys136PhefsX4	LOC100361322	Uncharacterized protein [Source:UniProtKB/TrEMBL;Acc:D4AB21]
2_251741781_G/-	2	251741781	251741781	G	-	2	2	0	2	2	2	2	2	0	0	2	2	2	2	0	2	2	2	2	2	2	2	2	2	2	2	2	ENSRNOG00000031379	ENSRNOT00000047283	FRAMESHIFT_CODING	248	248	83	-	-	HGVSc=ENSRNOT00000047283.2:c.248delC;HGVSp=ENSRNOP00000046121.2:p.Pro83Leu	D3ZKD7_RAT	Uncharacterized protein [Source:UniProtKB/TrEMBL;Acc:D3ZKD7]
2_251856622_-/A	2	251856622	251856623	-	A	2	2	0	2	2	2	2	2	2	2	2	2	2	2	2	2	2	2	2	2	2	2	2	2	2	2	2	ENSRNOG00000009992	ENSRNOT00000013660	SPLICE_SITE,FRAMESHIFT_CODING	264-265	264-265	88-89	-	-	HGVSc=ENSRNOT00000013660.4:c.265-1_265insT;HGVSp=ENSRNOP00000013660.4:p.Gly89TrpfsX27;DOMAINS=Pfam_domain:PF00432,Superfamily_domain:48239	Rabggtb	Geranylgeranyl transferase type-2 subunit beta [Source:UniProtKB/Swiss-Prot;Acc:Q08603]
2_251856622_-/A	2	251856622	251856623	-	A	2	2	0	2	2	2	2	2	2	2	2	2	2	2	2	2	2	2	2	2	2	2	2	2	2	2	2	ENSRNOG00000009992	ENSRNOT00000013372	SPLICE_SITE,FRAMESHIFT_CODING	264-265	264-265	88-89	-	-	HGVSc=ENSRNOT00000013372.5:c.265-1_265insT;HGVSp=ENSRNOP00000013372.5:p.Gly89TrpfsX27;DOMAINS=Pfam_domain:PF00432,Superfamily_domain:48239	Rabggtb	Geranylgeranyl transferase type-2 subunit beta [Source:UniProtKB/Swiss-Prot;Acc:Q08603]
2_251856622_-/A	2	251856622	251856623	-	A	2	2	0	2	2	2	2	2	2	2	2	2	2	2	2	2	2	2	2	2	2	2	2	2	2	2	2	ENSRNOG00000009992	ENSRNOT00000065997	SPLICE_SITE,ESSENTIAL_SPLICE_SITE,FRAMESHIFT_CODING	246-247	246-247	82-83	-	-	HGVSc=ENSRNOT00000065997.1:c.247_246+1insT;HGVSp=ENSRNOP00000061541.1:p.Gly83TrpfsX27;DOMAINS=Pfam_domain:PF00432,Superfamily_domain:48239	Rabggtb	Geranylgeranyl transferase type-2 subunit beta [Source:UniProtKB/Swiss-Prot;Acc:Q08603]
2_256289588_-/AGAGGCTGTGGGAAAGGTGGTGC	2	256289588	256289589	-	AGAGGCTGTGGGAAAGGTGGTGC	5	5	2	5	5	2	2	5	2	2	2	2	5	2	5	5	2	5	2	2	5	5	5	5	2	5	2	ENSRNOG00000011980	ENSRNOT00000016453	SPLICE_SITE,FRAMESHIFT_CODING	2388-2389	2213-2214	738	-	-	HGVSc=ENSRNOT00000016453.5:c.2214-1_2214insGCACCACCTTTCCCACAGCCTCT;HGVSp=ENSRNOP00000016453.5:p.Asp739HisfsX8	Lrrc7	Leucine-rich repeat-containing protein 7 [Source:UniProtKB/Swiss-Prot;Acc:P70587]
2_256289588_-/AGAGGCTGTGGGAAAGGTGGTGC	2	256289588	256289589	-	AGAGGCTGTGGGAAAGGTGGTGC	5	5	2	5	5	2	2	5	2	2	2	2	5	2	5	5	2	5	2	2	5	5	5	5	2	5	2	ENSRNOG00000011980	ENSRNOT00000033502	SPLICE_SITE,FRAMESHIFT_CODING	2388-2389	2213-2214	738	-	-	HGVSc=ENSRNOT00000033502.3:c.2214-1_2214insGCACCACCTTTCCCACAGCCTCT;HGVSp=ENSRNOP00000034455.3:p.Asp739HisfsX8	Lrrc7	Leucine-rich repeat-containing protein 7 [Source:UniProtKB/Swiss-Prot;Acc:P70587]
2_256289588_-/AGAGGCTGTGGGAAAGGTGGTGC	2	256289588	256289589	-	AGAGGCTGTGGGAAAGGTGGTGC	5	5	2	5	5	2	2	5	2	2	2	2	5	2	5	5	2	5	2	2	5	5	5	5	2	5	2	ENSRNOG00000011980	ENSRNOT00000055246	SPLICE_SITE,FRAMESHIFT_CODING	2388-2389	2213-2214	738	-	-	HGVSc=ENSRNOT00000055246.2:c.2214-1_2214insGCACCACCTTTCCCACAGCCTCT;HGVSp=ENSRNOP00000052121.2:p.Asp739HisfsX8	Lrrc7	Leucine-rich repeat-containing protein 7 [Source:UniProtKB/Swiss-Prot;Acc:P70587]
2_256289588_-/AGAGGCTGTGGGAAAGGTGGTGC	2	256289588	256289589	-	AGAGGCTGTGGGAAAGGTGGTGC	5	5	2	5	5	2	2	5	2	2	2	2	5	2	5	5	2	5	2	2	5	5	5	5	2	5	2	ENSRNOG00000011980	ENSRNOT00000052190	SPLICE_SITE,FRAMESHIFT_CODING	2388-2389	2213-2214	738	-	-	HGVSc=ENSRNOT00000052190.2:c.2214-1_2214insGCACCACCTTTCCCACAGCCTCT;HGVSp=ENSRNOP00000047075.2:p.Asp739HisfsX8	Lrrc7	Leucine-rich repeat-containing protein 7 [Source:UniProtKB/Swiss-Prot;Acc:P70587]
2_256289588_-/AGAGGCTGTGGGAAAGGTGGTGC	2	256289588	256289589	-	AGAGGCTGTGGGAAAGGTGGTGC	5	5	2	5	5	2	2	5	2	2	2	2	5	2	5	5	2	5	2	2	5	5	5	5	2	5	2	ENSRNOG00000011980	ENSRNOT00000016073	SPLICE_SITE,FRAMESHIFT_CODING	2388-2389	2213-2214	738	-	-	HGVSc=ENSRNOT00000016073.4:c.2214-1_2214insGCACCACCTTTCCCACAGCCTCT;HGVSp=ENSRNOP00000016073.3:p.Asp739HisfsX8	Lrrc7	Leucine-rich repeat-containing protein 7 [Source:UniProtKB/Swiss-Prot;Acc:P70587]
3_5027661_C/-	3	5027661	5027661	C	-	0	0	0	0	0	0	0	0	0	0	0	0	0	0	0	0	0	2	2	2	0	0	0	0	2	2	2	ENSRNOG00000004880	ENSRNOT00000006466	FRAMESHIFT_CODING	829	829	277	-	-	HGVSc=ENSRNOT00000006466.3:c.829delG;HGVSp=ENSRNOP00000041826.1:p.Val277TrpfsX5;DOMAINS=Pfam_domain:PF00155,Superfamily_domain:53383	F1LXI9_RAT	Uncharacterized protein [Source:UniProtKB/TrEMBL;Acc:F1LXI9]
3_5028298_-/T	3	5028298	5028299	-	T	2	0	0	0	0	0	0	0	0	0	0	0	0	0	0	0	0	0	0	0	0	0	0	0	0	0	0	ENSRNOG00000004880	ENSRNOT00000006466	FRAMESHIFT_CODING	194-195	194-195	65	-	-	HGVSc=ENSRNOT00000006466.3:c.194dupA;HGVSp=ENSRNOP00000041826.1:p.Asn65LysfsX14;DOMAINS=Pfam_domain:PF00155,Superfamily_domain:53383	F1LXI9_RAT	Uncharacterized protein [Source:UniProtKB/TrEMBL;Acc:F1LXI9]
3_8057737_-/T	3	8057737	8057738	-	T	0	2	0	2	0	0	2	0	2	2	0	2	0	0	0	2	2	2	2	2	2	2	2	0	0	0	0	ENSRNOG00000028805	ENSRNOT00000066194	SPLICE_SITE,FRAMESHIFT_CODING	232-233	201-202	67-68	-	-	HGVSc=ENSRNOT00000066194.1:c.201dupA;HGVSp=ENSRNOP00000061734.1:p.Trp68Met	RGD1564114	similar to FLJ46082 protein (RGD1564114), mRNA [Source:RefSeq DNA;Acc:NM_001127563]
3_8149626_-/GG	3	8149626	8149627	-	GG	0	0	0	0	0	0	0	0	0	0	0	0	0	0	0	0	0	0	0	0	0	0	0	0	0	0	1	ENSRNOG00000013491	ENSRNOT00000018281	FRAMESHIFT_CODING	504-505	504-505	168-169	-	-	HGVSc=ENSRNOT00000018281.4:c.504_505insGG;HGVSp=ENSRNOP00000018281.4:p.Ile169GlyfsX2;DOMAINS=Superfamily_domain:52540	Setx	Uncharacterized protein [Source:UniProtKB/TrEMBL;Acc:D4AEB3]
3_8149626_-/GG	3	8149626	8149627	-	GG	0	0	0	0	0	0	0	0	0	0	0	0	0	0	0	0	0	0	0	0	0	0	0	0	0	0	1	ENSRNOG00000013491	ENSRNOT00000017984	FRAMESHIFT_CODING	6888-6889	6888-6889	2296-2297	-	-	HGVSc=ENSRNOT00000017984.4:c.6888_6889insGG;HGVSp=ENSRNOP00000017984.4:p.Ile2297GlyfsX2;DOMAINS=Superfamily_domain:52540	Setx	Uncharacterized protein [Source:UniProtKB/TrEMBL;Acc:D4AEB3]
3_8770056_-/ACGGCTGGGCTTGGATGGTGGTG	3	8770056	8770057	-	ACGGCTGGGCTTGGATGGTGGTG	2	2	6	2	2	2	2	2	2	2	2	2	2	2	2	2	2	2	2	2	2	2	2	2	2	2	2	ENSRNOG00000043189	ENSRNOT00000064638	SPLICE_SITE,FRAMESHIFT_CODING	337-338	337-338	113	-	-	HGVSc=ENSRNOT00000064638.1:c.338-1_338insCACCACCATCCAAGCCCAGCCGT;HGVSp=ENSRNOP00000063203.1:p.Ser113ThrfsX43;DOMAINS=Superfamily_domain:55120	D3ZV35_RAT	Uncharacterized protein [Source:UniProtKB/TrEMBL;Acc:D3ZV35]
3_1378685_-/ATGA	3	1378685	1378686	-	ATGA	0	0	0	0	0	0	0	0	0	0	0	0	0	0	0	0	0	2	2	2	0	0	0	0	2	2	2	ENSRNOG00000005062	ENSRNOT00000006719	FRAMESHIFT_CODING	1035-1036	1035-1036	345-346	-	-	HGVSc=ENSRNOT00000006719.5:c.1035_1036insATGA;HGVSp=ENSRNOP00000006719.5:p.Val348GlufsX43;DOMAINS=Superfamily_domain:54928,SMART_domain:SM00360,PROSITE_profiles:PS50102,TIGRFAM_domain:TIGR01649	F1M040_RAT	Uncharacterized protein [Source:UniProtKB/TrEMBL;Acc:F1LZ79]
3_1378685_-/ATGA	3	1378685	1378686	-	ATGA	0	0	0	0	0	0	0	0	0	0	0	0	0	0	0	0	0	2	2	2	0	0	0	0	2	2	2	ENSRNOG00000005062	ENSRNOT00000006710	FRAMESHIFT_CODING	1047-1048	1047-1048	349-350	-	-	HGVSc=ENSRNOT00000006710.4:c.1047_1048insATGA;HGVSp=ENSRNOP00000042964.2:p.Val352GlufsX43;DOMAINS=Superfamily_domain:54928,SMART_domain:SM00360,PROSITE_profiles:PS50102,TIGRFAM_domain:TIGR01649	F1M040_RAT	Uncharacterized protein [Source:UniProtKB/TrEMBL;Acc:F1LZ79]
3_3388112_-/A	3	3388112	3388113	-	A	1	6	6	1	1	1	1	1	6	6	6	1	6	6	6	1	6	6	1	6	6	6	6	6	6	1	0	ENSRNOG00000010170	ENSRNOT00000013863	FRAMESHIFT_CODING	489-490	420-421	140-141	-	-	HGVSc=ENSRNOT00000013863.4:c.420dupT;HGVSp=ENSRNOP00000013863.3:p.Gly141TrpfsX41;DOMAINS=Pfam_domain:PF00091,Superfamily_domain:52490,Low_complexity_(Seg):Seg,PROSITE_patterns:PS00227,Prints_domain:PR01161,Prints_domain:PR01519,Prints_domain:PR00423	Tubb2c	Tubulin beta-2C chain [Source:UniProtKB/Swiss-Prot;Acc:Q6P9T8]
3_10353745_A/-	3	10353745	10353745	A	-	0	2	0	2	2	2	2	2	2	2	2	2	2	2	2	2	2	0	0	0	2	2	2	0	0	0	0	ENSRNOG00000008761	ENSRNOT00000060556	FRAMESHIFT_CODING	334	334	112	-	-	HGVSc=ENSRNOT00000060556.1:c.334delA;HGVSp=ENSRNOP00000057294.1:p.Ile114SerfsX28	Freq	Neuronal calcium sensor 1 [Source:UniProtKB/Swiss-Prot;Acc:P62168]
3_10353760_T/-	3	10353760	10353760	T	-	0	1	0	0	2	6	2	2	2	1	0	0	0	6	0	0	0	0	0	0	2	6	2	0	0	0	0	ENSRNOG00000008761	ENSRNOT00000060556	FRAMESHIFT_CODING	349	349	117	-	-	HGVSc=ENSRNOT00000060556.1:c.349delT;HGVSp=ENSRNOP00000057294.1:p.Phe122SerfsX20;DOMAINS=Low_complexity_(Seg):Seg,PROSITE_profiles:PS50314	Freq	Neuronal calcium sensor 1 [Source:UniProtKB/Swiss-Prot;Acc:P62168]
3_10353953_-/TT	3	10353953	10353954	-	TT	0	0	0	2	0	0	0	0	0	0	2	2	2	0	2	2	1	0	0	0	0	0	0	0	0	0	0	ENSRNOG00000008761	ENSRNOT00000060556	FRAMESHIFT_CODING	408-409	408-409	136-137	-	-	HGVSc=ENSRNOT00000060556.1:c.408_409insTT;HGVSp=ENSRNOP00000057294.1:p.Val137LeufsX6;DOMAINS=Transmembrane_helices:Tmhmm,Low_complexity_(Seg):Seg,PROSITE_profiles:PS50314	Freq	Neuronal calcium sensor 1 [Source:UniProtKB/Swiss-Prot;Acc:P62168]
3_10353954_-/TT	3	10353954	10353955	-	TT	0	0	0	2	0	0	0	0	0	0	2	2	2	0	2	2	2	0	0	0	0	0	0	0	0	0	0	ENSRNOG00000008761	ENSRNOT00000060556	FRAMESHIFT_CODING	409-410	409-410	137	-	-	HGVSc=ENSRNOT00000060556.1:c.409_410insTT;HGVSp=ENSRNOP00000057294.1:p.Leu141PhefsX2;DOMAINS=Transmembrane_helices:Tmhmm,Low_complexity_(Seg):Seg,PROSITE_profiles:PS50314	Freq	Neuronal calcium sensor 1 [Source:UniProtKB/Swiss-Prot;Acc:P62168]
3_10428065_-/T	3	10428065	10428066	-	T	2	2	0	2	2	2	2	2	2	2	2	2	2	2	2	2	2	2	2	2	2	2	2	2	2	2	2	ENSRNOG00000039499	ENSRNOT00000039978	FRAMESHIFT_CODING	800-801	800-801	267	-	-	HGVSc=ENSRNOT00000039978.3:c.800_801insT;HGVSp=ENSRNOP00000039514.3:p.Ser268X	F1LXI8_RAT	Uncharacterized protein [Source:UniProtKB/TrEMBL;Acc:F1LXI8]
3_10561310_G/-	3	10561310	10561310	G	-	2	0	0	0	0	0	0	0	0	0	0	0	0	0	0	0	0	0	0	0	0	0	0	2	0	0	0	ENSRNOG00000008820	ENSRNOT00000034046	FRAMESHIFT_CODING	1201	1128	376	-	-	HGVSc=ENSRNOT00000034046.2:c.1128delG;HGVSp=ENSRNOP00000032562.2:p.Gly379GlufsX13;DOMAINS=Low_complexity_(Seg):Seg	LOC688582	Uncharacterized protein [Source:UniProtKB/TrEMBL;Acc:D4A3S3]
3_11700105_C/-	3	11700105	11700105	C	-	0	1	0	0	0	0	0	0	1	0	0	0	0	0	0	0	0	0	2	0	1	2	0	1	6	0	1	ENSRNOG00000022552	ENSRNOT00000031511	FRAMESHIFT_CODING	231	102	34	-	-	HGVSc=ENSRNOT00000031511.4:c.102delC;HGVSp=ENSRNOP00000037663.4:p.Asp34GlufsX11	Sh2d3c	SH2 domain-containing protein 3C [Source:RefSeq peptide;Acc:NP_001102049]
3_11946490_TGGTTTG/-	3	11946490	11946496	TGGTTTG	-	0	0	0	0	0	0	0	0	0	0	0	0	0	0	0	0	0	2	2	2	0	0	0	0	0	0	0	ENSRNOG00000022312	ENSRNOT00000060186	FRAMESHIFT_CODING	191-197	191-197	64-66	-	-	HGVSc=ENSRNOT00000060186.2:c.191_197delCAAACCA;HGVSp=ENSRNOP00000056931.2:p.Thr64IlefsX12;DOMAINS=Superfamily_domain:52058	Lrsam1	E3 ubiquitin-protein ligase LRSAM1 [Source:RefSeq peptide;Acc:NP_001101303]
3_11946490_TGGTTTG/-	3	11946490	11946496	TGGTTTG	-	0	0	0	0	0	0	0	0	0	0	0	0	0	0	0	0	0	2	2	2	0	0	0	0	0	0	0	ENSRNOG00000022312	ENSRNOT00000034151	FRAMESHIFT_CODING	191-197	191-197	64-66	-	-	HGVSc=ENSRNOT00000034151.4:c.191_197delCAAACCA;HGVSp=ENSRNOP00000033628.4:p.Thr64IlefsX28;DOMAINS=Superfamily_domain:52058	Lrsam1	E3 ubiquitin-protein ligase LRSAM1 [Source:RefSeq peptide;Acc:NP_001101303]
3_15179235_-/TGAGTAGCTC	3	15179235	15179236	-	TGAGTAGCTC	2	2	0	2	2	2	2	2	2	2	2	2	2	2	2	2	2	2	2	1	2	2	2	2	2	2	2	ENSRNOG00000026111	ENSRNOT00000036495	FRAMESHIFT_CODING	593-594	593-594	198	-	-	HGVSc=ENSRNOT00000036495.4:c.593_594insTGAGTAGCTC;HGVSp=ENSRNOP00000031303.4:p.Val199GlufsX2	Morn5	MORN repeat-containing protein 5 [Source:RefSeq peptide;Acc:NP_001041377]
3_15179236_-/GA	3	15179236	15179237	-	GA	2	2	0	0	2	2	2	2	2	2	0	2	2	2	2	2	2	0	0	2	2	2	2	2	2	2	2	ENSRNOG00000026111	ENSRNOT00000036495	FRAMESHIFT_CODING	594-595	594-595	198-199	-	-	HGVSc=ENSRNOT00000036495.4:c.594_595insGA;HGVSp=ENSRNOP00000031303.4:p.Val199GlufsX13	Morn5	MORN repeat-containing protein 5 [Source:RefSeq peptide;Acc:NP_001041377]
3_15427663_-/CTGC	3	15427663	15427664	-	CTGC	2	2	0	5	5	2	2	0	2	2	2	5	5	2	2	2	2	2	2	1	2	5	5	5	5	5	5	ENSRNOG00000031148	ENSRNOT00000048374	SPLICE_SITE,FRAMESHIFT_CODING,INTRONIC	321-322	321-322	107-108	-	-	HGVSc=ENSRNOT00000048374.3:c.322-1_322insCTGC;HGVSp=ENSRNOP00000059002.1:p.Asp109ProfsX12;DOMAINS=Pfam_domain:PF00001,Superfamily_domain:81321,Transmembrane_helices:Tmhmm,Prints_domain:PR00237,PROSITE_profiles:PS50262	D4A2Z0_RAT	Uncharacterized protein [Source:UniProtKB/TrEMBL;Acc:D4A2Z0]
3_15754716_-/T	3	15754716	15754717	-	T	0	2	0	2	2	2	2	0	0	0	2	2	2	2	0	0	0	2	2	2	2	2	2	2	2	2	2	ENSRNOG00000030855	ENSRNOT00000046196	FRAMESHIFT_CODING	299-300	299-300	100	-	-	HGVSc=ENSRNOT00000046196.1:c.299_300insT;HGVSp=ENSRNOP00000043201.1:p.Thr103HisfsX8;DOMAINS=Pfam_domain:PF00001,Superfamily_domain:81321,Transmembrane_helices:Tmhmm,PROSITE_profiles:PS50262,Prints_domain:PR00245	Olr399	olfactory receptor Olr399 [Source:RefSeq peptide;Acc:NP_001000560]
3_16108481_T/-	3	16108481	16108481	T	-	0	0	0	2	0	0	0	0	0	0	0	0	0	0	0	0	0	0	0	0	0	0	0	0	0	0	0	ENSRNOG00000030040	ENSRNOT00000049590	FRAMESHIFT_CODING	306	306	102	-	-	HGVSc=ENSRNOT00000049590.1:c.306delT;HGVSp=ENSRNOP00000040377.1:p.Phe104LeufsX12;DOMAINS=Pfam_domain:PF00001,Superfamily_domain:81321,Transmembrane_helices:Tmhmm,PROSITE_profiles:PS50262,Prints_domain:PR00245	Olr404	olfactory receptor Olr404 [Source:RefSeq peptide;Acc:NP_001000382]
3_16108525_C/-	3	16108525	16108525	C	-	0	0	0	0	0	0	0	0	0	0	0	0	0	0	0	0	0	0	0	0	0	0	0	0	2	2	2	ENSRNOG00000030040	ENSRNOT00000049590	FRAMESHIFT_CODING	350	350	117	-	-	HGVSc=ENSRNOT00000049590.1:c.350delC;HGVSp=ENSRNOP00000040377.1:p.Ser117X;DOMAINS=Pfam_domain:PF00001,Superfamily_domain:81321,Transmembrane_helices:Tmhmm,PROSITE_patterns:PS00237,PROSITE_profiles:PS50262,Prints_domain:PR00237	Olr404	olfactory receptor Olr404 [Source:RefSeq peptide;Acc:NP_001000382]
3_16422186_A/-	3	16422186	16422186	A	-	0	2	0	0	2	2	2	0	0	0	2	2	2	2	0	0	0	2	2	2	2	2	2	2	0	0	0	ENSRNOG00000007954	ENSRNOT00000010450	FRAMESHIFT_CODING	842	842	281	-	-	HGVSc=ENSRNOT00000010450.4:c.842delA;HGVSp=ENSRNOP00000010450.3:p.Tyr281SerfsX2;DOMAINS=Pfam_domain:PF00001,Superfamily_domain:81321,Transmembrane_helices:Tmhmm,PROSITE_profiles:PS50262,Prints_domain:PR00237	Olr417	olfactory receptor Olr417 [Source:RefSeq peptide;Acc:NP_001000388]
3_16925438_-/AA	3	16925438	16925439	-	AA	2	2	0	2	2	2	2	2	2	2	2	2	2	2	2	2	2	2	2	2	2	2	2	2	6	0	0	ENSRNOG00000025788	ENSRNOT00000061435	FRAMESHIFT_CODING	697-698	697-698	233	-	-	HGVSc=ENSRNOT00000061435.2:c.697_698insAA;HGVSp=ENSRNOP00000058154.2:p.Glu234LysfsX25	D3ZHG1_RAT	Uncharacterized protein [Source:UniProtKB/TrEMBL;Acc:D3ZHG1]
3_16925547_-/CA	3	16925547	16925548	-	CA	2	2	0	2	2	2	2	2	2	2	2	2	2	2	2	2	2	2	2	2	2	2	2	2	2	2	2	ENSRNOG00000025788	ENSRNOT00000061435	SPLICE_SITE,FRAMESHIFT_CODING,INTRONIC	806-807	806-807	269	-	-	HGVSc=ENSRNOT00000061435.2:c.806_807insCA;HGVSp=ENSRNOP00000058154.2:p.Asn270ThrfsX5	D3ZHG1_RAT	Uncharacterized protein [Source:UniProtKB/TrEMBL;Acc:D3ZHG1]
3_18146754_C/-	3	18146754	18146754	C	-	0	0	0	0	2	2	0	0	0	0	0	2	2	0	0	0	0	0	0	0	0	0	0	0	2	2	2	ENSRNOG00000010551	ENSRNOT00000014452	FRAMESHIFT_CODING	1228	1228	410	-	-	HGVSc=ENSRNOT00000014452.4:c.1228delC;HGVSp=ENSRNOP00000014452.3:p.Leu411X;DOMAINS=Low_complexity_(Seg):Seg	Lhx2	LIM/homeobox protein Lhx2 [Source:UniProtKB/Swiss-Prot;Acc:P36198]
3_18481589_-/GCAGGTGAAATGAG	3	18481589	18481590	-	GCAGGTGAAATGAG	2	2	0	2	0	0	2	2	2	2	2	0	0	2	2	2	2	2	2	2	2	2	2	2	0	0	0	ENSRNOG00000042911	ENSRNOT00000065606	FRAMESHIFT_CODING	702-703	702-703	234-235	-	-	HGVSc=ENSRNOT00000065606.1:c.702_703insGCAGGTGAAATGAG;HGVSp=ENSRNOP00000059347.1:p.Ala236GlyfsX32	F1M3N6_RAT	Uncharacterized protein [Source:UniProtKB/TrEMBL;Acc:F1M3N6]
3_18493557_CG/-	3	18493557	18493558	CG	-	0	0	0	0	2	2	0	0	0	0	0	0	0	0	0	0	0	0	0	0	0	0	0	0	0	0	0	ENSRNOG00000025456	ENSRNOT00000034132	FRAMESHIFT_CODING	258-259	258-259	86-87	-	-	HGVSc=ENSRNOT00000034132.4:c.258_259delCG;HGVSp=ENSRNOP00000034577.4:p.Ala87CysfsX20;DOMAINS=Pfam_domain:PF00002,Transmembrane_helices:Tmhmm	F1LX14_RAT	Uncharacterized protein [Source:UniProtKB/TrEMBL;Acc:F1LX14]
3_18801506_-/A	3	18801506	18801507	-	A	2	2	0	2	0	0	2	2	2	2	2	0	0	2	2	2	2	1	2	2	2	1	2	2	6	0	0	ENSRNOG00000014317	ENSRNOT00000019405	FRAMESHIFT_CODING	460-461	460-461	154	-	-	HGVSc=ENSRNOT00000019405.5:c.460_461insA;HGVSp=ENSRNOT00000019405.5:c.460_461insA(p.=)	Arpc5l	Actin-related protein 2/3 complex subunit 5-like protein [Source:UniProtKB/Swiss-Prot;Acc:A1L108]
3_21469489_T/-	3	21469489	21469489	T	-	2	2	0	2	0	0	2	2	2	2	0	2	2	2	2	2	2	2	2	2	2	0	0	2	2	2	2	ENSRNOG00000030243	ENSRNOT00000044209	SPLICE_SITE,FRAMESHIFT_CODING	2618	2618	873	-	-	HGVSc=ENSRNOT00000044209.2:c.2618delA;HGVSp=ENSRNOP00000047160.2:p.Lys873SerfsX7;DOMAINS=Pfam_domain:PF00058,Superfamily_domain:63825,SMART_domain:SM00135,PROSITE_profiles:PS51120	F1M443_RAT	Uncharacterized protein [Source:UniProtKB/TrEMBL;Acc:F1LU26]
3_25896571_AC/-	3	25896571	25896572	AC	-	2	2	0	0	2	2	0	2	2	2	2	2	2	2	0	6	0	0	0	0	2	2	2	2	2	2	2	ENSRNOG00000039018	ENSRNOT00000059667	FRAMESHIFT_CODING	309-310	309-310	103-104	-	-	HGVSc=ENSRNOT00000059667.1:c.309_310delAC;HGVSp=ENSRNOP00000056419.1:p.His112LeufsX145;DOMAINS=Low_complexity_(Seg):Seg,PROSITE_profiles:PS50316,PROSITE_profiles:PS50325	F1M271_RAT	Uncharacterized protein [Source:UniProtKB/TrEMBL;Acc:F1M271]
3_25896598_CT/-	3	25896598	25896599	CT	-	0	6	0	0	0	0	0	0	0	0	0	0	0	6	0	0	0	0	2	0	0	6	2	0	0	0	0	ENSRNOG00000039018	ENSRNOT00000059667	FRAMESHIFT_CODING	336-337	336-337	112-113	-	-	HGVSc=ENSRNOT00000059667.1:c.336_337delCT;HGVSp=ENSRNOP00000056419.1:p.Ser113ThrfsX144;DOMAINS=Low_complexity_(Seg):Seg,PROSITE_profiles:PS50316,PROSITE_profiles:PS50325	F1M271_RAT	Uncharacterized protein [Source:UniProtKB/TrEMBL;Acc:F1M271]
3_25896643_-/ACTCACACAC	3	25896643	25896644	-	ACTCACACAC	0	0	0	0	2	0	2	2	0	0	0	0	0	0	0	0	0	2	2	2	0	2	2	0	1	1	2	ENSRNOG00000039018	ENSRNOT00000059667	FRAMESHIFT_CODING	380-381	380-381	127	-	-	HGVSc=ENSRNOT00000059667.1:c.380_381insACTCACACAC;HGVSp=ENSRNOP00000056419.1:p.Ser131ThrfsX130;DOMAINS=PROSITE_profiles:PS50316,PROSITE_profiles:PS50325	F1M271_RAT	Uncharacterized protein [Source:UniProtKB/TrEMBL;Acc:F1M271]
3_25896674_-/GT	3	25896674	25896675	-	GT	1	0	0	0	0	0	0	0	0	0	0	0	0	0	0	0	0	0	0	1	0	6	2	0	0	0	0	ENSRNOG00000039018	ENSRNOT00000059667	FRAMESHIFT_CODING	411-412	411-412	137-138	-	-	HGVSc=ENSRNOT00000059667.1:c.411_412insGT;HGVSp=ENSRNOP00000056419.1:p.Tyr138Val;DOMAINS=Low_complexity_(Seg):Seg,PROSITE_profiles:PS50316,PROSITE_profiles:PS50325	F1M271_RAT	Uncharacterized protein [Source:UniProtKB/TrEMBL;Acc:F1M271]
3_25896675_-/AC	3	25896675	25896676	-	AC	0	2	0	0	0	2	0	0	2	2	2	2	2	2	0	0	0	0	0	0	2	0	0	2	0	0	0	ENSRNOG00000039018	ENSRNOT00000059667	FRAMESHIFT_CODING	412-413	412-413	138	-	-	HGVSc=ENSRNOT00000059667.1:c.412_413insAC;HGVSp=ENSRNOP00000056419.1:p.His142Leu;DOMAINS=Low_complexity_(Seg):Seg,PROSITE_profiles:PS50316,PROSITE_profiles:PS50325	F1M271_RAT	Uncharacterized protein [Source:UniProtKB/TrEMBL;Acc:F1M271]
3_25896705_ACTC/-	3	25896705	25896708	ACTC	-	0	0	0	0	2	0	1	2	0	0	0	0	0	0	0	0	0	1	2	0	0	0	0	0	2	2	2	ENSRNOG00000039018	ENSRNOT00000059667	FRAMESHIFT_CODING	443-446	443-446	148-149	-	-	HGVSc=ENSRNOT00000059667.1:c.443_446delACTC;HGVSp=ENSRNOP00000056419.1:p.Ser149Thr;DOMAINS=Low_complexity_(Seg):Seg,PROSITE_profiles:PS50316,PROSITE_profiles:PS50325	F1M271_RAT	Uncharacterized protein [Source:UniProtKB/TrEMBL;Acc:F1M271]
3_25896725_-/AG	3	25896725	25896726	-	AG	0	0	0	0	6	0	0	0	0	0	0	0	0	0	0	0	0	6	2	0	0	0	0	0	6	6	0	ENSRNOG00000039018	ENSRNOT00000059667	FRAMESHIFT_CODING	462-463	462-463	154-155	-	-	HGVSc=ENSRNOT00000059667.1:c.462_463insAG;HGVSp=ENSRNOP00000056419.1:p.Val158Gln;DOMAINS=Low_complexity_(Seg):Seg,PROSITE_profiles:PS50316,PROSITE_profiles:PS50325	F1M271_RAT	Uncharacterized protein [Source:UniProtKB/TrEMBL;Acc:F1M271]
3_25896745_-/AT	3	25896745	25896746	-	AT	6	0	0	0	6	0	0	1	0	0	0	0	0	0	0	0	0	6	0	0	0	6	6	0	6	6	6	ENSRNOG00000039018	ENSRNOT00000059667	FRAMESHIFT_CODING	482-483	482-483	161	-	-	HGVSc=ENSRNOT00000059667.1:c.482_483insAT;HGVSp=ENSRNOP00000056419.1:p.His162Tyr;DOMAINS=Low_complexity_(Seg):Seg,PROSITE_profiles:PS50316,PROSITE_profiles:PS50325	F1M271_RAT	Uncharacterized protein [Source:UniProtKB/TrEMBL;Acc:F1M271]
3_25896754_-/CACACACT	3	25896754	25896755	-	CACACACT	2	0	0	0	2	0	2	2	0	0	0	0	0	0	0	0	0	2	2	2	0	2	6	0	6	6	2	ENSRNOG00000039018	ENSRNOT00000059667	FRAMESHIFT_CODING	491-492	491-492	164	-	-	HGVSc=ENSRNOT00000059667.1:c.491_492insCACACACT;HGVSp=ENSRNOP00000056419.1:p.Thr167Ser;DOMAINS=Low_complexity_(Seg):Seg,PROSITE_profiles:PS50316,PROSITE_profiles:PS50325	F1M271_RAT	Uncharacterized protein [Source:UniProtKB/TrEMBL;Acc:F1M271]
3_26476857_-/TA	3	26476857	26476858	-	TA	2	0	0	2	2	0	0	2	0	0	0	2	0	2	1	2	2	2	2	2	2	0	0	2	1	2	2	ENSRNOG00000039016	ENSRNOT00000059665	FRAMESHIFT_CODING	55-56	55-56	19	-	-	HGVSc=ENSRNOT00000059665.1:c.55_56insTA;HGVSp=ENSRNOP00000056417.1:p.Val21AlafsX227;DOMAINS=Low_complexity_(Seg):Seg,PROSITE_profiles:PS50311,PROSITE_profiles:PS50326	F1M273_RAT	Uncharacterized protein [Source:UniProtKB/TrEMBL;Acc:F1M273]
3_26476876_GC/-	3	26476876	26476877	GC	-	5	5	0	5	0	0	0	0	0	0	0	2	0	0	0	2	2	0	0	0	5	0	0	2	0	5	5	ENSRNOG00000039016	ENSRNOT00000059665	FRAMESHIFT_CODING	75-76	75-76	25-26	-	-	HGVSc=ENSRNOT00000059665.1:c.75_76delGC;HGVSp=ENSRNOP00000056417.1:p.Val29AlafsX112;DOMAINS=Low_complexity_(Seg):Seg,PROSITE_profiles:PS50311,PROSITE_profiles:PS50326	F1M273_RAT	Uncharacterized protein [Source:UniProtKB/TrEMBL;Acc:F1M273]
3_26476896_GC/-	3	26476896	26476897	GC	-	5	5	0	5	6	2	6	1	0	0	0	2	0	6	6	2	5	6	5	5	5	0	0	5	6	5	5	ENSRNOG00000039016	ENSRNOT00000059665	FRAMESHIFT_CODING	95-96	95-96	32	-	-	HGVSc=ENSRNOT00000059665.1:c.95_96delGC;HGVSp=ENSRNOP00000056417.1:p.Cys34ArgfsX107;DOMAINS=Low_complexity_(Seg):Seg,PROSITE_profiles:PS50311,PROSITE_profiles:PS50326	F1M273_RAT	Uncharacterized protein [Source:UniProtKB/TrEMBL;Acc:F1M273]
3_26476954_GT/-	3	26476954	26476955	GT	-	5	0	5	0	0	0	0	0	0	0	0	0	0	5	0	0	2	0	0	6	5	0	0	0	6	0	0	ENSRNOG00000039016	ENSRNOT00000059665	FRAMESHIFT_CODING	153-154	153-154	51-52	-	-	HGVSc=ENSRNOT00000059665.1:c.153_154delGT;HGVSp=ENSRNOP00000056417.1:p.Cys52TyrfsX89;DOMAINS=Transmembrane_helices:Tmhmm,Low_complexity_(Seg):Seg,PROSITE_profiles:PS50311,PROSITE_profiles:PS50326	F1M273_RAT	Uncharacterized protein [Source:UniProtKB/TrEMBL;Acc:F1M273]
3_26476957_TA/-	3	26476957	26476958	TA	-	5	0	5	0	2	0	0	0	0	0	0	6	0	5	0	0	2	0	0	6	5	0	0	0	6	1	0	ENSRNOG00000039016	ENSRNOT00000059665	FRAMESHIFT_CODING	156-157	156-157	52-53	-	-	HGVSc=ENSRNOT00000059665.1:c.156_157delTA;HGVSp=ENSRNOP00000056417.1:p.Met53ValfsX88;DOMAINS=Transmembrane_helices:Tmhmm,Low_complexity_(Seg):Seg,PROSITE_profiles:PS50311,PROSITE_profiles:PS50326	F1M273_RAT	Uncharacterized protein [Source:UniProtKB/TrEMBL;Acc:F1M273]
3_26476962_GC/-	3	26476962	26476963	GC	-	5	0	2	0	0	0	0	0	0	0	0	6	0	5	0	0	0	0	0	6	5	0	0	0	6	1	0	ENSRNOG00000039016	ENSRNOT00000059665	FRAMESHIFT_CODING	161-162	161-162	54	-	-	HGVSc=ENSRNOT00000059665.1:c.161_162delGC;HGVSp=ENSRNOP00000056417.1:p.Ala57ValfsX84;DOMAINS=Transmembrane_helices:Tmhmm,Low_complexity_(Seg):Seg,PROSITE_profiles:PS50311,PROSITE_profiles:PS50326	F1M273_RAT	Uncharacterized protein [Source:UniProtKB/TrEMBL;Acc:F1M273]
3_26476972_GT/-	3	26476972	26476973	GT	-	5	0	0	0	2	0	0	2	0	0	0	6	0	5	2	0	1	0	0	6	5	0	0	0	6	2	0	ENSRNOG00000039016	ENSRNOT00000059665	FRAMESHIFT_CODING	171-172	171-172	57-58	-	-	HGVSc=ENSRNOT00000059665.1:c.171_172delGT;HGVSp=ENSRNOP00000056417.1:p.Val61AlafsX80;DOMAINS=Transmembrane_helices:Tmhmm,Low_complexity_(Seg):Seg,PROSITE_profiles:PS50311,PROSITE_profiles:PS50326	F1M273_RAT	Uncharacterized protein [Source:UniProtKB/TrEMBL;Acc:F1M273]
3_26476986_GT/-	3	26476986	26476987	GT	-	5	0	0	5	2	0	0	2	0	0	0	0	0	0	2	2	0	0	2	6	5	0	0	0	6	2	2	ENSRNOG00000039016	ENSRNOT00000059665	FRAMESHIFT_CODING	185-186	185-186	62	-	-	HGVSc=ENSRNOT00000059665.1:c.185_186delGT;HGVSp=ENSRNOP00000056417.1:p.Cys66ArgfsX75;DOMAINS=Transmembrane_helices:Tmhmm,Low_complexity_(Seg):Seg,PROSITE_profiles:PS50311,PROSITE_profiles:PS50326	F1M273_RAT	Uncharacterized protein [Source:UniProtKB/TrEMBL;Acc:F1M273]
3_26477007_CGTA/-	3	26477007	26477010	CGTA	-	5	2	0	5	2	0	0	2	0	0	0	0	0	6	0	2	2	0	5	0	5	0	0	6	6	2	2	ENSRNOG00000039016	ENSRNOT00000059665	FRAMESHIFT_CODING	206-209	206-209	69-70	-	-	HGVSc=ENSRNOT00000059665.1:c.206_209delCGTA;HGVSp=ENSRNOP00000056417.1:p.Ala69ValfsX177;DOMAINS=Transmembrane_helices:Tmhmm,Low_complexity_(Seg):Seg,PROSITE_profiles:PS50311,PROSITE_profiles:PS50326	F1M273_RAT	Uncharacterized protein [Source:UniProtKB/TrEMBL;Acc:F1M273]
3_26477011_TG/-	3	26477011	26477012	TG	-	5	5	0	5	0	0	0	0	0	0	0	2	0	5	2	0	0	0	5	0	5	0	6	0	6	2	0	ENSRNOG00000039016	ENSRNOT00000059665	FRAMESHIFT_CODING	210-211	210-211	70-71	-	-	HGVSc=ENSRNOT00000059665.1:c.210_211delTG;HGVSp=ENSRNOP00000056417.1:p.Ala75ValfsX66;DOMAINS=Transmembrane_helices:Tmhmm,Low_complexity_(Seg):Seg,PROSITE_profiles:PS50311,PROSITE_profiles:PS50326	F1M273_RAT	Uncharacterized protein [Source:UniProtKB/TrEMBL;Acc:F1M273]
3_26477048_GC/-	3	26477048	26477049	GC	-	5	0	0	5	0	5	0	0	0	0	0	2	0	5	5	0	0	0	6	0	5	0	0	5	6	6	2	ENSRNOG00000039016	ENSRNOT00000059665	FRAMESHIFT_CODING	247-248	247-248	83	-	-	HGVSc=ENSRNOT00000059665.1:c.247_248delGC;HGVSp=ENSRNOP00000056417.1:p.Ala83ValfsX58;DOMAINS=Transmembrane_helices:Tmhmm,Low_complexity_(Seg):Seg,PROSITE_profiles:PS50311,PROSITE_profiles:PS50326	F1M273_RAT	Uncharacterized protein [Source:UniProtKB/TrEMBL;Acc:F1M273]
3_26477050_-/GCGT	3	26477050	26477051	-	GCGT	5	0	0	5	0	5	0	5	0	0	0	1	0	5	5	2	0	0	0	0	5	0	0	5	6	0	2	ENSRNOG00000039016	ENSRNOT00000059665	FRAMESHIFT_CODING	248-249	248-249	83	-	-	HGVSc=ENSRNOT00000059665.1:c.248_249insGCGT;HGVSp=ENSRNOP00000056417.1:p.Cys84ArgfsX59;DOMAINS=Transmembrane_helices:Tmhmm,Low_complexity_(Seg):Seg,PROSITE_profiles:PS50311,PROSITE_profiles:PS50326	F1M273_RAT	Uncharacterized protein [Source:UniProtKB/TrEMBL;Acc:F1M273]
3_26477055_TGCA/-	3	26477055	26477058	TGCA	-	5	0	0	5	0	0	0	0	0	0	0	2	0	5	5	2	0	2	6	0	5	0	0	5	6	2	2	ENSRNOG00000039016	ENSRNOT00000059665	FRAMESHIFT_CODING	254-257	254-257	85-86	-	-	HGVSc=ENSRNOT00000059665.1:c.254_257delTGCA;HGVSp=ENSRNOP00000056417.1:p.His86CysfsX160;DOMAINS=Transmembrane_helices:Tmhmm,Low_complexity_(Seg):Seg,PROSITE_profiles:PS50311,PROSITE_profiles:PS50326	F1M273_RAT	Uncharacterized protein [Source:UniProtKB/TrEMBL;Acc:F1M273]
3_26477057_CA/-	3	26477057	26477058	CA	-	5	2	0	5	0	0	0	0	0	0	0	2	0	5	5	2	2	2	1	0	5	0	0	5	6	2	2	ENSRNOG00000039016	ENSRNOT00000059665	FRAMESHIFT_CODING	256-257	256-257	86	-	-	HGVSc=ENSRNOT00000059665.1:c.256_257delCA;HGVSp=ENSRNOP00000056417.1:p.His86CysfsX55;DOMAINS=Transmembrane_helices:Tmhmm,Low_complexity_(Seg):Seg,PROSITE_profiles:PS50311,PROSITE_profiles:PS50326	F1M273_RAT	Uncharacterized protein [Source:UniProtKB/TrEMBL;Acc:F1M273]
3_26477058_AT/-	3	26477058	26477059	AT	-	5	2	0	5	6	0	0	0	0	0	0	2	0	5	5	2	6	2	6	0	5	0	0	5	1	2	2	ENSRNOG00000039016	ENSRNOT00000059665	FRAMESHIFT_CODING	257-258	257-258	86	-	-	HGVSc=ENSRNOT00000059665.1:c.257_258delAT;HGVSp=ENSRNOP00000056417.1:p.His86ArgfsX55;DOMAINS=Transmembrane_helices:Tmhmm,Low_complexity_(Seg):Seg,PROSITE_profiles:PS50311,PROSITE_profiles:PS50326	F1M273_RAT	Uncharacterized protein [Source:UniProtKB/TrEMBL;Acc:F1M273]
3_26477064_GC/-	3	26477064	26477065	GC	-	5	2	0	5	0	0	5	0	0	0	0	0	0	5	5	2	6	2	6	0	5	0	0	5	6	0	2	ENSRNOG00000039016	ENSRNOT00000059665	FRAMESHIFT_CODING	263-264	263-264	88	-	-	HGVSc=ENSRNOT00000059665.1:c.263_264delGC;HGVSp=ENSRNOP00000056417.1:p.Val91AlafsX50;DOMAINS=Transmembrane_helices:Tmhmm,Low_complexity_(Seg):Seg,PROSITE_profiles:PS50311,PROSITE_profiles:PS50326	F1M273_RAT	Uncharacterized protein [Source:UniProtKB/TrEMBL;Acc:F1M273]
3_26477074_GC/-	3	26477074	26477075	GC	-	5	0	5	5	2	0	5	0	0	0	0	0	0	5	5	2	6	5	0	0	5	0	0	5	6	0	0	ENSRNOG00000039016	ENSRNOT00000059665	FRAMESHIFT_CODING	273-274	273-274	91-92	-	-	HGVSc=ENSRNOT00000059665.1:c.273_274delGC;HGVSp=ENSRNOP00000056417.1:p.Arg92CysfsX49;DOMAINS=Low_complexity_(Seg):Seg,PROSITE_profiles:PS50311,PROSITE_profiles:PS50326	F1M273_RAT	Uncharacterized protein [Source:UniProtKB/TrEMBL;Acc:F1M273]
3_26477084_-/GC	3	26477084	26477085	-	GC	5	0	0	5	2	2	5	5	0	0	0	0	0	0	5	2	0	5	0	0	5	0	0	5	6	2	2	ENSRNOG00000039016	ENSRNOT00000059665	FRAMESHIFT_CODING	282-283	282-283	94-95	-	-	HGVSc=ENSRNOT00000059665.1:c.282_283insGC;HGVSp=ENSRNOP00000056417.1:p.Val95AlafsX153;DOMAINS=Low_complexity_(Seg):Seg,PROSITE_profiles:PS50311,PROSITE_profiles:PS50326	F1M273_RAT	Uncharacterized protein [Source:UniProtKB/TrEMBL;Acc:F1M273]
3_26477092_GC/-	3	26477092	26477093	GC	-	5	0	0	5	0	0	5	2	0	0	0	6	0	0	5	2	6	5	0	0	5	0	0	5	0	0	2	ENSRNOG00000039016	ENSRNOT00000059665	FRAMESHIFT_CODING	291-292	291-292	97-98	-	-	HGVSc=ENSRNOT00000059665.1:c.291_292delGC;HGVSp=ENSRNOP00000056417.1:p.Cys100ArgfsX41;DOMAINS=Low_complexity_(Seg):Seg,PROSITE_profiles:PS50311,PROSITE_profiles:PS50326	F1M273_RAT	Uncharacterized protein [Source:UniProtKB/TrEMBL;Acc:F1M273]
3_26477096_GT/-	3	26477096	26477097	GT	-	5	0	0	5	2	0	5	2	0	0	0	6	0	0	5	2	6	5	1	0	5	0	0	5	6	0	0	ENSRNOG00000039016	ENSRNOT00000059665	FRAMESHIFT_CODING	295-296	295-296	99	-	-	HGVSc=ENSRNOT00000059665.1:c.295_296delGT;HGVSp=ENSRNOP00000056417.1:p.Cys100ArgfsX41;DOMAINS=Low_complexity_(Seg):Seg,PROSITE_profiles:PS50311,PROSITE_profiles:PS50326	F1M273_RAT	Uncharacterized protein [Source:UniProtKB/TrEMBL;Acc:F1M273]
3_26477100_GC/-	3	26477100	26477101	GC	-	5	0	0	5	2	0	5	2	0	0	0	2	0	0	5	2	6	5	0	2	5	0	0	5	6	0	2	ENSRNOG00000039016	ENSRNOT00000059665	FRAMESHIFT_CODING	299-300	299-300	100	-	-	HGVSc=ENSRNOT00000059665.1:c.299_300delGC;HGVSp=ENSRNOP00000056417.1:p.Ala101ValfsX40;DOMAINS=Low_complexity_(Seg):Seg,PROSITE_profiles:PS50311,PROSITE_profiles:PS50326	F1M273_RAT	Uncharacterized protein [Source:UniProtKB/TrEMBL;Acc:F1M273]
3_26477122_GTGT/-	3	26477122	26477125	GTGT	-	5	0	5	5	5	0	0	5	0	0	0	2	0	1	5	0	6	5	5	5	5	0	0	5	6	2	5	ENSRNOG00000039016	ENSRNOT00000059665	FRAMESHIFT_CODING	321-324	321-324	107-108	-	-	HGVSc=ENSRNOT00000059665.1:c.321_324delGTGT;HGVSp=ENSRNOP00000056417.1:p.Cys110ArgfsX136;DOMAINS=Low_complexity_(Seg):Seg,PROSITE_profiles:PS50311,PROSITE_profiles:PS50326	F1M273_RAT	Uncharacterized protein [Source:UniProtKB/TrEMBL;Acc:F1M273]
3_26477164_AT/-	3	26477164	26477165	AT	-	5	2	0	5	5	2	0	5	0	0	0	0	0	0	0	5	2	5	5	5	5	0	0	5	0	2	5	ENSRNOG00000039016	ENSRNOT00000059665	FRAMESHIFT_CODING	363-364	363-364	121-122	-	-	HGVSc=ENSRNOT00000059665.1:c.363_364delAT;HGVSp=ENSRNOP00000056417.1:p.Val123AlafsX18;DOMAINS=Low_complexity_(Seg):Seg,PROSITE_profiles:PS50311,PROSITE_profiles:PS50326	F1M273_RAT	Uncharacterized protein [Source:UniProtKB/TrEMBL;Acc:F1M273]
3_26477186_GT/-	3	26477186	26477187	GT	-	5	5	0	5	5	5	5	5	0	0	0	2	0	0	5	5	2	5	5	5	5	0	0	5	6	5	0	ENSRNOG00000039016	ENSRNOT00000059665	FRAMESHIFT_CODING	385-386	385-386	129	-	-	HGVSc=ENSRNOT00000059665.1:c.385_386delGT;HGVSp=ENSRNOP00000056417.1:p.Ala131ValfsX10;DOMAINS=Low_complexity_(Seg):Seg,PROSITE_profiles:PS50311,PROSITE_profiles:PS50326	F1M273_RAT	Uncharacterized protein [Source:UniProtKB/TrEMBL;Acc:F1M273]
3_26477214_GC/-	3	26477214	26477215	GC	-	5	5	0	5	0	5	5	0	0	0	0	5	0	5	5	5	5	6	5	5	5	0	0	5	5	0	2	ENSRNOG00000039016	ENSRNOT00000059665	FRAMESHIFT_CODING	413-414	413-414	138	-	-	HGVSc=ENSRNOT00000059665.1:c.413_414delGC;HGVSp=ENSRNOP00000056417.1:p.Ala139ValfsX2;DOMAINS=Low_complexity_(Seg):Seg,PROSITE_profiles:PS50311,PROSITE_profiles:PS50326	F1M273_RAT	Uncharacterized protein [Source:UniProtKB/TrEMBL;Acc:F1M273]
3_26477248_GTGT/-	3	26477248	26477251	GTGT	-	5	0	0	5	0	2	0	0	0	0	0	0	0	5	2	2	2	0	1	5	5	0	0	1	0	0	2	ENSRNOG00000039016	ENSRNOT00000059665	FRAMESHIFT_CODING	447-450	447-450	149-150	-	-	HGVSc=ENSRNOT00000059665.1:c.447_450delGTGT;HGVSp=ENSRNOP00000056417.1:p.Arg152CysfsX94;DOMAINS=Low_complexity_(Seg):Seg,PROSITE_profiles:PS50311,PROSITE_profiles:PS50326	F1M273_RAT	Uncharacterized protein [Source:UniProtKB/TrEMBL;Acc:F1M273]
3_26477276_-/GT	3	26477276	26477277	-	GT	1	2	5	5	6	0	2	2	0	0	0	0	0	0	2	2	1	2	5	6	5	0	0	1	2	6	2	ENSRNOG00000039016	ENSRNOT00000059665	FRAMESHIFT_CODING	474-475	474-475	158-159	-	-	HGVSc=ENSRNOT00000059665.1:c.474_475insGT;HGVSp=ENSRNOP00000056417.1:p.Val163AlafsX85;DOMAINS=Low_complexity_(Seg):Seg,PROSITE_profiles:PS50311,PROSITE_profiles:PS50326	F1M273_RAT	Uncharacterized protein [Source:UniProtKB/TrEMBL;Acc:F1M273]
3_26477304_GC/-	3	26477304	26477305	GC	-	6	2	0	1	5	2	0	2	0	0	0	0	0	5	2	0	0	0	5	6	5	0	0	0	0	2	2	ENSRNOG00000039016	ENSRNOT00000059665	FRAMESHIFT_CODING	503-504	503-504	168	-	-	HGVSc=ENSRNOT00000059665.1:c.503_504delGC;HGVSp=ENSRNOP00000056417.1:p.Ala169ValfsX19;DOMAINS=Low_complexity_(Seg):Seg,PROSITE_profiles:PS50311,PROSITE_profiles:PS50326	F1M273_RAT	Uncharacterized protein [Source:UniProtKB/TrEMBL;Acc:F1M273]
3_26478208_TG/-	3	26478208	26478209	TG	-	0	0	0	0	0	2	0	0	0	0	0	0	0	0	0	0	0	0	0	0	0	0	0	0	0	0	0	ENSRNOG00000039016	ENSRNOT00000059665	FRAMESHIFT_CODING	543-544	543-544	181-182	-	-	HGVSc=ENSRNOT00000059665.1:c.543_544delTG;HGVSp=ENSRNOP00000056417.1:p.Tyr187X;DOMAINS=PROSITE_profiles:PS50311,PROSITE_profiles:PS50326	F1M273_RAT	Uncharacterized protein [Source:UniProtKB/TrEMBL;Acc:F1M273]
3_26478387_-/GT	3	26478387	26478388	-	GT	2	0	0	2	2	0	5	2	0	0	0	2	0	2	2	2	2	2	2	2	2	0	0	2	2	2	2	ENSRNOG00000039016	ENSRNOT00000059665	FRAMESHIFT_CODING	721-722	721-722	241	-	-	HGVSc=ENSRNOT00000059665.1:c.721_722insGT;HGVSp=ENSRNOP00000056417.1:p.Cys245TyrfsX3;DOMAINS=PROSITE_profiles:PS50311	F1M273_RAT	Uncharacterized protein [Source:UniProtKB/TrEMBL;Acc:F1M273]
3_26478443_-/GT	3	26478443	26478444	-	GT	0	0	0	0	0	1	0	0	0	0	0	0	0	0	0	0	0	0	0	0	0	0	0	0	0	0	0	ENSRNOG00000039016	ENSRNOT00000059665	FRAMESHIFT_CODING	777-778	777-778	259-260	-	-	HGVSc=ENSRNOT00000059665.1:c.777_778insGT;HGVSp=ENSRNOP00000056417.1:p.Met264ValfsX28;DOMAINS=Transmembrane_helices:Tmhmm,PROSITE_profiles:PS50311	F1M273_RAT	Uncharacterized protein [Source:UniProtKB/TrEMBL;Acc:F1M273]
3_28436755_G/-	3	28436755	28436755	G	-	0	2	0	0	0	2	0	0	0	0	2	2	0	2	2	0	0	2	2	2	0	0	0	2	0	0	0	ENSRNOG00000031640	ENSRNOT00000049975	FRAMESHIFT_CODING	197	192	64	-	-	HGVSc=ENSRNOT00000049975.3:c.192delG;HGVSp=ENSRNOP00000045542.3:p.Met64IlefsX4	LOC690840	Uncharacterized protein [Source:UniProtKB/TrEMBL;Acc:D4ACK4]
3_31674192_AA/-	3	31674192	31674193	-	GGAG	0	0	0	0	0	0	0	0	0	0	0	0	0	0	0	6	1	0	0	6	0	0	1	0	0	0	6	ENSRNOG00000028112	ENSRNOT00000038906	FRAMESHIFT_CODING	1551-1552	1551-1552	517-518	-	-	HGVSc=ENSRNOT00000038906.2:c.1551_1552delAA;HGVSp=ENSRNOP00000030973.2:p.Lys518GlyfsX65;DOMAINS=Coiled-coils_(Ncoils):ncoils,Low_complexity_(Seg):Seg,PROSITE_profiles:PS50323,PROSITE_profiles:PS50318	LOC499796	LRRGT00012 (LOC499796), mRNA [Source:RefSeq DNA;Acc:NM_001047951]
3_31674193_-/GGAG	3	31674193	31674194	-	GGAG	0	0	0	0	0	0	0	0	0	0	0	0	0	0	0	6	1	0	0	6	0	0	1	0	0	0	6	ENSRNOG00000028112	ENSRNOT00000038906	FRAMESHIFT_CODING	1551-1552	1551-1552	517-518	-	-	HGVSc=ENSRNOT00000038906.2:c.1551_1552insGGAG;HGVSp=ENSRNOP00000030973.2:p.Lys518GlyfsX67;DOMAINS=Coiled-coils_(Ncoils):ncoils,Low_complexity_(Seg):Seg,PROSITE_profiles:PS50323,PROSITE_profiles:PS50318	LOC499796	LRRGT00012 (LOC499796), mRNA [Source:RefSeq DNA;Acc:NM_001047951]
3_31674196_-/A	3	31674196	31674197	-	A	2	0	0	2	2	0	0	2	0	0	2	0	0	0	2	6	2	0	0	0	2	2	2	2	6	2	2	ENSRNOG00000028112	ENSRNOT00000038906	FRAMESHIFT_CODING	1554-1555	1554-1555	518-519	-	-	HGVSc=ENSRNOT00000038906.2:c.1554_1555insA;HGVSp=ENSRNOP00000030973.2:p.Glu519ArgfsX65;DOMAINS=Coiled-coils_(Ncoils):ncoils,Low_complexity_(Seg):Seg,PROSITE_profiles:PS50323,PROSITE_profiles:PS50318	LOC499796	LRRGT00012 (LOC499796), mRNA [Source:RefSeq DNA;Acc:NM_001047951]
3_31674197_-/A	3	31674197	31674198	-	A	2	0	0	2	2	2	0	2	0	0	2	0	0	0	2	6	2	0	0	0	2	2	2	2	6	2	2	ENSRNOG00000028112	ENSRNOT00000038906	FRAMESHIFT_CODING	1555-1556	1555-1556	519	-	-	HGVSc=ENSRNOT00000038906.2:c.1555_1556insA;HGVSp=ENSRNOP00000030973.2:p.Glu520ArgfsX64;DOMAINS=Coiled-coils_(Ncoils):ncoils,Low_complexity_(Seg):Seg,PROSITE_profiles:PS50323,PROSITE_profiles:PS50318	LOC499796	LRRGT00012 (LOC499796), mRNA [Source:RefSeq DNA;Acc:NM_001047951]
3_31674204_-/C	3	31674204	31674205	-	C	0	0	0	0	0	0	0	0	0	0	0	0	0	0	0	6	1	0	0	6	0	0	1	0	0	0	0	ENSRNOG00000028112	ENSRNOT00000038906	FRAMESHIFT_CODING	1562-1563	1562-1563	521	-	-	HGVSc=ENSRNOT00000038906.2:c.1562_1563insC;HGVSp=ENSRNOP00000030973.2:p.Arg524LysfsX60;DOMAINS=Low_complexity_(Seg):Seg,PROSITE_profiles:PS50323,PROSITE_profiles:PS50318	LOC499796	LRRGT00012 (LOC499796), mRNA [Source:RefSeq DNA;Acc:NM_001047951]
3_31674206_AG/-	3	31674206	31674207	AG	-	0	0	0	0	0	0	0	0	0	6	0	0	0	6	0	0	0	0	0	1	0	0	0	0	0	0	0	ENSRNOG00000028112	ENSRNOT00000038906	FRAMESHIFT_CODING	1565-1566	1565-1566	522	-	-	HGVSc=ENSRNOT00000038906.2:c.1565_1566delAG;HGVSp=ENSRNOP00000030973.2:p.Lys522ArgfsX61;DOMAINS=Low_complexity_(Seg):Seg,PROSITE_profiles:PS50323,PROSITE_profiles:PS50318	LOC499796	LRRGT00012 (LOC499796), mRNA [Source:RefSeq DNA;Acc:NM_001047951]
3_31674209_-/A	3	31674209	31674210	-	A	6	0	0	0	0	2	0	0	0	0	0	0	0	0	0	1	1	0	0	6	0	0	1	0	0	0	0	ENSRNOG00000028112	ENSRNOT00000038906	FRAMESHIFT_CODING	1567-1568	1567-1568	523	-	-	HGVSc=ENSRNOT00000038906.2:c.1567_1568insA;HGVSp=ENSRNOP00000030973.2:p.Gly523GlufsX61;DOMAINS=Low_complexity_(Seg):Seg,PROSITE_profiles:PS50323,PROSITE_profiles:PS50318	LOC499796	LRRGT00012 (LOC499796), mRNA [Source:RefSeq DNA;Acc:NM_001047951]
3_31674278_GA/-	3	31674278	31674279	-	A	2	0	5	2	2	0	0	2	0	0	2	0	2	0	0	6	6	0	0	0	2	0	6	2	0	2	0	ENSRNOG00000028112	ENSRNOT00000038906	FRAMESHIFT_CODING	1637-1638	1637-1638	546	-	-	HGVSc=ENSRNOT00000038906.2:c.1637_1638delGA;HGVSp=ENSRNOP00000030973.2:p.Gly546GlufsX37;DOMAINS=Low_complexity_(Seg):Seg,PROSITE_profiles:PS50323,PROSITE_profiles:PS50318	LOC499796	LRRGT00012 (LOC499796), mRNA [Source:RefSeq DNA;Acc:NM_001047951]
3_31674279_-/A	3	31674279	31674280	-	A	2	0	5	2	2	0	0	2	0	0	2	0	2	0	0	6	6	0	0	0	2	0	6	2	0	2	0	ENSRNOG00000028112	ENSRNOT00000038906	FRAMESHIFT_CODING	1637-1638	1637-1638	546	-	-	HGVSc=ENSRNOT00000038906.2:c.1637_1638insA;HGVSp=ENSRNOP00000030973.2:p.Arg547LysfsX37;DOMAINS=Low_complexity_(Seg):Seg,PROSITE_profiles:PS50323,PROSITE_profiles:PS50318	LOC499796	LRRGT00012 (LOC499796), mRNA [Source:RefSeq DNA;Acc:NM_001047951]
3_31674293_-/G	3	31674293	31674294	-	G	2	0	0	2	2	0	6	2	0	0	2	0	0	0	2	6	6	0	0	0	2	2	0	2	2	2	1	ENSRNOG00000028112	ENSRNOT00000038906	FRAMESHIFT_CODING	1651-1652	1651-1652	551	-	-	HGVSc=ENSRNOT00000038906.2:c.1651_1652insG;HGVSp=ENSRNOP00000030973.2:p.Lys552GlufsX32;DOMAINS=Low_complexity_(Seg):Seg,PROSITE_profiles:PS50323,PROSITE_profiles:PS50318	LOC499796	LRRGT00012 (LOC499796), mRNA [Source:RefSeq DNA;Acc:NM_001047951]
3_34338234_CGAGCAGGTGAGC/-	3	34338234	34338246	CGAGCAGGTGAGC	-	2	0	0	0	5	2	6	0	0	5	5	0	0	5	0	2	5	0	0	5	0	0	2	0	6	0	5	ENSRNOG00000029793	ENSRNOT00000049144	FRAMESHIFT_CODING	144-156	144-156	48-52	-	-	HGVSc=ENSRNOT00000049144.3:c.144_156delCGAGCAGGTGAGC;HGVSp=ENSRNOP00000041925.3:p.Glu49GlyfsX6;DOMAINS=Pfam_domain:PF00013,Superfamily_domain:54791,SMART_domain:SM00322	RGD1564306	Uncharacterized protein [Source:UniProtKB/TrEMBL;Acc:F1LVJ7]
3_39045476_-/TAACT	3	39045476	39045477	-	TAACT	2	2	0	0	0	0	0	2	0	0	0	0	0	0	0	0	2	2	2	2	0	0	0	2	0	2	2	ENSRNOG00000033824	ENSRNOT00000044419	SPLICE_SITE,FRAMESHIFT_CODING	370-371	370-371	124	-	-	HGVSc=ENSRNOT00000044419.2:c.370_371insTAACT;HGVSp=ENSRNOP00000043749.2:p.Met124IlefsX6;DOMAINS=Pfam_domain:PF01266,Superfamily_domain:51905	Gpd2	Glycerol-3-phosphate dehydrogenase, mitochondrial [Source:UniProtKB/Swiss-Prot;Acc:P35571]
3_39045476_-/TAACT	3	39045476	39045477	-	TAACT	2	2	0	0	0	0	0	2	0	0	0	0	0	0	0	0	2	2	2	2	0	0	0	2	0	2	2	ENSRNOG00000033824	ENSRNOT00000042944	SPLICE_SITE,FRAMESHIFT_CODING	370-371	370-371	124	-	-	HGVSc=ENSRNOT00000042944.2:c.370_371insTAACT;HGVSp=ENSRNOP00000045242.2:p.Met124IlefsX6;DOMAINS=Pfam_domain:PF01266,Superfamily_domain:51905	Gpd2	Glycerol-3-phosphate dehydrogenase, mitochondrial [Source:UniProtKB/Swiss-Prot;Acc:P35571]
3_40431787_-/C	3	40431787	40431788	-	C	0	0	0	0	0	0	0	0	0	0	2	2	2	0	0	2	0	2	2	2	0	0	0	0	0	0	0	ENSRNOG00000033635	ENSRNOT00000049603	FRAMESHIFT_CODING	967-968	967-968	323	-	-	HGVSc=ENSRNOT00000049603.3:c.967_968insC;HGVSp=ENSRNOP00000041341.3:p.Arg326Lys;DOMAINS=Superfamily_domain:51735,PIRSF_domain:PIRSF000149	D3ZQC7_RAT	Glyceraldehyde-3-phosphate dehydrogenase [Source:UniProtKB/TrEMBL;Acc:D3ZQC7]
3_50650497_TG/-	3	50650497	50650498	TG	-	0	2	0	2	2	1	0	0	0	2	2	2	2	0	2	0	0	0	2	0	2	0	2	2	2	2	2	ENSRNOG00000038535	ENSRNOT00000058781	FRAMESHIFT_CODING	318-319	318-319	106-107	-	-	HGVSc=ENSRNOT00000058781.1:c.318_319delTG;HGVSp=ENSRNOP00000055575.1:p.Asp106GlufsX2;DOMAINS=Low_complexity_(Seg):Seg,PROSITE_profiles:PS50312	F1LTI4_RAT	Uncharacterized protein [Source:UniProtKB/TrEMBL;Acc:F1LTI4]
3_50913628_T/-	3	50913628	50913628	T	-	2	2	0	2	2	2	0	2	2	2	0	0	0	2	2	2	2	2	2	2	2	2	2	2	2	2	2	ENSRNOG00000024655	ENSRNOT00000033258	SPLICE_SITE,FRAMESHIFT_CODING	289	289	97	-	-	HGVSc=ENSRNOT00000033258.4:c.289delT;HGVSp=ENSRNOP00000034244.4:p.Phe97LeufsX23;DOMAINS=Pfam_domain:PF01873,Superfamily_domain:100966,SMART_domain:SM00653	D3ZP77_RAT	Uncharacterized protein [Source:UniProtKB/TrEMBL;Acc:D3ZP77]
3_51836653_GC/-	3	51836653	51836654	GC	-	0	6	5	0	0	0	0	0	6	6	0	0	0	0	0	0	0	0	6	0	0	0	0	2	0	0	6	ENSRNOG00000042130	ENSRNOT00000067048	FRAMESHIFT_CODING	171-172	171-172	57-58	-	-	HGVSc=ENSRNOT00000067048.1:c.171_172delGC;HGVSp=ENSRNOP00000061640.1:p.Gln58Thr;DOMAINS=Coiled-coils_(Ncoils):ncoils,Low_complexity_(Seg):Seg,PROSITE_profiles:PS50322	F1M3W1_RAT	Uncharacterized protein [Source:UniProtKB/TrEMBL;Acc:F1M3W1]
3_48284282_-/GGCAAGGCCAAGTTCTTGGTCCC	3	48284282	48284283	-	GGCAAGGCCAAGTTCTTGGTCCC	2	2	6	2	2	2	2	2	2	2	2	2	2	2	2	2	2	2	2	2	2	2	2	2	2	2	2	ENSRNOG00000005989	ENSRNOT00000008026	SPLICE_SITE,FRAMESHIFT_CODING	2550-2551	2550-2551	850-851	-	-	HGVSc=ENSRNOT00000008026.4:c.2550_2551insGGGACCAAGAACTTGGCCTTGCC;HGVSp=ENSRNOP00000008026.4:p.Asn851GlyfsX34;DOMAINS=Pfam_domain:PF00520,Superfamily_domain:81324	SCN1A_RAT	Sodium channel protein type 1 subunit alpha [Source:UniProtKB/Swiss-Prot;Acc:P04774]
3_48863540_C/-	3	48863540	48863540	C	-	0	0	0	0	0	0	0	0	0	0	0	0	0	1	0	0	2	0	0	0	2	2	2	0	0	0	0	ENSRNOG00000007605	ENSRNOT00000009988	FRAMESHIFT_CODING	195	195	65	-	-	HGVSc=ENSRNOT00000009988.2:c.195delG;HGVSp=ENSRNOP00000009988.1:p.Ile66SerfsX4;DOMAINS=Pfam_domain:PF07650,Superfamily_domain:54814,SMART_domain:SM00322,PROSITE_profiles:PS50823,TIGRFAM_domain:TIGR01008	D3ZVH2_RAT	Uncharacterized protein [Source:UniProtKB/TrEMBL;Acc:D3ZVH2]
3_53125471_G/-	3	53125471	53125471	G	-	0	0	0	0	0	0	0	2	0	0	0	0	0	0	0	0	0	0	0	0	0	0	0	0	0	0	0	ENSRNOG00000023181	ENSRNOT00000032528	FRAMESHIFT_CODING	97	97	33	-	-	HGVSc=ENSRNOT00000032528.2:c.97delC;HGVSp=ENSRNOP00000055334.1:p.Leu33SerfsX60;DOMAINS=Pfam_domain:PF00827,Superfamily_domain:54189	RGD1565767	Ribosomal protein L15 [Source:UniProtKB/TrEMBL;Acc:D3ZF52]
3_53315413_TG/-	3	53315413	53315414	TG	-	0	0	5	0	0	0	0	0	0	0	0	0	0	0	0	0	0	2	0	2	5	0	0	0	0	2	0	ENSRNOG00000009403	ENSRNOT00000031463	FRAMESHIFT_CODING	313-314	313-314	105	-	-	HGVSc=ENSRNOT00000031463.3:c.313_314delTG;HGVSp=ENSRNOP00000031374.3:p.Cys107TrpfsX6	DCA17_RAT	DDB1- and CUL4-associated factor 17 [Source:UniProtKB/Swiss-Prot;Acc:B1H299]
3_53315413_TG/-	3	53315413	53315414	TG	-	0	0	5	0	0	0	0	0	0	0	0	0	0	0	0	0	0	2	0	2	5	0	0	0	0	2	0	ENSRNOG00000009403	ENSRNOT00000012513	FRAMESHIFT_CODING	355-356	355-356	119	-	-	HGVSc=ENSRNOT00000012513.4:c.355_356delTG;HGVSp=ENSRNOP00000012513.4:p.Cys121TrpfsX6	DCA17_RAT	DDB1- and CUL4-associated factor 17 [Source:UniProtKB/Swiss-Prot;Acc:B1H299]
3_53315413_TG/-	3	53315413	53315414	TG	-	0	0	5	0	0	0	0	0	0	0	0	0	0	0	0	0	0	2	0	2	5	0	0	0	0	2	0	ENSRNOG00000009403	ENSRNOT00000012721	FRAMESHIFT_CODING	499-500	313-314	105	-	-	HGVSc=ENSRNOT00000012721.5:c.313_314delTG;HGVSp=ENSRNOP00000012721.5:p.Cys107TrpfsX6	DCA17_RAT	DDB1- and CUL4-associated factor 17 [Source:UniProtKB/Swiss-Prot;Acc:B1H299]
3_53683069_-/T	3	53683069	53683070	-	T	0	1	0	0	0	0	2	2	0	0	0	0	0	0	2	2	2	0	0	0	0	0	0	2	2	0	2	ENSRNOG00000029498	ENSRNOT00000048356	FRAMESHIFT_CODING	350-351	350-351	117	-	-	HGVSc=ENSRNOT00000048356.3:c.350dupA;HGVSp=ENSRNOP00000042567.3:p.Glu118GlyfsX27	RGD1566270	Uncharacterized protein [Source:UniProtKB/TrEMBL;Acc:D4A4G7]
3_57029111_-/A	3	57029111	57029112	-	A	0	2	0	5	0	5	0	0	2	5	0	0	0	2	0	0	0	0	2	0	5	0	0	5	0	5	5	ENSRNOG00000038247	ENSRNOT00000058227	FRAMESHIFT_CODING	92-93	91-92	31	-	-	HGVSc=ENSRNOT00000058227.1:c.91_92insT;HGVSp=ENSRNOP00000055027.1:p.Gly31Val;DOMAINS=Low_complexity_(Seg):Seg,PROSITE_profiles:PS50315	F1LWA6_RAT	Uncharacterized protein [Source:UniProtKB/TrEMBL;Acc:F1LWA6]
3_59091809_-/AG	3	59091809	59091810	-	AG	0	1	2	0	0	0	6	2	6	2	6	1	1	2	2	1	0	0	0	0	2	2	5	2	6	0	0	ENSRNOG00000024474	ENSRNOT00000041075	FRAMESHIFT_CODING	702-703	702-703	234-235	-	-	HGVSc=ENSRNOT00000041075.2:c.702_703insAG;HGVSp=ENSRNOP00000043155.2:p.Asp236Glu;DOMAINS=Low_complexity_(Seg):Seg,PROSITE_profiles:PS50313	D3ZEQ3_RAT	Uncharacterized protein [Source:UniProtKB/TrEMBL;Acc:D3ZEQ3]
3_59091815_AG/-	3	59091815	59091816	AG	-	0	6	0	0	2	0	0	0	6	0	0	1	1	1	0	6	2	0	0	0	0	0	5	0	0	0	0	ENSRNOG00000024474	ENSRNOT00000041075	FRAMESHIFT_CODING	709-710	709-710	237	-	-	HGVSc=ENSRNOT00000041075.2:c.709_710delAG;HGVSp=ENSRNOP00000043155.2:p.Glu238Asp;DOMAINS=Low_complexity_(Seg):Seg,PROSITE_profiles:PS50313	D3ZEQ3_RAT	Uncharacterized protein [Source:UniProtKB/TrEMBL;Acc:D3ZEQ3]
3_59091837_ACAC/-	3	59091837	59091840	ACAC	-	0	0	0	0	0	0	0	0	0	0	0	0	0	0	0	0	0	6	6	0	0	0	5	0	1	6	6	ENSRNOG00000024474	ENSRNOT00000041075	FRAMESHIFT_CODING	731-734	731-734	244-245	-	-	HGVSc=ENSRNOT00000041075.2:c.731_734delACAC;HGVSp=ENSRNOP00000043155.2:p.Asp244;DOMAINS=Low_complexity_(Seg):Seg	D3ZEQ3_RAT	Uncharacterized protein [Source:UniProtKB/TrEMBL;Acc:D3ZEQ3]
3_59356206_-/CG	3	59356206	59356207	-	CG	0	5	0	0	0	0	6	0	0	6	6	6	0	0	0	0	0	6	0	0	0	0	0	6	0	0	1	ENSRNOG00000038165	ENSRNOT00000058093	FRAMESHIFT_CODING	870-871	712-713	238	-	-	HGVSc=ENSRNOT00000058093.2:c.712_713insCG;HGVSp=ENSRNOP00000054901.2:p.Arg238ThrfsX22;DOMAINS=Low_complexity_(Seg):Seg	D3ZSE6_RAT	Uncharacterized protein [Source:UniProtKB/TrEMBL;Acc:D3ZSE6]
3_59366724_-/A	3	59366724	59366725	-	A	0	2	0	0	0	0	0	0	2	2	2	2	2	2	2	0	0	0	0	0	2	2	2	2	0	0	0	ENSRNOG00000030915	ENSRNOT00000050135	FRAMESHIFT_CODING	99-100	97-98	33	-	-	HGVSc=ENSRNOT00000050135.2:c.97_98insA;HGVSp=ENSRNOP00000041249.2:p.Glu34Gly;DOMAINS=Coiled-coils_(Ncoils):ncoils,Low_complexity_(Seg):Seg,PROSITE_profiles:PS50313	F1LY53_RAT	Uncharacterized protein [Source:UniProtKB/TrEMBL;Acc:F1LY53]
3_59366726_-/AA	3	59366726	59366727	-	AA	0	2	0	0	0	0	0	0	2	2	2	2	2	2	2	0	0	0	0	0	2	2	2	2	0	0	0	ENSRNOG00000030915	ENSRNOT00000050135	FRAMESHIFT_CODING	101-102	99-100	33-34	-	-	HGVSc=ENSRNOT00000050135.2:c.99_100insAA;HGVSp=ENSRNOP00000041249.2:p.Glu34Lys;DOMAINS=Coiled-coils_(Ncoils):ncoils,Low_complexity_(Seg):Seg,PROSITE_profiles:PS50313	F1LY53_RAT	Uncharacterized protein [Source:UniProtKB/TrEMBL;Acc:F1LY53]
3_59555218_A/-	3	59555218	59555218	A	-	1	0	0	0	6	0	6	6	1	0	6	0	6	6	1	2	0	6	0	0	0	0	0	0	0	6	0	ENSRNOG00000030915	ENSRNOT00000050135	FRAMESHIFT_CODING	133	131	44	-	-	HGVSc=ENSRNOT00000050135.2:c.131delA;HGVSp=ENSRNOP00000041249.2:p.Glu44Gly;DOMAINS=Coiled-coils_(Ncoils):ncoils,Low_complexity_(Seg):Seg,PROSITE_profiles:PS50313	F1LY53_RAT	Uncharacterized protein [Source:UniProtKB/TrEMBL;Acc:F1LY53]
3_59555247_GA/-	3	59555247	59555248	GA	-	6	6	0	1	6	0	0	0	6	1	6	6	6	6	6	6	0	6	6	0	6	6	6	0	6	6	0	ENSRNOG00000030915	ENSRNOT00000050135	FRAMESHIFT_CODING	162-163	160-161	54	-	-	HGVSc=ENSRNOT00000050135.2:c.160_161delGA;HGVSp=ENSRNOP00000041249.2:p.Glu54;DOMAINS=Low_complexity_(Seg):Seg,PROSITE_profiles:PS50313	F1LY53_RAT	Uncharacterized protein [Source:UniProtKB/TrEMBL;Acc:F1LY53]
3_60975364_-/A	3	60975364	60975365	-	A	2	0	0	0	0	0	0	0	0	0	0	0	2	0	2	0	0	0	0	0	0	2	0	0	0	0	6	ENSRNOG00000038054	ENSRNOT00000057905	FRAMESHIFT_CODING	1029-1030	1029-1030	343-344	-	-	HGVSc=ENSRNOT00000057905.1:c.1029_1030insT;HGVSp=ENSRNOP00000054714.1:p.His344Ser	F1M5E6_RAT	Uncharacterized protein [Source:UniProtKB/TrEMBL;Acc:F1M5E6]
3_60975372_A/-	3	60975372	60975372	A	-	2	0	6	0	0	0	0	0	0	0	0	0	2	0	2	0	0	0	0	0	0	2	0	0	0	0	0	ENSRNOG00000038054	ENSRNOT00000057905	FRAMESHIFT_CODING	1021	1021	341	-	-	HGVSc=ENSRNOT00000057905.1:c.1021delT;HGVSp=ENSRNOP00000054714.1:p.Ser341His	F1M5E6_RAT	Uncharacterized protein [Source:UniProtKB/TrEMBL;Acc:F1M5E6]
3_60975855_CAGCGTGA/-	3	60975855	60975862	CAGCGTGA	-	5	5	0	5	0	0	0	0	0	5	0	0	2	0	6	0	0	0	0	0	0	5	0	5	0	0	5	ENSRNOG00000038054	ENSRNOT00000057905	FRAMESHIFT_CODING	531-538	531-538	177-180	-	-	HGVSc=ENSRNOT00000057905.1:c.531_538delTCACGCTG;HGVSp=ENSRNOP00000054714.1:p.Ala179His;DOMAINS=Superfamily_domain:48695,Low_complexity_(Seg):Seg,PROSITE_profiles:PS50316,PROSITE_patterns:PS00028	F1M5E6_RAT	Uncharacterized protein [Source:UniProtKB/TrEMBL;Acc:F1M5E6]
3_60976272_-/GT	3	60976272	60976273	-	GT	0	0	0	0	0	0	0	0	0	0	6	6	6	6	0	0	6	0	0	0	0	0	6	0	0	0	1	ENSRNOG00000038054	ENSRNOT00000057905	FRAMESHIFT_CODING	246-247	246-247	82-83	-	-	HGVSc=ENSRNOT00000057905.1:c.245_246dupAC;HGVSp=ENSRNOP00000054714.1:p.Cys83Thr;DOMAINS=Low_complexity_(Seg):Seg,PROSITE_profiles:PS50316	F1M5E6_RAT	Uncharacterized protein [Source:UniProtKB/TrEMBL;Acc:F1M5E6]
3_60976300_TGGCAGTG/-	3	60976300	60976307	TGGCAGTG	-	6	0	0	0	0	1	0	0	0	0	6	6	6	6	1	1	6	0	0	0	0	0	6	0	0	0	0	ENSRNOG00000038054	ENSRNOT00000057905	FRAMESHIFT_CODING	211-218	211-218	71-73	-	-	HGVSc=ENSRNOT00000057905.1:c.211_218delCACTGCCA;HGVSp=ENSRNOP00000054714.1:p.His71Ser;DOMAINS=Low_complexity_(Seg):Seg,PROSITE_profiles:PS50316,Prints_domain:PR00308	F1M5E6_RAT	Uncharacterized protein [Source:UniProtKB/TrEMBL;Acc:F1M5E6]
3_60976346_CAGTGTGA/-	3	60976346	60976353	CAGTGTGA	-	0	0	0	0	0	0	0	0	0	2	0	0	0	6	6	6	0	0	0	0	0	0	6	0	0	0	0	ENSRNOG00000038054	ENSRNOT00000057905	FRAMESHIFT_CODING	165-172	165-172	55-58	-	-	HGVSc=ENSRNOT00000057905.1:c.165_172delTCACACTG;HGVSp=ENSRNOP00000054714.1:p.Thr57His;DOMAINS=Low_complexity_(Seg):Seg,Prints_domain:PR00308	F1M5E6_RAT	Uncharacterized protein [Source:UniProtKB/TrEMBL;Acc:F1M5E6]
3_68846837_-/A	3	68846837	68846838	-	A	0	0	0	0	2	2	2	2	2	2	2	2	0	2	0	2	0	0	0	0	0	0	0	2	0	0	0	ENSRNOG00000028977	ENSRNOT00000048949	FRAMESHIFT_CODING	264-265	264-265	88-89	-	-	HGVSc=ENSRNOT00000048949.1:c.264_265insA;HGVSp=ENSRNOP00000039217.1:p.Ile92AspfsX20;DOMAINS=Pfam_domain:PF00001,Superfamily_domain:81321,PROSITE_profiles:PS50262	Olr446	olfactory receptor Olr446 [Source:RefSeq peptide;Acc:NP_001001050]
3_69137851_G/-	3	69137851	69137851	G	-	0	0	0	0	2	2	2	2	0	2	2	2	2	2	2	2	0	2	0	2	0	0	0	0	2	2	2	ENSRNOG00000009644	ENSRNOT00000012777	FRAMESHIFT_CODING	705	705	235	-	-	HGVSc=ENSRNOT00000012777.2:c.705delG;HGVSp=ENSRNOP00000012777.2:p.Ala237ProfsX9;DOMAINS=Pfam_domain:PF00001,Superfamily_domain:81321,PROSITE_profiles:PS50262	Olr466	olfactory receptor Olr466 [Source:RefSeq peptide;Acc:NP_001000298]
3_69309450_T/-	3	69309450	69309450	T	-	0	0	0	0	2	0	2	0	2	2	2	2	0	2	0	2	0	2	2	2	0	0	0	0	6	2	0	ENSRNOG00000009706	ENSRNOT00000012872	FRAMESHIFT_CODING	700	700	234	-	-	HGVSc=ENSRNOT00000012872.4:c.700delA;HGVSp=ENSRNOP00000012872.4:p.Arg234GlufsX12;DOMAINS=Pfam_domain:PF00001,Superfamily_domain:81321,PROSITE_profiles:PS50262	Olr479	olfactory receptor Olr479 [Source:RefSeq peptide;Acc:NP_001000305]
3_69541096_-/G	3	69541096	69541097	-	G	0	2	0	0	0	0	0	0	0	0	0	0	0	6	2	0	0	0	0	0	0	2	0	0	2	0	2	ENSRNOG00000033920	ENSRNOT00000047131	FRAMESHIFT_CODING	20-21	20-21	7	-	-	HGVSc=ENSRNOT00000047131.1:c.20_21insC;HGVSp=ENSRNOP00000049344.1:p.Glu7AspfsX5;DOMAINS=Superfamily_domain:81321	Olr496	olfactory receptor Olr496 [Source:RefSeq peptide;Acc:NP_001000681]
3_69622734_-/ACATATTTTACATATATTT	3	69622734	69622735	-	ACATATTTTACATATATTT	0	0	0	0	0	2	0	1	0	0	0	0	0	0	0	0	0	2	2	2	0	0	0	2	0	2	0	ENSRNOG00000030090	ENSRNOT00000045921	FRAMESHIFT_CODING	899-900	899-900	300	-	-	HGVSc=ENSRNOT00000045921.1:c.899_900insAAATATATGTAAAATATGT;HGVSp=ENSRNOP00000040898.1:p.Leu301AsnfsX8;DOMAINS=Superfamily_domain:81321	Olr502	olfactory receptor Olr502 [Source:RefSeq peptide;Acc:NP_001000311]
3_69648680_G/-	3	69648680	69648680	G	-	0	0	0	0	0	2	0	2	0	0	0	0	0	0	0	0	0	2	2	2	0	0	0	2	0	2	0	ENSRNOG00000032358	ENSRNOT00000048796	FRAMESHIFT_CODING	939	939	313	-	-	HGVSc=ENSRNOT00000048796.1:c.939delC;HGVSp=ENSRNOP00000044810.1:p.X314extX	Olr505	olfactory receptor Olr505 [Source:RefSeq peptide;Acc:NP_001000679]
3_69804164_ACTAGTAGCCAACACTTCTTCTGTG/-	3	69804164	69804188	ACTAGTAGCCAACACTTCTTCTGTG	-	2	0	0	0	2	0	0	0	2	2	2	2	2	2	0	2	0	0	0	0	2	0	2	0	0	0	0	ENSRNOG00000034036	ENSRNOT00000049653	FRAMESHIFT_CODING	410-434	410-434	137-145	-	-	HGVSc=ENSRNOT00000049653.1:c.410_434delCACAGAAGAAGTGTTGGCTACTAGT;HGVSp=ENSRNOP00000050747.1:p.Ser137TrpfsX17;DOMAINS=Pfam_domain:PF00001,Superfamily_domain:81321,Transmembrane_helices:Tmhmm,Prints_domain:PR00245,PROSITE_profiles:PS50262	Olr513	olfactory receptor Olr513 [Source:RefSeq peptide;Acc:NP_001000313]
3_70217348_T/-	3	70217348	70217348	T	-	0	2	0	0	0	0	0	0	0	0	0	0	0	0	2	0	0	0	0	0	0	0	6	0	0	0	0	ENSRNOG00000030617	ENSRNOT00000045439	FRAMESHIFT_CODING	528	528	176	-	-	HGVSc=ENSRNOT00000045439.1:c.528delT;HGVSp=ENSRNOP00000043143.1:p.Cys179ValfsX7;DOMAINS=Pfam_domain:PF00001,Superfamily_domain:81321,PROSITE_profiles:PS50262,Prints_domain:PR00245	Olr526	olfactory receptor Olr526 [Source:RefSeq peptide;Acc:NP_001001375]
3_70397183_A/-	3	70397183	70397183	A	-	2	0	0	0	2	0	2	0	2	2	2	2	2	2	0	2	0	0	0	0	2	0	2	0	0	0	0	ENSRNOG00000043454	ENSRNOT00000065152	FRAMESHIFT_CODING	803	803	268	-	-	HGVSc=ENSRNOT00000065152.1:c.803delT;HGVSp=ENSRNOP00000059283.1:p.Leu268TrpfsX14;DOMAINS=Pfam_domain:PF00001,Superfamily_domain:81321,PROSITE_profiles:PS50262	Olr535	olfactory receptor Olr535 [Source:RefSeq peptide;Acc:NP_001000672]
3_70512960_CA/-	3	70512960	70512961	CA	-	0	0	0	0	0	0	0	0	0	0	0	0	0	0	0	0	0	0	0	0	0	0	0	2	0	0	0	ENSRNOG00000030663	ENSRNOT00000041127	FRAMESHIFT_CODING	129-130	129-130	43-44	-	-	HGVSc=ENSRNOT00000041127.3:c.129_130delTG;HGVSp=ENSRNOP00000041315.3:p.Cys43TrpfsX21;DOMAINS=Pfam_domain:PF00001,Superfamily_domain:81321,Transmembrane_helices:Tmhmm,Prints_domain:PR00237,PROSITE_profiles:PS50262	Olr541	olfactory receptor Olr541 [Source:RefSeq peptide;Acc:NP_001000565]
3_70648032_G/-	3	70648032	70648032	G	-	0	0	0	0	0	0	0	0	0	0	0	0	0	0	0	0	0	0	0	0	0	2	0	0	2	0	2	ENSRNOG00000034276	ENSRNOT00000042463	FRAMESHIFT_CODING	839	839	280	-	-	HGVSc=ENSRNOT00000042463.1:c.839delC;HGVSp=ENSRNOP00000043504.1:p.Thr280LysfsX19;DOMAINS=Pfam_domain:PF00001,Superfamily_domain:81321,PROSITE_profiles:PS50262	Olr545	olfactory receptor Olr545 [Source:RefSeq peptide;Acc:NP_001001053]
3_70842571_CT/-	3	70842571	70842572	CT	-	0	0	0	0	0	2	0	2	0	0	0	0	0	0	0	0	0	0	0	0	0	0	0	0	0	0	0	ENSRNOG00000032547	ENSRNOT00000046688	FRAMESHIFT_CODING	301-302	301-302	101	-	-	HGVSc=ENSRNOT00000046688.1:c.301_302delAG;HGVSp=ENSRNOP00000046682.1:p.Ser101PhefsX20;DOMAINS=Pfam_domain:PF00001,Superfamily_domain:81321,Transmembrane_helices:Tmhmm,PROSITE_profiles:PS50262,Prints_domain:PR00245	Olr552	olfactory receptor Olr552 [Source:RefSeq peptide;Acc:NP_001001055]
3_71372052_-/GG	3	71372052	71372053	-	GG	0	0	0	0	0	0	0	0	0	0	0	0	0	0	0	0	2	0	0	0	0	0	0	0	0	0	0	ENSRNOG00000031637	ENSRNOT00000042725	FRAMESHIFT_CODING	440-441	440-441	147	-	-	HGVSc=ENSRNOT00000042725.1:c.440_441insCC;HGVSp=ENSRNOP00000050056.1:p.Val148GlnfsX4;DOMAINS=Pfam_domain:PF00001,Superfamily_domain:81321,Transmembrane_helices:Tmhmm,PROSITE_profiles:PS50262	Olr578	olfactory receptor Olr578 [Source:RefSeq peptide;Acc:NP_001000568]
3_71372184_A/-	3	71372184	71372184	A	-	0	0	0	0	0	0	0	0	0	0	0	0	0	0	0	0	0	2	2	2	0	0	0	0	0	2	0	ENSRNOG00000031637	ENSRNOT00000042725	FRAMESHIFT_CODING	308	308	103	-	-	HGVSc=ENSRNOT00000042725.1:c.308delT;HGVSp=ENSRNOP00000050056.1:p.Phe103SerfsX6;DOMAINS=Pfam_domain:PF00001,Superfamily_domain:81321,Transmembrane_helices:Tmhmm,PROSITE_profiles:PS50262,Prints_domain:PR00245	Olr578	olfactory receptor Olr578 [Source:RefSeq peptide;Acc:NP_001000568]
3_71458530_T/-	3	71458530	71458530	T	-	0	0	0	0	0	0	0	0	0	0	0	0	0	0	0	0	0	0	0	0	0	0	0	2	0	0	0	ENSRNOG00000029710	ENSRNOT00000043371	FRAMESHIFT_CODING	827	827	276	-	-	HGVSc=ENSRNOT00000043371.1:c.827delT;HGVSp=ENSRNOP00000039823.1:p.Tyr278ThrfsX7;DOMAINS=Pfam_domain:PF00001,Superfamily_domain:81321,Transmembrane_helices:Tmhmm,PROSITE_profiles:PS50262,Prints_domain:PR00237	Olr582	olfactory receptor Olr582 [Source:RefSeq peptide;Acc:NP_001000662]
3_71785374_T/-	3	71785374	71785374	T	-	0	2	0	0	2	2	2	2	0	0	0	0	0	0	2	0	2	2	2	2	0	0	0	0	2	2	2	ENSRNOG00000005898	ENSRNOT00000007732	SPLICE_SITE,FRAMESHIFT_CODING	159	159	53	-	-	HGVSc=ENSRNOT00000007732.3:c.159delT;HGVSp=ENSRNOP00000063147.1:p.Leu54TyrfsX37;DOMAINS=Pfam_domain:PF00001,Superfamily_domain:81321,PROSITE_profiles:PS50262	D3ZYK0_RAT	Uncharacterized protein [Source:UniProtKB/TrEMBL;Acc:D3ZYK0]
3_71871750_-/A	3	71871750	71871751	-	A	0	0	0	0	0	0	2	0	0	0	0	0	0	0	0	0	0	2	2	2	0	0	0	0	0	2	0	ENSRNOG00000005921	ENSRNOT00000067444	FRAMESHIFT_CODING	918-919	918-919	306-307	-	-	HGVSc=ENSRNOT00000067444.1:c.918_919insA;HGVSp=ENSRNOP00000061163.1:p.Ile309Asn;DOMAINS=Superfamily_domain:81321	Olr606	olfactory receptor Olr606 [Source:RefSeq peptide;Acc:NP_001000927]
3_71871750_-/A	3	71871750	71871751	-	A	0	0	0	0	0	0	2	0	0	0	0	0	0	0	0	0	0	2	2	2	0	0	0	0	0	2	0	ENSRNOG00000005921	ENSRNOT00000007767	FRAMESHIFT_CODING	921-922	921-922	307-308	-	-	HGVSc=ENSRNOT00000007767.2:c.921_922insA;HGVSp=ENSRNOP00000007767.2:p.Ile310Asn;DOMAINS=Superfamily_domain:81321	Olr606	olfactory receptor Olr606 [Source:RefSeq peptide;Acc:NP_001000927]
3_71882800_-/CC	3	71882800	71882801	-	CC	0	6	0	6	6	0	0	6	1	1	0	0	0	0	6	0	0	0	6	0	1	6	0	6	6	6	6	ENSRNOG00000021515	ENSRNOT00000007782	FRAMESHIFT_CODING	937-938	937-938	313	-	-	HGVSc=ENSRNOT00000007782.2:c.937_938insGG;HGVSp=ENSRNOP00000007782.1:p.Phe313Trp	Olr607	olfactory receptor Olr607 [Source:RefSeq peptide;Acc:NP_001000334]
3_72380019_C/-	3	72380019	72380019	C	-	0	0	5	0	0	0	0	0	0	0	0	0	0	0	0	0	2	2	2	2	0	0	0	0	0	2	0	ENSRNOG00000030550	ENSRNOT00000047382	FRAMESHIFT_CODING	751	751	251	-	-	HGVSc=ENSRNOT00000047382.1:c.751delC;HGVSp=ENSRNOP00000043079.1:p.Pro251LeufsX37;DOMAINS=Pfam_domain:PF00001,Superfamily_domain:81321,Transmembrane_helices:Tmhmm,PROSITE_profiles:PS50262	Olr634	olfactory receptor Olr634 [Source:RefSeq peptide;Acc:NP_001000647]
3_72635968_AA/-	3	72635968	72635969	AA	-	0	0	0	0	0	0	2	0	0	0	0	0	0	0	0	0	2	2	2	2	0	0	0	0	0	2	0	ENSRNOG00000030898	ENSRNOT00000049678	FRAMESHIFT_CODING	409-410	409-410	137	-	-	HGVSc=ENSRNOT00000049678.1:c.409_410delAA;HGVSp=ENSRNOP00000048492.1:p.Asn137ArgfsX31;DOMAINS=Pfam_domain:PF00001,Superfamily_domain:81321,PROSITE_profiles:PS50262,Prints_domain:PR00245	Olr646	olfactory receptor Olr646 [Source:RefSeq peptide;Acc:NP_001000642]
3_73093364_T/-	3	73093364	73093364	T	-	0	0	0	0	0	0	1	0	0	0	0	0	0	0	0	0	1	1	1	1	0	0	0	0	0	1	0	ENSRNOG00000032469	ENSRNOT00000046926	FRAMESHIFT_CODING	589	589	197	-	-	HGVSc=ENSRNOT00000046926.1:c.589delT;HGVSp=ENSRNOP00000048845.1:p.Leu197X;DOMAINS=Pfam_domain:PF00001,Superfamily_domain:81321,PROSITE_profiles:PS50262	Olr664	olfactory receptor Olr664 [Source:RefSeq peptide;Acc:NP_001000347]
3_74123771_AC/-	3	74123771	74123772	AC	-	5	5	0	5	5	2	0	2	5	5	5	5	5	5	5	5	5	0	0	0	5	5	5	5	5	0	5	ENSRNOG00000029746	ENSRNOT00000051799	FRAMESHIFT_CODING	732-733	732-733	244-245	-	-	HGVSc=ENSRNOT00000051799.1:c.732_733delGT;HGVSp=ENSRNOP00000045472.1:p.Phe246SerfsX12;DOMAINS=Pfam_domain:PF00001,Superfamily_domain:81321,Transmembrane_helices:Tmhmm,PROSITE_profiles:PS50262	Olr714	olfactory receptor Olr714 [Source:RefSeq peptide;Acc:NP_001000923]
3_74346828_T/-	3	74346828	74346828	T	-	2	2	0	2	2	0	0	0	2	2	2	2	2	2	2	2	2	2	2	2	2	2	2	2	2	2	2	ENSRNOG00000006706	ENSRNOT00000008750	SPLICE_SITE,FRAMESHIFT_CODING	910	910	304	-	-	HGVSc=ENSRNOT00000008750.2:c.910delA;HGVSp=ENSRNOP00000008750.2:p.Lys304ArgfsX2;DOMAINS=Superfamily_domain:81321	Olr724	olfactory receptor Olr724 [Source:RefSeq peptide;Acc:NP_001000573]
3_78253307_T/-	3	78253307	78253307	T	-	2	0	0	0	0	2	2	2	0	0	2	2	0	0	0	0	0	2	2	2	0	2	0	2	0	2	0	ENSRNOG00000009199	ENSRNOT00000012214	FRAMESHIFT_CODING	1571	1569	523	-	-	HGVSc=ENSRNOT00000012214.5:c.1569delA;HGVSp=ENSRNOP00000012214.5:p.Gln523HisfsX6	Accs	Uncharacterized protein [Source:UniProtKB/TrEMBL;Acc:F1LXH1]
3_83670210_-/G	3	83670210	83670211	-	G	0	2	0	0	0	2	0	2	2	2	2	2	0	2	2	0	0	0	0	0	0	0	0	0	2	0	2	ENSRNOG00000029200	ENSRNOT00000051660	FRAMESHIFT_CODING	453-454	453-454	151-152	-	-	HGVSc=ENSRNOT00000051660.1:c.453_454insC;HGVSp=ENSRNOP00000047507.1:p.Phe152LeufsX2;DOMAINS=Pfam_domain:PF00183,Superfamily_domain:54211	F1LY01_RAT	Uncharacterized protein [Source:UniProtKB/TrEMBL;Acc:F1LY01]
3_83670210_-/G	3	83670210	83670211	-	G	0	2	0	0	0	2	0	2	2	2	2	2	0	2	2	0	0	0	0	0	0	0	0	0	2	0	2	ENSRNOG00000029200	ENSRNOT00000056942	FRAMESHIFT_CODING	429-430	429-430	143-144	-	-	HGVSc=ENSRNOT00000056942.1:c.429_430insC;HGVSp=ENSRNOP00000053781.1:p.Phe144LeufsX2;DOMAINS=Pfam_domain:PF00183,Superfamily_domain:54211	F1LY01_RAT	Uncharacterized protein [Source:UniProtKB/TrEMBL;Acc:F1LY01]
3_87269091_ACAG/-	3	87269091	87269094	ACAG	-	0	0	0	0	0	0	0	0	0	0	0	0	0	0	0	0	0	2	2	2	0	0	0	0	0	2	0	ENSRNOG00000005136	ENSRNOT00000006863	FRAMESHIFT_CODING	20-23	20-23	2013-08-07	-	-	HGVSc=ENSRNOT00000006863.5:c.20_23delCTGT;HGVSp=ENSRNOP00000006863.5:p.Ser7PhefsX143	Ldlrad3	Uncharacterized protein [Source:UniProtKB/TrEMBL;Acc:F1LXB2]
3_87269091_ACAG/-	3	87269091	87269094	ACAG	-	0	0	0	0	0	0	0	0	0	0	0	0	0	0	0	0	0	2	2	2	0	0	0	0	0	2	0	ENSRNOG00000005136	ENSRNOT00000006812	FRAMESHIFT_CODING	20-23	20-23	2013-08-07	-	-	HGVSc=ENSRNOT00000006812.5:c.20_23delCTGT;HGVSp=ENSRNOP00000006812.5:p.Ser7PhefsX143	Ldlrad3	Uncharacterized protein [Source:UniProtKB/TrEMBL;Acc:F1LXB2]
3_89047705_C/-	3	89047705	89047705	C	-	2	2	2	2	2	2	2	2	6	2	2	2	2	2	2	2	2	2	2	2	2	2	2	2	2	2	2	ENSRNOG00000008663	ENSRNOT00000044143	SPLICE_SITE,ESSENTIAL_SPLICE_SITE,FRAMESHIFT_CODING	379	166	56	-	-	HGVSc=ENSRNOT00000044143.2:c.166delG;HGVSp=ENSRNOP00000045189.2:p.Ala56GlnfsX32	RGD1306717	RCG26113, isoform CRA_dUncharacterized protein [Source:UniProtKB/TrEMBL;Acc:D4AEB4]
3_89047705_C/-	3	89047705	89047705	C	-	2	2	2	2	2	2	2	2	6	2	2	2	2	2	2	2	2	2	2	2	2	2	2	2	2	2	2	ENSRNOG00000008663	ENSRNOT00000012094	SPLICE_SITE,ESSENTIAL_SPLICE_SITE,FRAMESHIFT_CODING	487	292	98	-	-	HGVSc=ENSRNOT00000012094.3:c.292delG;HGVSp=ENSRNOP00000012094.3:p.Ala98GlnfsX32	RGD1306717	RCG26113, isoform CRA_dUncharacterized protein [Source:UniProtKB/TrEMBL;Acc:D4AEB4]
3_89092355_-/GACC	3	89092355	89092356	-	GACC	6	0	0	0	0	0	0	0	0	5	0	0	0	0	0	1	0	1	1	0	0	0	0	0	1	1	2	ENSRNOG00000009152	ENSRNOT00000012428	FRAMESHIFT_CODING	141-142	141-142	47-48	-	-	HGVSc=ENSRNOT00000012428.5:c.138_141dupGGTC;HGVSp=ENSRNOP00000012428.5:p.Gln48GlyfsX21	F1LTA2_RAT	Uncharacterized protein [Source:UniProtKB/TrEMBL;Acc:D3ZG41]
3_90729559_TC/-	3	90729559	90729560	TC	-	0	0	0	0	0	0	0	0	0	0	0	0	0	0	0	0	0	2	2	2	0	0	0	0	0	2	0	ENSRNOG00000013424	ENSRNOT00000017932	FRAMESHIFT_CODING	660-661	660-661	220-221	-	-	HGVSc=ENSRNOT00000017932.3:c.660_661delGA;HGVSp=ENSRNOP00000043390.1:p.Thr221X;DOMAINS=Pfam_domain:PF01159	F1LVJ5_RAT	Uncharacterized protein [Source:UniProtKB/TrEMBL;Acc:F1LVJ5]
3_90730202_TC/-	3	90730202	90730203	TC	-	0	0	0	0	0	0	0	0	0	0	0	0	0	0	0	0	0	2	2	2	0	0	0	0	0	2	0	ENSRNOG00000013424	ENSRNOT00000017932	FRAMESHIFT_CODING	39-40	39-40	13-14	-	-	HGVSc=ENSRNOT00000017932.3:c.39_40delGA;HGVSp=ENSRNOP00000043390.1:p.Lys14ThrfsX9;DOMAINS=PROSITE_profiles:PS50318	F1LVJ5_RAT	Uncharacterized protein [Source:UniProtKB/TrEMBL;Acc:F1LVJ5]
3_94669607_-/TATA	3	94669607	94669608	-	TATA	0	0	0	2	0	0	0	0	0	0	0	0	0	0	0	0	0	0	0	0	0	0	0	0	0	0	0	ENSRNOG00000004926	ENSRNOT00000006670	FRAMESHIFT_CODING	911-912	860-861	287	-	-	HGVSc=ENSRNOT00000006670.5:c.857_860dupTATA;HGVSp=ENSRNOP00000006670.5:p.X287TyrfsextX4	RGD1304978	similar to RIKEN cDNA 0610027B03 (RGD1304978), mRNA [Source:RefSeq DNA;Acc:NM_001024981]
3_97584345_A/-	3	97584345	97584345	A	-	0	2	0	0	0	0	0	0	2	2	0	0	0	2	2	2	0	2	2	2	0	0	0	0	0	2	0	ENSRNOG00000034249	ENSRNOT00000047208	FRAMESHIFT_CODING	533	533	178	-	-	HGVSc=ENSRNOT00000047208.1:c.533delT;HGVSp=ENSRNOP00000051019.1:p.Phe178SerfsX18;DOMAINS=Pfam_domain:PF00001,Superfamily_domain:81321,PROSITE_profiles:PS50262,Prints_domain:PR00245	Olr783	olfactory receptor Olr783 [Source:RefSeq peptide;Acc:NP_001000376]
3_97584593_A/-	3	97584593	97584593	A	-	0	2	0	0	0	0	0	0	2	2	0	0	0	2	2	2	0	2	6	2	0	0	0	0	0	2	0	ENSRNOG00000034249	ENSRNOT00000047208	FRAMESHIFT_CODING	285	285	95	-	-	HGVSc=ENSRNOT00000047208.1:c.285delT;HGVSp=ENSRNOP00000051019.1:p.Gly96ValfsX12;DOMAINS=Pfam_domain:PF00001,Superfamily_domain:81321,PROSITE_profiles:PS50262,Prints_domain:PR00245	Olr783	olfactory receptor Olr783 [Source:RefSeq peptide;Acc:NP_001000376]
3_98216107_-/G	3	98216107	98216108	-	G	2	2	6	2	2	2	2	2	2	2	2	2	2	2	2	2	2	2	2	2	2	2	2	2	2	2	2	ENSRNOG00000005719	ENSRNOT00000007612	SPLICE_SITE,FRAMESHIFT_CODING	307-308	184-185	62	-	-	HGVSc=ENSRNOT00000007612.5:c.184dupC;HGVSp=ENSRNOP00000007612.5:p.Arg62ProfsX108;DOMAINS=Pfam_domain:PF06417,PIRSF_domain:PIRSF017207	Tmem85	transmembrane protein 85 [Source:RefSeq peptide;Acc:NP_001099965]
3_98389395_-/G	3	98389395	98389396	-	G	0	2	0	0	0	0	0	0	2	2	0	0	0	2	2	2	0	2	2	2	0	0	0	0	0	2	0	ENSRNOG00000037408	ENSRNOT00000056607	FRAMESHIFT_CODING	174-175	174-175	58-59	-	-	HGVSc=ENSRNOT00000056607.1:c.174_175insG;HGVSp=ENSRNOP00000053446.1:p.Asn61GlufsX15	F1LYV2_RAT	Uncharacterized protein [Source:UniProtKB/TrEMBL;Acc:F1LYV2]
3_98389480_G/-	3	98389480	98389480	G	-	0	2	0	0	0	0	0	0	2	2	0	0	0	2	2	2	0	2	2	2	0	0	0	0	0	2	0	ENSRNOG00000037408	ENSRNOT00000056607	SPLICE_SITE,FRAMESHIFT_CODING	246	246	82	-	-	HGVSc=ENSRNOT00000056607.1:c.246delG;HGVSp=ENSRNOP00000053446.1:p.Gly83AlafsX15	F1LYV2_RAT	Uncharacterized protein [Source:UniProtKB/TrEMBL;Acc:F1LYV2]
3_98426363_-/C	3	98426363	98426364	-	C	0	2	0	0	0	0	0	0	2	2	0	0	0	2	2	2	0	2	2	2	0	0	0	0	0	2	0	ENSRNOG00000026363	ENSRNOT00000034377	FRAMESHIFT_CODING	502-503	502-503	168	-	-	HGVSc=ENSRNOT00000034377.3:c.502dupG;HGVSp=ENSRNOP00000033019.3:p.Val168GlyfsX30;DOMAINS=Pfam_domain:PF01248,Superfamily_domain:55315	F1M925_RAT	Uncharacterized protein [Source:UniProtKB/TrEMBL;Acc:F1M925]
3_98637206_A/-	3	98637206	98637206	A	-	2	2	1	5	2	2	2	2	2	2	2	2	2	2	2	2	2	2	5	5	2	2	2	2	2	2	2	ENSRNOG00000006645	ENSRNOT00000049582	FRAMESHIFT_CODING	6340	6340	2114	-	-	HGVSc=ENSRNOT00000049582.3:c.6340delT;HGVSp=ENSRNOP00000040240.3:p.Cys2114ValfsX14;DOMAINS=Pfam_domain:PF01365	F1LPJ2_RAT	Uncharacterized protein [Source:UniProtKB/TrEMBL;Acc:F1LPJ2]
3_99379421_-/TCCA	3	99379421	99379422	-	TCCA	0	6	0	0	1	0	0	6	1	6	0	6	6	6	0	0	0	6	6	0	1	1	0	6	6	6	1	ENSRNOG00000031760	ENSRNOT00000049803	FRAMESHIFT_CODING	2663-2664	2663-2664	888	-	-	HGVSc=ENSRNOT00000049803.3:c.2663_2664insTCCA;HGVSp=ENSRNOP00000041620.3:p.Gly889ProfsX25;DOMAINS=Superfamily_domain:101447,Low_complexity_(Seg):Seg,PROSITE_profiles:PS50099	Fmn1	Uncharacterized protein [Source:UniProtKB/TrEMBL;Acc:D3ZBI5]
3_99379421_-/TCCA	3	99379421	99379422	-	TCCA	0	6	0	0	1	0	0	6	1	6	0	6	6	6	0	0	0	6	6	0	1	1	0	6	6	6	1	ENSRNOG00000031760	ENSRNOT00000041910	FRAMESHIFT_CODING	1991-1992	1991-1992	664	-	-	HGVSc=ENSRNOT00000041910.2:c.1991_1992insTCCA;HGVSp=ENSRNOP00000050868.2:p.Gly665ProfsX25;DOMAINS=Superfamily_domain:101447,Low_complexity_(Seg):Seg,PROSITE_profiles:PS50099	Fmn1	Uncharacterized protein [Source:UniProtKB/TrEMBL;Acc:D3ZBI5]
3_99379421_-/TCCA	3	99379421	99379422	-	TCCA	0	6	0	0	1	0	0	6	1	6	0	6	6	6	0	0	0	6	6	0	1	1	0	6	6	6	1	ENSRNOG00000031760	ENSRNOT00000044625	FRAMESHIFT_CODING	2369-2370	2369-2370	790	-	-	HGVSc=ENSRNOT00000044625.3:c.2369_2370insTCCA;HGVSp=ENSRNOP00000047506.3:p.Gly791ProfsX25;DOMAINS=Superfamily_domain:101447,Low_complexity_(Seg):Seg,PROSITE_profiles:PS50099	Fmn1	Uncharacterized protein [Source:UniProtKB/TrEMBL;Acc:D3ZBI5]
3_99379421_-/TCCA	3	99379421	99379422	-	TCCA	0	6	0	0	1	0	0	6	1	6	0	6	6	6	0	0	0	6	6	0	1	1	0	6	6	6	1	ENSRNOG00000031760	ENSRNOT00000042103	FRAMESHIFT_CODING	2663-2664	2663-2664	888	-	-	HGVSc=ENSRNOT00000042103.2:c.2663_2664insTCCA;HGVSp=ENSRNOP00000042712.2:p.Gly889ProfsX25;DOMAINS=Superfamily_domain:101447,Low_complexity_(Seg):Seg,PROSITE_profiles:PS50099	Fmn1	Uncharacterized protein [Source:UniProtKB/TrEMBL;Acc:D3ZBI5]
3_99379429_-/AC	3	99379429	99379430	-	AC	0	6	0	0	1	0	0	6	1	1	6	6	0	6	0	0	0	6	1	0	1	0	0	6	6	6	1	ENSRNOG00000031760	ENSRNOT00000049803	FRAMESHIFT_CODING	2671-2672	2671-2672	891	-	-	HGVSc=ENSRNOT00000049803.3:c.2671_2672insAC;HGVSp=ENSRNOP00000041620.3:p.Ala891AspfsX32;DOMAINS=Superfamily_domain:101447,Low_complexity_(Seg):Seg,PROSITE_profiles:PS50099	Fmn1	Uncharacterized protein [Source:UniProtKB/TrEMBL;Acc:D3ZBI5]
3_99379429_-/AC	3	99379429	99379430	-	AC	0	6	0	0	1	0	0	6	1	1	6	6	0	6	0	0	0	6	1	0	1	0	0	6	6	6	1	ENSRNOG00000031760	ENSRNOT00000041910	FRAMESHIFT_CODING	1999-2000	1999-2000	667	-	-	HGVSc=ENSRNOT00000041910.2:c.1999_2000insAC;HGVSp=ENSRNOP00000050868.2:p.Ala667AspfsX32;DOMAINS=Superfamily_domain:101447,Low_complexity_(Seg):Seg,PROSITE_profiles:PS50099	Fmn1	Uncharacterized protein [Source:UniProtKB/TrEMBL;Acc:D3ZBI5]
3_99379429_-/AC	3	99379429	99379430	-	AC	0	6	0	0	1	0	0	6	1	1	6	6	0	6	0	0	0	6	1	0	1	0	0	6	6	6	1	ENSRNOG00000031760	ENSRNOT00000044625	FRAMESHIFT_CODING	2377-2378	2377-2378	793	-	-	HGVSc=ENSRNOT00000044625.3:c.2377_2378insAC;HGVSp=ENSRNOP00000047506.3:p.Ala793AspfsX32;DOMAINS=Superfamily_domain:101447,Low_complexity_(Seg):Seg,PROSITE_profiles:PS50099	Fmn1	Uncharacterized protein [Source:UniProtKB/TrEMBL;Acc:D3ZBI5]
3_99379429_-/AC	3	99379429	99379430	-	AC	0	6	0	0	1	0	0	6	1	1	6	6	0	6	0	0	0	6	1	0	1	0	0	6	6	6	1	ENSRNOG00000031760	ENSRNOT00000042103	FRAMESHIFT_CODING	2671-2672	2671-2672	891	-	-	HGVSc=ENSRNOT00000042103.2:c.2671_2672insAC;HGVSp=ENSRNOP00000042712.2:p.Ala891AspfsX32;DOMAINS=Superfamily_domain:101447,Low_complexity_(Seg):Seg,PROSITE_profiles:PS50099	Fmn1	Uncharacterized protein [Source:UniProtKB/TrEMBL;Acc:D3ZBI5]
3_99486161_-/G	3	99486161	99486162	-	G	0	1	0	2	2	6	0	2	0	0	2	2	2	0	0	0	2	2	2	2	2	2	2	2	2	2	2	ENSRNOG00000031760	ENSRNOT00000049803	FRAMESHIFT_CODING	3856-3857	3856-3857	1286	-	-	HGVSc=ENSRNOT00000049803.3:c.3856_3857insG;HGVSp=ENSRNOP00000041620.3:p.Lys1286Arg;DOMAINS=Superfamily_domain:101447,SMART_domain:SM00498	Fmn1	Uncharacterized protein [Source:UniProtKB/TrEMBL;Acc:D3ZBI5]
3_99486161_-/G	3	99486161	99486162	-	G	0	1	0	2	2	6	0	2	0	0	2	2	2	0	0	0	2	2	2	2	2	2	2	2	2	2	2	ENSRNOG00000031760	ENSRNOT00000041910	FRAMESHIFT_CODING	3076-3077	3076-3077	1026	-	-	HGVSc=ENSRNOT00000041910.2:c.3076_3077insG;HGVSp=ENSRNOP00000050868.2:p.Lys1026Arg;DOMAINS=Superfamily_domain:101447,SMART_domain:SM00498,Prints_domain:PR00828	Fmn1	Uncharacterized protein [Source:UniProtKB/TrEMBL;Acc:D3ZBI5]
3_99486161_-/G	3	99486161	99486162	-	G	0	1	0	2	2	6	0	2	0	0	2	2	2	0	0	0	2	2	2	2	2	2	2	2	2	2	2	ENSRNOG00000031760	ENSRNOT00000044625	FRAMESHIFT_CODING	3562-3563	3562-3563	1188	-	-	HGVSc=ENSRNOT00000044625.3:c.3562_3563insG;HGVSp=ENSRNOP00000047506.3:p.Lys1188Arg;DOMAINS=Superfamily_domain:101447,SMART_domain:SM00498	Fmn1	Uncharacterized protein [Source:UniProtKB/TrEMBL;Acc:D3ZBI5]
3_99486161_-/G	3	99486161	99486162	-	G	0	1	0	2	2	6	0	2	0	0	2	2	2	0	0	0	2	2	2	2	2	2	2	2	2	2	2	ENSRNOG00000031760	ENSRNOT00000042103	FRAMESHIFT_CODING	3748-3749	3748-3749	1250	-	-	HGVSc=ENSRNOT00000042103.2:c.3748_3749insG;HGVSp=ENSRNOP00000042712.2:p.Lys1250Arg;DOMAINS=Superfamily_domain:101447,SMART_domain:SM00498,Prints_domain:PR00828	Fmn1	Uncharacterized protein [Source:UniProtKB/TrEMBL;Acc:D3ZBI5]
3_99486166_-/C	3	99486166	99486167	-	C	0	1	0	2	1	6	0	2	0	0	1	2	1	0	0	0	1	2	1	2	2	1	1	1	2	2	2	ENSRNOG00000031760	ENSRNOT00000049803	FRAMESHIFT_CODING	3861-3862	3861-3862	1287-1288	-	-	HGVSc=ENSRNOT00000049803.3:c.3861_3862insC;HGVSp=ENSRNOP00000041620.3:p.Thr1288His;DOMAINS=SMART_domain:SM00498	Fmn1	Uncharacterized protein [Source:UniProtKB/TrEMBL;Acc:D3ZBI5]
3_99486166_-/C	3	99486166	99486167	-	C	0	1	0	2	1	6	0	2	0	0	1	2	1	0	0	0	1	2	1	2	2	1	1	1	2	2	2	ENSRNOG00000031760	ENSRNOT00000041910	FRAMESHIFT_CODING	3081-3082	3081-3082	1027-1028	-	-	HGVSc=ENSRNOT00000041910.2:c.3081_3082insC;HGVSp=ENSRNOP00000050868.2:p.Thr1028His;DOMAINS=SMART_domain:SM00498,Prints_domain:PR00828	Fmn1	Uncharacterized protein [Source:UniProtKB/TrEMBL;Acc:D3ZBI5]
3_99486166_-/C	3	99486166	99486167	-	C	0	1	0	2	1	6	0	2	0	0	1	2	1	0	0	0	1	2	1	2	2	1	1	1	2	2	2	ENSRNOG00000031760	ENSRNOT00000044625	FRAMESHIFT_CODING	3567-3568	3567-3568	1189-1190	-	-	HGVSc=ENSRNOT00000044625.3:c.3567_3568insC;HGVSp=ENSRNOP00000047506.3:p.Thr1190His;DOMAINS=SMART_domain:SM00498	Fmn1	Uncharacterized protein [Source:UniProtKB/TrEMBL;Acc:D3ZBI5]
3_99486166_-/C	3	99486166	99486167	-	C	0	1	0	2	1	6	0	2	0	0	1	2	1	0	0	0	1	2	1	2	2	1	1	1	2	2	2	ENSRNOG00000031760	ENSRNOT00000042103	FRAMESHIFT_CODING	3753-3754	3753-3754	1251-1252	-	-	HGVSc=ENSRNOT00000042103.2:c.3753_3754insC;HGVSp=ENSRNOP00000042712.2:p.Thr1252His;DOMAINS=SMART_domain:SM00498,Prints_domain:PR00828	Fmn1	Uncharacterized protein [Source:UniProtKB/TrEMBL;Acc:D3ZBI5]
3_100592722_-/G	3	100592722	100592723	-	G	0	0	0	0	0	0	2	0	0	0	0	0	0	0	0	0	0	0	0	0	0	0	0	0	0	0	0	ENSRNOG00000029705	ENSRNOT00000044551	FRAMESHIFT_CODING	233-234	233-234	78	-	-	HGVSc=ENSRNOT00000044551.3:c.233_234insG;HGVSp=ENSRNOP00000063128.1:p.Ser80LeufsX11;DOMAINS=Low_complexity_(Seg):Seg	F1M013_RAT	Uncharacterized protein [Source:UniProtKB/TrEMBL;Acc:F1M013]
3_107509215_T/-	3	107509215	107509215	T	-	0	2	0	2	2	2	6	2	2	2	2	0	0	2	2	2	2	6	0	2	1	2	0	0	0	2	2	ENSRNOG00000011059	ENSRNOT00000014664	FRAMESHIFT_CODING	208	208	70	-	-	HGVSc=ENSRNOT00000014664.5:c.208delA;HGVSp=ENSRNOP00000014664.5:p.Thr70ProfsX112	Ttbk2	tau-tubulin kinase 2 [Source:RefSeq peptide;Acc:NP_001101236]
3_107791287_CG/-	3	107791287	107791288	CG	-	2	5	0	6	0	0	5	0	6	0	6	1	6	6	0	5	1	0	1	5	5	5	5	5	2	0	5	ENSRNOG00000031876	ENSRNOT00000049233	FRAMESHIFT_CODING	822-823	822-823	274-275	-	-	HGVSc=ENSRNOT00000049233.1:c.822_823delCG;HGVSp=ENSRNOP00000050094.1:p.Phe276Pro;DOMAINS=Transmembrane_helices:Tmhmm	D3Z9W5_RAT	Uncharacterized protein [Source:UniProtKB/TrEMBL;Acc:D3Z9W5]
3_107795732_CG/-	3	107795732	107795733	CG	-	2	2	0	1	2	2	2	2	1	2	2	2	2	0	0	2	2	2	2	2	2	2	2	2	2	2	2	ENSRNOG00000042350	ENSRNOT00000066718	FRAMESHIFT_CODING	2013-05-04	2013-05-04	2	-	-	HGVSc=ENSRNOT00000066718.1:c.4_5delCG;HGVSp=ENSRNOP00000059688.1:p.Arg2Cys	F1M1N0_RAT	Uncharacterized protein [Source:UniProtKB/TrEMBL;Acc:F1M1N0]
3_107961184_-/TG	3	107961184	107961185	-	TG	0	0	0	0	0	0	0	0	0	0	0	0	0	2	2	0	0	0	0	0	0	0	0	0	0	0	0	ENSRNOG00000012419	ENSRNOT00000046391	FRAMESHIFT_CODING	1068-1069	858-859	286-287	-	-	HGVSc=ENSRNOT00000046391.3:c.858_859insCA;HGVSp=ENSRNOP00000050483.3:p.Lys287GlnfsX15	D3ZPM6_RAT	Uncharacterized protein [Source:UniProtKB/TrEMBL;Acc:D3ZGT9]
3_107961184_-/TG	3	107961184	107961185	-	TG	0	0	0	0	0	0	0	0	0	0	0	0	0	2	2	0	0	0	0	0	0	0	0	0	0	0	0	ENSRNOG00000012419	ENSRNOT00000035889	FRAMESHIFT_CODING	1800-1801	1800-1801	600-601	-	-	HGVSc=ENSRNOT00000035889.4:c.1800_1801insCA;HGVSp=ENSRNOP00000034442.4:p.Lys601GlnfsX15	D3ZPM6_RAT	Uncharacterized protein [Source:UniProtKB/TrEMBL;Acc:D3ZGT9]
3_107969866_A/-	3	107969866	107969866	A	-	0	0	0	0	0	0	0	0	0	0	0	0	0	2	2	0	0	0	0	0	0	0	0	0	0	0	0	ENSRNOG00000012419	ENSRNOT00000035889	FRAMESHIFT_CODING	104	104	35	-	-	HGVSc=ENSRNOT00000035889.4:c.104delT;HGVSp=ENSRNOP00000034442.4:p.Phe35SerfsX12;DOMAINS=Pfam_domain:PF02023,SMART_domain:SM00431,PROSITE_profiles:PS50804	D3ZPM6_RAT	Uncharacterized protein [Source:UniProtKB/TrEMBL;Acc:D3ZGT9]
3_112894073_C/-	3	112894073	112894073	C	-	0	0	0	0	0	0	0	0	0	0	0	0	0	0	0	0	0	0	0	0	0	0	0	0	2	0	2	ENSRNOG00000031585	ENSRNOT00000042949	FRAMESHIFT_CODING	221	221	74	-	-	HGVSc=ENSRNOT00000042949.2:c.221delC;HGVSp=ENSRNOP00000052873.1:p.Met75CysfsX50;DOMAINS=Pfam_domain:PF00411,Superfamily_domain:53137,PIRSF_domain:PIRSF002131	D4A290_RAT	Uncharacterized protein [Source:UniProtKB/TrEMBL;Acc:D4A290]
3_114076589_-/A	3	114076589	114076590	-	A	2	0	0	0	2	2	0	0	0	0	0	2	0	0	0	2	2	0	0	0	0	0	0	0	2	0	2	ENSRNOG00000010128	ENSRNOT00000067523	FRAMESHIFT_CODING	569-570	569-570	190	-	-	HGVSc=ENSRNOT00000067523.1:c.569_570insA;HGVSp=ENSRNOP00000063336.1:p.Asn193LysfsX4;DOMAINS=Pfam_domain:PF00501,Superfamily_domain:56801	S27A2_RAT	Very long-chain acyl-CoA synthetase [Source:UniProtKB/Swiss-Prot;Acc:P97524]
3_114278580_T/-	3	114278580	114278580	T	-	1	0	5	0	0	0	0	0	0	0	0	0	0	0	0	0	0	0	0	0	0	0	0	0	0	0	0	ENSRNOG00000010729	ENSRNOT00000057174	SPLICE_SITE,FRAMESHIFT_CODING	2739	650	217	-	-	HGVSc=ENSRNOT00000057174.2:c.650delT;HGVSp=ENSRNOP00000054001.2:p.Ser218ProfsX37;DOMAINS=Pfam_domain:PF00443,Superfamily_domain:54001,PROSITE_profiles:PS50235	Usp8	ubiquitin carboxyl-terminal hydrolase 8 [Source:RefSeq peptide;Acc:NP_001099972]
3_114279958_-/A	3	114279958	114279959	-	A	2	0	0	0	0	0	0	6	0	0	0	0	0	0	0	0	0	0	0	0	0	0	0	0	0	0	0	ENSRNOG00000010729	ENSRNOT00000067535	FRAMESHIFT_CODING	2961-2962	290-291	97	-	-	HGVSc=ENSRNOT00000067535.1:c.290_291insA;HGVSp=ENSRNOP00000063259.1:p.Ser101LysfsX5;DOMAINS=Pfam_domain:PF00443,Superfamily_domain:54001,PROSITE_profiles:PS50235	Usp8	ubiquitin carboxyl-terminal hydrolase 8 [Source:RefSeq peptide;Acc:NP_001099972]
3_114367011_C/-	3	114367011	114367011	C	-	2	2	0	2	2	2	2	2	2	2	2	2	2	2	2	2	2	2	2	2	2	2	2	2	2	2	2	ENSRNOG00000011596	ENSRNOT00000048818	SPLICE_SITE,FRAMESHIFT_CODING	1206	1206	402	-	-	HGVSc=ENSRNOT00000048818.3:c.1206delG;HGVSp=ENSRNOP00000043369.3:p.Ser403ValfsX47	Trpm7	Transient receptor potential cation channel subfamily M member 7 [Source:UniProtKB/Swiss-Prot;Acc:Q925B3]
3_114446670_G/-	3	114446670	114446670	G	-	0	2	0	2	0	0	2	2	2	2	2	0	2	0	0	0	0	2	2	2	2	2	2	2	0	2	0	ENSRNOG00000033429	ENSRNOT00000046977	FRAMESHIFT_CODING	572	532	178	-	-	HGVSc=ENSRNOT00000046977.2:c.532delG;HGVSp=ENSRNOP00000047857.2:p.Ser179ValfsX24	LOC100363112	Aa2-296-like (LOC100363112), mRNA [Source:RefSeq DNA;Acc:NM_001177822]
3_114845383_GGAAGCCT/-	3	114845383	114845390	GGAAGCCT	-	0	6	0	0	2	0	6	0	0	0	0	2	0	0	0	0	0	0	2	0	6	6	0	0	0	0	0	ENSRNOG00000022603	ENSRNOT00000039043	FRAMESHIFT_CODING	64-71	13-20	2013-07-05	-	-	HGVSc=ENSRNOT00000039043.4:c.13_20delGGAAGCCT;HGVSp=ENSRNOP00000037567.4:p.Ser6LysfsX40;DOMAINS=Cleavage_site_(Signalp):Sigp	Astl	astacin-like metalloendopeptidase [Source:RefSeq peptide;Acc:NP_001099974]
3_116569511_-/GG	3	116569511	116569512	-	GG	0	0	0	0	0	0	0	0	0	0	0	0	0	0	0	0	0	0	0	0	0	0	0	0	2	0	2	ENSRNOG00000017740	ENSRNOT00000023913	SPLICE_SITE,FRAMESHIFT_CODING	2127-2128	2127-2128	709-710	-	-	HGVSc=ENSRNOT00000023913.4:c.2127_2128insGG;HGVSp=ENSRNOP00000023913.3:p.Gly713LeufsX24;DOMAINS=Pfam_domain:PF01268,Superfamily_domain:52540,PROSITE_patterns:PS00722	D3ZZM8_RAT	Uncharacterized protein [Source:UniProtKB/TrEMBL;Acc:D3ZZM8]
3_116569848_A/-	3	116569848	116569848	A	-	0	2	0	0	0	0	0	0	2	2	2	0	2	2	2	0	0	2	2	2	2	2	2	0	2	2	2	ENSRNOG00000017740	ENSRNOT00000023913	FRAMESHIFT_CODING	2464	2464	822	-	-	HGVSc=ENSRNOT00000023913.4:c.2464delA;HGVSp=ENSRNOP00000023913.3:p.Ile823SerfsX72;DOMAINS=Pfam_domain:PF01268,Superfamily_domain:52540	D3ZZM8_RAT	Uncharacterized protein [Source:UniProtKB/TrEMBL;Acc:D3ZZM8]
3_118316687_-/A	3	118316687	118316688	-	A	2	2	5	5	2	2	2	2	2	5	2	2	2	2	2	2	2	2	2	2	2	5	2	2	2	2	2	ENSRNOG00000021234	ENSRNOT00000028839	FRAMESHIFT_CODING	916-917	916-917	306	-	-	HGVSc=ENSRNOT00000028839.5:c.916_917insT;HGVSp=ENSRNOP00000028839.5:p.Gly306ValfsX52	D3ZVP9_RAT	Uncharacterized protein [Source:UniProtKB/TrEMBL;Acc:D3ZVP9]
3_118434629_A/-	3	118434629	118434629	A	-	0	0	0	0	0	0	0	0	0	0	0	0	0	0	0	0	0	2	2	2	0	0	0	0	2	2	2	ENSRNOG00000021237	ENSRNOT00000067385	FRAMESHIFT_CODING	849	756	252	-	-	HGVSc=ENSRNOT00000067385.1:c.756delT;HGVSp=ENSRNOP00000058971.1:p.Phe252	RGD1565616	RGD1565616 (RGD1565616), mRNA [Source:RefSeq DNA;Acc:NM_001109206]
3_119160639_A/-	3	119160639	119160639	A	-	0	0	0	0	0	0	0	0	0	0	0	0	0	0	0	0	0	2	2	2	0	0	0	0	0	2	0	ENSRNOG00000038259	ENSRNOT00000058238	FRAMESHIFT_CODING	410	410	137	-	-	HGVSc=ENSRNOT00000058238.2:c.410delT;HGVSp=ENSRNOP00000055036.2:p.Val137GlufsX24;DOMAINS=Pfam_domain:PF00227,Superfamily_domain:56235	RGD1564425	Uncharacterized protein [Source:UniProtKB/TrEMBL;Acc:D3Z8J0]
3_128508077_T/-	3	128508077	128508077	T	-	2	2	0	2	2	2	2	2	2	2	2	2	2	2	2	2	2	2	2	2	2	2	2	2	2	2	2	ENSRNOG00000004852	ENSRNOT00000033562	SPLICE_SITE,FRAMESHIFT_CODING	124	124	42	-	-	HGVSc=ENSRNOT00000033562.4:c.124delA;HGVSp=ENSRNOP00000036379.4:p.Ile42LeufsX2;DOMAINS=Low_complexity_(Seg):Seg	Sel1l2	Protein sel-1 homolog 2 [Source:UniProtKB/Swiss-Prot;Acc:Q5XI05]
3_131533448_CAACCTGATGTAGTGGGACCATTTGTCAAAGTATGTGAGAT/-	3	131533448	131533488	CAACCTGATGTAGTGGGACCATTTGTCAAAGTATGTGAGAT	-	0	5	0	5	2	5	2	5	5	2	2	2	2	5	5	5	5	5	5	2	5	0	2	2	5	5	5	ENSRNOG00000043050	ENSRNOT00000036067	FRAMESHIFT_CODING	155-195	155-195	52-65	-	-	HGVSc=ENSRNOT00000036067.2:c.155_195delATCTCACATACTTTGACAAATGGTCCCACTACATCAGGTTG;HGVSp=ENSRNOP00000060305.1:p.Asp52AlafsX18;DOMAINS=Prints_domain:PR00882,Prints_domain:PR00882	F1LXH6_RAT	Uncharacterized protein [Source:UniProtKB/TrEMBL;Acc:F1LXH6]
3_131533489_-/G	3	131533489	131533490	-	G	0	0	0	0	0	0	0	0	0	0	0	0	0	0	0	0	0	1	0	6	0	0	0	0	0	0	5	ENSRNOG00000043050	ENSRNOT00000036067	FRAMESHIFT_CODING	154-155	154-155	52	-	-	HGVSc=ENSRNOT00000036067.2:c.154_155insC;HGVSp=ENSRNOP00000060305.1:p.Asp52AlafsX6;DOMAINS=Prints_domain:PR00882	F1LXH6_RAT	Uncharacterized protein [Source:UniProtKB/TrEMBL;Acc:F1LXH6]
3_133100376_T/-	3	133100376	133100376	T	-	0	0	0	0	2	2	0	0	0	0	0	0	0	0	0	0	0	0	0	0	0	0	0	0	0	0	0	ENSRNOG00000027574	ENSRNOT00000030148	FRAMESHIFT_CODING	476	476	159	-	-	HGVSc=ENSRNOT00000030148.3:c.476delT;HGVSp=ENSRNOP00000044007.2:p.Leu159ArgfsX16;DOMAINS=Pfam_domain:PF02800,Superfamily_domain:51735,PIRSF_domain:PIRSF000149,Prints_domain:PR00078,TIGRFAM_domain:TIGR01534	D3ZWV2_RAT	Glyceraldehyde-3-phosphate dehydrogenase [Source:UniProtKB/TrEMBL;Acc:D3ZWV2]
3_134358630_T/-	3	134358630	134358630	T	-	2	2	0	2	2	2	2	2	2	2	2	2	2	2	2	2	2	2	2	2	2	2	2	2	2	2	2	ENSRNOG00000026836	ENSRNOT00000036834	SPLICE_SITE,FRAMESHIFT_CODING	158	158	53	-	-	HGVSc=ENSRNOT00000036834.3:c.158delA;HGVSp=ENSRNOP00000060058.1:p.Asn53MetfsX3;DOMAINS=Pfam_domain:PF05890	F1LXU8_RAT	Uncharacterized protein [Source:UniProtKB/TrEMBL;Acc:F1LXU8]
3_135800419_TC/-	3	135800419	135800420	TC	-	0	0	0	0	0	0	0	0	0	0	0	0	0	0	0	0	0	0	0	0	0	0	0	0	2	0	2	ENSRNOG00000024895	ENSRNOT00000035537	FRAMESHIFT_CODING	351-352	351-352	117-118	-	-	HGVSc=ENSRNOT00000035537.2:c.351_352delGA;HGVSp=ENSRNOP00000047581.1:p.Glu117AspfsX3	F1M8V9_RAT	Uncharacterized protein [Source:UniProtKB/TrEMBL;Acc:F1M3M2]
3_135800419_TC/-	3	135800419	135800420	TC	-	0	0	0	0	0	0	0	0	0	0	0	0	0	0	0	0	0	0	0	0	0	0	0	0	2	0	2	ENSRNOG00000024895	ENSRNOT00000055545	FRAMESHIFT_CODING	351-352	351-352	117-118	-	-	HGVSc=ENSRNOT00000055545.1:c.351_352delGA;HGVSp=ENSRNOP00000052408.1:p.Glu117AspfsX3	F1M8V9_RAT	Uncharacterized protein [Source:UniProtKB/TrEMBL;Acc:F1M3M2]
3_136274923_C/-	3	136274923	136274923	C	-	0	0	0	0	0	0	2	0	0	0	0	0	0	0	0	0	0	0	0	0	0	0	0	0	2	0	5	ENSRNOG00000024875	ENSRNOT00000035374	FRAMESHIFT_CODING	493	493	165	-	-	HGVSc=ENSRNOT00000035374.3:c.493delG;HGVSp=ENSRNOP00000052405.1:p.Ala165ProfsX108;DOMAINS=Pfam_domain:PF00113,Superfamily_domain:51604	F1M6P0_RAT	Uncharacterized protein [Source:UniProtKB/TrEMBL;Acc:F1M6P0]
3_136274923_C/-	3	136274923	136274923	C	-	0	0	0	0	0	0	2	0	0	0	0	0	0	0	0	0	0	0	0	0	0	0	0	0	2	0	5	ENSRNOG00000024875	ENSRNOT00000066912	FRAMESHIFT_CODING	514	514	172	-	-	HGVSc=ENSRNOT00000066912.1:c.514delG;HGVSp=ENSRNOP00000059167.1:p.Ala172ProfsX108;DOMAINS=Pfam_domain:PF00113,Superfamily_domain:51604	F1M6P0_RAT	Uncharacterized protein [Source:UniProtKB/TrEMBL;Acc:F1M6P0]
3_136353915_C/-	3	136353915	136353915	C	-	0	0	0	0	0	0	2	0	0	0	0	0	0	0	0	0	0	0	0	0	0	0	0	0	2	0	2	ENSRNOG00000024844	ENSRNOT00000066588	FRAMESHIFT_CODING	66	66	22	-	-	HGVSc=ENSRNOT00000066588.1:c.66delC;HGVSp=ENSRNOP00000062645.1:p.Arg23GlyfsX27	F1LVP1_RAT	Uncharacterized protein [Source:UniProtKB/TrEMBL;Acc:F1LVP1]
3_136353915_C/-	3	136353915	136353915	C	-	0	0	0	0	0	0	2	0	0	0	0	0	0	0	0	0	0	0	0	0	0	0	0	0	2	0	2	ENSRNOG00000024844	ENSRNOT00000034568	FRAMESHIFT_CODING	66	66	22	-	-	HGVSc=ENSRNOT00000034568.2:c.66delC;HGVSp=ENSRNOP00000032950.2:p.Arg23GlyfsX27	F1LVP1_RAT	Uncharacterized protein [Source:UniProtKB/TrEMBL;Acc:F1LVP1]
3_138091972_T/-	3	138091972	138091972	T	-	0	0	0	0	0	0	1	6	0	0	0	6	0	0	0	0	0	1	6	0	0	0	0	0	0	6	0	ENSRNOG00000031840	ENSRNOT00000049635	FRAMESHIFT_CODING	53	1	1	-	-	HGVSc=ENSRNOT00000049635.1:c.1delA;HGVSp=ENSRNOP00000040184.1:p.Met1?;DOMAINS=Cleavage_site_(Signalp):Sigp	Andpro	Cystatin-related protein 1 [Source:UniProtKB/Swiss-Prot;Acc:P22282]
3_138286790_-/T	3	138286790	138286791	-	T	0	5	0	5	5	5	0	0	6	0	0	0	0	0	0	5	2	0	6	2	5	0	0	0	2	0	2	ENSRNOG00000005489	ENSRNOT00000007288	FRAMESHIFT_CODING	513-514	499-500	167	-	-	HGVSc=ENSRNOT00000007288.4:c.499_500insT;HGVSp=ENSRNOP00000007288.3:p.Gly167ValfsX47;DOMAINS=Pfam_domain:PF03571,PIRSF_domain:PIRSF007828	Dpp3	Dipeptidyl peptidase 3 [Source:UniProtKB/Swiss-Prot;Acc:O55096]
3_139925800_-/A	3	139925800	139925801	-	A	0	0	0	0	0	0	2	0	0	0	0	0	0	0	0	0	0	2	2	5	0	0	0	0	0	2	0	ENSRNOG00000034030	ENSRNOT00000049940	FRAMESHIFT_CODING	358-359	358-359	120	-	-	HGVSc=ENSRNOT00000049940.2:c.358_359insA;HGVSp=ENSRNOP00000040602.2:p.Asn121LysfsX5;DOMAINS=Pfam_domain:PF00956	Q6QI58_RAT	Uncharacterized protein [Source:UniProtKB/TrEMBL;Acc:D4ADL2]
3_139932262_-/C	3	139932262	139932263	-	C	0	2	0	2	2	2	0	2	0	0	0	0	0	0	0	2	0	0	0	2	2	0	0	0	2	0	2	ENSRNOG00000034030	ENSRNOT00000049830	FRAMESHIFT_CODING	226-227	226-227	76	-	-	HGVSc=ENSRNOT00000049830.1:c.226_227insC;HGVSp=ENSRNOP00000041751.1:p.Arg77GlnfsX4;DOMAINS=Low_complexity_(Seg):Seg	Q6QI58_RAT	Uncharacterized protein [Source:UniProtKB/TrEMBL;Acc:D4ADL2]
3_139932999_A/-	3	139932999	139932999	A	-	0	0	0	0	0	0	2	0	0	0	0	0	0	0	0	0	0	2	2	0	0	0	0	0	0	2	0	ENSRNOG00000034030	ENSRNOT00000049830	FRAMESHIFT_CODING	964	964	322	-	-	HGVSc=ENSRNOT00000049830.1:c.964delA;HGVSp=ENSRNOP00000041751.1:p.Thr323ProfsX8;DOMAINS=Pfam_domain:PF00078	Q6QI58_RAT	Uncharacterized protein [Source:UniProtKB/TrEMBL;Acc:D4ADL2]
3_140081728_AG/-	3	140081728	140081729	AG	-	0	0	0	0	0	5	0	0	0	0	5	1	0	0	0	0	5	0	0	0	0	0	5	0	0	0	0	ENSRNOG00000024613	ENSRNOT00000055514	FRAMESHIFT_CODING	282-283	282-283	94-95	-	-	HGVSc=ENSRNOT00000055514.2:c.282_283delAG;HGVSp=ENSRNOP00000052380.2:p.Asp95CysfsX40	F1LXC5_RAT	Uncharacterized protein [Source:UniProtKB/TrEMBL;Acc:F1LXC5]
3_140081728_AG/-	3	140081728	140081729	AG	-	0	0	0	0	0	5	0	0	0	0	5	1	0	0	0	0	5	0	0	0	0	0	5	0	0	0	0	ENSRNOG00000024613	ENSRNOT00000029739	FRAMESHIFT_CODING	90-91	90-91	30-31	-	-	HGVSc=ENSRNOT00000029739.3:c.90_91delAG;HGVSp=ENSRNOP00000034050.3:p.Asp31CysfsX40	F1LXC5_RAT	Uncharacterized protein [Source:UniProtKB/TrEMBL;Acc:F1LXC5]
3_140081728_AG/-	3	140081728	140081729	AG	-	0	0	0	0	0	5	0	0	0	0	5	1	0	0	0	0	5	0	0	0	0	0	5	0	0	0	0	ENSRNOG00000024613	ENSRNOT00000055515	FRAMESHIFT_CODING	138-139	138-139	46-47	-	-	HGVSc=ENSRNOT00000055515.2:c.138_139delAG;HGVSp=ENSRNOP00000052381.2:p.Asp47CysfsX40	F1LXC5_RAT	Uncharacterized protein [Source:UniProtKB/TrEMBL;Acc:F1LXC5]
3_140530334_C/-	3	140530334	140530334	C	-	0	0	0	0	0	0	0	0	0	0	0	2	0	0	0	0	0	0	0	0	0	0	0	0	0	0	0	ENSRNOG00000023527	ENSRNOT00000032094	FRAMESHIFT_CODING	712	712	238	-	-	HGVSc=ENSRNOT00000032094.4:c.712delG;HGVSp=ENSRNOP00000030104.4:p.Glu238SerfsX8;DOMAINS=Superfamily_domain:56854	F1M621_RAT	Uncharacterized protein [Source:UniProtKB/TrEMBL;Acc:F1M621]
3_141786938_-/TATG	3	141786938	141786939	-	TATG	0	0	0	0	0	0	0	0	0	0	0	2	0	0	0	0	0	0	0	0	0	0	0	0	0	0	0	ENSRNOG00000008568	ENSRNOT00000011365	FRAMESHIFT_CODING	1452-1453	1452-1453	484-485	-	-	HGVSc=ENSRNOT00000011365.5:c.1452_1453insTATG;HGVSp=ENSRNOP00000061375.1:p.Ile487CysfsX29;DOMAINS=Pfam_domain:PF00023,Superfamily_domain:48403,SMART_domain:SM00248,PROSITE_profiles:PS50297	D4A9C5_RAT	Uncharacterized protein [Source:UniProtKB/TrEMBL;Acc:D4A9C5]
3_141787198_-/T	3	141787198	141787199	-	T	0	0	0	0	0	0	2	0	0	0	0	0	0	0	0	0	0	2	2	0	0	0	0	0	0	2	0	ENSRNOG00000008568	ENSRNOT00000011365	FRAMESHIFT_CODING	1712-1713	1712-1713	571	-	-	HGVSc=ENSRNOT00000011365.5:c.1712_1713insT;HGVSp=ENSRNOP00000061375.1:p.Glu573X;DOMAINS=Superfamily_domain:48403,SMART_domain:SM00248,PROSITE_profiles:PS50297	D4A9C5_RAT	Uncharacterized protein [Source:UniProtKB/TrEMBL;Acc:D4A9C5]
3_141787255_GACTGTG/-	3	141787255	141787261	GACTGTG	-	0	0	0	0	0	0	0	0	0	0	0	2	0	0	0	0	0	0	0	0	0	0	0	0	0	0	0	ENSRNOG00000008568	ENSRNOT00000011365	FRAMESHIFT_CODING	1768-1774	1768-1774	590-592	-	-	HGVSc=ENSRNOT00000011365.5:c.1768_1774delGACTGTG;HGVSp=ENSRNOP00000061375.1:p.Asp590GlufsX18;DOMAINS=Pfam_domain:PF00023,Superfamily_domain:48403,SMART_domain:SM00248,PROSITE_profiles:PS50297	D4A9C5_RAT	Uncharacterized protein [Source:UniProtKB/TrEMBL;Acc:D4A9C5]
3_141990838_-/A	3	141990838	141990839	-	A	0	0	0	0	0	0	2	0	0	0	0	0	0	5	0	0	0	2	2	0	5	0	0	0	0	2	0	ENSRNOG00000036922	ENSRNOT00000055449	FRAMESHIFT_CODING	101-102	101-102	34	-	-	HGVSc=ENSRNOT00000055449.1:c.101_102insA;HGVSp=ENSRNOP00000052315.1:p.Thr38AsnfsX16	F1M8Y0_RAT	Uncharacterized protein [Source:UniProtKB/TrEMBL;Acc:F1M8Y0]
3_142647286_-/T	3	142647286	142647287	-	T	0	2	0	2	2	2	0	0	2	2	0	0	0	0	2	0	0	2	2	2	2	0	0	0	2	2	2	ENSRNOG00000006695	ENSRNOT00000067310	FRAMESHIFT_CODING	1343-1344	412-413	138	-	-	HGVSc=ENSRNOT00000067310.1:c.412_413insA;HGVSp=ENSRNOP00000062443.1:p.Ala138AspfsX36;DOMAINS=Superfamily_domain:57850	Rbck1	RanBP-type and C3HC4-type zinc finger-containing protein 1 [Source:UniProtKB/Swiss-Prot;Acc:Q62921]
3_144161789_AG/-	3	144161789	144161790	AG	-	0	2	0	2	0	0	0	0	2	2	2	2	2	0	2	2	2	2	2	2	0	0	0	0	2	2	2	ENSRNOG00000027920	ENSRNOT00000038684	FRAMESHIFT_CODING	160-161	160-161	54	-	-	HGVSc=ENSRNOT00000038684.4:c.160_161delAG;HGVSp=ENSRNOP00000037892.4:p.Arg54ThrfsX5	F1LZE1_RAT	Uncharacterized protein [Source:UniProtKB/TrEMBL;Acc:F1LZE1]
3_145530474_-/AAAGAGCAACTCTTCCATC	3	145530474	145530475	-	AAAGAGCAACTCTTCCATC	2	0	0	0	0	0	0	0	0	0	0	0	0	0	0	0	0	0	0	0	0	0	0	0	0	0	0	ENSRNOG00000017701	ENSRNOT00000067121	SPLICE_SITE,FRAMESHIFT_CODING,INTRONIC	105-106	105-106	35-36	-	-	HGVSc=ENSRNOT00000067121.1:c.106-1_106insAAAGAGCAACTCTTCCATC;HGVSp=ENSRNOP00000062092.1:p.Asn36Lys;DOMAINS=Pfam_domain:PF05039,SMART_domain:SM00792	ASIP_RAT	Agouti-signaling protein [Source:UniProtKB/Swiss-Prot;Acc:Q99JA2]
3_145530474_-/AAAGAGCAACTCTTCCATC	3	145530474	145530475	-	AAAGAGCAACTCTTCCATC	2	0	0	0	0	0	0	0	0	0	0	0	0	0	0	0	0	0	0	0	0	0	0	0	0	0	0	ENSRNOG00000017701	ENSRNOT00000023905	FRAMESHIFT_CODING	107-108	107-108	36	-	-	HGVSc=ENSRNOT00000023905.4:c.107_108insAAAGAGCAACTCTTCCATC;HGVSp=ENSRNOP00000023905.3:p.Thr37LysfsX10;DOMAINS=Pfam_domain:PF05039,SMART_domain:SM00792	ASIP_RAT	Agouti-signaling protein [Source:UniProtKB/Swiss-Prot;Acc:Q99JA2]
3_145878167_G/-	3	145878167	145878167	G	-	2	0	0	0	0	0	0	0	0	0	0	0	0	0	0	0	0	0	0	0	0	0	0	0	0	0	0	ENSRNOG00000043380	ENSRNOT00000024528	FRAMESHIFT_CODING	158	158	53	-	-	HGVSc=ENSRNOT00000024528.5:c.158delG;HGVSp=ENSRNOP00000024528.4:p.Gly54ValfsX41	F1LV99_RAT	Uncharacterized protein [Source:UniProtKB/TrEMBL;Acc:F1LV99]
3_146268734_TG/-	3	146268734	146268735	TG	-	0	0	0	0	0	0	0	0	0	0	0	0	0	0	0	0	0	6	2	1	6	0	0	0	1	1	2	ENSRNOG00000019330	ENSRNOT00000055254	FRAMESHIFT_CODING	41-42	41-42	14	-	-	HGVSc=ENSRNOT00000055254.2:c.41_42delTG;HGVSp=ENSRNOP00000052129.2:p.Leu14ProfsX7;DOMAINS=Low_complexity_(Seg):Seg,Prints_domain:PR01682,Cleavage_site_(Signalp):Sigp	Procr	Endothelial protein C receptor [Source:UniProtKB/Swiss-Prot;Acc:Q4V8I1]
3_146268737_T/-	3	146268737	146268737	T	-	0	0	0	0	0	0	0	0	0	0	0	0	0	0	0	0	0	6	2	1	6	0	0	0	0	1	2	ENSRNOG00000019330	ENSRNOT00000055254	FRAMESHIFT_CODING	44	44	15	-	-	HGVSc=ENSRNOT00000055254.2:c.44delT;HGVSp=ENSRNOP00000052129.2:p.Gly16AlafsX13;DOMAINS=Low_complexity_(Seg):Seg,Prints_domain:PR01682,Cleavage_site_(Signalp):Sigp	Procr	Endothelial protein C receptor [Source:UniProtKB/Swiss-Prot;Acc:Q4V8I1]
3_147691576_-/G	3	147691576	147691577	-	G	2	2	5	2	2	2	2	2	2	2	2	2	2	2	2	2	2	2	2	2	2	2	2	2	2	2	2	ENSRNOG00000006418	ENSRNOT00000055220	FRAMESHIFT_CODING	1568-1569	1127-1128	376	-	-	HGVSc=ENSRNOT00000055220.2:c.1127_1128insC;HGVSp=ENSRNOP00000052094.2:p.Lys376Asn	D3Z898_RAT	Uncharacterized protein [Source:UniProtKB/TrEMBL;Acc:D3Z898]
3_148271088_-/C	3	148271088	148271089	-	C	0	0	0	0	6	1	0	1	0	0	0	0	0	0	0	0	0	0	0	6	0	0	0	0	0	0	0	ENSRNOG00000024923	ENSRNOT00000034117	FRAMESHIFT_CODING	430-431	430-431	144	-	-	HGVSc=ENSRNOT00000034117.3:c.430_431insC;HGVSp=ENSRNOP00000036483.3:p.Pro147AlafsX24	Nnat	Neuronatin [Source:UniProtKB/Swiss-Prot;Acc:Q62649]
3_149094844_CT/-	3	149094844	149094845	CT	-	0	2	0	0	0	0	0	0	2	2	2	2	2	2	2	2	2	2	2	0	2	2	2	2	2	2	2	ENSRNOG00000036802	ENSRNOT00000055200	FRAMESHIFT_CODING	405-406	82-83	28	-	-	HGVSc=ENSRNOT00000055200.2:c.82_83delCT;HGVSp=ENSRNOP00000052073.2:p.Ser29CysfsX81	Snhg11	RGD1563912 (Predicted), isoform CRA_bRGD1563912 protein [Source:UniProtKB/TrEMBL;Acc:Q52KR9]
3_149349690_G/-	3	149349690	149349690	G	-	0	5	0	0	0	0	0	0	2	2	2	2	2	2	0	0	2	2	2	0	2	2	2	2	2	2	2	ENSRNOG00000043242	ENSRNOT00000065070	FRAMESHIFT_CODING	184	184	62	-	-	HGVSc=ENSRNOT00000065070.1:c.184delC;HGVSp=ENSRNOP00000059806.1:p.Leu62Tyr	F1M2X3_RAT	Uncharacterized protein [Source:UniProtKB/TrEMBL;Acc:F1M2X3]
3_155266239_-/CC	3	155266239	155266240	-	CC	2	2	0	2	2	2	2	2	0	0	2	2	2	2	2	2	2	2	2	2	2	2	2	2	2	2	2	ENSRNOG00000036781	ENSRNOT00000055165	FRAMESHIFT_CODING	64-65	64-65	22	-	-	HGVSc=ENSRNOT00000055165.1:c.64_65insCC;HGVSp=ENSRNOP00000052040.1:p.Gly25Leu	F1LVX9_RAT	Uncharacterized protein [Source:UniProtKB/TrEMBL;Acc:F1LVX9]
3_155418948_AT/-	3	155418948	155418949	AT	-	6	1	0	1	1	6	0	1	0	0	1	1	1	1	6	6	6	6	6	6	1	6	6	1	6	1	6	ENSRNOG00000036781	ENSRNOT00000055165	FRAMESHIFT_CODING	134-135	134-135	45	-	-	HGVSc=ENSRNOT00000055165.1:c.134_135delAT;HGVSp=ENSRNOP00000052040.1:p.Asp45GlyfsX2;DOMAINS=Low_complexity_(Seg):Seg,PROSITE_profiles:PS50312	F1LVX9_RAT	Uncharacterized protein [Source:UniProtKB/TrEMBL;Acc:F1LVX9]
3_156619480_-/CT	3	156619480	156619481	-	CT	6	0	5	0	0	0	0	0	0	0	6	6	0	0	0	0	6	6	0	0	2	6	6	0	0	0	6	ENSRNOG00000029729	ENSRNOT00000048215	FRAMESHIFT_CODING	318-319	318-319	106-107	-	-	HGVSc=ENSRNOT00000048215.1:c.317_318dupAG;HGVSp=ENSRNOP00000050800.1:p.Ala107Arg;DOMAINS=Coiled-coils_(Ncoils):ncoils,Low_complexity_(Seg):Seg,PROSITE_profiles:PS50323,PROSITE_profiles:PS50313	F1LUQ2_RAT	Uncharacterized protein [Source:UniProtKB/TrEMBL;Acc:F1LUQ2]
3_156619498_GC/-	3	156619498	156619499	GC	-	0	0	5	2	0	6	0	0	6	5	0	6	0	0	6	0	0	0	6	0	0	0	0	0	6	0	0	ENSRNOG00000029729	ENSRNOT00000048215	FRAMESHIFT_CODING	299-300	299-300	100	-	-	HGVSc=ENSRNOT00000048215.1:c.299_300delGC;HGVSp=ENSRNOP00000050800.1:p.Gly100Glu;DOMAINS=Coiled-coils_(Ncoils):ncoils,Low_complexity_(Seg):Seg,PROSITE_profiles:PS50323,PROSITE_profiles:PS50313,Prints_domain:PR00929	F1LUQ2_RAT	Uncharacterized protein [Source:UniProtKB/TrEMBL;Acc:F1LUQ2]
3_156619580_CTTT/-	3	156619580	156619583	CTTT	-	0	0	0	5	0	0	0	5	0	0	5	2	6	0	0	0	0	0	5	0	5	5	6	0	0	2	0	ENSRNOG00000029729	ENSRNOT00000048215	FRAMESHIFT_CODING	217-220	217-220	73-74	-	-	HGVSc=ENSRNOT00000048215.1:c.217_220delAAAG;HGVSp=ENSRNOP00000050800.1:p.Lys73Ala;DOMAINS=Coiled-coils_(Ncoils):ncoils,Low_complexity_(Seg):Seg,PROSITE_profiles:PS50323,PROSITE_profiles:PS50313,Prints_domain:PR00929	F1LUQ2_RAT	Uncharacterized protein [Source:UniProtKB/TrEMBL;Acc:F1LUQ2]
3_156619708_-/CT	3	156619708	156619709	-	CT	5	0	0	5	0	0	5	0	0	5	6	0	0	6	0	0	0	2	0	0	0	0	0	0	0	0	6	ENSRNOG00000029729	ENSRNOT00000048215	FRAMESHIFT_CODING	92-93	92-93	31	-	-	HGVSc=ENSRNOT00000048215.1:c.91_92dupAG;HGVSp=ENSRNOP00000050800.1:p.Gln32Gly;DOMAINS=Coiled-coils_(Ncoils):ncoils,Low_complexity_(Seg):Seg,PROSITE_profiles:PS50323,PROSITE_profiles:PS50313	F1LUQ2_RAT	Uncharacterized protein [Source:UniProtKB/TrEMBL;Acc:F1LUQ2]
3_156619754_-/GC	3	156619754	156619755	-	GC	5	0	0	5	0	0	5	0	0	0	5	2	0	0	6	2	6	5	5	0	0	5	0	5	0	5	5	ENSRNOG00000029729	ENSRNOT00000048215	FRAMESHIFT_CODING	46-47	46-47	16	-	-	HGVSc=ENSRNOT00000048215.1:c.46_47insGC;HGVSp=ENSRNOP00000050800.1:p.Glu16Gly;DOMAINS=Coiled-coils_(Ncoils):ncoils,Low_complexity_(Seg):Seg,PROSITE_profiles:PS50323,PROSITE_profiles:PS50313	F1LUQ2_RAT	Uncharacterized protein [Source:UniProtKB/TrEMBL;Acc:F1LUQ2]
3_156619760_CT/-	3	156619760	156619761	CT	-	5	0	0	5	0	5	5	1	6	0	5	5	0	0	0	2	2	5	5	0	0	5	2	5	6	5	5	ENSRNOG00000029729	ENSRNOT00000048215	SPLICE_SITE,FRAMESHIFT_CODING	39-40	39-40	13-14	-	-	HGVSc=ENSRNOT00000048215.1:c.39_40delAG;HGVSp=ENSRNOP00000050800.1:p.Gly14GlnfsX9;DOMAINS=Low_complexity_(Seg):Seg,PROSITE_profiles:PS50323,PROSITE_profiles:PS50313	F1LUQ2_RAT	Uncharacterized protein [Source:UniProtKB/TrEMBL;Acc:F1LUQ2]
3_156619819_-/CC	3	156619819	156619820	-	CC	0	5	0	0	5	2	0	1	0	5	2	6	2	6	6	6	6	0	5	5	0	5	6	2	0	0	5	ENSRNOG00000029729	ENSRNOT00000048215	FRAMESHIFT_CODING	14-15	14-15	5	-	-	HGVSc=ENSRNOT00000048215.1:c.14_15insGG;HGVSp=ENSRNOP00000050800.1:p.Asp5Glu;DOMAINS=Low_complexity_(Seg):Seg,PROSITE_profiles:PS50323	F1LUQ2_RAT	Uncharacterized protein [Source:UniProtKB/TrEMBL;Acc:F1LUQ2]
3_166178924_C/-	3	166178924	166178924	C	-	0	0	0	0	0	0	2	2	0	0	0	0	0	0	0	0	0	2	2	2	0	0	0	0	2	2	2	ENSRNOG00000036747	ENSRNOT00000051082	FRAMESHIFT_CODING	111	111	37	-	-	HGVSc=ENSRNOT00000051082.2:c.111delG;HGVSp=ENSRNOP00000046284.2:p.Asn38IlefsX5;DOMAINS=Pfam_domain:PF01352,Superfamily_domain:109640,SMART_domain:SM00349,PROSITE_profiles:PS50805	F1LXA1_RAT	Uncharacterized protein [Source:UniProtKB/TrEMBL;Acc:F1LXA1]
3_166178924_C/-	3	166178924	166178924	C	-	0	0	0	0	0	0	2	2	0	0	0	0	0	0	0	0	0	2	2	2	0	0	0	0	2	2	2	ENSRNOG00000036747	ENSRNOT00000055074	FRAMESHIFT_CODING	111	111	37	-	-	HGVSc=ENSRNOT00000055074.1:c.111delG;HGVSp=ENSRNOP00000051950.1:p.Asn38IlefsX5;DOMAINS=Pfam_domain:PF01352,Superfamily_domain:109640,SMART_domain:SM00349,PROSITE_profiles:PS50805	F1LXA1_RAT	Uncharacterized protein [Source:UniProtKB/TrEMBL;Acc:F1LXA1]
3_168864518_-/GT	3	168864518	168864519	-	GT	0	2	0	2	2	0	2	2	2	2	0	0	2	0	2	2	0	2	0	2	2	2	0	6	2	0	2	ENSRNOG00000008976	ENSRNOT00000032405	SPLICE_SITE,FRAMESHIFT_CODING	476-477	476-477	159	-	-	HGVSc=ENSRNOT00000032405.4:c.476_476+1insGT;HGVSp=ENSRNOP00000029177.4:p.His160PhefsX14;DOMAINS=Pfam_domain:PF00028,SMART_domain:SM00112,PROSITE_profiles:PS50268	F1M014_RAT	Uncharacterized protein [Source:UniProtKB/TrEMBL;Acc:F1LUR0]
3_169326789_-/C	3	169326789	169326790	-	C	2	2	2	2	5	2	2	2	2	2	2	2	2	2	2	2	2	2	2	2	2	2	2	2	2	2	2	ENSRNOG00000036735	ENSRNOT00000008279	SPLICE_SITE,FRAMESHIFT_CODING,INTRONIC	240-241	240-241	80-81	-	-	HGVSc=ENSRNOT00000008279.5:c.240_240+1insG;HGVSp=ENSRNOP00000008279.4:p.Ala81GlyfsX53;DOMAINS=PIRSF_domain:PIRSF025798,Low_complexity_(Seg):Seg,PROSITE_profiles:PS50099	F1LXV4_RAT	Uncharacterized protein [Source:UniProtKB/TrEMBL;Acc:F1LXV4]
3_170369028_-/A	3	170369028	170369029	-	A	0	2	0	2	2	0	0	2	2	2	2	0	2	2	2	2	0	2	2	2	2	0	0	2	0	2	0	ENSRNOG00000013267	ENSRNOT00000050626	FRAMESHIFT_CODING	8808-8809	8808-8809	2936-2937	-	-	HGVSc=ENSRNOT00000050626.3:c.8808_8809insT;HGVSp=ENSRNOP00000043302.3:p.Pro2937SerfsX7	Pric285	Uncharacterized protein [Source:UniProtKB/TrEMBL;Acc:D3ZFS4]
3_170369029_-/T	3	170369029	170369030	-	T	2	2	0	2	2	0	2	2	2	2	2	0	2	2	2	2	0	2	2	2	2	0	0	2	0	2	0	ENSRNOG00000013267	ENSRNOT00000050626	FRAMESHIFT_CODING	8807-8808	8807-8808	2936	-	-	HGVSc=ENSRNOT00000050626.3:c.8807dupA;HGVSp=ENSRNOP00000043302.3:p.Asn2936LysfsX8	Pric285	Uncharacterized protein [Source:UniProtKB/TrEMBL;Acc:D3ZFS4]
4_5816328_A/-	4	5816328	5816328	A	-	0	0	0	0	2	0	0	0	0	0	0	0	0	0	0	0	0	0	0	0	0	0	0	0	0	0	0	ENSRNOG00000025735	ENSRNOT00000040373	FRAMESHIFT_CODING	77	77	26	-	-	HGVSc=ENSRNOT00000040373.3:c.77delA;HGVSp=ENSRNOP00000044634.3:p.Gln26ArgfsX4	Wdr86	WD repeat-containing protein 86 [Source:RefSeq peptide;Acc:NP_001103959]
4_6440312_GTGTGTGT/-	4	6440312	6440319	GTGTGTGT	-	1	0	0	2	0	0	0	2	0	0	2	2	1	0	2	0	0	0	0	0	2	2	2	0	2	2	2	ENSRNOG00000040238	ENSRNOT00000061925	FRAMESHIFT_CODING	1215-1222	1215-1222	405-408	-	-	HGVSc=ENSRNOT00000061925.1:c.1215_1222delACACACAC;HGVSp=ENSRNOP00000058641.1:p.Leu408His;DOMAINS=Low_complexity_(Seg):Seg,PROSITE_profiles:PS50316,PROSITE_profiles:PS50325	F1LZC3_RAT	Uncharacterized protein [Source:UniProtKB/TrEMBL;Acc:F1LZC3]
4_6444852_GT/-	4	6444852	6444853	GT	-	1	0	0	0	0	0	0	1	0	0	1	2	1	0	2	0	0	0	0	0	2	2	2	0	6	2	2	ENSRNOG00000040238	ENSRNOT00000061925	FRAMESHIFT_CODING	1112-1113	1112-1113	371	-	-	HGVSc=ENSRNOT00000061925.1:c.1112_1113delAC;HGVSp=ENSRNOP00000058641.1:p.His371Arg;DOMAINS=Low_complexity_(Seg):Seg,PROSITE_profiles:PS50316,PROSITE_profiles:PS50325	F1LZC3_RAT	Uncharacterized protein [Source:UniProtKB/TrEMBL;Acc:F1LZC3]
4_6444868_GA/-	4	6444868	6444869	GA	-	6	0	0	0	0	0	0	6	0	0	2	0	0	0	2	6	0	0	0	0	0	2	2	0	0	2	2	ENSRNOG00000040238	ENSRNOT00000061925	FRAMESHIFT_CODING	1096-1097	1096-1097	366	-	-	HGVSc=ENSRNOT00000061925.1:c.1096_1097delTC;HGVSp=ENSRNOP00000058641.1:p.Ser366Thr;DOMAINS=Low_complexity_(Seg):Seg,PROSITE_profiles:PS50316,PROSITE_profiles:PS50325	F1LZC3_RAT	Uncharacterized protein [Source:UniProtKB/TrEMBL;Acc:F1LZC3]
4_6444870_-/GT	4	6444870	6444871	-	GT	0	0	0	2	0	0	0	6	0	0	6	6	6	0	6	0	0	0	0	0	1	6	0	0	6	6	0	ENSRNOG00000040238	ENSRNOT00000061925	FRAMESHIFT_CODING	1095-1096	1095-1096	365-366	-	-	HGVSc=ENSRNOT00000061925.1:c.1094_1095dupAC;HGVSp=ENSRNOP00000058641.1:p.Ser366ThrfsX12;DOMAINS=Low_complexity_(Seg):Seg,PROSITE_profiles:PS50316,PROSITE_profiles:PS50325	F1LZC3_RAT	Uncharacterized protein [Source:UniProtKB/TrEMBL;Acc:F1LZC3]
4_6453402_-/TGTG	4	6453402	6453403	-	TGTG	2	0	0	2	0	0	0	2	0	0	2	2	2	0	2	0	0	0	0	0	2	2	2	0	2	2	2	ENSRNOG00000040238	ENSRNOT00000061925	FRAMESHIFT_CODING	808-809	808-809	270	-	-	HGVSc=ENSRNOT00000061925.1:c.805_808dupCACA;HGVSp=ENSRNOP00000058641.1:p.Met270ThrfsX15;DOMAINS=Low_complexity_(Seg):Seg,PROSITE_profiles:PS50316,Prints_domain:PR00334	F1LZC3_RAT	Uncharacterized protein [Source:UniProtKB/TrEMBL;Acc:F1LZC3]
4_6716393_TT/-	4	6716393	6716394	TT	-	2	0	0	2	6	0	0	2	0	6	2	2	2	0	2	0	1	0	6	0	2	2	2	0	1	2	2	ENSRNOG00000022182	ENSRNOT00000050789	FRAMESHIFT_CODING	666-667	666-667	222-223	-	-	HGVSc=ENSRNOT00000050789.3:c.666_667delAA;HGVSp=ENSRNOP00000047138.3:p.Lys222AsnfsX12;DOMAINS=Low_complexity_(Seg):Seg	D4A4T6_RAT	Uncharacterized protein [Source:UniProtKB/TrEMBL;Acc:D4A4T6]
4_6971997_GAGCGAGC/-	4	6971997	6972004	GAGCGAGC	-	6	0	0	0	0	0	0	6	0	0	6	6	6	0	1	0	2	2	2	5	0	0	6	0	6	6	0	ENSRNOG00000010601	ENSRNOT00000014307	FRAMESHIFT_CODING	2013-08-01	2013-08-01	2013-03-01	-	-	HGVSc=ENSRNOT00000014307.5:c.1_8delGAGCGAGC;HGVSp=ENSRNOP00000014307.5:p.Ala7LeufsX42	Srpk2	serine/threonine-protein kinase SRPK2 [Source:RefSeq peptide;Acc:NP_001100045]
4_2452615_AC/-	4	2452615	2452616	AC	-	0	0	0	0	0	0	0	0	0	0	6	1	1	0	0	0	0	6	0	0	1	2	2	0	0	0	0	ENSRNOG00000040327	ENSRNOT00000062072	FRAMESHIFT_CODING	202-203	202-203	68	-	-	HGVSc=ENSRNOT00000062072.1:c.202_203delAC;HGVSp=ENSRNOP00000058777.1:p.Thr72IlefsX125;DOMAINS=Low_complexity_(Seg):Seg,PROSITE_profiles:PS50316,PROSITE_profiles:PS50325	F1LWU1_RAT	Uncharacterized protein [Source:UniProtKB/TrEMBL;Acc:F1LWU1]
4_2452629_AT/-	4	2452629	2452630	AT	-	0	0	0	0	6	0	0	0	0	0	0	6	6	0	0	0	0	0	0	0	6	2	6	0	0	0	0	ENSRNOG00000040327	ENSRNOT00000062072	FRAMESHIFT_CODING	216-217	216-217	72-73	-	-	HGVSc=ENSRNOT00000062072.1:c.216_217delAT;HGVSp=ENSRNOP00000058777.1:p.Tyr73HisfsX124;DOMAINS=Low_complexity_(Seg):Seg,PROSITE_profiles:PS50316,PROSITE_profiles:PS50325	F1LWU1_RAT	Uncharacterized protein [Source:UniProtKB/TrEMBL;Acc:F1LWU1]
4_2452703_AT/-	4	2452703	2452704	AT	-	0	0	0	2	0	0	0	0	0	0	2	6	6	0	6	0	0	0	6	0	2	6	6	0	0	0	0	ENSRNOG00000040327	ENSRNOT00000062072	FRAMESHIFT_CODING	290-291	290-291	97	-	-	HGVSc=ENSRNOT00000062072.1:c.290_291delAT;HGVSp=ENSRNOP00000058777.1:p.Thr102ArgfsX95;DOMAINS=Low_complexity_(Seg):Seg,PROSITE_profiles:PS50316,PROSITE_profiles:PS50325	F1LWU1_RAT	Uncharacterized protein [Source:UniProtKB/TrEMBL;Acc:F1LWU1]
4_2452705_AC/-	4	2452705	2452706	AC	-	0	0	0	2	0	0	0	0	0	0	2	2	2	0	0	0	0	0	0	0	2	2	2	0	0	0	0	ENSRNOG00000040327	ENSRNOT00000062072	FRAMESHIFT_CODING	292-293	292-293	98	-	-	HGVSc=ENSRNOT00000062072.1:c.292_293delAC;HGVSp=ENSRNOP00000058777.1:p.Thr102ArgfsX95;DOMAINS=Low_complexity_(Seg):Seg,PROSITE_profiles:PS50316,PROSITE_profiles:PS50325	F1LWU1_RAT	Uncharacterized protein [Source:UniProtKB/TrEMBL;Acc:F1LWU1]
4_2452719_AG/-	4	2452719	2452720	AG	-	0	0	0	6	0	0	0	0	0	0	2	0	2	0	0	0	0	0	0	0	2	2	2	0	0	6	0	ENSRNOG00000040327	ENSRNOT00000062072	FRAMESHIFT_CODING	306-307	306-307	102-103	-	-	HGVSc=ENSRNOT00000062072.1:c.306_307delAG;HGVSp=ENSRNOP00000058777.1:p.Glu103AspfsX94;DOMAINS=Low_complexity_(Seg):Seg,PROSITE_profiles:PS50316,PROSITE_profiles:PS50325	F1LWU1_RAT	Uncharacterized protein [Source:UniProtKB/TrEMBL;Acc:F1LWU1]
4_2452749_-/AG	4	2452749	2452750	-	AG	0	0	0	0	2	0	0	0	0	0	0	0	0	0	0	0	0	0	0	0	0	0	0	0	0	0	0	ENSRNOG00000040327	ENSRNOT00000062072	FRAMESHIFT_CODING	335-336	335-336	112	-	-	HGVSc=ENSRNOT00000062072.1:c.335_336insAG;HGVSp=ENSRNOP00000058777.1:p.His113AspfsX56;DOMAINS=Low_complexity_(Seg):Seg,PROSITE_profiles:PS50316,PROSITE_profiles:PS50325	F1LWU1_RAT	Uncharacterized protein [Source:UniProtKB/TrEMBL;Acc:F1LWU1]
4_2452839_-/AC	4	2452839	2452840	-	AC	0	0	0	0	2	0	0	0	0	0	2	2	2	0	0	0	6	0	0	0	2	2	6	0	0	0	0	ENSRNOG00000040327	ENSRNOT00000062072	FRAMESHIFT_CODING	425-426	425-426	142	-	-	HGVSc=ENSRNOT00000062072.1:c.425_426insAC;HGVSp=ENSRNOP00000058777.1:p.Gln147HisfsX22;DOMAINS=Low_complexity_(Seg):Seg,PROSITE_profiles:PS50316,PROSITE_profiles:PS50325	F1LWU1_RAT	Uncharacterized protein [Source:UniProtKB/TrEMBL;Acc:F1LWU1]
4_2461494_CACACACATG/-	4	2461494	2461503	CACACACATG	-	0	0	0	0	0	0	0	0	0	0	2	6	2	0	0	0	0	0	0	0	2	0	2	0	0	0	0	ENSRNOG00000040327	ENSRNOT00000062072	FRAMESHIFT_CODING	869-878	869-878	290-293	-	-	HGVSc=ENSRNOT00000062072.1:c.869_878delCACACACATG;HGVSp=ENSRNOP00000058777.1:p.Cys293His;DOMAINS=Low_complexity_(Seg):Seg,PROSITE_profiles:PS50316,PROSITE_profiles:PS50325	F1LWU1_RAT	Uncharacterized protein [Source:UniProtKB/TrEMBL;Acc:F1LWU1]
4_2461502_TG/-	4	2461502	2461503	TG	-	0	0	0	0	0	0	6	0	0	0	2	0	2	0	0	6	0	0	0	6	2	0	2	0	0	0	0	ENSRNOG00000040327	ENSRNOT00000062072	FRAMESHIFT_CODING	877-878	877-878	293	-	-	HGVSc=ENSRNOT00000062072.1:c.877_878delTG;HGVSp=ENSRNOP00000058777.1:p.Cys293His;DOMAINS=Low_complexity_(Seg):Seg,PROSITE_profiles:PS50316,PROSITE_profiles:PS50325	F1LWU1_RAT	Uncharacterized protein [Source:UniProtKB/TrEMBL;Acc:F1LWU1]
4_2911529_-/C	4	2911529	2911530	-	C	2	0	0	0	2	2	0	2	0	0	2	2	2	0	2	0	0	0	0	2	2	2	2	0	2	2	2	ENSRNOG00000040325	ENSRNOT00000062069	FRAMESHIFT_CODING	18-19	18-19	2013-07-06	-	-	HGVSc=ENSRNOT00000062069.1:c.18_19insC;HGVSp=ENSRNOP00000058774.1:p.Leu10SerfsX67;DOMAINS=Low_complexity_(Seg):Seg	F1LWU3_RAT	Uncharacterized protein [Source:UniProtKB/TrEMBL;Acc:F1LWU3]
4_2911537_T/-	4	2911537	2911537	T	-	0	0	0	0	2	6	0	6	0	0	6	0	0	0	0	0	0	0	0	0	0	6	0	0	6	0	0	ENSRNOG00000040325	ENSRNOT00000062069	FRAMESHIFT_CODING	27	27	9	-	-	HGVSc=ENSRNOT00000062069.1:c.27delT;HGVSp=ENSRNOP00000058774.1:p.Leu10SerfsX33;DOMAINS=Low_complexity_(Seg):Seg	F1LWU3_RAT	Uncharacterized protein [Source:UniProtKB/TrEMBL;Acc:F1LWU3]
4_2911901_TG/-	4	2911901	2911902	TG	-	0	0	0	0	6	0	0	0	0	0	6	0	0	0	0	0	0	0	0	0	0	6	0	0	1	1	0	ENSRNOG00000040325	ENSRNOT00000062069	FRAMESHIFT_CODING	58-59	58-59	20	-	-	HGVSc=ENSRNOT00000062069.1:c.58_59delTG;HGVSp=ENSRNOP00000058774.1:p.Cys20HisfsX56;DOMAINS=Low_complexity_(Seg):Seg	F1LWU3_RAT	Uncharacterized protein [Source:UniProtKB/TrEMBL;Acc:F1LWU3]
4_11014905_-/A	4	11014905	11014906	-	A	0	0	0	0	0	0	0	0	0	0	0	0	0	0	0	0	0	0	0	0	5	0	0	0	6	0	2	ENSRNOG00000040118	ENSRNOT00000025778	FRAMESHIFT_CODING	628-629	628-629	210	-	-	HGVSc=ENSRNOT00000025778.4:c.628_629insT;HGVSp=ENSRNOP00000025778.4:p.Asn210Ile;DOMAINS=Low_complexity_(Seg):Seg,PROSITE_profiles:PS50316,PROSITE_profiles:PS50325	F1LYX2_RAT	Uncharacterized protein [Source:UniProtKB/TrEMBL;Acc:F1LX83]
4_11014905_-/A	4	11014905	11014906	-	A	0	0	0	0	0	0	0	0	0	0	0	0	0	0	0	0	0	0	0	0	5	0	0	0	6	0	2	ENSRNOG00000040118	ENSRNOT00000061703	FRAMESHIFT_CODING	772-773	772-773	258	-	-	HGVSc=ENSRNOT00000061703.1:c.772_773insT;HGVSp=ENSRNOP00000058414.1:p.Asn258IlefsX17;DOMAINS=Low_complexity_(Seg):Seg,PROSITE_profiles:PS50316,PROSITE_profiles:PS50325	F1LYX2_RAT	Uncharacterized protein [Source:UniProtKB/TrEMBL;Acc:F1LX83]
4_11014906_-/TG	4	11014906	11014907	-	TG	2	5	0	2	2	2	2	2	2	2	2	2	2	2	2	2	0	2	2	2	5	6	2	0	0	2	0	ENSRNOG00000040118	ENSRNOT00000025778	FRAMESHIFT_CODING	627-628	627-628	209-210	-	-	HGVSc=ENSRNOT00000025778.4:c.626_627dupCA;HGVSp=ENSRNOP00000025778.4:p.Asn210GlnfsX8;DOMAINS=Low_complexity_(Seg):Seg,PROSITE_profiles:PS50316,PROSITE_profiles:PS50325	F1LYX2_RAT	Uncharacterized protein [Source:UniProtKB/TrEMBL;Acc:F1LX83]
4_11014906_-/TG	4	11014906	11014907	-	TG	2	5	0	2	2	2	2	2	2	2	2	2	2	2	2	2	0	2	2	2	5	6	2	0	0	2	0	ENSRNOG00000040118	ENSRNOT00000061703	FRAMESHIFT_CODING	771-772	771-772	257-258	-	-	HGVSc=ENSRNOT00000061703.1:c.770_771dupCA;HGVSp=ENSRNOP00000058414.1:p.Asn258GlnfsX11;DOMAINS=Low_complexity_(Seg):Seg,PROSITE_profiles:PS50316,PROSITE_profiles:PS50325	F1LYX2_RAT	Uncharacterized protein [Source:UniProtKB/TrEMBL;Acc:F1LX83]
4_11014938_TGTG/-	4	11014938	11014941	TGTG	-	5	2	5	0	5	0	0	0	2	5	5	5	0	5	2	0	0	0	0	5	5	5	5	2	2	0	1	ENSRNOG00000040118	ENSRNOT00000025778	FRAMESHIFT_CODING	592-595	592-595	198-199	-	-	HGVSc=ENSRNOT00000025778.4:c.592_595delCACA;HGVSp=ENSRNOP00000025778.4:p.His198AsnfsX18;DOMAINS=Low_complexity_(Seg):Seg,PROSITE_profiles:PS50316,PROSITE_profiles:PS50325	F1LYX2_RAT	Uncharacterized protein [Source:UniProtKB/TrEMBL;Acc:F1LX83]
4_11014938_TGTG/-	4	11014938	11014941	TGTG	-	5	2	5	0	5	0	0	0	2	5	5	5	0	5	2	0	0	0	0	5	5	5	5	2	2	0	1	ENSRNOG00000040118	ENSRNOT00000061703	FRAMESHIFT_CODING	736-739	736-739	246-247	-	-	HGVSc=ENSRNOT00000061703.1:c.736_739delCACA;HGVSp=ENSRNOP00000058414.1:p.His246AsnfsX21;DOMAINS=Low_complexity_(Seg):Seg,PROSITE_profiles:PS50316,PROSITE_profiles:PS50325	F1LYX2_RAT	Uncharacterized protein [Source:UniProtKB/TrEMBL;Acc:F1LX83]
4_11015111_TG/-	4	11015111	11015112	TG	-	5	0	5	5	0	2	1	0	5	5	2	5	2	5	5	2	0	0	5	5	5	5	5	5	2	5	0	ENSRNOG00000040118	ENSRNOT00000025778	FRAMESHIFT_CODING	421-422	421-422	141	-	-	HGVSc=ENSRNOT00000025778.4:c.421_422delCA;HGVSp=ENSRNOP00000025778.4:p.His141Tyr;DOMAINS=Transmembrane_helices:Tmhmm,Low_complexity_(Seg):Seg,PROSITE_profiles:PS50316,PROSITE_profiles:PS50325,PROSITE_profiles:PS50328	F1LYX2_RAT	Uncharacterized protein [Source:UniProtKB/TrEMBL;Acc:F1LX83]
4_11015111_TG/-	4	11015111	11015112	TG	-	5	0	5	5	0	2	1	0	5	5	2	5	2	5	5	2	0	0	5	5	5	5	5	5	2	5	0	ENSRNOG00000040118	ENSRNOT00000061703	FRAMESHIFT_CODING	565-566	565-566	189	-	-	HGVSc=ENSRNOT00000061703.1:c.565_566delCA;HGVSp=ENSRNOP00000058414.1:p.His189TyrfsX85;DOMAINS=Transmembrane_helices:Tmhmm,Low_complexity_(Seg):Seg,PROSITE_profiles:PS50316,PROSITE_profiles:PS50325,PROSITE_profiles:PS50328	F1LYX2_RAT	Uncharacterized protein [Source:UniProtKB/TrEMBL;Acc:F1LX83]
4_11015149_GTGTGTG/-	4	11015149	11015155	GTGTGTG	-	0	0	0	5	0	0	0	0	5	5	2	5	0	5	5	0	0	5	5	5	5	5	0	0	2	0	2	ENSRNOG00000040118	ENSRNOT00000025778	FRAMESHIFT_CODING	378-384	378-384	126-128	-	-	HGVSc=ENSRNOT00000025778.4:c.378_384delCACACAC;HGVSp=ENSRNOP00000025778.4:p.His126GlnfsX89;DOMAINS=Low_complexity_(Seg):Seg,PROSITE_profiles:PS50316,PROSITE_profiles:PS50325	F1LYX2_RAT	Uncharacterized protein [Source:UniProtKB/TrEMBL;Acc:F1LX83]
4_11015149_GTGTGTG/-	4	11015149	11015155	GTGTGTG	-	0	0	0	5	0	0	0	0	5	5	2	5	0	5	5	0	0	5	5	5	5	5	0	0	2	0	2	ENSRNOG00000040118	ENSRNOT00000061703	FRAMESHIFT_CODING	522-528	522-528	174-176	-	-	HGVSc=ENSRNOT00000061703.1:c.522_528delCACACAC;HGVSp=ENSRNOP00000058414.1:p.His174GlnfsX92;DOMAINS=Low_complexity_(Seg):Seg,PROSITE_profiles:PS50316,PROSITE_profiles:PS50325	F1LYX2_RAT	Uncharacterized protein [Source:UniProtKB/TrEMBL;Acc:F1LX83]
4_12343153_T/-	4	12343153	12343153	T	-	2	2	0	2	0	0	2	2	2	2	0	0	0	0	0	2	2	0	0	0	0	0	0	2	2	2	2	ENSRNOG00000024168	ENSRNOT00000036572	FRAMESHIFT_CODING	446	446	149	-	-	HGVSc=ENSRNOT00000036572.4:c.446delA;HGVSp=ENSRNOP00000031815.4:p.Lys149Arg;DOMAINS=Low_complexity_(Seg):Seg	F1LV51_RAT	Uncharacterized protein [Source:UniProtKB/TrEMBL;Acc:F1LV51]
4_12343315_-/GTTTTGTTTTGTTTTGTTTTGTTTT	4	12343315	12343316	-	GTTTTGTTTTGTTTTGTTTTGTTTT	2	2	0	2	2	2	2	0	2	2	2	2	2	2	0	2	2	2	2	2	2	2	2	2	2	2	2	ENSRNOG00000024168	ENSRNOT00000036572	SPLICE_SITE,FRAMESHIFT_CODING	286-287	286-287	96	-	-	HGVSc=ENSRNOT00000036572.4:c.287-1_287insAAAACAAAACAAAACAAAACAAAAC;HGVSp=ENSRNOP00000031815.4:p.Trp96X;DOMAINS=Pfam_domain:PF01280,Superfamily_domain:48140	F1LV51_RAT	Uncharacterized protein [Source:UniProtKB/TrEMBL;Acc:F1LV51]
4_13292098_C/-	4	13292098	13292098	C	-	0	0	0	0	0	0	0	0	0	0	0	0	0	0	0	2	0	0	0	0	0	0	0	0	0	0	0	ENSRNOG00000033785	ENSRNOT00000051361	FRAMESHIFT_CODING	345	345	115	-	-	HGVSc=ENSRNOT00000051361.3:c.345delC;HGVSp=ENSRNOP00000039263.3:p.Pro116LeufsX19;DOMAINS=Pfam_domain:PF00505,Superfamily_domain:47095,SMART_domain:SM00398,PROSITE_profiles:PS50118,Prints_domain:PR00886	D3ZQR4_RAT	Uncharacterized protein [Source:UniProtKB/TrEMBL;Acc:D3ZQR4]
4_15500574_-/TTAC	4	15500574	15500575	-	TTAC	0	0	0	2	0	2	2	2	0	0	0	2	2	0	0	0	2	0	0	0	0	0	2	0	0	0	2	ENSRNOG00000040029	ENSRNOT00000049329	SPLICE_SITE,FRAMESHIFT_CODING	389-390	389-390	130	-	-	HGVSc=ENSRNOT00000049329.2:c.386_389dupGTAA;HGVSp=ENSRNOP00000042672.2:p.Arg131X;DOMAINS=Coiled-coils_(Ncoils):ncoils,PROSITE_profiles:PS50318	F1M3I5_RAT	Uncharacterized protein [Source:UniProtKB/TrEMBL;Acc:F1M3I5]
4_22690391_-/ATAACCCAGTTTGGACT	4	22690391	22690392	-	ATAACCCAGTTTGGACT	2	5	2	2	2	2	2	2	2	5	2	5	2	2	2	2	2	2	2	5	2	2	5	2	2	2	5	ENSRNOG00000008602	ENSRNOT00000011432	SPLICE_SITE,FRAMESHIFT_CODING	1292-1293	1164-1165	388-389	-	-	HGVSc=ENSRNOT00000011432.4:c.1165-1_1165insAGTCCAAACTGGGTTAT;HGVSp=ENSRNOP00000011432.3:p.Leu389SerfsX7;DOMAINS=Pfam_domain:PF01794,Transmembrane_helices:Tmhmm	Steap4	Metalloreductase STEAP4 [Source:UniProtKB/Swiss-Prot;Acc:Q4V8K1]
4_25776074_-/T	4	25776074	25776075	-	T	0	0	0	0	0	0	0	2	0	0	0	0	0	0	2	0	0	0	0	2	2	2	2	0	0	0	0	ENSRNOG00000039860	ENSRNOT00000031118	FRAMESHIFT_CODING	620-621	620-621	207	-	-	HGVSc=ENSRNOT00000031118.4:c.620dupA;HGVSp=ENSRNOP00000034116.4:p.Asp207GlufsX2	F1LX92_RAT	Uncharacterized protein [Source:UniProtKB/TrEMBL;Acc:F1LX92]
4_26801298_AG/-	4	26801298	26801299	AG	-	0	0	0	0	0	0	0	0	0	0	0	0	0	0	0	0	0	0	0	0	0	0	0	0	0	0	1	ENSRNOG00000026319	ENSRNOT00000067701	FRAMESHIFT_CODING	866-867	437-438	146	-	-	HGVSc=ENSRNOT00000067701.1:c.437_438delCT;HGVSp=ENSRNOP00000061435.1:p.Thr146IlefsX18	Q30A01_RAT	A-kinase anchor protein 9 [Source:RefSeq peptide;Acc:NP_001032170]
4_26801298_AG/-	4	26801298	26801299	AG	-	0	0	0	0	0	0	0	0	0	0	0	0	0	0	0	0	0	0	0	0	0	0	0	0	0	0	1	ENSRNOG00000026319	ENSRNOT00000010118	FRAMESHIFT_CODING	8369-8370	8369-8370	2790	-	-	HGVSc=ENSRNOT00000010118.4:c.8369_8370delCT;HGVSp=ENSRNOP00000010118.4:p.Thr2790IlefsX18	Q30A01_RAT	A-kinase anchor protein 9 [Source:RefSeq peptide;Acc:NP_001032170]
4_26801298_AG/-	4	26801298	26801299	AG	-	0	0	0	0	0	0	0	0	0	0	0	0	0	0	0	0	0	0	0	0	0	0	0	0	0	0	1	ENSRNOG00000026319	ENSRNOT00000067504	FRAMESHIFT_CODING	8369-8370	8369-8370	2790	-	-	HGVSc=ENSRNOT00000067504.1:c.8369_8370delCT;HGVSp=ENSRNOP00000059746.1:p.Thr2790IlefsX18	Q30A01_RAT	A-kinase anchor protein 9 [Source:RefSeq peptide;Acc:NP_001032170]
4_29590452_-/A	4	29590452	29590453	-	A	0	2	0	0	2	0	0	0	2	2	0	0	0	2	0	2	0	2	2	2	0	2	2	0	2	2	2	ENSRNOG00000025795	ENSRNOT00000030657	FRAMESHIFT_CODING	256-257	256-257	86	-	-	HGVSc=ENSRNOT00000030657.4:c.256_257insA;HGVSp=ENSRNOP00000044764.3:p.Asn89LysfsX8	F1M128_RAT	Uncharacterized protein [Source:UniProtKB/TrEMBL;Acc:F1M128]
4_29590741_-/AGACG	4	29590741	29590742	-	AGACG	0	2	0	0	2	0	0	0	2	2	0	0	2	2	0	2	0	2	2	2	2	2	2	0	2	2	2	ENSRNOG00000025795	ENSRNOT00000030657	FRAMESHIFT_CODING	545-546	545-546	182	-	-	HGVSc=ENSRNOT00000030657.4:c.545_546insAGACG;HGVSp=ENSRNOP00000044764.3:p.Glu183AspfsX47	F1M128_RAT	Uncharacterized protein [Source:UniProtKB/TrEMBL;Acc:F1M128]
4_29591558_ACTG/-	4	29591558	29591561	ACTG	-	0	2	0	0	2	0	0	0	2	2	0	0	2	2	0	2	0	2	2	2	2	2	2	0	2	2	2	ENSRNOG00000025795	ENSRNOT00000030657	SPLICE_SITE,FRAMESHIFT_CODING	1314-1317	1314-1317	438-439	-	-	HGVSc=ENSRNOT00000030657.4:c.1314_1317delACTG;HGVSp=ENSRNOP00000044764.3:p.Thr440AsnfsX30	F1M128_RAT	Uncharacterized protein [Source:UniProtKB/TrEMBL;Acc:F1M128]
4_33158027_-/C	4	33158027	33158028	-	C	2	2	0	2	2	2	2	2	0	2	2	2	2	2	2	2	2	2	2	2	2	0	2	2	2	2	2	ENSRNOG00000033618	ENSRNOT00000045270	FRAMESHIFT_CODING	1334-1335	1334-1335	445	-	-	HGVSc=ENSRNOT00000045270.3:c.1334dupG;HGVSp=ENSRNOP00000046298.3:p.Pro446ThrfsX35;DOMAINS=PROSITE_profiles:PS50315,PROSITE_profiles:PS50099	D3ZN64_RAT	Uncharacterized protein [Source:UniProtKB/TrEMBL;Acc:D3ZN64]
4_38411333_C/-	4	38411333	38411333	C	-	2	2	0	2	2	2	2	2	2	2	2	2	2	2	2	2	2	2	2	2	2	2	2	2	2	2	2	ENSRNOG00000006206	ENSRNOT00000041775	FRAMESHIFT_CODING	534	534	178	-	-	HGVSc=ENSRNOT00000041775.1:c.534delG;HGVSp=ENSRNOP00000050505.1:p.Lys179SerfsX12;DOMAINS=Pfam_domain:PF07092	Tmem106b	Transmembrane protein 106B [Source:UniProtKB/Swiss-Prot;Acc:Q6AYA5]
4_39159501_-/CCCT	4	39159501	39159502	-	CCCT	2	2	0	2	0	2	2	2	2	2	2	2	2	2	2	2	2	2	2	2	2	2	2	2	2	2	2	ENSRNOG00000031207	ENSRNOT00000050722	FRAMESHIFT_CODING	497-498	497-498	166	-	-	HGVSc=ENSRNOT00000050722.1:c.497_498insCCCT;HGVSp=ENSRNOP00000050905.1:p.Lys169ProfsX42;DOMAINS=Low_complexity_(Seg):Seg	LOC500035	LRRG00138 [Source:UniProtKB/TrEMBL;Acc:Q6QI70]
4_41226765_GCTTCTTG/-	4	41226765	41226772	GCTTCTTG	-	5	5	0	2	5	5	5	5	5	2	5	5	5	5	5	5	5	5	2	5	2	2	5	2	5	5	5	ENSRNOG00000028858	ENSRNOT00000041672	FRAMESHIFT_CODING	299-306	299-306	100-102	-	-	HGVSc=ENSRNOT00000041672.2:c.299_306delCAAGAAGC;HGVSp=ENSRNOP00000057432.2:p.Pro100GlnfsX15;DOMAINS=Superfamily_domain:54928,Low_complexity_(Seg):Seg	D4AE41_RAT	Uncharacterized protein [Source:UniProtKB/TrEMBL;Acc:D4AE41]
4_41226775_GGTGGAG/-	4	41226775	41226781	GGTGGAG	-	5	5	0	2	5	5	5	5	5	2	5	5	5	5	5	5	5	5	2	5	2	2	5	2	5	5	5	ENSRNOG00000028858	ENSRNOT00000041672	FRAMESHIFT_CODING	290-296	290-296	97-99	-	-	HGVSc=ENSRNOT00000041672.2:c.290_296delCTCCACC;HGVSp=ENSRNOP00000057432.2:p.Pro97LeufsX35;DOMAINS=Superfamily_domain:54928,Low_complexity_(Seg):Seg	D4AE41_RAT	Uncharacterized protein [Source:UniProtKB/TrEMBL;Acc:D4AE41]
4_43975149_A/-	4	43975149	43975149	A	-	2	2	0	2	2	2	0	2	2	2	2	0	0	2	2	2	2	0	0	0	2	2	2	2	0	0	0	ENSRNOG00000008284	ENSRNOT00000067233	SPLICE_SITE,FRAMESHIFT_CODING	1847	1710	570	-	-	HGVSc=ENSRNOT00000067233.1:c.1710delA;HGVSp=ENSRNOP00000063383.1:p.Ile572TyrfsX18;DOMAINS=Pfam_domain:PF00005,SMART_domain:SM00382,PROSITE_profiles:PS50893	Cftr	Cystic fibrosis transmembrane conductance regulator [Source:UniProtKB/Swiss-Prot;Acc:P34158]
4_44199022_AG/-	4	44199022	44199023	AG	-	2	2	0	2	2	2	2	2	2	2	2	2	2	2	2	2	2	2	2	2	2	2	2	2	2	2	2	ENSRNOG00000028419	ENSRNOT00000032671	FRAMESHIFT_CODING	283-284	283-284	95	-	-	HGVSc=ENSRNOT00000032671.2:c.283_284delCT;HGVSp=ENSRNOP00000048011.1:p.Leu95GlyfsX6;DOMAINS=Superfamily_domain:47240	D3ZDE8_RAT	Uncharacterized protein [Source:UniProtKB/TrEMBL;Acc:D3ZDE8]
4_49204272_-/A	4	49204272	49204273	-	A	0	0	0	0	0	0	2	0	0	0	0	0	0	0	0	0	0	2	2	2	0	0	0	0	0	2	0	ENSRNOG00000039512	ENSRNOT00000060566	FRAMESHIFT_CODING	249-250	249-250	83-84	-	-	HGVSc=ENSRNOT00000060566.1:c.249dupT;HGVSp=ENSRNOP00000057303.1:p.Leu84SerfsX4	F1M7B2_RAT	Uncharacterized protein [Source:UniProtKB/TrEMBL;Acc:F1M7B2]
4_49204435_T/-	4	49204435	49204435	T	-	2	2	0	2	2	2	2	2	2	2	0	0	0	2	2	2	2	2	2	2	0	2	2	2	2	2	2	ENSRNOG00000039512	ENSRNOT00000060566	SPLICE_SITE,FRAMESHIFT_CODING	110	110	37	-	-	HGVSc=ENSRNOT00000060566.1:c.110delA;HGVSp=ENSRNOP00000057303.1:p.Lys37ArgfsX2	F1M7B2_RAT	Uncharacterized protein [Source:UniProtKB/TrEMBL;Acc:F1M7B2]
4_49530849_-/A	4	49530849	49530850	-	A	0	0	0	0	0	0	2	0	0	0	0	0	0	0	0	0	0	2	2	2	0	0	0	0	0	2	0	ENSRNOG00000039494	ENSRNOT00000067930	FRAMESHIFT_CODING	229-230	229-230	77	-	-	HGVSc=ENSRNOT00000067930.1:c.229_230insT;HGVSp=ENSRNOP00000061249.1:p.Gly77ValfsX19;DOMAINS=Superfamily_domain:52283	D4A608_RAT	Uncharacterized protein [Source:UniProtKB/TrEMBL;Acc:D4A608]
4_49530849_-/A	4	49530849	49530850	-	A	0	0	0	0	0	0	2	0	0	0	0	0	0	0	0	0	0	2	2	2	0	0	0	0	0	2	0	ENSRNOG00000039494	ENSRNOT00000060530	FRAMESHIFT_CODING	229-230	229-230	77	-	-	HGVSc=ENSRNOT00000060530.2:c.229_230insT;HGVSp=ENSRNOP00000057271.2:p.Gly77ValfsX19;DOMAINS=Superfamily_domain:52283	D4A608_RAT	Uncharacterized protein [Source:UniProtKB/TrEMBL;Acc:D4A608]
4_55593976_-/C	4	55593976	55593977	-	C	2	2	0	2	2	2	2	2	2	2	2	2	2	2	2	2	2	2	2	2	2	2	2	2	2	2	2	ENSRNOG00000031173	ENSRNOT00000048252	FRAMESHIFT_CODING	1687-1688	1415-1416	472	-	-	HGVSc=ENSRNOT00000048252.2:c.1415_1416insC;HGVSp=ENSRNOP00000045936.2:p.Arg473GlnfsX33;DOMAINS=Pfam_domain:PF00565,Superfamily_domain:50199,SMART_domain:SM00318,PIRSF_domain:PIRSF017179,PROSITE_profiles:PS50830	D4A8Y5_RAT	Uncharacterized protein [Source:UniProtKB/TrEMBL;Acc:D3ZH86]
4_55593976_-/C	4	55593976	55593977	-	C	2	2	0	2	2	2	2	2	2	2	2	2	2	2	2	2	2	2	2	2	2	2	2	2	2	2	2	ENSRNOG00000031173	ENSRNOT00000047698	FRAMESHIFT_CODING	1684-1685	1412-1413	471	-	-	HGVSc=ENSRNOT00000047698.2:c.1412_1413insC;HGVSp=ENSRNOP00000041531.2:p.Arg472GlnfsX33;DOMAINS=Pfam_domain:PF00565,Superfamily_domain:50199,SMART_domain:SM00318,PIRSF_domain:PIRSF017179,PROSITE_profiles:PS50830	D4A8Y5_RAT	Uncharacterized protein [Source:UniProtKB/TrEMBL;Acc:D3ZH86]
4_61376411_T/-	4	61376411	61376411	T	-	0	0	0	0	0	0	0	0	0	0	2	2	2	2	2	0	0	0	0	0	2	2	2	0	0	0	0	ENSRNOG00000008775	ENSRNOT00000065620	SPLICE_SITE,FRAMESHIFT_CODING	831	831	277	-	-	HGVSc=ENSRNOT00000065620.1:c.831delT;HGVSp=ENSRNOP00000059707.1:p.Ser280ProfsX5;DOMAINS=Superfamily_domain:52058	RGD1308226	Uncharacterized protein [Source:UniProtKB/TrEMBL;Acc:D3ZST2]
4_61726856_-/A	4	61726856	61726857	-	A	0	0	0	0	0	0	0	2	0	0	2	2	2	2	2	0	0	0	0	0	2	2	2	0	0	0	0	ENSRNOG00000009734	ENSRNOT00000013073	FRAMESHIFT_CODING	984-985	950-951	317	-	-	HGVSc=ENSRNOT00000013073.3:c.950_951insA;HGVSp=ENSRNOT00000013073.3:c.950_951insA(p.=)	Akr1b8	aldose reductase-related protein 2 [Source:RefSeq peptide;Acc:NP_775159]
4_61883347_A/-	4	61883347	61883347	A	-	2	2	0	2	2	2	2	2	2	2	0	0	0	0	0	0	0	2	2	2	0	0	0	2	2	2	2	ENSRNOG00000010133	ENSRNOT00000050413	FRAMESHIFT_CODING	774	647	216	-	-	HGVSc=ENSRNOT00000050413.3:c.647delA;HGVSp=ENSRNOP00000047487.3:p.Tyr216PhefsX23;DOMAINS=Low_complexity_(Seg):Seg,TIGRFAM_domain:TIGR01258	Bpgm	bisphosphoglycerate mutase [Source:RefSeq peptide;Acc:NP_955414]
4_62124947_-/A	4	62124947	62124948	-	A	1	1	0	1	1	6	6	1	6	2	1	6	1	1	1	1	6	1	6	6	6	6	1	6	1	1	1	ENSRNOG00000010233	ENSRNOT00000013630	FRAMESHIFT_CODING	289-290	289-290	97	-	-	HGVSc=ENSRNOT00000013630.2:c.289_290insA;HGVSp=ENSRNOP00000013630.2:p.Arg98GlufsX7;DOMAINS=Pfam_domain:PF02029,Coiled-coils_(Ncoils):ncoils,Low_complexity_(Seg):Seg,PROSITE_profiles:PS50323,PROSITE_profiles:PS50313	Cald1	Non-muscle caldesmon [Source:UniProtKB/Swiss-Prot;Acc:Q62736]
4_62124954_G/-	4	62124954	62124954	G	-	1	6	0	1	1	6	0	0	1	1	1	1	1	1	1	1	1	1	1	6	6	6	1	1	1	1	1	ENSRNOG00000010233	ENSRNOT00000013630	FRAMESHIFT_CODING	297	297	99	-	-	HGVSc=ENSRNOT00000013630.2:c.297delG;HGVSp=ENSRNOP00000013630.2:p.Arg100GlyfsX44;DOMAINS=Pfam_domain:PF02029,Coiled-coils_(Ncoils):ncoils,Low_complexity_(Seg):Seg,PROSITE_profiles:PS50323,PROSITE_profiles:PS50313	Cald1	Non-muscle caldesmon [Source:UniProtKB/Swiss-Prot;Acc:Q62736]
4_64583411_-/TG	4	64583411	64583412	-	TG	2	0	0	2	2	2	0	0	1	2	2	2	2	2	2	2	2	2	2	2	2	2	2	2	0	2	0	ENSRNOG00000039126	ENSRNOT00000040480	FRAMESHIFT_CODING	733-734	733-734	245	-	-	HGVSc=ENSRNOT00000040480.2:c.732_733dupCA;HGVSp=ENSRNOP00000040526.2:p.Lys245ThrfsX34;DOMAINS=Low_complexity_(Seg):Seg,PROSITE_profiles:PS50316,PROSITE_profiles:PS50325	F1M8T6_RAT	Uncharacterized protein [Source:UniProtKB/TrEMBL;Acc:F1M8T6]
4_64583413_-/TA	4	64583413	64583414	-	TA	2	0	0	2	2	0	0	0	0	0	2	0	2	2	2	0	2	0	0	2	2	6	2	2	0	2	0	ENSRNOG00000039126	ENSRNOT00000040480	FRAMESHIFT_CODING	731-732	731-732	244	-	-	HGVSc=ENSRNOT00000040480.2:c.731_732insTA;HGVSp=ENSRNOP00000040526.2:p.Lys245ThrfsX34;DOMAINS=Low_complexity_(Seg):Seg,PROSITE_profiles:PS50316,PROSITE_profiles:PS50325	F1M8T6_RAT	Uncharacterized protein [Source:UniProtKB/TrEMBL;Acc:F1M8T6]
4_64583965_-/TG	4	64583965	64583966	-	TG	0	0	0	0	0	0	6	0	6	0	0	6	0	0	2	0	0	0	2	0	2	2	0	0	0	6	0	ENSRNOG00000039126	ENSRNOT00000040480	FRAMESHIFT_CODING	654-655	654-655	218-219	-	-	HGVSc=ENSRNOT00000040480.2:c.653_654dupCA;HGVSp=ENSRNOP00000040526.2:p.Tyr219HisfsX60;DOMAINS=Low_complexity_(Seg):Seg,PROSITE_profiles:PS50316,PROSITE_profiles:PS50325	F1M8T6_RAT	Uncharacterized protein [Source:UniProtKB/TrEMBL;Acc:F1M8T6]
4_64583966_-/GTGA	4	64583966	64583967	-	GTGA	0	0	0	0	2	0	0	0	6	0	0	0	0	0	0	0	0	0	2	0	6	6	0	6	6	0	0	ENSRNOG00000039126	ENSRNOT00000040480	FRAMESHIFT_CODING	653-654	653-654	218	-	-	HGVSc=ENSRNOT00000040480.2:c.653_654insTCAC;HGVSp=ENSRNOP00000040526.2:p.Tyr219His;DOMAINS=Low_complexity_(Seg):Seg,PROSITE_profiles:PS50316,PROSITE_profiles:PS50325	F1M8T6_RAT	Uncharacterized protein [Source:UniProtKB/TrEMBL;Acc:F1M8T6]
4_64583979_-/TGTT	4	64583979	64583980	-	TGTT	0	0	0	0	0	0	0	0	6	0	0	0	0	0	0	0	0	0	6	0	2	2	0	6	6	0	0	ENSRNOG00000039126	ENSRNOT00000040480	FRAMESHIFT_CODING	640-641	640-641	214	-	-	HGVSc=ENSRNOT00000040480.2:c.640_641insAACA;HGVSp=ENSRNOP00000040526.2:p.Thr214Lys;DOMAINS=Low_complexity_(Seg):Seg,PROSITE_profiles:PS50316,PROSITE_profiles:PS50325	F1M8T6_RAT	Uncharacterized protein [Source:UniProtKB/TrEMBL;Acc:F1M8T6]
4_64583986_GT/-	4	64583986	64583987	GT	-	0	1	0	0	0	0	0	0	0	0	0	0	0	0	0	0	0	0	0	6	0	0	0	0	0	0	0	ENSRNOG00000039126	ENSRNOT00000040480	FRAMESHIFT_CODING	632-633	632-633	211	-	-	HGVSc=ENSRNOT00000040480.2:c.632_633delAC;HGVSp=ENSRNOP00000040526.2:p.His211Pro;DOMAINS=Low_complexity_(Seg):Seg,PROSITE_profiles:PS50316,PROSITE_profiles:PS50325	F1M8T6_RAT	Uncharacterized protein [Source:UniProtKB/TrEMBL;Acc:F1M8T6]
4_64585380_AT/-	4	64585380	64585381	AT	-	2	0	5	5	2	0	0	0	0	0	2	6	2	2	0	0	0	0	0	2	5	0	0	0	0	2	0	ENSRNOG00000039126	ENSRNOT00000040480	FRAMESHIFT_CODING	542-543	542-543	181	-	-	HGVSc=ENSRNOT00000040480.2:c.542_543delAT;HGVSp=ENSRNOP00000040526.2:p.Tyr181CysfsX7;DOMAINS=Transmembrane_helices:Tmhmm,Low_complexity_(Seg):Seg,PROSITE_profiles:PS50311,PROSITE_profiles:PS50326	F1M8T6_RAT	Uncharacterized protein [Source:UniProtKB/TrEMBL;Acc:F1M8T6]
4_64585396_-/AT	4	64585396	64585397	-	AT	2	0	5	5	5	0	0	0	0	5	0	0	0	0	6	0	0	0	0	0	5	0	0	0	6	0	0	ENSRNOG00000039126	ENSRNOT00000040480	FRAMESHIFT_CODING	527-528	527-528	176	-	-	HGVSc=ENSRNOT00000040480.2:c.527_528insAT;HGVSp=ENSRNOP00000040526.2:p.Tyr177CysfsX102;DOMAINS=Transmembrane_helices:Tmhmm,Low_complexity_(Seg):Seg,PROSITE_profiles:PS50311,PROSITE_profiles:PS50326	F1M8T6_RAT	Uncharacterized protein [Source:UniProtKB/TrEMBL;Acc:F1M8T6]
4_64585404_AT/-	4	64585404	64585405	AT	-	0	0	5	5	5	0	0	0	6	5	6	6	2	0	2	0	0	0	0	0	5	6	0	2	0	0	0	ENSRNOG00000039126	ENSRNOT00000040480	FRAMESHIFT_CODING	518-519	518-519	173	-	-	HGVSc=ENSRNOT00000040480.2:c.518_519delAT;HGVSp=ENSRNOP00000040526.2:p.Tyr173CysfsX15;DOMAINS=Transmembrane_helices:Tmhmm,Low_complexity_(Seg):Seg,PROSITE_profiles:PS50311,PROSITE_profiles:PS50326	F1M8T6_RAT	Uncharacterized protein [Source:UniProtKB/TrEMBL;Acc:F1M8T6]
4_64585408_AT/-	4	64585408	64585409	AT	-	5	0	5	5	5	0	0	0	6	5	2	6	2	0	2	0	0	0	0	0	5	0	0	2	6	0	0	ENSRNOG00000039126	ENSRNOT00000040480	FRAMESHIFT_CODING	514-515	514-515	172	-	-	HGVSc=ENSRNOT00000040480.2:c.514_515delAT;HGVSp=ENSRNOP00000040526.2:p.Met172ValfsX16;DOMAINS=Transmembrane_helices:Tmhmm,Low_complexity_(Seg):Seg,PROSITE_profiles:PS50311,PROSITE_profiles:PS50326	F1M8T6_RAT	Uncharacterized protein [Source:UniProtKB/TrEMBL;Acc:F1M8T6]
4_64585410_AC/-	4	64585410	64585411	AC	-	5	5	5	5	5	6	2	0	6	5	2	6	0	0	2	6	0	5	0	0	5	0	0	0	6	0	0	ENSRNOG00000039126	ENSRNOT00000040480	FRAMESHIFT_CODING	512-513	512-513	171	-	-	HGVSc=ENSRNOT00000040480.2:c.512_513delGT;HGVSp=ENSRNOP00000040526.2:p.Cys171TyrfsX17;DOMAINS=Transmembrane_helices:Tmhmm,Low_complexity_(Seg):Seg,PROSITE_profiles:PS50311,PROSITE_profiles:PS50326	F1M8T6_RAT	Uncharacterized protein [Source:UniProtKB/TrEMBL;Acc:F1M8T6]
4_64585412_-/AT	4	64585412	64585413	-	AT	5	0	5	5	5	0	0	0	0	5	0	0	0	0	0	6	6	0	6	0	6	6	6	0	6	6	2	ENSRNOG00000039126	ENSRNOT00000040480	FRAMESHIFT_CODING	511-512	511-512	171	-	-	HGVSc=ENSRNOT00000040480.2:c.511_512insAT;HGVSp=ENSRNOP00000040526.2:p.Cys171TyrfsX108;DOMAINS=Transmembrane_helices:Tmhmm,Low_complexity_(Seg):Seg,PROSITE_profiles:PS50311,PROSITE_profiles:PS50326	F1M8T6_RAT	Uncharacterized protein [Source:UniProtKB/TrEMBL;Acc:F1M8T6]
4_64585416_-/AT	4	64585416	64585417	-	AT	5	2	5	5	5	0	0	0	6	5	2	6	0	0	0	0	0	0	2	6	2	6	0	0	0	0	2	ENSRNOG00000039126	ENSRNOT00000040480	FRAMESHIFT_CODING	507-508	507-508	169-170	-	-	HGVSc=ENSRNOT00000040480.2:c.507_508insAT;HGVSp=ENSRNOP00000040526.2:p.Val170MetfsX109;DOMAINS=Transmembrane_helices:Tmhmm,Low_complexity_(Seg):Seg,PROSITE_profiles:PS50311,PROSITE_profiles:PS50326	F1M8T6_RAT	Uncharacterized protein [Source:UniProtKB/TrEMBL;Acc:F1M8T6]
4_64585424_AT/-	4	64585424	64585425	AT	-	5	5	5	5	5	6	2	0	2	5	2	6	6	2	2	0	0	5	0	0	0	0	0	0	0	0	0	ENSRNOG00000039126	ENSRNOT00000040480	FRAMESHIFT_CODING	498-499	498-499	166-167	-	-	HGVSc=ENSRNOT00000040480.2:c.498_499delAT;HGVSp=ENSRNOP00000040526.2:p.Cys171TyrfsX17;DOMAINS=Transmembrane_helices:Tmhmm,Low_complexity_(Seg):Seg,PROSITE_profiles:PS50311,PROSITE_profiles:PS50326	F1M8T6_RAT	Uncharacterized protein [Source:UniProtKB/TrEMBL;Acc:F1M8T6]
4_64585425_TACC/-	4	64585425	64585428	TACC	-	5	0	0	5	5	6	2	0	2	5	2	2	2	2	2	0	6	5	0	0	0	0	0	0	6	0	0	ENSRNOG00000039126	ENSRNOT00000040480	FRAMESHIFT_CODING	495-498	495-498	165-166	-	-	HGVSc=ENSRNOT00000040480.2:c.495_498delGGTA;HGVSp=ENSRNOP00000040526.2:p.Trp165CysfsX112;DOMAINS=Transmembrane_helices:Tmhmm,Low_complexity_(Seg):Seg,PROSITE_profiles:PS50311,PROSITE_profiles:PS50326	F1M8T6_RAT	Uncharacterized protein [Source:UniProtKB/TrEMBL;Acc:F1M8T6]
4_64585426_ACCC/-	4	64585426	64585429	ACCC	-	5	6	0	5	5	6	6	0	6	5	2	2	0	2	2	6	0	5	0	0	0	0	0	0	0	0	0	ENSRNOG00000039126	ENSRNOT00000040480	FRAMESHIFT_CODING	494-497	494-497	165-166	-	-	HGVSc=ENSRNOT00000040480.2:c.494_497delGGGT;HGVSp=ENSRNOP00000040526.2:p.Trp165TyrfsX112;DOMAINS=Transmembrane_helices:Tmhmm,Low_complexity_(Seg):Seg,PROSITE_profiles:PS50311,PROSITE_profiles:PS50326	F1M8T6_RAT	Uncharacterized protein [Source:UniProtKB/TrEMBL;Acc:F1M8T6]
4_64585432_AT/-	4	64585432	64585433	AT	-	5	5	5	5	5	0	0	0	6	5	2	6	2	2	2	0	0	0	0	0	0	0	0	0	0	0	0	ENSRNOG00000039126	ENSRNOT00000040480	FRAMESHIFT_CODING	490-491	490-491	164	-	-	HGVSc=ENSRNOT00000040480.2:c.490_491delAT;HGVSp=ENSRNOP00000040526.2:p.Met164ValfsX24;DOMAINS=Transmembrane_helices:Tmhmm,Low_complexity_(Seg):Seg,PROSITE_profiles:PS50311,PROSITE_profiles:PS50326	F1M8T6_RAT	Uncharacterized protein [Source:UniProtKB/TrEMBL;Acc:F1M8T6]
4_64593347_-/TG	4	64593347	64593348	-	TG	0	0	0	2	2	2	0	0	0	0	2	2	2	0	2	2	2	0	2	0	0	6	6	2	0	0	0	ENSRNOG00000039126	ENSRNOT00000040480	FRAMESHIFT_CODING	228-229	228-229	76-77	-	-	HGVSc=ENSRNOT00000040480.2:c.227_228dupCA;HGVSp=ENSRNOP00000040526.2:p.Lys77GlnfsX202;DOMAINS=PROSITE_profiles:PS50311,PROSITE_profiles:PS50326	F1M8T6_RAT	Uncharacterized protein [Source:UniProtKB/TrEMBL;Acc:F1M8T6]
4_64593365_-/TC	4	64593365	64593366	-	TC	0	0	0	2	0	2	0	0	0	0	2	0	2	0	0	0	1	0	2	0	0	0	0	2	0	0	0	ENSRNOG00000039126	ENSRNOT00000040480	FRAMESHIFT_CODING	210-211	210-211	70-71	-	-	HGVSc=ENSRNOT00000040480.2:c.210_211insGA;HGVSp=ENSRNOP00000040526.2:p.His71AspfsX208;DOMAINS=Low_complexity_(Seg):Seg,PROSITE_profiles:PS50311,PROSITE_profiles:PS50326	F1M8T6_RAT	Uncharacterized protein [Source:UniProtKB/TrEMBL;Acc:F1M8T6]
4_64593369_-/TGTGTCTGTC	4	64593369	64593370	-	TGTGTCTGTC	2	0	0	2	2	2	0	0	1	2	2	2	2	2	2	2	2	0	2	0	0	0	0	2	0	0	0	ENSRNOG00000039126	ENSRNOT00000040480	FRAMESHIFT_CODING	206-207	206-207	69	-	-	HGVSc=ENSRNOT00000040480.2:c.206_207insGACAGACACA;HGVSp=ENSRNOP00000040526.2:p.His69GlnfsX23;DOMAINS=Low_complexity_(Seg):Seg,PROSITE_profiles:PS50311,PROSITE_profiles:PS50326	F1M8T6_RAT	Uncharacterized protein [Source:UniProtKB/TrEMBL;Acc:F1M8T6]
4_64595561_-/CA	4	64595561	64595562	-	CA	0	2	5	5	0	1	2	0	0	0	1	0	6	1	6	1	6	5	6	6	0	5	0	2	0	0	0	ENSRNOG00000039126	ENSRNOT00000040480	FRAMESHIFT_CODING	120-121	120-121	40-41	-	-	HGVSc=ENSRNOT00000040480.2:c.119_120dupTG;HGVSp=ENSRNOP00000040526.2:p.His41CysfsX238;DOMAINS=Transmembrane_helices:Tmhmm,Low_complexity_(Seg):Seg,PROSITE_profiles:PS50311,PROSITE_profiles:PS50326,Cleavage_site_(Signalp):Sigp	F1M8T6_RAT	Uncharacterized protein [Source:UniProtKB/TrEMBL;Acc:F1M8T6]
4_65318102_-/T	4	65318102	65318103	-	T	2	2	0	2	2	2	2	0	2	2	2	2	2	2	2	2	2	2	2	2	2	2	2	2	2	2	2	ENSRNOG00000039118	ENSRNOT00000059835	SPLICE_SITE,FRAMESHIFT_CODING	34-35	34-35	12	-	-	HGVSc=ENSRNOT00000059835.2:c.34dupA;HGVSp=ENSRNOP00000056579.2:p.Met12AsnfsX43;DOMAINS=Pfam_domain:PF00505,Superfamily_domain:47095,SMART_domain:SM00398,PROSITE_profiles:PS50118	F1M2Z0_RAT	Uncharacterized protein [Source:UniProtKB/TrEMBL;Acc:F1M2Z0]
4_68900619_G/-	4	68900619	68900619	G	-	0	0	0	0	2	0	0	0	0	0	0	0	0	0	0	0	0	0	0	0	0	0	0	0	0	0	0	ENSRNOG00000042764	ENSRNOT00000065875	FRAMESHIFT_CODING	345	345	115	-	-	HGVSc=ENSRNOT00000065875.1:c.345delG;HGVSp=ENSRNOT00000065875.1:c.345delG(p.=);DOMAINS=Pfam_domain:PF07686,PROSITE_profiles:PS50835	D3ZC18_RAT	Uncharacterized protein [Source:UniProtKB/TrEMBL;Acc:D3ZC18]
4_69238575_TTGTG/-	4	69238575	69238579	TTGTG	-	2	0	0	2	0	0	0	0	0	0	0	0	0	0	0	0	0	0	0	2	0	0	0	0	0	0	0	ENSRNOG00000014312	ENSRNOT00000030778	FRAMESHIFT_CODING	53-57	53-57	18-19	-	-	HGVSc=ENSRNOT00000030778.4:c.53_57delTTGTG;HGVSp=ENSRNOP00000034025.4:p.Val19ArgfsX15	F1LQ67_RAT	Uncharacterized protein [Source:UniProtKB/TrEMBL;Acc:F1LQ67]
4_70881849_T/-	4	70881849	70881849	T	-	0	0	0	0	0	0	0	0	0	0	0	0	0	0	0	0	0	2	2	2	0	0	0	0	0	2	0	ENSRNOG00000005431	ENSRNOT00000007200	FRAMESHIFT_CODING	338	338	113	-	-	HGVSc=ENSRNOT00000007200.2:c.338delT;HGVSp=ENSRNOP00000007200.1:p.Leu114X;DOMAINS=Pfam_domain:PF00001,Superfamily_domain:81321,Transmembrane_helices:Tmhmm,PROSITE_patterns:PS00237,Prints_domain:PR00237,PROSITE_profiles:PS50262	Olr816	olfactory receptor Olr816 [Source:RefSeq peptide;Acc:NP_001000845]
4_71362010_-/AAAAA	4	71362010	71362011	-	AAAAA	0	0	0	0	0	2	0	0	0	0	0	0	0	0	0	0	0	0	0	0	0	0	0	0	0	0	0	ENSRNOG00000029922	ENSRNOT00000048203	FRAMESHIFT_CODING	167-168	167-168	56	-	-	HGVSc=ENSRNOT00000048203.3:c.163_167dupTTTTT;HGVSp=ENSRNOP00000044768.3:p.Leu56PhefsX3;DOMAINS=Pfam_domain:PF04263,Superfamily_domain:63999,PIRSF_domain:PIRSF031057,TIGRFAM_domain:TIGR01378	Tpk1	thiamin pyrophosphokinase 1 [Source:RefSeq peptide;Acc:NP_001128466]
4_76842369_C/-	4	76842369	76842369	C	-	0	2	0	0	0	0	0	0	0	0	0	0	0	0	0	0	0	0	0	0	0	0	0	0	0	0	0	ENSRNOG00000008416	ENSRNOT00000059156	FRAMESHIFT_CODING	909	247	83	-	-	HGVSc=ENSRNOT00000059156.1:c.247delC;HGVSp=ENSRNOP00000055929.1:p.Ile85SerfsX20;DOMAINS=Pfam_domain:PF04548,Superfamily_domain:52540	GIMA5_RAT	GTPase IMAP family member 5 [Source:UniProtKB/Swiss-Prot;Acc:Q8K3L6]
4_77182014_-/GC	4	77182014	77182015	-	GC	0	0	0	0	0	0	0	0	0	0	2	2	2	0	0	2	0	0	0	0	0	0	0	0	0	0	0	ENSRNOG00000008816	ENSRNOT00000011945	FRAMESHIFT_CODING	1697-1698	1583-1584	528	-	-	HGVSc=ENSRNOT00000011945.4:c.1583_1584insGC;HGVSp=ENSRNOP00000011945.3:p.Pro529ArgfsX3	Gpnmb	Transmembrane glycoprotein NMB [Source:UniProtKB/Swiss-Prot;Acc:Q6P7C7]
4_77516290_-/G	4	77516290	77516291	-	G	0	0	0	0	2	2	0	0	0	0	0	0	0	0	0	0	0	0	0	0	2	2	2	0	0	0	0	ENSRNOG00000009583	ENSRNOT00000012694	FRAMESHIFT_CODING	346-347	346-347	116	-	-	HGVSc=ENSRNOT00000012694.3:c.346_347insC;HGVSp=ENSRNOP00000047911.1:p.Cys116Ser;DOMAINS=Pfam_domain:PF00366,Superfamily_domain:50249	RGD1563352	Uncharacterized protein [Source:UniProtKB/TrEMBL;Acc:D3ZYK5]
4_77516341_-/ACTTTCA	4	77516341	77516342	-	ACTTTCA	2	0	0	2	0	0	0	0	0	0	0	0	0	0	0	0	0	0	0	0	0	0	0	0	0	0	0	ENSRNOG00000009583	ENSRNOT00000012694	FRAMESHIFT_CODING	295-296	295-296	99	-	-	HGVSc=ENSRNOT00000012694.3:c.295_296insTGAAAGT;HGVSp=ENSRNOP00000047911.1:p.Tyr99LeufsX7;DOMAINS=Pfam_domain:PF00366,Superfamily_domain:50249,Prints_domain:PR00973	RGD1563352	Uncharacterized protein [Source:UniProtKB/TrEMBL;Acc:D3ZYK5]
4_78426651_-/CACACACA	4	78426651	78426652	-	CACACACA	0	0	0	0	0	0	2	2	0	0	0	0	0	2	0	0	0	0	0	0	0	0	0	0	0	0	0	ENSRNOG00000038687	ENSRNOT00000059058	FRAMESHIFT_CODING	81-82	81-82	27-28	-	-	HGVSc=ENSRNOT00000059058.1:c.81_82insTGTGTGTG;HGVSp=ENSRNOP00000055837.1:p.Asp28CysfsX29;DOMAINS=Transmembrane_helices:Tmhmm	D3ZDP5_RAT	Uncharacterized protein [Source:UniProtKB/TrEMBL;Acc:D3ZDP5]
4_78426652_ACAT/-	4	78426652	78426655	ACAT	-	2	0	0	2	0	0	0	0	2	6	6	2	6	0	0	0	6	0	0	0	0	0	0	0	0	0	2	ENSRNOG00000038687	ENSRNOT00000059058	FRAMESHIFT_CODING	77-80	77-80	26-27	-	-	HGVSc=ENSRNOT00000059058.1:c.77_80delATGT;HGVSp=ENSRNOP00000055837.1:p.Tyr26TrpfsX27;DOMAINS=Transmembrane_helices:Tmhmm	D3ZDP5_RAT	Uncharacterized protein [Source:UniProtKB/TrEMBL;Acc:D3ZDP5]
4_78426654_AT/-	4	78426654	78426655	AT	-	2	2	0	2	0	0	2	2	2	2	2	2	2	0	2	2	2	0	0	0	0	0	0	2	0	0	0	ENSRNOG00000038687	ENSRNOT00000059058	FRAMESHIFT_CODING	77-78	77-78	26	-	-	HGVSc=ENSRNOT00000059058.1:c.77_78delAT;HGVSp=ENSRNOP00000055837.1:p.Tyr26CysfsX12;DOMAINS=Transmembrane_helices:Tmhmm	D3ZDP5_RAT	Uncharacterized protein [Source:UniProtKB/TrEMBL;Acc:D3ZDP5]
4_78448418_CACCC/-	4	78448418	78448422	CACCC	-	0	0	0	0	0	0	2	2	0	0	0	0	0	0	0	0	0	0	0	0	0	0	0	0	0	0	0	ENSRNOG00000009970	ENSRNOT00000013264	FRAMESHIFT_CODING	617-621	617-621	206-207	-	-	HGVSc=ENSRNOT00000013264.5:c.617_621delGGGTG;HGVSp=ENSRNOP00000013264.5:p.Gly206GlufsX26;DOMAINS=Pfam_domain:PF04598	F1MAG0_RAT	Uncharacterized protein [Source:UniProtKB/TrEMBL;Acc:F1MAG0]
4_78448425_GCGGGCG/-	4	78448425	78448431	GCGGGCG	-	0	0	0	0	0	0	2	2	0	0	0	0	0	0	0	0	0	0	0	0	0	0	0	0	0	0	0	ENSRNOG00000009970	ENSRNOT00000013264	FRAMESHIFT_CODING	608-614	608-614	203-205	-	-	HGVSc=ENSRNOT00000013264.5:c.608_614delCGCCCGC;HGVSp=ENSRNOP00000013264.5:p.Thr203LysfsX3;DOMAINS=Pfam_domain:PF04598	F1MAG0_RAT	Uncharacterized protein [Source:UniProtKB/TrEMBL;Acc:F1MAG0]
4_80500774_-/TT	4	80500774	80500775	-	TT	0	2	0	0	2	2	0	2	2	2	2	2	2	2	2	0	2	2	2	2	2	2	2	2	2	2	2	ENSRNOG00000043091	ENSRNOT00000067495	FRAMESHIFT_CODING	380-381	380-381	127	-	-	HGVSc=ENSRNOT00000067495.1:c.379_380dupAA;HGVSp=ENSRNOP00000063110.1:p.Asn127LysfsX9	F1M020_RAT	Uncharacterized protein [Source:UniProtKB/TrEMBL;Acc:F1M020]
4_80883624_-/A	4	80883624	80883625	-	A	2	0	0	2	0	0	2	0	0	0	0	0	0	0	0	2	0	0	0	2	0	0	0	0	0	0	0	ENSRNOG00000033407	ENSRNOT00000048225	FRAMESHIFT_CODING	30-31	30-31	2013-11-10	-	-	HGVSc=ENSRNOT00000048225.1:c.30_31insA;HGVSp=ENSRNOP00000042754.1:p.Gly11ArgfsX60;DOMAINS=Cleavage_site_(Signalp):Sigp	LOC685406	LRRGT00062 (LOC685406), mRNA [Source:RefSeq DNA;Acc:NM_001047977]
4_80883625_-/AA	4	80883625	80883626	-	AA	2	0	0	2	0	0	2	0	0	0	0	0	0	0	0	2	0	0	0	2	0	0	0	0	0	0	0	ENSRNOG00000033407	ENSRNOT00000048225	FRAMESHIFT_CODING	31-32	31-32	11	-	-	HGVSc=ENSRNOT00000048225.1:c.31_32insAA;HGVSp=ENSRNOP00000042754.1:p.Gly11GlufsX13;DOMAINS=Cleavage_site_(Signalp):Sigp	LOC685406	LRRGT00062 (LOC685406), mRNA [Source:RefSeq DNA;Acc:NM_001047977]
4_81302468_-/CATCATGACAG	4	81302468	81302469	-	CATCATGACAG	2	2	0	2	2	2	2	2	2	2	2	2	2	2	2	2	2	2	2	2	2	2	2	2	2	2	2	ENSRNOG00000027026	ENSRNOT00000039580	FRAMESHIFT_CODING	35-36	2013-04-03	2013-02-01	-	-	HGVSc=ENSRNOT00000039580.2:c.3_4insCTGTCATGATG;HGVSp=ENSRNOP00000036865.2:p.Cys2LeufsX3	Jazf1	Uncharacterized protein [Source:UniProtKB/TrEMBL;Acc:D3ZA80]
4_82749922_GAAA/-	4	82749922	82749925	GAAA	-	2	0	0	2	2	2	0	0	0	0	2	2	2	0	0	2	2	2	2	2	2	2	2	0	0	2	0	ENSRNOG00000038613	ENSRNOT00000058923	FRAMESHIFT_CODING	891-894	891-894	297-298	-	-	HGVSc=ENSRNOT00000058923.1:c.891_894delTTTC;HGVSp=ENSRNOP00000055707.1:p.Phe298Leu;DOMAINS=Low_complexity_(Seg):Seg,PROSITE_profiles:PS50099,PROSITE_profiles:PS50324	F1LVE8_RAT	Uncharacterized protein [Source:UniProtKB/TrEMBL;Acc:F1LVE8]
4_82749930_-/G	4	82749930	82749931	-	G	2	0	0	2	2	2	0	0	0	0	2	2	2	0	0	2	2	2	2	2	2	2	2	0	0	2	0	ENSRNOG00000038613	ENSRNOT00000058923	FRAMESHIFT_CODING	886-887	886-887	296	-	-	HGVSc=ENSRNOT00000058923.1:c.886_887insC;HGVSp=ENSRNOP00000055707.1:p.Phe296Ser;DOMAINS=Low_complexity_(Seg):Seg,PROSITE_profiles:PS50099,PROSITE_profiles:PS50324	F1LVE8_RAT	Uncharacterized protein [Source:UniProtKB/TrEMBL;Acc:F1LVE8]
4_85947225_A/-	4	85947225	85947225	A	-	2	2	0	2	2	2	2	2	2	2	2	2	2	2	1	2	2	2	2	2	2	2	2	2	2	2	2	ENSRNOG00000038506	ENSRNOT00000058702	FRAMESHIFT_CODING	358	358	120	-	-	HGVSc=ENSRNOT00000058702.1:c.358delA;HGVSp=ENSRNOP00000055496.1:p.Asn123ThrfsX2;DOMAINS=Pfam_domain:PF03402,Superfamily_domain:81321,Low_complexity_(Seg):Seg,PROSITE_profiles:PS50262,Prints_domain:PR01534	F1LTU6_RAT	Uncharacterized protein [Source:UniProtKB/TrEMBL;Acc:F1LTU6]
4_85980621_-/T	4	85980621	85980622	-	T	0	5	0	0	5	5	5	0	5	5	2	2	2	0	0	0	0	5	5	5	2	2	2	5	0	5	0	ENSRNOG00000031541	ENSRNOT00000040442	FRAMESHIFT_CODING	875-876	875-876	292	-	-	HGVSc=ENSRNOT00000040442.1:c.875_876insT;HGVSp=ENSRNOP00000041812.1:p.Lys292AsnfsX13;DOMAINS=Pfam_domain:PF03402,Superfamily_domain:81321	Vom1r66	vomeronasal 1 receptor 66 [Source:RefSeq peptide;Acc:NP_001008945]
4_86172930_-/TCAG	4	86172930	86172931	-	TCAG	0	0	5	2	0	0	0	2	0	0	2	2	2	2	0	0	2	2	2	2	2	2	2	0	0	2	0	ENSRNOG00000031323	ENSRNOT00000049773	FRAMESHIFT_CODING	313-314	313-314	105	-	-	HGVSc=ENSRNOT00000049773.3:c.313_314insTCAG;HGVSp=ENSRNOP00000048153.3:p.Pro107GlnfsX11;DOMAINS=Pfam_domain:PF03402,Superfamily_domain:81321,Transmembrane_helices:Tmhmm,PROSITE_profiles:PS50262	Vom1r70	vomeronasal 1 receptor 70 [Source:RefSeq peptide;Acc:NP_001009519]
4_86573906_A/-	4	86573906	86573906	A	-	0	0	0	2	0	0	2	2	0	0	0	0	0	2	0	0	2	2	2	2	0	0	0	0	0	2	0	ENSRNOG00000010455	ENSRNOT00000013909	FRAMESHIFT_CODING	635	635	212	-	-	HGVSc=ENSRNOT00000013909.4:c.635delT;HGVSp=ENSRNOP00000042401.2:p.Leu212TrpfsX5;DOMAINS=Coiled-coils_(Ncoils):ncoils,PIRSF_domain:PIRSF002129	D4A8N8_RAT	40S ribosomal protein S6 [Source:UniProtKB/TrEMBL;Acc:D3ZBN8]
4_86573906_A/-	4	86573906	86573906	A	-	0	0	0	2	0	0	2	2	0	0	0	0	0	2	0	0	2	2	2	2	0	0	0	0	0	2	0	ENSRNOG00000010455	ENSRNOT00000058691	FRAMESHIFT_CODING	635	635	212	-	-	HGVSc=ENSRNOT00000058691.1:c.635delT;HGVSp=ENSRNOP00000055486.1:p.Leu212TrpfsX5;DOMAINS=Coiled-coils_(Ncoils):ncoils,PIRSF_domain:PIRSF002129	D4A8N8_RAT	40S ribosomal protein S6 [Source:UniProtKB/TrEMBL;Acc:D3ZBN8]
4_86708255_T/-	4	86708255	86708255	T	-	1	2	0	2	2	2	0	2	2	2	0	0	0	2	0	0	1	0	1	1	0	0	0	2	0	0	0	ENSRNOG00000034112	ENSRNOT00000046422	FRAMESHIFT_CODING	68	68	23	-	-	HGVSc=ENSRNOT00000046422.1:c.68delT;HGVSp=ENSRNOP00000048634.1:p.Phe25SerfsX5;DOMAINS=Superfamily_domain:81321,Transmembrane_helices:Tmhmm,PROSITE_profiles:PS50262,Cleavage_site_(Signalp):Sigp	Vom1r80	vomeronasal 1 receptor 80 [Source:RefSeq peptide;Acc:NP_001009518]
4_87320894_C/-	4	87320894	87320894	C	-	2	2	0	2	2	2	2	2	2	2	0	0	0	0	0	0	2	2	2	2	0	0	0	2	2	2	2	ENSRNOG00000023969	ENSRNOT00000058626	FRAMESHIFT_CODING	20	3	1	-	-	HGVSc=ENSRNOT00000058626.2:c.3delG;HGVSp=ENSRNOP00000055422.2:p.Trp2GlyfsX30	Herc6	Uncharacterized protein [Source:UniProtKB/TrEMBL;Acc:D3ZT29]
4_87347426_T/-	4	87347426	87347426	T	-	2	2	0	2	2	2	0	0	2	2	0	0	0	0	0	0	2	0	0	0	0	0	0	2	0	0	0	ENSRNOG00000038471	ENSRNOT00000009001	FRAMESHIFT_CODING	722	325	109	-	-	HGVSc=ENSRNOT00000009001.4:c.325delA;HGVSp=ENSRNOP00000042941.2:p.Thr109ProfsX5;DOMAINS=Pfam_domain:PF01251	LOC500148	similar to 40S ribosomal protein S7 (S8) [Source:RefSeq peptide;Acc:NP_001030330]
4_97508868_-/GT	4	97508868	97508869	-	GT	2	0	0	0	0	0	0	0	0	0	0	0	0	0	0	0	0	0	0	0	0	0	0	0	0	0	0	ENSRNOG00000038379	ENSRNOT00000058446	FRAMESHIFT_CODING	338-339	273-274	91-92	-	-	HGVSc=ENSRNOT00000058446.1:c.273_274insGT;HGVSp=ENSRNOP00000055248.1:p.Glu93TrpfsX21;DOMAINS=Pfam_domain:PF07686,Pfam_domain:PF00047,Superfamily_domain:48726,SMART_domain:SM00409,SMART_domain:SM00408,SMART_domain:SM00406,PROSITE_profiles:PS50835	LOC100361952	Uncharacterized protein [Source:UniProtKB/TrEMBL;Acc:D3ZBA5]
4_97942596_-/G	4	97942596	97942597	-	G	2	2	0	0	2	2	2	2	2	2	0	0	0	2	5	0	0	0	0	0	0	0	0	2	2	0	5	ENSRNOG00000032061	ENSRNOT00000042220	FRAMESHIFT_CODING	396-397	396-397	132-133	-	-	HGVSc=ENSRNOT00000042220.2:c.396_397insG;HGVSp=ENSRNOP00000048965.2:p.Ile133Asp;DOMAINS=Pfam_domain:PF07686,Superfamily_domain:48726,SMART_domain:SM00409,SMART_domain:SM00408,PROSITE_profiles:PS50835	F1M933_RAT	Uncharacterized protein [Source:UniProtKB/TrEMBL;Acc:F1M933]
4_98323742_TG/-	4	98323742	98323743	TG	-	0	2	6	2	2	2	5	2	2	2	2	2	2	2	2	0	0	1	2	5	2	2	1	2	2	2	2	ENSRNOG00000038357	ENSRNOT00000048979	FRAMESHIFT_CODING	194-195	194-195	65	-	-	HGVSc=ENSRNOT00000048979.2:c.194_195delCA;HGVSp=ENSRNOP00000050685.2:p.Ser65LeufsX16;DOMAINS=Pfam_domain:PF07686,Pfam_domain:PF00047,Superfamily_domain:48726,SMART_domain:SM00409,SMART_domain:SM00406,PROSITE_profiles:PS50835	F1LVN5_RAT	Uncharacterized protein [Source:UniProtKB/TrEMBL;Acc:F1LVN5]
4_98323742_TG/-	4	98323742	98323743	TG	-	0	2	6	2	2	2	5	2	2	2	2	2	2	2	2	0	0	1	2	5	2	2	1	2	2	2	2	ENSRNOG00000038357	ENSRNOT00000040075	FRAMESHIFT_CODING	191-192	191-192	64	-	-	HGVSc=ENSRNOT00000040075.2:c.191_192delCA;HGVSp=ENSRNOP00000042499.2:p.Ser64LeufsX16;DOMAINS=Pfam_domain:PF07686,Pfam_domain:PF00047,Superfamily_domain:48726,SMART_domain:SM00409,SMART_domain:SM00406,PROSITE_profiles:PS50835	F1LVN5_RAT	Uncharacterized protein [Source:UniProtKB/TrEMBL;Acc:F1LVN5]
4_98323746_-/TC	4	98323746	98323747	-	TC	0	2	0	2	2	2	5	2	2	2	2	2	2	2	2	0	0	1	2	5	2	2	1	2	2	2	2	ENSRNOG00000038357	ENSRNOT00000048979	FRAMESHIFT_CODING	191-192	191-192	64	-	-	HGVSc=ENSRNOT00000048979.2:c.191_192insGA;HGVSp=ENSRNOP00000050685.2:p.Ser65AsnfsX66;DOMAINS=Pfam_domain:PF07686,Pfam_domain:PF00047,Superfamily_domain:48726,SMART_domain:SM00409,SMART_domain:SM00406,PROSITE_profiles:PS50835	F1LVN5_RAT	Uncharacterized protein [Source:UniProtKB/TrEMBL;Acc:F1LVN5]
4_98323746_-/TC	4	98323746	98323747	-	TC	0	2	0	2	2	2	5	2	2	2	2	2	2	2	2	0	0	1	2	5	2	2	1	2	2	2	2	ENSRNOG00000038357	ENSRNOT00000040075	FRAMESHIFT_CODING	188-189	188-189	63	-	-	HGVSc=ENSRNOT00000040075.2:c.188_189insGA;HGVSp=ENSRNOP00000042499.2:p.Ser64AsnfsX66;DOMAINS=Pfam_domain:PF07686,Pfam_domain:PF00047,Superfamily_domain:48726,SMART_domain:SM00409,SMART_domain:SM00406,PROSITE_profiles:PS50835	F1LVN5_RAT	Uncharacterized protein [Source:UniProtKB/TrEMBL;Acc:F1LVN5]
4_98455406_A/-	4	98455406	98455406	A	-	1	1	0	2	6	1	6	0	6	1	2	2	2	6	6	0	0	6	0	1	2	2	2	6	6	6	6	ENSRNOG00000038352	ENSRNOT00000031803	FRAMESHIFT_CODING	318	318	106	-	-	HGVSc=ENSRNOT00000031803.4:c.318delT;HGVSp=ENSRNOP00000033294.4:p.Gln107Arg;DOMAINS=SMART_domain:SM00409	F1M7C8_RAT	Uncharacterized protein [Source:UniProtKB/TrEMBL;Acc:F1M7C8]
4_99007425_-/T	4	99007425	99007426	-	T	6	2	0	1	2	2	2	1	2	2	6	6	1	2	2	0	0	2	2	2	6	1	1	2	2	2	2	ENSRNOG00000031359	ENSRNOT00000029570	FRAMESHIFT_CODING	375-376	373-374	125	-	-	HGVSc=ENSRNOT00000029570.4:c.373_374insA;HGVSp=ENSRNOP00000029321.4:p.Pro125His;DOMAINS=SMART_domain:SM00409,PROSITE_profiles:PS50835	F1LTN3_RAT	Uncharacterized protein [Source:UniProtKB/TrEMBL;Acc:F1LTN3]
4_99137052_G/-	4	99137052	99137052	G	-	0	5	0	2	5	5	5	2	5	5	2	2	2	5	5	0	0	5	5	5	2	2	2	5	5	5	5	ENSRNOG00000032214	ENSRNOT00000058377	FRAMESHIFT_CODING	305	305	102	-	-	HGVSc=ENSRNOT00000058377.2:c.305delC;HGVSp=ENSRNOP00000055179.2:p.Pro102His;DOMAINS=Pfam_domain:PF07686,SMART_domain:SM00409	F1LU32_RAT	Uncharacterized protein [Source:UniProtKB/TrEMBL;Acc:F1LU32]
4_99137272_C/-	4	99137272	99137272	C	-	2	5	0	0	5	5	5	0	5	5	0	0	0	5	5	0	0	5	5	5	0	0	0	5	5	5	5	ENSRNOG00000032214	ENSRNOT00000045546	FRAMESHIFT_CODING	302	302	101	-	-	HGVSc=ENSRNOT00000045546.2:c.302delG;HGVSp=ENSRNOP00000043842.2:p.Gly101Val;DOMAINS=Pfam_domain:PF07686,SMART_domain:SM00409	F1LU32_RAT	Uncharacterized protein [Source:UniProtKB/TrEMBL;Acc:F1LU32]
4_101100275_-/A	4	101100275	101100276	-	A	0	6	0	0	0	0	0	0	0	6	0	0	0	0	6	0	0	0	0	0	0	0	0	0	0	0	1	ENSRNOG00000042260	ENSRNOT00000066591	FRAMESHIFT_CODING	277-278	277-278	93	-	-	HGVSc=ENSRNOT00000066591.1:c.277_278insT;HGVSp=ENSRNOP00000059547.1:p.Pro93Leu;DOMAINS=Pfam_domain:PF07686,Superfamily_domain:48726,SMART_domain:SM00409,SMART_domain:SM00408,PROSITE_profiles:PS50835	F1M3N0_RAT	Uncharacterized protein [Source:UniProtKB/TrEMBL;Acc:F1M3N0]
4_101100279_-/CT	4	101100279	101100280	-	CT	0	6	0	0	0	0	0	0	0	6	0	0	0	0	6	0	0	0	0	0	0	0	0	0	0	0	1	ENSRNOG00000042260	ENSRNOT00000066591	FRAMESHIFT_CODING	273-274	273-274	91-92	-	-	HGVSc=ENSRNOT00000066591.1:c.273_274insAG;HGVSp=ENSRNOP00000059547.1:p.Tyr92Ser;DOMAINS=Pfam_domain:PF07686,Superfamily_domain:48726,SMART_domain:SM00409,SMART_domain:SM00408,PROSITE_profiles:PS50835	F1M3N0_RAT	Uncharacterized protein [Source:UniProtKB/TrEMBL;Acc:F1M3N0]
4_101924821_AAAG/-	4	101924821	101924824	AAAG	-	2	2	0	0	2	2	2	2	2	2	0	0	0	2	2	0	0	2	2	2	0	0	0	2	2	2	2	ENSRNOG00000005237	ENSRNOT00000036375	FRAMESHIFT_CODING	21-24	21-24	2013-08-07	-	-	HGVSc=ENSRNOT00000036375.3:c.21_24delCTTT;HGVSp=ENSRNOP00000038743.3:p.Phe7LeufsX17;DOMAINS=Low_complexity_(Seg):Seg,Cleavage_site_(Signalp):Sigp	F1M663_RAT	Uncharacterized protein [Source:UniProtKB/TrEMBL;Acc:F1M663]
4_102040536_-/G	4	102040536	102040537	-	G	0	0	0	0	0	0	6	2	0	6	0	0	0	6	0	0	0	0	6	0	0	0	0	6	0	0	0	ENSRNOG00000029562	ENSRNOT00000040689	FRAMESHIFT_CODING	27-28	27-28	2013-10-09	-	-	HGVSc=ENSRNOT00000040689.3:c.27_28insG;HGVSp=ENSRNOP00000048725.3:p.Pro10AlafsX19;DOMAINS=Pfam_domain:PF07686,SMART_domain:SM00409	F1LVY6_RAT	Uncharacterized protein [Source:UniProtKB/TrEMBL;Acc:F1LVY6]
4_102040703_-/C	4	102040703	102040704	-	C	0	6	0	0	0	6	0	5	6	1	0	0	0	0	0	0	0	6	6	0	0	0	0	0	0	0	6	ENSRNOG00000029562	ENSRNOT00000040689	FRAMESHIFT_CODING	171-172	171-172	57-58	-	-	HGVSc=ENSRNOT00000040689.3:c.171_172insC;HGVSp=ENSRNOP00000048725.3:p.Gly58ArgfsX12;DOMAINS=Pfam_domain:PF07686,Superfamily_domain:48726,SMART_domain:SM00409,SMART_domain:SM00408,SMART_domain:SM00406,PROSITE_profiles:PS50835	F1LVY6_RAT	Uncharacterized protein [Source:UniProtKB/TrEMBL;Acc:F1LVY6]
4_102770945_G/-	4	102770945	102770945	G	-	2	0	0	0	0	0	0	0	0	0	0	0	0	0	0	0	0	0	0	0	0	0	0	0	0	0	0	ENSRNOG00000042846	ENSRNOT00000065927	FRAMESHIFT_CODING	359	359	120	-	-	HGVSc=ENSRNOT00000065927.1:c.359delC;HGVSp=ENSRNOP00000059436.1:p.Thr120;DOMAINS=Superfamily_domain:48726	F1M5J8_RAT	Uncharacterized protein [Source:UniProtKB/TrEMBL;Acc:F1M5J8]
4_103234369_-/TATAG	4	103234369	103234370	-	TATAG	6	6	0	0	6	0	0	6	6	6	0	0	0	6	6	0	0	0	1	0	0	0	0	6	6	6	0	ENSRNOG00000038271	ENSRNOT00000031238	FRAMESHIFT_CODING	151-152	151-152	51	-	-	HGVSc=ENSRNOT00000031238.3:c.151_152insCTATA;HGVSp=ENSRNOP00000029986.3:p.Gly51AlafsX25;DOMAINS=Pfam_domain:PF07686,Pfam_domain:PF00047,Superfamily_domain:48726,SMART_domain:SM00409,SMART_domain:SM00408,SMART_domain:SM00406,PROSITE_profiles:PS50835	D4AE32_RAT	Uncharacterized protein [Source:UniProtKB/TrEMBL;Acc:D4AE32]
4_103447960_GGTTGGATGCCCCATAGATAAGCAGTTTA/-	4	103447960	103447988	GGTTGGATGCCCCATAGATAAGCAGTTTA	-	0	0	0	2	0	0	0	0	0	0	2	2	2	0	0	0	0	0	0	0	2	2	5	0	0	0	0	ENSRNOG00000030094	ENSRNOT00000043097	FRAMESHIFT_CODING	150-178	150-178	50-60	-	-	HGVSc=ENSRNOT00000043097.2:c.150_178delTAAACTGCTTATCTATGGGGCATCCAACC;HGVSp=ENSRNOP00000047952.2:p.Lys51AlafsX6;DOMAINS=Pfam_domain:PF07686,Superfamily_domain:48726,SMART_domain:SM00409,SMART_domain:SM00406,PROSITE_profiles:PS50835	F1M1R0_RAT	Uncharacterized protein [Source:UniProtKB/TrEMBL;Acc:F1M1R0]
4_103642854_A/-	4	103642854	103642854	A	-	2	2	0	2	2	2	2	2	2	2	2	2	2	2	2	0	0	2	2	2	2	2	2	2	2	2	2	ENSRNOG00000029114	ENSRNOT00000041989	FRAMESHIFT_CODING	17	17	6	-	-	HGVSc=ENSRNOT00000041989.1:c.17delA;HGVSp=ENSRNOP00000047983.1:p.Asn7IlefsX8	F1M0W6_RAT	Uncharacterized protein [Source:UniProtKB/TrEMBL;Acc:F1M0W6]
4_103643283_-/TACCCTG	4	103643283	103643284	-	TACCCTG	2	2	0	2	2	2	2	2	2	2	2	2	2	2	2	0	0	2	2	2	2	2	2	2	2	2	2	ENSRNOG00000029114	ENSRNOT00000041989	FRAMESHIFT_CODING	433-434	433-434	145	-	-	HGVSc=ENSRNOT00000041989.1:c.433_434insTACCCTG;HGVSp=ENSRNOP00000047983.1:p.Ile146ProfsX8;DOMAINS=Superfamily_domain:53756	F1M0W6_RAT	Uncharacterized protein [Source:UniProtKB/TrEMBL;Acc:F1M0W6]
4_107788460_TG/-	4	107788460	107788461	TG	-	0	2	0	2	0	0	0	0	0	0	0	0	0	0	0	0	0	6	0	0	0	0	0	2	0	0	0	ENSRNOG00000038064	ENSRNOT00000057917	FRAMESHIFT_CODING	659-660	659-660	220	-	-	HGVSc=ENSRNOT00000057917.1:c.659_660delCA;HGVSp=ENSRNOP00000054726.1:p.Thr220MetfsX76;DOMAINS=Low_complexity_(Seg):Seg,PROSITE_profiles:PS50316	F1M4J2_RAT	Uncharacterized protein [Source:UniProtKB/TrEMBL;Acc:F1M4J2]
4_107889768_T/-	4	107889768	107889768	T	-	0	0	0	1	0	0	0	0	0	0	1	0	0	0	0	0	0	0	0	0	1	0	0	0	0	0	0	ENSRNOG00000024561	ENSRNOT00000036846	SPLICE_SITE,FRAMESHIFT_CODING	539	539	180	-	-	HGVSc=ENSRNOT00000036846.3:c.539delT;HGVSp=ENSRNOP00000029287.3:p.Ile181SerfsX17;DOMAINS=Pfam_domain:PF04921,Low_complexity_(Seg):Seg	D3ZG71_RAT	Uncharacterized protein [Source:UniProtKB/TrEMBL;Acc:D3ZG71]
4_108271558_TA/-	4	108271558	108271559	TA	-	0	2	0	2	0	0	0	2	2	2	2	2	2	0	0	0	0	2	0	0	2	2	2	2	0	6	0	ENSRNOG00000038058	ENSRNOT00000046859	FRAMESHIFT_CODING	173-174	173-174	58	-	-	HGVSc=ENSRNOT00000046859.2:c.173_174delTA;HGVSp=ENSRNOP00000039840.2:p.Ile60ThrfsX18;DOMAINS=Transmembrane_helices:Tmhmm,Low_complexity_(Seg):Seg,PROSITE_profiles:PS50328	F1LYF8_RAT	Uncharacterized protein [Source:UniProtKB/TrEMBL;Acc:F1LYF8]
4_108271563_ATAC/-	4	108271563	108271566	ATAC	-	0	0	0	2	0	0	0	0	0	0	2	2	2	0	0	0	0	0	0	0	2	2	2	0	0	0	0	ENSRNOG00000038058	ENSRNOT00000046859	FRAMESHIFT_CODING	178-181	178-181	60-61	-	-	HGVSc=ENSRNOT00000046859.2:c.178_181delATAC;HGVSp=ENSRNOP00000039840.2:p.Ile60ThrfsX60;DOMAINS=Low_complexity_(Seg):Seg,Low_complexity_(Seg):Seg,PROSITE_profiles:PS50316	F1LYF8_RAT	Uncharacterized protein [Source:UniProtKB/TrEMBL;Acc:F1LYF8]
4_108271565_-/ACACACACAC	4	108271565	108271566	-	ACACACACAC	0	0	0	0	0	0	2	0	0	0	0	0	0	0	0	0	0	0	0	0	0	0	0	0	2	0	0	ENSRNOG00000038058	ENSRNOT00000046859	FRAMESHIFT_CODING	179-180	179-180	60	-	-	HGVSc=ENSRNOT00000046859.2:c.179_180insACACACACAC;HGVSp=ENSRNOP00000039840.2:p.Tyr69HisfsX13;DOMAINS=Low_complexity_(Seg):Seg	F1LYF8_RAT	Uncharacterized protein [Source:UniProtKB/TrEMBL;Acc:F1LYF8]
4_108271590_TACATAT/-	4	108271590	108271596	TACATAT	-	0	0	0	0	0	0	1	0	0	0	0	0	0	0	0	0	0	0	0	0	0	0	0	0	0	0	2	ENSRNOG00000038058	ENSRNOT00000046859	FRAMESHIFT_CODING	205-211	205-211	69-71	-	-	HGVSc=ENSRNOT00000046859.2:c.205_211delTACATAT;HGVSp=ENSRNOP00000039840.2:p.Tyr69HisfsX50;DOMAINS=PROSITE_profiles:PS50316	F1LYF8_RAT	Uncharacterized protein [Source:UniProtKB/TrEMBL;Acc:F1LYF8]
4_108277073_-/CA	4	108277073	108277074	-	CA	0	2	0	0	0	0	2	2	2	2	0	0	0	6	0	0	0	6	2	2	0	0	0	2	2	1	2	ENSRNOG00000038058	ENSRNOT00000046859	FRAMESHIFT_CODING	309-310	309-310	103-104	-	-	HGVSc=ENSRNOT00000046859.2:c.309_310insCA;HGVSp=ENSRNOP00000039840.2:p.Arg113ThrfsX9;DOMAINS=Low_complexity_(Seg):Seg,PROSITE_profiles:PS50316	F1LYF8_RAT	Uncharacterized protein [Source:UniProtKB/TrEMBL;Acc:F1LYF8]
4_108292066_-/CA	4	108292066	108292067	-	CA	0	2	0	2	0	0	2	2	2	2	1	1	2	0	0	0	0	0	0	0	1	1	2	2	2	0	2	ENSRNOG00000038058	ENSRNOT00000046859	FRAMESHIFT_CODING	546-547	546-547	182-183	-	-	HGVSc=ENSRNOT00000046859.2:c.546_547insCA;HGVSp=ENSRNOP00000039840.2:p.Lys192ThrfsX24;DOMAINS=Low_complexity_(Seg):Seg,PROSITE_profiles:PS50316,PROSITE_profiles:PS50325	F1LYF8_RAT	Uncharacterized protein [Source:UniProtKB/TrEMBL;Acc:F1LYF8]
4_108292098_TG/-	4	108292098	108292099	TG	-	0	0	0	0	0	0	6	6	0	6	0	0	0	0	0	0	6	0	0	0	0	0	0	6	1	0	0	ENSRNOG00000038058	ENSRNOT00000046859	FRAMESHIFT_CODING	579-580	579-580	193-194	-	-	HGVSc=ENSRNOT00000046859.2:c.579_580delTG;HGVSp=ENSRNOP00000039840.2:p.Ala194ThrfsX32;DOMAINS=Low_complexity_(Seg):Seg,PROSITE_profiles:PS50316,PROSITE_profiles:PS50325	F1LYF8_RAT	Uncharacterized protein [Source:UniProtKB/TrEMBL;Acc:F1LYF8]
4_108292107_-/AT	4	108292107	108292108	-	AT	0	2	0	0	0	0	1	2	2	2	0	0	0	0	0	0	0	0	0	0	0	0	0	2	6	0	2	ENSRNOG00000038058	ENSRNOT00000046859	FRAMESHIFT_CODING	587-588	587-588	196	-	-	HGVSc=ENSRNOT00000046859.2:c.587_588insAT;HGVSp=ENSRNOP00000039840.2:p.His197TyrfsX19;DOMAINS=Low_complexity_(Seg):Seg,PROSITE_profiles:PS50316,PROSITE_profiles:PS50325	F1LYF8_RAT	Uncharacterized protein [Source:UniProtKB/TrEMBL;Acc:F1LYF8]
4_108292108_-/TG	4	108292108	108292109	-	TG	0	2	0	0	0	0	0	6	0	2	0	0	0	0	0	0	0	0	0	0	0	0	0	6	0	0	2	ENSRNOG00000038058	ENSRNOT00000046859	FRAMESHIFT_CODING	588-589	588-589	196-197	-	-	HGVSc=ENSRNOT00000046859.2:c.588_589insTG;HGVSp=ENSRNOP00000039840.2:p.His197CysfsX19;DOMAINS=Low_complexity_(Seg):Seg,PROSITE_profiles:PS50316,PROSITE_profiles:PS50325	F1LYF8_RAT	Uncharacterized protein [Source:UniProtKB/TrEMBL;Acc:F1LYF8]
4_108292117_-/AC	4	108292117	108292118	-	AC	0	2	0	0	0	0	2	6	2	6	0	0	0	0	0	0	0	0	0	0	0	0	0	2	2	0	2	ENSRNOG00000038058	ENSRNOT00000046859	FRAMESHIFT_CODING	597-598	597-598	199-200	-	-	HGVSc=ENSRNOT00000046859.2:c.597_598insAC;HGVSp=ENSRNOP00000039840.2:p.Ile209SerfsX7;DOMAINS=Low_complexity_(Seg):Seg,PROSITE_profiles:PS50316,PROSITE_profiles:PS50325	F1LYF8_RAT	Uncharacterized protein [Source:UniProtKB/TrEMBL;Acc:F1LYF8]
4_108311586_ACACACACACACAC/-	4	108311586	108311599	ACACACACACACAC	-	0	0	5	1	0	0	0	0	0	0	1	1	0	0	0	0	0	0	0	0	1	2	2	0	0	0	0	ENSRNOG00000038058	ENSRNOT00000046859	FRAMESHIFT_CODING	888-901	888-901	296-301	-	-	HGVSc=ENSRNOT00000046859.2:c.888_901delACACACACACACAC;HGVSp=ENSRNOP00000039840.2:p.His309GlnfsX18;DOMAINS=Low_complexity_(Seg):Seg,PROSITE_profiles:PS50316,PROSITE_profiles:PS50325	F1LYF8_RAT	Uncharacterized protein [Source:UniProtKB/TrEMBL;Acc:F1LYF8]
4_118213735_-/A	4	118213735	118213736	-	A	2	0	0	0	0	0	2	0	2	2	2	2	2	0	0	0	0	2	2	2	2	2	2	0	2	2	2	ENSRNOG00000032788	ENSRNOT00000064536	SPLICE_SITE,FRAMESHIFT_CODING	92-93	92-93	31	-	-	HGVSc=ENSRNOT00000064536.1:c.92_93insA;HGVSp=ENSRNOP00000061606.1:p.Glu32ArgfsX7	Dysf	dysferlin [Source:RefSeq peptide;Acc:NP_001101339]
4_119503422_-/AAAAC	4	119503422	119503423	-	AAAAC	0	0	0	0	2	2	0	0	0	0	0	0	0	0	0	0	0	0	0	0	0	0	0	0	0	0	0	ENSRNOG00000037870	ENSRNOT00000057536	FRAMESHIFT_CODING	74-75	74-75	25	-	-	HGVSc=ENSRNOT00000057536.1:c.70_74dupGTTTT;HGVSp=ENSRNOP00000054345.1:p.Arg26PhefsX2;DOMAINS=Transmembrane_helices:Tmhmm,Cleavage_site_(Signalp):Sigp	F1M428_RAT	Uncharacterized protein [Source:UniProtKB/TrEMBL;Acc:F1M428]
4_120190883_CATAC/-	4	120190883	120190887	CATAC	-	0	0	0	0	2	2	0	0	0	0	0	0	0	0	0	0	0	0	2	0	0	0	0	0	0	0	0	ENSRNOG00000037844	ENSRNOT00000057494	FRAMESHIFT_CODING	52-56	52-56	18-19	-	-	HGVSc=ENSRNOT00000057494.1:c.52_56delGTATG;HGVSp=ENSRNOP00000054304.1:p.Val18CysfsX10;DOMAINS=Transmembrane_helices:Tmhmm,Low_complexity_(Seg):Seg,PROSITE_profiles:PS50311,Cleavage_site_(Signalp):Sigp	F1M509_RAT	Uncharacterized protein [Source:UniProtKB/TrEMBL;Acc:F1M509]
4_120190886_-/GC	4	120190886	120190887	-	GC	0	0	0	0	2	0	0	0	0	0	0	0	0	0	0	0	0	0	0	0	0	0	0	0	0	0	0	ENSRNOG00000037844	ENSRNOT00000057494	FRAMESHIFT_CODING	53-54	53-54	18	-	-	HGVSc=ENSRNOT00000057494.1:c.53_54insGC;HGVSp=ENSRNOP00000054304.1:p.Cys19HisfsX34;DOMAINS=Transmembrane_helices:Tmhmm,Low_complexity_(Seg):Seg,PROSITE_profiles:PS50311,Cleavage_site_(Signalp):Sigp	F1M509_RAT	Uncharacterized protein [Source:UniProtKB/TrEMBL;Acc:F1M509]
4_120649660_T/-	4	120649660	120649660	T	-	0	0	0	0	0	0	0	0	0	0	0	0	0	0	0	0	6	2	2	2	0	0	0	0	0	2	0	ENSRNOG00000037818	ENSRNOT00000057440	FRAMESHIFT_CODING	760	760	254	-	-	HGVSc=ENSRNOT00000057440.1:c.760delT;HGVSp=ENSRNOP00000054247.1:p.Trp254Gly;DOMAINS=Low_complexity_(Seg):Seg	F1M6R0_RAT	Uncharacterized protein [Source:UniProtKB/TrEMBL;Acc:F1M6R0]
4_120649661_GG/-	4	120649661	120649662	GG	-	2	0	0	0	2	2	0	0	2	2	0	0	0	0	2	0	0	0	2	2	0	0	0	2	6	2	0	ENSRNOG00000037818	ENSRNOT00000057440	FRAMESHIFT_CODING	761-762	761-762	254	-	-	HGVSc=ENSRNOT00000057440.1:c.761_762delGG;HGVSp=ENSRNOP00000054247.1:p.Gly257Cys;DOMAINS=Low_complexity_(Seg):Seg	F1M6R0_RAT	Uncharacterized protein [Source:UniProtKB/TrEMBL;Acc:F1M6R0]
4_120649670_GT/-	4	120649670	120649671	GT	-	0	0	0	0	0	0	0	0	0	2	0	0	0	0	2	0	0	0	0	0	0	0	0	0	0	0	0	ENSRNOG00000037818	ENSRNOT00000057440	FRAMESHIFT_CODING	770-771	770-771	257	-	-	HGVSc=ENSRNOT00000057440.1:c.770_771delGT;HGVSp=ENSRNOP00000054247.1:p.Val258Leu;DOMAINS=Low_complexity_(Seg):Seg	F1M6R0_RAT	Uncharacterized protein [Source:UniProtKB/TrEMBL;Acc:F1M6R0]
4_126276007_-/A	4	126276007	126276008	-	A	0	0	0	0	0	0	2	0	0	0	0	0	0	0	0	0	0	2	2	2	0	0	0	0	2	2	2	ENSRNOG00000037637	ENSRNOT00000057090	FRAMESHIFT_CODING	306-307	306-307	102-103	-	-	HGVSc=ENSRNOT00000057090.1:c.306_307insA;HGVSp=ENSRNOP00000053920.1:p.Cys106MetfsX22;DOMAINS=Low_complexity_(Seg):Seg	D3ZJX9_RAT	Uncharacterized protein [Source:UniProtKB/TrEMBL;Acc:D3ZJX9]
4_135576359_-/CT	4	135576359	135576360	-	CT	0	0	0	0	0	0	2	0	0	0	0	0	0	0	0	0	0	2	2	2	0	0	0	0	2	2	2	ENSRNOG00000024816	ENSRNOT00000034844	FRAMESHIFT_CODING	244-245	244-245	82	-	-	HGVSc=ENSRNOT00000034844.2:c.244_245insCT;HGVSp=ENSRNOP00000030041.2:p.Arg82ProfsX16;DOMAINS=Pfam_domain:PF00022,Superfamily_domain:53067,SMART_domain:SM00268	F1M648_RAT	Uncharacterized protein [Source:UniProtKB/TrEMBL;Acc:F1M648]
4_135576521_C/-	4	135576521	135576521	C	-	0	0	0	0	0	0	2	0	0	0	0	0	0	0	0	0	0	2	2	2	0	0	0	0	2	2	2	ENSRNOG00000024816	ENSRNOT00000034844	FRAMESHIFT_CODING	390	390	130	-	-	HGVSc=ENSRNOT00000034844.2:c.390delC;HGVSp=ENSRNOP00000030041.2:p.Ile131LeufsX16;DOMAINS=Pfam_domain:PF00022,Superfamily_domain:53067,SMART_domain:SM00268	F1M648_RAT	Uncharacterized protein [Source:UniProtKB/TrEMBL;Acc:F1M648]
4_135686077_CA/-	4	135686077	135686078	CA	-	2	0	0	0	0	0	0	2	0	0	0	0	0	0	0	0	0	0	0	0	0	0	0	2	0	0	6	ENSRNOG00000037537	ENSRNOT00000056864	FRAMESHIFT_CODING	23-24	23-24	8	-	-	HGVSc=ENSRNOT00000056864.1:c.23_24delCA;HGVSp=ENSRNOP00000053706.1:p.Thr12MetfsX41	F1LYJ2_RAT	Uncharacterized protein [Source:UniProtKB/TrEMBL;Acc:F1LYJ2]
4_136016288_-/TCGGCACCAGTCCAGCAACA	4	136016288	136016289	-	TCGGCACCAGTCCAGCAACA	2	2	0	2	2	2	2	2	2	2	2	2	2	2	2	2	2	2	2	2	2	2	2	2	2	2	2	ENSRNOG00000043073	ENSRNOT00000039187	FRAMESHIFT_CODING	669-670	669-670	223-224	-	-	HGVSc=ENSRNOT00000039187.4:c.669_670insTGTTGCTGGACTGGTGCCGA;HGVSp=ENSRNOP00000037079.4:p.Ala224CysfsX107;DOMAINS=Pfam_domain:PF00307,Superfamily_domain:47576,SMART_domain:SM00033,PROSITE_profiles:PS50021	F1M399_RAT	Uncharacterized protein [Source:UniProtKB/TrEMBL;Acc:F1M399]
4_136016340_-/CGCTGTAT	4	136016340	136016341	-	CGCTGTAT	0	0	0	0	2	2	2	2	0	0	0	0	0	0	0	0	0	2	2	2	0	0	0	0	2	2	2	ENSRNOG00000043073	ENSRNOT00000039187	FRAMESHIFT_CODING	619-620	619-620	207	-	-	HGVSc=ENSRNOT00000039187.4:c.619_620insATACAGCG;HGVSp=ENSRNOP00000037079.4:p.Arg207HisfsX120;DOMAINS=SMART_domain:SM00033	F1M399_RAT	Uncharacterized protein [Source:UniProtKB/TrEMBL;Acc:F1M399]
4_139648600_T/-	4	139648600	139648600	T	-	0	0	0	0	2	2	0	0	0	0	0	0	0	0	0	0	0	0	0	0	0	0	0	0	0	0	0	ENSRNOG00000032820	ENSRNOT00000048672	FRAMESHIFT_CODING	1015	1015	339	-	-	HGVSc=ENSRNOT00000048672.2:c.1015delA;HGVSp=ENSRNOP00000047902.2:p.Ile339PhefsX14;DOMAINS=Superfamily_domain:54928	F1M2M6_RAT	Uncharacterized protein [Source:UniProtKB/TrEMBL;Acc:F1M2M6]
4_144253023_-/TATC	4	144253023	144253024	-	TATC	2	0	0	0	0	0	0	0	0	0	0	0	0	0	0	0	0	0	0	0	0	0	0	0	0	0	6	ENSRNOG00000037394	ENSRNOT00000056591	FRAMESHIFT_CODING	127-128	127-128	43	-	-	HGVSc=ENSRNOT00000056591.1:c.127_128insTATC;HGVSp=ENSRNOP00000053431.1:p.Met45Ile;DOMAINS=Transmembrane_helices:Tmhmm,PROSITE_profiles:PS50328	F1LYW1_RAT	Uncharacterized protein [Source:UniProtKB/TrEMBL;Acc:F1LYW1]
4_144253216_TC/-	4	144253216	144253217	TC	-	0	2	0	0	6	0	0	2	6	0	0	0	0	2	0	6	0	0	0	0	0	0	5	0	0	0	0	ENSRNOG00000037394	ENSRNOT00000056591	FRAMESHIFT_CODING	321-322	321-322	107-108	-	-	HGVSc=ENSRNOT00000056591.1:c.321_322delTC;HGVSp=ENSRNOP00000053431.1:p.Tyr109Ser;DOMAINS=Transmembrane_helices:Tmhmm,Low_complexity_(Seg):Seg,PROSITE_profiles:PS50328	F1LYW1_RAT	Uncharacterized protein [Source:UniProtKB/TrEMBL;Acc:F1LYW1]
[truncated: 1,799 more rows]
