# Supplementary material for: Genome Sequencing Reveals Loci under Artificial Selection that Underlie Disease Phenotypes in the Laboratory Rat
Source: Cell. 2013 Aug 1;154(3):691–703. doi: 10.1016/j.cell.2013.06.040 (PMC3732391; doi:10.1016/j.cell.2013.06.040)
Supplement: Table S3. Clusters of Transcripts Showing Nonsynonymous Coding SNVs and Frameshift Coding Mutations Uniquely in a Single Strain or Multiple Strains, Related to Figure 2 [file mmc3.xlsx]

## Sheet: 28genome_evolutionary_rate_2PC_
Table S3. Clusters of Transcripts Showing Nonsynonymous Coding SNVs and Framshift Coding Mutations Uniquely in a Single Strain or Multiple Strains, Related to Figure 2
A) Clusters of transcripts showing non-synonymous coding SNVs
Cluster ID	No. of genes	Strain combination
Cluster_0003	365	ACI
Cluster_0004	311	FHH:FHL
Cluster_0074	230	GK
Cluster_0014	223	LE
Cluster_0029	181	ACI:BBDP:F344:FHH:FHL:GK:LE:LEW_N:LEW_BR:LH:LL:LN:MHS:MNS:SBH:SBN:SHR_OLA:SHR_NHSD:SHRSP:SR:SS_JR:SS_JRMCWI:WAG:WKY_NCRL:WKY_GLA:WKY_NHSD
Cluster_0022	140	SHR_OLA:SHR_NHSD:SHRSP:WKY_NCRL:WKY_GLA:WKY_NHSD
Cluster_0009	129	SBH
Cluster_0130	126	WKY_NCRL:WKY_GLA:WKY_NHSD
Cluster_0060	100	SHR_OLA:SHR_NHSD:SHRSP:WKY_GLA
Cluster_0123	81	F344
Cluster_0040	79	MNS
Cluster_0200	75	SBN
Cluster_0099	73	GK:SHR_OLA:SHR_NHSD:SHRSP:WKY_NCRL:WKY_GLA:WKY_NHSD
Cluster_0008	71	WKY_NCRL:WKY_NHSD
Cluster_0055	65	GK:SHR_OLA:SHR_NHSD:SHRSP:WKY_GLA
Cluster_0010	65	MHS
Cluster_0062	63	BBDP
Cluster_0328	59	FHH
Cluster_0026	59	SHR_OLA:SHR_NHSD:SHRSP
Cluster_0149	55	ACI:BBDP:F344:FHH:FHL:GK:LEW_N:LEW_BR:LH:LL:LN:MHS:MNS:SBH:SBN:SHR_OLA:SHR_NHSD:SHRSP:SR:SS_JR:SS_JRMCWI:WAG:WKY_NCRL:WKY_GLA:WKY_NHSD
Cluster_0136	51	SHRSP
Cluster_0095	49	SBH:SBN
Cluster_0146	47	WAG
Cluster_0011	47	ACI:BBDP:F344:GK:LE:LEW_N:LEW_BR:LH:LL:LN:MHS:MNS:SBH:SBN:SHR_OLA:SHR_NHSD:SHRSP:SR:SS_JR:SS_JRMCWI:WAG:WKY_NCRL:WKY_GLA:WKY_NHSD
Cluster_0112	43	LH:LL:LN
Cluster_0090	43	FHL
Cluster_0046	42	FHL:LE
Cluster_0038	38	GK:WKY_NCRL:WKY_NHSD
Cluster_0001	37	GK:SHR_OLA:SHR_NHSD:SHRSP
Cluster_0767	35	SHR_OLA:SHR_NHSD:WKY_NCRL:WKY_GLA:WKY_NHSD
Cluster_0384	35	SS_JR:SS_JRMCWI
Cluster_0255	32	ACI:BBDP:F344:FHH:FHL:LE:LEW_N:LEW_BR:LH:LL:LN:MHS:MNS:SBH:SBN:SHR_OLA:SHR_NHSD:SHRSP:SR:SS_JR:SS_JRMCWI:WAG:WKY_NCRL:WKY_GLA:WKY_NHSD
Cluster_0183	32	ACI:SHR_OLA:SHR_NHSD:SHRSP:WKY_NCRL:WKY_GLA:WKY_NHSD
Cluster_0064	31	ACI:LE
Cluster_0023	29	ACI:BBDP:F344:FHH:FHL:GK:LE:LEW_N:LEW_BR:LH:LL:LN:MHS:MNS:SHR_OLA:SHR_NHSD:SHRSP:SR:SS_JR:SS_JRMCWI:WAG:WKY_NCRL:WKY_GLA:WKY_NHSD
Cluster_0196	25	SR:SS_JR:SS_JRMCWI
Cluster_0012	25	GK:LE
Cluster_0309	24	ACI:BBDP:F344:FHH:FHL:GK:LE:LH:LL:LN:MHS:MNS:SBH:SBN:SHR_OLA:SHR_NHSD:SHRSP:SR:SS_JR:SS_JRMCWI:WAG:WKY_NCRL:WKY_GLA:WKY_NHSD
Cluster_0280	23	ACI:F344
Cluster_0705	22	MHS:MNS
Cluster_0500	21	GK:WKY_NCRL:WKY_GLA:WKY_NHSD
Cluster_0267	21	GK:SHR_OLA:SHR_NHSD:WKY_GLA
Cluster_0013	21	SHR_OLA:SHR_NHSD:WKY_GLA
Cluster_0361	20	ACI:GK
Cluster_0245	20	LH:LL:LN:SR:SS_JR:SS_JRMCWI
Cluster_0107	20	ACI:BBDP:F344:FHH:FHL:GK:LE:LEW_N:LEW_BR:LH:LL:LN:MHS:MNS:SBH:SBN:SR:SS_JR:SS_JRMCWI:WAG
Cluster_0517	18	ACI:LH:LL:LN:SR:SS_JR:SS_JRMCWI
Cluster_0326	18	ACI:FHH:FHL:LE
Cluster_0161	18	ACI:BBDP:F344:FHH:FHL:GK:LE:LEW_N:LEW_BR:LH:LL:LN:MHS:MNS:SBH:SHR_OLA:SHR_NHSD:SHRSP:SR:SS_JR:SS_JRMCWI:WAG:WKY_NCRL:WKY_GLA:WKY_NHSD
Cluster_0030	18	ACI:FHH:FHL
Cluster_0849	17	BBDP:SBH
Cluster_0803	17	BBDP:MHS
Cluster_0395	17	FHH:FHL:SBN
Cluster_0277	17	FHH:FHL:WAG
Cluster_0018	17	GK:SBH
Cluster_1055	16	LL:LN:SR
Cluster_1037	16	ACI:BBDP:FHH:FHL:GK:LE:LEW_N:LEW_BR:LH:LL:LN:MHS:MNS:SBH:SBN:SHR_OLA:SHR_NHSD:SHRSP:SR:SS_JR:SS_JRMCWI:WAG:WKY_NCRL:WKY_GLA:WKY_NHSD
Cluster_0562	16	LE:SBN
Cluster_0445	16	ACI:LEW_N:LEW_BR:MHS
Cluster_0341	16	F344:FHH:FHL
Cluster_0229	16	ACI:SBN
Cluster_0144	16	LH
Cluster_0104	16	ACI:BBDP:F344:FHH:FHL:LE:LEW_N:LEW_BR:LH:LL:LN:MHS:MNS:SBH:SBN:SR:SS_JR:SS_JRMCWI:WAG
Cluster_0219	15	FHH:FHL:WKY_NCRL:WKY_GLA:WKY_NHSD
Cluster_0158	15	LEW_N:LEW_BR
Cluster_0006	15	F344:LE
Cluster_0224	14	LE:LH:LL:SR:SS_JR:SS_JRMCWI
Cluster_0061	14	SR
Cluster_1310	13	BBDP:LH:LL:LN:MNS:SBH:SR:SS_JR:SS_JRMCWI
Cluster_1107	13	ACI:GK:LE:SBH:SBN:SHR_OLA:SHR_NHSD:WKY_NCRL:WKY_GLA:WKY_NHSD
Cluster_0160	13	WKY_NCRL
Cluster_0830	12	SHR_OLA:SHR_NHSD
Cluster_0799	12	BBDP:F344:GK:LE:LEW_N:LEW_BR:LH:LL:LN:MHS:MNS:SBH:SBN:SHR_OLA:SHR_NHSD:SHRSP:SR:SS_JR:SS_JRMCWI:WAG:WKY_NCRL:WKY_GLA:WKY_NHSD
Cluster_0510	12	FHH:FHL
Cluster_0330	12	ACI:WAG
Cluster_0231	12	LH:SS_JR:SS_JRMCWI
Cluster_0206	12	ACI:BBDP:F344:GK:LEW_N:LEW_BR:LH:LL:LN:MHS:MNS:SBH:SBN:SHR_OLA:SHR_NHSD:SHRSP:SR:SS_JR:SS_JRMCWI:WAG:WKY_NCRL:WKY_GLA:WKY_NHSD
Cluster_0186	12	ACI:BBDP:F344:GK:LEW_N:LEW_BR:LH:LL:LN:MHS:MNS:SBH:SBN:SR:SS_JR:SS_JRMCWI:WAG
Cluster_0084	12	ACI:BBDP:F344:FHH:FHL:GK:LE:LEW_N:LEW_BR:LH:LL:LN:MHS:MNS:SBH:SBN:SHR_OLA:SHR_NHSD:SHRSP:SR:SS_JR:SS_JRMCWI:WAG
Cluster_0019	12	LN
Cluster_1264	11	F344:GK
Cluster_1050	11	ACI:BBDP:FHH:FHL:LE:LEW_N:LEW_BR:LH:LL:LN:MHS:MNS:SBH:SBN:SHR_OLA:SHR_NHSD:SHRSP:SR:SS_JR:SS_JRMCWI:WAG:WKY_NCRL:WKY_GLA:WKY_NHSD
Cluster_0868	11	FHL:LE
Cluster_0733	11	ACI:BBDP:F344:LEW_N:LEW_BR:LH:LL:LN:MHS:MNS:SBH:SR:SS_JR:SS_JRMCWI:WAG
Cluster_0721	11	BBDP:F344:LE
Cluster_0524	11	SS_JRMCWI
Cluster_0392	11	ACI:BBDP:F344:FHH:GK:LE:LEW_N:LEW_BR:LH:LL:LN:MHS:MNS:SBH:SBN:SHR_OLA:SHR_NHSD:SHRSP:SR:SS_JR:SS_JRMCWI:WAG:WKY_NCRL:WKY_GLA:WKY_NHSD
Cluster_0354	11	LE:WAG
Cluster_0299	11	BBDP:F344:FHH:FHL:GK:MHS:MNS:SBN:SHR_OLA:SHR_NHSD:SHRSP:WKY_NCRL:WKY_GLA:WKY_NHSD
Cluster_0203	11	ACI:BBDP:F344:FHH:FHL:GK:LE:LEW_N:LEW_BR:LH:LL:LN:MHS:SBH:SBN:SHR_OLA:SHR_NHSD:SHRSP:SR:SS_JR:SS_JRMCWI:WAG:WKY_NCRL:WKY_GLA:WKY_NHSD
Cluster_0173	11	BBDP:MHS:MNS
Cluster_0100	11	MNS:SBH:SBN
Cluster_0070	11	ACI:BBDP:F344:FHH:FHL:GK:LE:LEW_N:LEW_BR:LH:LL:LN:MHS:MNS:SBN:SHR_OLA:SHR_NHSD:SHRSP:SR:SS_JR:SS_JRMCWI:WAG:WKY_NCRL:WKY_GLA:WKY_NHSD
Cluster_0048	11	LE:LH:LN:SBH
Cluster_1657	10	ACI:FHH:LE:LEW_N:LEW_BR:SBH:SBN:SHR_OLA:SHR_NHSD:SHRSP:WKY_GLA
Cluster_1622	10	ACI:GK:WKY_NCRL:WKY_NHSD
Cluster_1466	10	FHH:FHL:SR:SS_JR:SS_JRMCWI
Cluster_1246	10	F344:GK:SHR_OLA:SHR_NHSD:SHRSP:WKY_NCRL:WKY_GLA:WKY_NHSD
Cluster_0906	10	ACI:BBDP:F344:FHH:FHL:GK:LE:LEW_N:LEW_BR:LH:LL:LN:MHS:MNS:SBH:SBN:SHR_OLA:SHR_NHSD:SHRSP:SR:SS_JR:SS_JRMCWI:WKY_NCRL:WKY_GLA:WKY_NHSD
Cluster_0692	10	ACI:BBDP
Cluster_0641	10	LH:LL
Cluster_0542	10	ACI:F344:FHH:FHL:GK:LE:LEW_N:LEW_BR:LH:LL:LN:MHS:MNS:SBH:SBN:SHR_OLA:SHR_NHSD:SHRSP:SR:SS_JR:SS_JRMCWI:WAG:WKY_NCRL:WKY_GLA:WKY_NHSD
Cluster_0474	10	SHR_OLA:SHR_NHSD:SHRSP:WKY_GLA
Cluster_0291	10	ACI:BBDP:F344:FHH:FHL:GK:LE:LEW_N:LEW_BR:LH:LL:LN:MNS:SBH:SBN:SHR_OLA:SHR_NHSD:SHRSP:SR:SS_JR:SS_JRMCWI:WAG:WKY_NCRL:WKY_GLA:WKY_NHSD
Cluster_0273	10	BBDP:MNS
Cluster_0191	10	ACI:BBDP:F344:FHH:FHL:GK:LEW_N:LEW_BR:LH:LL:LN:MHS:MNS:SHR_OLA:SHR_NHSD:SHRSP:SR:SS_JR:SS_JRMCWI:WAG:WKY_NCRL:WKY_GLA:WKY_NHSD
Cluster_0179	10	FHH:FHL:MNS
Cluster_0097	10	F344:SHR_OLA:SHR_NHSD:SHRSP
Cluster_0049	10	F344:FHH:LEW_N:LEW_BR:LL:SR:SS_JR:SS_JRMCWI:WKY_NCRL:WKY_GLA:WKY_NHSD
Cluster_1325	9	ACI:LE:LH:LL:LN:SR:SS_JR:SS_JRMCWI
Cluster_1307	9	ACI:BBDP:F344:LE:LEW_N:LEW_BR:LH:LL:LN:MHS:MNS:SBH:SBN:SHR_OLA:SHR_NHSD:SHRSP:WAG:WKY_NCRL:WKY_GLA:WKY_NHSD
Cluster_1100	9	ACI:BBDP:F344:FHH:FHL:GK:LEW_N:LEW_BR:LH:LL:LN:MHS:MNS:SBN:SHR_OLA:SHR_NHSD:SHRSP:SR:SS_JR:SS_JRMCWI:WAG
Cluster_1049	9	BBDP:FHH:FHL:GK:LE:LEW_N:LEW_BR:LH:MHS:MNS:SBH:SBN:SHR_OLA:SHR_NHSD:SHRSP:SR:SS_JR:SS_JRMCWI:WAG:WKY_NCRL:WKY_GLA:WKY_NHSD
Cluster_0970	9	ACI:BBDP:F344:FHH:FHL:GK:LN:MNS:SBH:SBN:SR
Cluster_0753	9	SHRSP:WKY_NCRL:WKY_NHSD
Cluster_0617	9	ACI:F344:FHH:FHL:GK:LH:LL:LN:SR:SS_JR:SS_JRMCWI:WAG:WKY_NCRL:WKY_GLA:WKY_NHSD
Cluster_0365	9	BBDP:GK
Cluster_0321	9	ACI:GK:SHR_OLA:SHR_NHSD:SHRSP
Cluster_0292	9	ACI:FHH:FHL:GK:MNS
Cluster_0262	9	BBDP:WAG
Cluster_0250	9	ACI:FHL
Cluster_0241	9	F344:MHS
Cluster_0045	9	GK:SHRSP:WKY_NCRL:WKY_GLA:WKY_NHSD
Cluster_0021	9	GK:SHR_OLA:SHR_NHSD:WKY_NCRL:WKY_GLA:WKY_NHSD
Cluster_0016	9	ACI:F344:LE:LH:LL:LN:MHS:SBN:SR:SS_JR:SS_JRMCWI
Cluster_1707	8	ACI:BBDP:F344:FHH:FHL:GK:LE:LH:LL:LN:MHS:MNS:SBN:SHR_OLA:SHR_NHSD:SHRSP:SR:SS_JR:SS_JRMCWI:WAG:WKY_NCRL:WKY_GLA:WKY_NHSD
Cluster_1659	8	BBDP:FHH:FHL:GK:LEW_N:LEW_BR:MHS:MNS:SHR_OLA:SHR_NHSD:SHRSP:WAG:WKY_NCRL:WKY_GLA:WKY_NHSD
Cluster_1318	8	ACI:F344:GK:LH:LL:LN:MNS:SBH:SBN:SHR_OLA:SHR_NHSD:SR:SS_JR:SS_JRMCWI:WKY_NCRL:WKY_GLA:WKY_NHSD
Cluster_0999	8	ACI:F344:FHH:FHL:GK:LE:LEW_N:LEW_BR:LH:LL:LN:SR:SS_JR:SS_JRMCWI:WAG
Cluster_0931	8	GK
Cluster_0919	8	ACI:F344:FHH:SHRSP
Cluster_0662	8	ACI:F344:GK:LH:LL:LN:SBH:SBN:SHR_OLA:SHR_NHSD:SHRSP:SR:SS_JR:SS_JRMCWI:WAG:WKY_NCRL:WKY_GLA:WKY_NHSD
Cluster_0592	8	SHR_OLA:SHR_NHSD:SHRSP:WKY_NCRL:WKY_GLA
Cluster_0482	8	ACI:BBDP:F344:FHH:GK:LEW_N:LEW_BR:LH:LL:LN:MHS:MNS:SBH:SBN:SHR_OLA:SHR_NHSD:SHRSP:SR:SS_JR:SS_JRMCWI:WAG:WKY_NCRL:WKY_GLA:WKY_NHSD
Cluster_0413	8	BBDP:LEW_N:LEW_BR:MHS:MNS:SBH:SHR_OLA:SHR_NHSD:SHRSP:WKY_GLA
Cluster_0406	8	ACI:BBDP:F344:FHH:FHL:GK:LE:LEW_N:LEW_BR:LH:MHS:MNS:SBH:SBN:SHR_OLA:SHR_NHSD:SHRSP:SR:SS_JR:SS_JRMCWI:WAG:WKY_NCRL:WKY_GLA:WKY_NHSD
Cluster_0228	8	ACI:BBDP:F344:FHH:FHL:GK:LEW_N:LEW_BR:LH:LL:LN:MHS:MNS:SBH:SBN:SR:SS_JR:SS_JRMCWI:WAG
Cluster_0199	8	ACI:FHH:FHL:WAG
Cluster_0193	8	LE:SHR_OLA:SHR_NHSD:SHRSP
Cluster_0056	8	ACI:BBDP:F344:FHH:FHL:LE:LEW_N:LEW_BR:LH:LL:LN:MHS:MNS:SBH:SBN:SR:SS_JR:SS_JRMCWI:WAG:WKY_NCRL:WKY_NHSD
Cluster_1833	7	BBDP:FHL:LEW_N:LEW_BR:MHS:SBN:SHR_OLA:SHR_NHSD:SHRSP:WKY_NCRL:WKY_GLA:WKY_NHSD
Cluster_1796	7	SHR_OLA:SHR_NHSD:WKY_NCRL:WKY_GLA:WKY_NHSD
Cluster_1405	7	ACI:FHH:FHL:LE:WAG
Cluster_1347	7	LH:LL:SR
Cluster_1340	7	BBDP:FHH:FHL:LE:WAG
Cluster_1288	7	F344:FHH:FHL:GK:LE:SBN:SHR_OLA:SHR_NHSD:SHRSP:WKY_GLA
Cluster_1279	7	SBN:WAG
Cluster_1144	7	ACI:BBDP:GK:LE:LH:LL:LN:SBN:SHRSP:SR:SS_JR:SS_JRMCWI:WKY_NCRL:WKY_GLA:WKY_NHSD
Cluster_0988	7	F344:FHH:FHL:LH:LN:SBN:SR
Cluster_0929	7	BBDP:SBN
Cluster_0903	7	ACI:BBDP:F344:FHH:FHL:GK:LE:LEW_N:LEW_BR:LH:MHS:SBH:SBN:SHRSP:SR:SS_JR:SS_JRMCWI:WAG
Cluster_0869	7	ACI:BBDP:F344:LE:LL:MHS:MNS:SHRSP:WAG
Cluster_0866	7	ACI:F344:FHH:LE:LEW_N:LEW_BR:LH:LL:MHS:MNS:SBH:SHR_OLA:SHR_NHSD:SHRSP:SR:SS_JR:SS_JRMCWI:WAG:WKY_NCRL:WKY_GLA:WKY_NHSD
Cluster_0827	7	FHH:FHL:LH:LL:LN
Cluster_0748	7	F344:MNS:SBH:SBN
Cluster_0715	7	BBDP:F344:LE:LH:LL:LN:MHS:MNS:SBN:SR:SS_JR:SS_JRMCWI
Cluster_0559	7	MNS:SBH
Cluster_0553	7	LL:SS_JR:SS_JRMCWI
Cluster_0549	7	F344:LH:LL:LN:SR:SS_JR:SS_JRMCWI
Cluster_0545	7	F344:GK:SBN:SHR_OLA:SHR_NHSD
Cluster_0508	7	SBH:WKY_NCRL:WKY_NHSD
Cluster_0468	7	ACI:FHH:FHL:SBH
Cluster_0446	7	ACI:F344:LEW_N:LEW_BR:LH:LL:LN:MHS:SBH:SR:SS_JR:SS_JRMCWI:WAG
Cluster_0442	7	F344:SBH:SBN
Cluster_0440	7	ACI:BBDP:F344:FHH:LEW_N:LEW_BR:LN:MHS:SBH:SR:SS_JR:SS_JRMCWI:WAG
Cluster_0407	7	ACI:F344:SBN
Cluster_0355	7	ACI:BBDP:F344:FHH:FHL:GK:LE:LEW_N:LEW_BR:MHS:MNS:SBH:SBN:SHR_OLA:SHR_NHSD:SHRSP:SS_JRMCWI:WAG:WKY_NCRL:WKY_GLA:WKY_NHSD
Cluster_0307	7	ACI:FHH:FHL:MNS:SBN
Cluster_0248	7	FHH:FHL:SR:SS_JR:SS_JRMCWI
Cluster_0212	7	WKY_NHSD
Cluster_0189	7	SBH:SBN:WAG
Cluster_0157	7	FHH:FHL:SBH
Cluster_0156	7	LE:SHR_OLA:SHR_NHSD:SHRSP:WKY_GLA
Cluster_0050	7	BBDP:FHL:MHS:MNS:SBN:WAG
Cluster_0025	7	BBDP:LE:LEW_N:LEW_BR:MHS:MNS:SBH:SBN
Cluster_1827	6	BBDP:F344:FHH:FHL:LEW_N:LEW_BR:LH:SBH:SHR_OLA:SHR_NHSD:SR:SS_JR:SS_JRMCWI:WAG:WKY_NCRL:WKY_GLA:WKY_NHSD
Cluster_1810	6	BBDP:MHS:SR:WAG
Cluster_1709	6	ACI:BBDP:F344:LE:LEW_N:LEW_BR:LH:LL:LN:MHS:SBH:SHR_OLA:SHR_NHSD:SHRSP:SS_JR:SS_JRMCWI:WKY_NCRL:WKY_GLA:WKY_NHSD
Cluster_1660	6	BBDP:FHH:LH:LL:LN:MHS:MNS:SBN:SR:SS_JR:SS_JRMCWI:WAG:WKY_NCRL:WKY_NHSD
Cluster_1636	6	ACI:FHH:FHL:LE:LEW_N:LEW_BR:MHS:SBH:SBN:SHRSP:WAG:WKY_NCRL:WKY_NHSD
Cluster_1628	6	ACI:BBDP:F344:FHH:FHL:GK:LE:LEW_N:LEW_BR:LH:LL:LN:SHR_OLA:SHR_NHSD:SHRSP:SR:SS_JR:SS_JRMCWI
Cluster_1613	6	LH:LN:SHR_OLA:SHR_NHSD:SHRSP
Cluster_1468	6	FHH:FHL:LE:LL:SBH:SBN:SR
Cluster_1454	6	SHRSP:WKY_NCRL:WKY_GLA:WKY_NHSD
Cluster_1429	6	ACI:BBDP:FHH:FHL:LEW_N:LEW_BR:LH:LL:LN:MHS:MNS:SBH:SBN:SR:SS_JR:SS_JRMCWI:WAG
Cluster_1345	6	ACI:BBDP:F344:GK:LE:LEW_N:LEW_BR:LN:MHS:MNS:SBN:SHR_OLA:SHR_NHSD:SHRSP:SS_JR:SS_JRMCWI:WAG:WKY_NCRL:WKY_GLA:WKY_NHSD
Cluster_1305	6	ACI:MNS
Cluster_1289	6	ACI:GK:SBH:SBN:WKY_NCRL:WKY_NHSD
Cluster_1284	6	LH:SHR_OLA:SHR_NHSD:SHRSP:WKY_NCRL:WKY_GLA:WKY_NHSD
Cluster_1240	6	BBDP:LN:SBH:SR
Cluster_1233	6	LEW_N:LEW_BR:SBH
Cluster_1232	6	ACI:BBDP:FHH:FHL:LH:SHR_OLA:SHR_NHSD:SHRSP:SR:WKY_NCRL:WKY_GLA:WKY_NHSD
Cluster_1218	6	LH:LN:SR
Cluster_1156	6	BBDP:F344:FHH:FHL:LEW_N:LEW_BR:LH:LL:LN:MHS:MNS:SBH:SBN:SHR_OLA:SHR_NHSD:SHRSP:SR:SS_JR:SS_JRMCWI:WAG:WKY_GLA
Cluster_1142	6	FHH:GK:LN:MHS
Cluster_1119	6	SBH:SHR_OLA:SHR_NHSD:SHRSP
Cluster_1102	6	ACI:BBDP:F344:GK:LEW_N:LEW_BR:MHS:MNS:SBH:SBN:SHR_OLA:SHR_NHSD:SHRSP:SS_JRMCWI:WAG:WKY_NCRL:WKY_GLA:WKY_NHSD
Cluster_1079	6	ACI:F344:LE:SBN:WAG
Cluster_1045	6	LL:LN:SR:WKY_NCRL:WKY_NHSD
Cluster_1040	6	LEW_N:LEW_BR:LN:MHS:MNS:SHR_OLA:SHR_NHSD:SHRSP:WAG:WKY_NCRL:WKY_GLA:WKY_NHSD
Cluster_1034	6	BBDP:F344:GK:LE:LEW_N:LEW_BR:MHS:MNS:SBH:SBN:SHR_OLA:SHR_NHSD:SHRSP:WKY_NCRL:WKY_GLA:WKY_NHSD
Cluster_1015	6	GK:SHR_OLA:SHR_NHSD:SHRSP:WKY_NCRL:WKY_GLA:WKY_NHSD
Cluster_1000	6	ACI:GK:LE:SBH:WKY_NCRL:WKY_NHSD
Cluster_0961	6	ACI:BBDP:F344:FHH:FHL:GK:LE:LH:LL:LN:MHS:MNS:SBH:SBN:SR:SS_JR:SS_JRMCWI:WAG:WKY_NCRL:WKY_NHSD
Cluster_0744	6	BBDP:GK:LE:LEW_N:LEW_BR:LH:LL:LN:MHS:MNS:SBH:SBN:SHR_OLA:SHR_NHSD:SHRSP:SR:SS_JR:SS_JRMCWI:WKY_NCRL:WKY_GLA:WKY_NHSD
Cluster_0736	6	ACI:BBDP:F344:FHH:FHL:GK:LEW_N:LEW_BR:LH:LL:LN:MHS:MNS:SBH:SHR_OLA:SHR_NHSD:SHRSP:SR:SS_JR:SS_JRMCWI:WAG:WKY_NCRL:WKY_GLA:WKY_NHSD
Cluster_0712	6	BBDP:LE:SBN
Cluster_0709	6	BBDP:LN:MNS:SR:SS_JR:SS_JRMCWI:WKY_NCRL:WKY_NHSD
Cluster_0663	6	F344:FHH:FHL:LE:LEW_N:LEW_BR:LH:LN:MHS:MNS:SBH:SBN:SHR_OLA:SHR_NHSD:SHRSP:WAG:WKY_NCRL:WKY_GLA:WKY_NHSD
Cluster_0585	6	SHR_OLA:SHR_NHSD:SHRSP:WKY_NCRL:WKY_GLA:WKY_NHSD
Cluster_0571	6	GK:SBN
Cluster_0565	6	ACI:WKY_NCRL:WKY_GLA:WKY_NHSD
Cluster_0563	6	BBDP:LE
Cluster_0464	6	LE:LH:LL:LN
Cluster_0444	6	ACI:BBDP:F344:FHH:FHL:GK:LE:LEW_N:LEW_BR:MHS:MNS:SBH:SBN:SHR_OLA:SHR_NHSD:SHRSP:SS_JR:SS_JRMCWI:WAG:WKY_NCRL:WKY_GLA:WKY_NHSD
Cluster_0441	6	F344:MNS
Cluster_0431	6	LH:LL:LN:SS_JR:SS_JRMCWI
Cluster_0424	6	ACI:F344:GK:LE:LH:LL:LN:MHS:MNS:SBH:SBN:SHR_OLA:SHR_NHSD:SHRSP:SR:SS_JR:SS_JRMCWI:WAG:WKY_NCRL:WKY_GLA:WKY_NHSD
Cluster_0408	6	BBDP:F344:FHH:FHL:GK:LEW_N:LEW_BR:LH:LL:LN:MHS:MNS:SBH:SBN:SHR_OLA:SHR_NHSD:SHRSP:SR:SS_JR:SS_JRMCWI:WAG:WKY_NCRL:WKY_GLA:WKY_NHSD
Cluster_0399	6	ACI:BBDP:LEW_N:LEW_BR:MHS:MNS:SBH:SHR_OLA:SHR_NHSD:SHRSP:WKY_GLA
Cluster_0380	6	BBDP:FHH:FHL:LE:LEW_N:LEW_BR:MHS:MNS
Cluster_0373	6	BBDP:FHH:FHL:LEW_N:LEW_BR:MHS:MNS:SBH:SHR_OLA:SHR_NHSD:SHRSP:WKY_GLA
Cluster_0344	6	ACI:F344:FHH:FHL:LE:LH:LL:LN:MHS:SR:SS_JR:SS_JRMCWI:WKY_NCRL:WKY_NHSD
Cluster_0320	6	F344:FHH:FHL:GK:LE:LEW_N:LEW_BR:LN:MHS:WAG:WKY_NCRL:WKY_NHSD
Cluster_0234	6	F344:LE:LH:LL:LN:SR:SS_JR:SS_JRMCWI
Cluster_0208	6	ACI:BBDP:F344:FHH:FHL:LE:LEW_N:LEW_BR:LH:LL:LN:MHS:MNS:SBN:SR:SS_JR:SS_JRMCWI:WAG
Cluster_0177	6	LH:LL:LN:SR:SS_JR
Cluster_0168	6	F344:LE:LH:LL:LN:SHR_OLA:SHR_NHSD:SHRSP:SR:SS_JR:SS_JRMCWI:WKY_NCRL:WKY_GLA:WKY_NHSD
Cluster_0164	6	ACI:F344:FHH:FHL:GK:LEW_N:LEW_BR:LH:LL:LN:MHS:MNS:SBH:SR:SS_JR:SS_JRMCWI
Cluster_0127	6	LH:LL:SR:SS_JR:SS_JRMCWI
Cluster_0120	6	MNS:SHR_OLA:SHR_NHSD:SHRSP:WKY_NCRL:WKY_GLA:WKY_NHSD
Cluster_0077	6	SS_JR
Cluster_0043	6	F344:LH:LL:LN:SS_JR:SS_JRMCWI
Cluster_0024	6	ACI:MHS:MNS:SBH
Cluster_0002	6	LH:LL:LN:SBN:SR:SS_JR:SS_JRMCWI
Cluster_1893	5	ACI:GK:SBH:SBN:SHR_OLA:SHR_NHSD:SHRSP:WKY_NCRL:WKY_GLA:WKY_NHSD
Cluster_1817	5	BBDP:LE:MHS:SBH
Cluster_1786	5	SHR_OLA:SHR_NHSD:SHRSP:WKY_GLA
Cluster_1762	5	FHH:FHL:GK:LE:LEW_N:LEW_BR:LH:LL:LN:SBH:SHR_OLA:SHR_NHSD:SHRSP:SR:SS_JR:SS_JRMCWI:WKY_GLA
Cluster_1761	5	BBDP:FHH:FHL:GK:MHS:MNS:SBH:SBN:SHR_OLA:SHR_NHSD:SHRSP:WAG:WKY_NCRL:WKY_GLA:WKY_NHSD
Cluster_1760	5	LEW_N:LEW_BR:MHS:MNS:SBN:WAG
Cluster_1740	5	LE:MNS:SHR_OLA:SHR_NHSD:WKY_GLA
Cluster_1719	5	ACI:BBDP:F344:FHH:FHL:GK:LEW_N:LEW_BR:LH:LL:LN:MHS:MNS:SR:SS_JR:SS_JRMCWI:WAG:WKY_NCRL:WKY_NHSD
Cluster_1706	5	ACI:F344:FHH:FHL:LEW_N:LEW_BR:LH:LL:LN:SHR_OLA:SHR_NHSD:SHRSP:SR:SS_JR:SS_JRMCWI:WAG:WKY_NCRL:WKY_GLA:WKY_NHSD
Cluster_1670	5	BBDP:LEW_N:LEW_BR:MNS
Cluster_1588	5	ACI:BBDP:F344:FHL:LE:LEW_N:LEW_BR:LH:LL:MNS:SBH:SBN:SHR_OLA:SHR_NHSD:SHRSP:SR:SS_JR:SS_JRMCWI:WAG:WKY_NCRL:WKY_GLA:WKY_NHSD
Cluster_1499	5	ACI:BBDP:F344:GK:LH:LL:LN:MHS:MNS:SBH:SBN:SHR_OLA:SHR_NHSD:SHRSP:SR:SS_JR:SS_JRMCWI:WAG:WKY_NCRL:WKY_GLA:WKY_NHSD
Cluster_1464	5	F344:FHH:GK:LEW_N:LEW_BR:LH:LL:LN:MHS:MNS:SBN:SR:SS_JR:SS_JRMCWI:WAG
Cluster_1434	5	BBDP:F344:GK:LE:LEW_N:LEW_BR:LH:LN:SHR_OLA:SHR_NHSD:SHRSP:SR:SS_JR:SS_JRMCWI:WAG:WKY_GLA
Cluster_1418	5	FHH:FHL:SBN:SHR_OLA:SHR_NHSD:WKY_NCRL:WKY_GLA:WKY_NHSD
Cluster_1404	5	BBDP:F344:FHH:FHL:GK:LE:LEW_N:LEW_BR:LH:LL:LN:MHS:MNS:SBH:SBN:SHR_OLA:SHR_NHSD:SHRSP:SR:SS_JR:SS_JRMCWI:WAG:WKY_GLA
Cluster_1403	5	ACI:F344:GK:LH:LL:LN:SBH:SBN:SR:SS_JR:SS_JRMCWI:WAG:WKY_NCRL:WKY_GLA:WKY_NHSD
Cluster_1377	5	BBDP:FHH:FHL:GK:SHR_OLA:SHR_NHSD:SHRSP:WKY_GLA
Cluster_1368	5	F344:FHH:FHL:GK:LE:LEW_N:LEW_BR:LH:LL:LN:MNS:SBN:SHR_OLA:SHR_NHSD:SHRSP:SR:SS_JR:SS_JRMCWI:WAG:WKY_NCRL:WKY_GLA:WKY_NHSD
Cluster_1365	5	F344:GK:SBH:SBN:SHR_OLA:SHR_NHSD:SHRSP
Cluster_1359	5	BBDP:GK:MHS
Cluster_1316	5	BBDP:GK:LN:SBH:SR
Cluster_1280	5	FHH:LE:MHS:MNS
Cluster_1275	5	ACI
Cluster_1245	5	BBDP:F344:FHH:FHL:GK:LE:LEW_N:LEW_BR:MHS:MNS:SBH:SBN:SHR_OLA:SHR_NHSD:SHRSP:WKY_NCRL:WKY_GLA:WKY_NHSD
Cluster_1231	5	FHH
Cluster_1213	5	ACI:F344:FHH:FHL:LE:LEW_N:LEW_BR:LH:LN:MHS:MNS:SHR_OLA:SHR_NHSD:SHRSP:SR:WAG:WKY_NCRL:WKY_GLA:WKY_NHSD
Cluster_1206	5	ACI:F344:GK:LEW_N:LEW_BR:LH:LL:LN:MHS:MNS:SBH:SBN:SHR_OLA:SHR_NHSD:SHRSP:SR:SS_JR:SS_JRMCWI:WAG
Cluster_1195	5	BBDP:LE:LH:LL:LN:SBN:SR:SS_JR:SS_JRMCWI:WAG
Cluster_1168	5	ACI:F344:GK:MNS:SBH:SBN:WKY_NCRL:WKY_NHSD
Cluster_1131	5	ACI:GK:SBN:SHR_OLA:SHR_NHSD:SHRSP:WKY_NCRL:WKY_GLA:WKY_NHSD
Cluster_1121	5	ACI:F344:LE:LEW_N:LEW_BR:LH:LL:LN:MHS:MNS:SBH:SR:SS_JR:SS_JRMCWI:WAG:WKY_NCRL:WKY_NHSD
Cluster_1033	5	F344:LL:LN:SBH:SBN:SHRSP:SR:SS_JR
Cluster_1023	5	BBDP:FHH:FHL:GK:LH:LL:SBH:SR:SS_JR:SS_JRMCWI
Cluster_0997	5	GK:SHRSP
Cluster_0985	5	ACI:FHL:LE:LH:SBH:SS_JR
Cluster_0927	5	ACI:SBH:SBN
Cluster_0925	5	FHH:FHL:GK:LE:SHR_OLA:SHR_NHSD:SHRSP:WKY_GLA
Cluster_0914	5	FHH:FHL
Cluster_0900	5	MHS
Cluster_0876	5	SHR_OLA:SHR_NHSD:SHRSP:WKY_GLA
Cluster_0805	5	FHH:FHL:LE
Cluster_0778	5	FHH:FHL:SHR_OLA:SHR_NHSD:WKY_NCRL:WKY_GLA:WKY_NHSD
Cluster_0770	5	BBDP:FHH:FHL:GK:LEW_N:LEW_BR:MHS:MNS:SBN:SHR_OLA:SHR_NHSD:SHRSP:SR:WAG:WKY_GLA
Cluster_0758	5	FHH:GK:SHR_OLA:SHR_NHSD:SHRSP
Cluster_0746	5	ACI:FHL:GK:LH:LL:LN:MHS:SBH:SR:SS_JR:SS_JRMCWI
Cluster_0719	5	BBDP:F344:FHH:GK:LE:LEW_N:LEW_BR:LH:LL:LN:MHS:MNS:SBH:SHR_OLA:SHR_NHSD:SHRSP:SR:SS_JR:SS_JRMCWI:WAG:WKY_GLA
Cluster_0713	5	F344:FHH:LE:LEW_N:LEW_BR:LH:LN:MHS:SBH:SHR_OLA:SHR_NHSD:SHRSP:SR:WAG:WKY_GLA
Cluster_0680	5	LE:MNS
Cluster_0631	5	BBDP:F344:FHH:FHL:GK:LE:LEW_N:LEW_BR:LL:LN:MHS:MNS:SBH:SBN:SHR_OLA:SHR_NHSD:SHRSP:SS_JR:SS_JRMCWI:WKY_NCRL:WKY_GLA:WKY_NHSD
Cluster_0613	5	FHH:FHL:LH:LL:SR:SS_JR:SS_JRMCWI
Cluster_0597	5	ACI:BBDP:F344:FHH:FHL:GK:LEW_N:LEW_BR:LH:LL:LN:MHS:MNS:SBN:SHR_OLA:SHR_NHSD:SHRSP:SS_JR:SS_JRMCWI:WAG
Cluster_0583	5	BBDP:LE:SBH
Cluster_0575	5	SBN:WKY_NCRL:WKY_GLA:WKY_NHSD
Cluster_0568	5	MHS:SBH
Cluster_0566	5	ACI:SHR_OLA:SHR_NHSD:SHRSP:WKY_GLA
Cluster_0547	5	BBDP:F344:LE:LEW_N:LEW_BR:LH:LL:LN:MNS:SBH:SHR_OLA:SHR_NHSD:SHRSP:SR:SS_JR:SS_JRMCWI:WKY_GLA
Cluster_0536	5	LE:SBH
Cluster_0503	5	BBDP:LE:MHS:MNS:SBH:SBN
Cluster_0467	5	LL
Cluster_0463	5	BBDP:LH:LL:MNS:SBN:SS_JR:WKY_NCRL:WKY_NHSD
Cluster_0423	5	ACI:MHS
Cluster_0422	5	BBDP
Cluster_0411	5	F344:GK:LEW_N:LEW_BR:LN:MNS:SBH:SBN:WAG:WKY_NCRL:WKY_NHSD
Cluster_0396	5	ACI:BBDP:MHS
Cluster_0377	5	BBDP:FHH:FHL:LEW_N:LEW_BR:MHS:MNS
Cluster_0367	5	LH:SHR_OLA:SHR_NHSD:SHRSP:SR:SS_JR:SS_JRMCWI:WKY_NCRL:WKY_GLA:WKY_NHSD
Cluster_0357	5	FHH:FHL:GK:WKY_NCRL:WKY_GLA:WKY_NHSD
Cluster_0352	5	BBDP:F344:FHH:FHL:GK:LE:LEW_N:LEW_BR:LH:LL:LN:MHS:MNS:SBH:SBN:SHR_OLA:SHR_NHSD:SHRSP:SR:SS_JR:SS_JRMCWI:WKY_NCRL:WKY_GLA:WKY_NHSD
Cluster_0319	5	F344:MHS:WKY_NCRL:WKY_GLA:WKY_NHSD
Cluster_0318	5	ACI:BBDP:F344:FHH:FHL:GK:LE:LEW_N:LEW_BR:LH:LL:LN:MHS:MNS:SBH:SBN:SR:SS_JR:SS_JRMCWI:WAG:WKY_NCRL:WKY_NHSD
Cluster_0316	5	ACI:GK:SBH:SBN:SHR_OLA:SHR_NHSD:SHRSP:WKY_NCRL:WKY_GLA:WKY_NHSD
Cluster_0312	5	BBDP:F344:LE:LEW_N:LEW_BR:LH:LL:LN:MHS:MNS:SBH:SBN:SR:SS_JR:SS_JRMCWI:WKY_NCRL:WKY_GLA:WKY_NHSD
Cluster_0287	5	ACI:F344:LE
Cluster_0270	5	ACI:BBDP:F344:LE:LH:LL:LN:MHS:MNS:SBH:SBN:SR:SS_JR:SS_JRMCWI:WAG
Cluster_0257	5	BBDP:MHS:SBH
Cluster_0225	5	ACI:FHH:FHL:SHR_OLA:SHR_NHSD:SHRSP:WKY_GLA
Cluster_0187	5	GK:LE:SBN:SHR_OLA:SHR_NHSD:SHRSP:WKY_NCRL:WKY_GLA:WKY_NHSD
Cluster_0178	5	ACI:BBDP:F344:FHH:FHL:GK:MHS:MNS:SHR_OLA:SHR_NHSD:SHRSP:SS_JRMCWI:WKY_NCRL:WKY_GLA:WKY_NHSD
Cluster_0162	5	BBDP:F344:LL:LN:SS_JR:SS_JRMCWI
Cluster_0153	5	ACI:MNS:SBH
Cluster_0141	5	ACI:BBDP:F344:FHH:FHL:LE:LEW_N:LEW_BR:LH:LL:LN:MNS:SBN:SR:SS_JR:SS_JRMCWI:WAG
Cluster_0135	5	ACI:FHH:FHL:LE:SBN
Cluster_0115	5	ACI:FHH:FHL:LE:LH:LL:LN:SBN:SR:SS_JR:SS_JRMCWI:WAG:WKY_NCRL
Cluster_0089	5	LE:LH:LN
Cluster_0087	5	FHL:GK:LE:LEW_N:LEW_BR:LH:LN:SHR_OLA:SHR_NHSD:SHRSP
Cluster_0086	5	FHL:GK:LE:LEW_N:LEW_BR:LH:LN:SHR_OLA:SHR_NHSD:SHRSP:WKY_NCRL:WKY_GLA:WKY_NHSD
Cluster_0079	5	BBDP:LEW_N:LEW_BR
Cluster_0076	5	FHH:MNS:SBH:SBN
Cluster_0072	5	ACI:SR:SS_JR:SS_JRMCWI
Cluster_0071	5	F344:LH:LL:LN:SR:SS_JR:SS_JRMCWI
Cluster_0044	5	BBDP:F344:FHH:FHL:LE:LH:LL:LN:MHS:MNS:SBH:SBN:SHR_OLA:SHR_NHSD:SHRSP:SR:SS_JR:SS_JRMCWI:WAG:WKY_GLA
Cluster_0027	5	ACI:BBDP:F344:FHH:FHL:GK:LEW_N:LEW_BR:MHS:MNS:SBN:SHR_OLA:SHR_NHSD:SHRSP:SR:WAG:WKY_GLA
Cluster_0020	5	ACI:BBDP:F344:FHH:FHL:GK:LE:LEW_N:LEW_BR:LH:LL:LN:MHS:MNS:SBH:SBN:SR:SS_JR:SS_JRMCWI:WAG:WKY_NCRL:WKY_GLA:WKY_NHSD
Cluster_0007	5	ACI:BBDP:GK:LEW_N:LEW_BR:LH:LL:LN:MHS:MNS:SBH:SBN:SHR_OLA:SHR_NHSD:SHRSP:SR:SS_JR:SS_JRMCWI:WAG:WKY_NCRL:WKY_GLA:WKY_NHSD
Cluster_1914	4	ACI:BBDP:F344:FHH:FHL:LE:LH:LL:LN:MHS:SHR_OLA:SHR_NHSD:SHRSP:SR:SS_JR:SS_JRMCWI:WAG:WKY_NCRL:WKY_GLA:WKY_NHSD
Cluster_1901	4	ACI:GK:LE:SBH:SBN:SHR_OLA:SHR_NHSD:SHRSP:WKY_NCRL:WKY_GLA:WKY_NHSD
Cluster_1864	4	GK:SHRSP:WKY_NCRL:WKY_GLA:WKY_NHSD
Cluster_1859	4	ACI:FHH:FHL:LE:LEW_N:LEW_BR:SBH:SBN
Cluster_1853	4	ACI:F344:LH:LL:LN:SR:SS_JR:SS_JRMCWI
Cluster_1839	4	GK:LE:LEW_N:LEW_BR:SBH:SS_JRMCWI
Cluster_1787	4	ACI:F344:FHH:FHL:LL:SBN
Cluster_1784	4	LL:LN:SS_JR:SS_JRMCWI
Cluster_1728	4	GK:SHRSP:WKY_NCRL:WKY_NHSD
Cluster_1724	4	GK:MNS:SBN:SHR_OLA:SHR_NHSD:SHRSP:WKY_NCRL:WKY_GLA:WKY_NHSD
Cluster_1718	4	FHL:GK:LE:LEW_N:LEW_BR:LH:LL:LN:MNS:SBH:SBN:SHR_OLA:SHR_NHSD:SHRSP:SR:SS_JR:SS_JRMCWI:WAG:WKY_NCRL:WKY_GLA:WKY_NHSD
Cluster_1694	4	BBDP:F344:LEW_N:LEW_BR:MNS:SBH:SHR_OLA:SHR_NHSD:WAG:WKY_NCRL:WKY_GLA:WKY_NHSD
Cluster_1690	4	F344:LE:LH:LL:LN:MNS:SHR_OLA:SHR_NHSD:SHRSP:SR:SS_JR:SS_JRMCWI:WKY_NCRL:WKY_GLA:WKY_NHSD
Cluster_1682	4	SR:SS_JR:SS_JRMCWI
Cluster_1673	4	ACI:BBDP:F344:GK:LE:MHS:SBH:SBN:SHR_OLA:SHR_NHSD:SHRSP:WKY_NCRL:WKY_GLA:WKY_NHSD
Cluster_1665	4	SBN
Cluster_1652	4	F344:FHH:FHL:LE:LH:LL:LN:MNS:SS_JR:SS_JRMCWI:WKY_NCRL:WKY_GLA:WKY_NHSD
Cluster_1637	4	LH
Cluster_1603	4	LH:LN:SHR_OLA:SHR_NHSD:SHRSP:WKY_NCRL:WKY_GLA:WKY_NHSD
Cluster_1596	4	FHL:WAG
Cluster_1579	4	ACI:F344:LH:LL:LN:SR:SS_JR:SS_JRMCWI:WAG
Cluster_1576	4	ACI:BBDP:F344:FHH:GK:LEW_N:LEW_BR:LH:LL:LN:MHS:MNS:SBH:SBN:SHR_OLA:SHR_NHSD:SHRSP:SR:SS_JR:SS_JRMCWI:WAG
Cluster_1549	4	ACI:BBDP:F344:FHH:FHL:GK:LE:LEW_N:LEW_BR:LH:LL:LN:MHS:MNS:SBH:SHRSP:SR:SS_JR:SS_JRMCWI:WAG
Cluster_1528	4	LH:LL:LN:SR:SS_JR:SS_JRMCWI
Cluster_1518	4	ACI:F344:FHH:FHL:SBN:WAG
Cluster_1497	4	ACI:FHH:FHL:LE:SBH:SHRSP
Cluster_1473	4	LE
Cluster_1443	4	FHH:FHL:LE:SBH
Cluster_1437	4	BBDP:LEW_N:LEW_BR:MNS
Cluster_1406	4	BBDP:FHH:FHL:LE:WAG
Cluster_1401	4	BBDP:FHH:FHL:GK:LEW_N:LEW_BR:MHS:MNS:SHR_OLA:SHR_NHSD:SHRSP:WAG:WKY_NCRL:WKY_GLA:WKY_NHSD
Cluster_1394	4	ACI:BBDP:F344:FHH:FHL:LEW_N:LEW_BR:LH:LL:LN:MHS:MNS:SBN:SHR_OLA:SHR_NHSD:SHRSP:SR:SS_JR:SS_JRMCWI:WAG:WKY_NCRL:WKY_GLA:WKY_NHSD
Cluster_1387	4	BBDP:F344:FHH:FHL:GK:LEW_N:LEW_BR:MHS:MNS:SBH:SBN:SHR_OLA:SHR_NHSD:SHRSP:WKY_NCRL:WKY_GLA:WKY_NHSD
Cluster_1382	4	FHH:FHL:LE:MHS:MNS:SBH:WAG
Cluster_1362	4	F344:GK:LE:LH:LN:SHR_OLA:SHR_NHSD:SHRSP:WKY_NCRL:WKY_GLA:WKY_NHSD
Cluster_1357	4	ACI:LEW_N:LEW_BR:MNS:SBN:WAG
Cluster_1350	4	F344:FHH:FHL:SHR_OLA:SHR_NHSD:SHRSP
Cluster_1336	4	ACI:BBDP:GK:LE:SBH:SHR_OLA:SHR_NHSD:WKY_NCRL:WKY_GLA:WKY_NHSD
Cluster_1334	4	ACI:GK:LL:MHS:SBN:SHR_OLA:SHR_NHSD:SHRSP:WKY_GLA
Cluster_1331	4	ACI:BBDP:F344:FHH:FHL:GK:LE:LEW_N:LEW_BR:LH:MHS:SBH:SBN:SHR_OLA:SHR_NHSD:SHRSP:SS_JR:SS_JRMCWI:WAG:WKY_NCRL:WKY_GLA:WKY_NHSD
Cluster_1324	4	ACI:F344:LE:SBN:WAG
Cluster_1323	4	BBDP:FHH:LE:LH:SBH:SS_JRMCWI
Cluster_1321	4	ACI
Cluster_1292	4	BBDP:GK:LEW_N:LEW_BR:MNS:SBN:WAG
Cluster_1286	4	BBDP:LE:LEW_N:LEW_BR:LL:SBH:SHR_OLA:SHR_NHSD:SHRSP:SS_JR:SS_JRMCWI:WAG:WKY_NCRL:WKY_GLA:WKY_NHSD
Cluster_1283	4	ACI:F344:FHH:FHL:LEW_N:LEW_BR:LH:LL:LN:MHS:MNS:SBH:SBN:SR:SS_JR:SS_JRMCWI:WAG
Cluster_1268	4	FHH:FHL:LE:SS_JRMCWI
Cluster_1242	4	MHS:MNS:SBN
Cluster_1236	4	ACI:FHH:FHL:LH:LN:SS_JR:SS_JRMCWI
Cluster_1221	4	SHR_OLA:SHR_NHSD:SHRSP:WKY_NCRL:WKY_GLA:WKY_NHSD
Cluster_1197	4	ACI:BBDP:F344:LE:LEW_N:LEW_BR:LH:LL:LN:MHS:MNS:SBH:SBN:SHR_OLA:SHR_NHSD:SHRSP:SR:SS_JR:SS_JRMCWI:WAG:WKY_NCRL:WKY_GLA:WKY_NHSD
Cluster_1178	4	SHR_OLA:SHR_NHSD:SHRSP:WKY_GLA
Cluster_1176	4	ACI:BBDP:F344:GK:LE:LEW_N:LEW_BR:MHS:MNS:SBH:SBN:SR:WAG
Cluster_1175	4	LH:SBH:SBN:SHRSP:SR:SS_JR:SS_JRMCWI
Cluster_1172	4	ACI:BBDP:FHH:FHL:GK:LE:LEW_N:LEW_BR:LH:LL:LN:MHS:SBN:SHR_OLA:SHR_NHSD:SHRSP:SR:SS_JR:SS_JRMCWI:WAG:WKY_NCRL:WKY_GLA:WKY_NHSD
Cluster_1171	4	GK:SHR_OLA:SHR_NHSD
Cluster_1165	4	ACI:GK:SBN:WKY_NCRL:WKY_NHSD
Cluster_1164	4	BBDP:F344:FHH:FHL:LE:LH:LL:LN:SHR_OLA:SHR_NHSD:SHRSP:SR:SS_JR:SS_JRMCWI:WAG:WKY_NCRL:WKY_GLA:WKY_NHSD
Cluster_1155	4	LE:SBH:SHRSP:WKY_NCRL:WKY_NHSD
Cluster_1150	4	ACI:BBDP:F344:FHL:GK:LE:LEW_N:LEW_BR:LH:LL:LN:MHS:MNS:SBH:SBN:SR:SS_JR:SS_JRMCWI:WAG
Cluster_1143	4	BBDP:F344:LEW_N:LEW_BR:LH:LL:LN:SBH:SBN:SR:SS_JR:SS_JRMCWI:WAG
Cluster_1140	4	FHH:FHL:GK:SBH:SHR_OLA:SHR_NHSD:SHRSP:WKY_NCRL:WKY_GLA:WKY_NHSD
Cluster_1123	4	BBDP
Cluster_1120	4	ACI:F344:GK:MNS:SBH:SBN
Cluster_1117	4	FHL:GK:LE:MNS:SHR_OLA:SHR_NHSD:WAG:WKY_NCRL:WKY_GLA:WKY_NHSD
Cluster_1103	4	ACI:BBDP:F344:FHH:FHL:LE:LEW_N:LEW_BR:LH:LL:LN:MNS:SHR_OLA:SHR_NHSD:SHRSP:SR:SS_JR:SS_JRMCWI:WAG:WKY_NCRL:WKY_GLA:WKY_NHSD
Cluster_1089	4	MNS
Cluster_1078	4	WKY_NCRL:WKY_NHSD
Cluster_1073	4	ACI:FHH:FHL:GK:LEW_N:LEW_BR:LH:LL:LN:MNS:SHR_OLA:SHR_NHSD:SHRSP:SR:SS_JR:SS_JRMCWI:WKY_NCRL:WKY_GLA:WKY_NHSD
Cluster_1071	4	WKY_NCRL:WKY_GLA:WKY_NHSD
Cluster_1067	4	ACI:BBDP:F344:LEW_N:LEW_BR:LH:LL:LN:MNS:SBH:SBN:SHR_OLA:SHR_NHSD:SHRSP:SR:WKY_NCRL:WKY_GLA:WKY_NHSD
Cluster_1060	4	ACI:BBDP:FHH:FHL:GK:LE:LEW_N:LEW_BR:MHS:MNS:SBH:SBN:SR:WAG
Cluster_1059	4	SHR_OLA:SHR_NHSD:SHRSP:WKY_NCRL:WKY_GLA:WKY_NHSD
Cluster_1057	4	ACI:BBDP:F344:FHH:FHL:GK:LEW_N:LEW_BR:LH:LL:LN:MHS:MNS:SBN:SHR_OLA:SHR_NHSD:SHRSP:SR:SS_JR:SS_JRMCWI:WAG:WKY_NCRL:WKY_GLA:WKY_NHSD
Cluster_1056	4	SBH:SBN
Cluster_1043	4	ACI:BBDP:GK:MHS:MNS:SBH:WAG
Cluster_1026	4	BBDP:GK:LEW_N:LEW_BR:SBH:SBN:SHRSP:WKY_NCRL:WKY_NHSD
Cluster_1017	4	ACI:BBDP:F344:GK:LE:LEW_N:LEW_BR:LH:LL:LN:MHS:MNS:SBN:SHR_OLA:SHR_NHSD:SHRSP:SR:SS_JR:SS_JRMCWI:WAG
Cluster_1016	4	F344:FHL:LEW_N:LEW_BR:LN:SBN:WAG
Cluster_1009	4	ACI:BBDP:F344:GK:LE:LEW_N:LEW_BR:LH:LL:LN:MHS:MNS:SBH:SHR_OLA:SHR_NHSD:SHRSP:SR:SS_JR:SS_JRMCWI:WAG:WKY_NCRL:WKY_GLA:WKY_NHSD
Cluster_1004	4	BBDP:GK:LH:LL:LN:MHS:SR:WAG
Cluster_0982	4	ACI:BBDP:F344:FHH:FHL:LE:MHS:MNS:SBH:SBN:SHR_OLA:SHR_NHSD:SS_JRMCWI:WAG
Cluster_0981	4	LE
Cluster_0973	4	LE
Cluster_0971	4	F344:LEW_N:LEW_BR:MNS:SBH:SBN
Cluster_0956	4	F344:FHH:FHL:LEW_N:LEW_BR:LH:LL:LN:MHS:MNS:SBH:SHRSP:SR:SS_JR:SS_JRMCWI:WAG
Cluster_0948	4	ACI:F344:LEW_N:LEW_BR:LH:LL:LN:MHS:MNS:SBH:SBN:SHR_OLA:SHR_NHSD:SHRSP:SR:SS_JR:SS_JRMCWI:WAG:WKY_NCRL:WKY_GLA:WKY_NHSD
Cluster_0945	4	BBDP:F344:FHH:FHL:GK:LEW_N:LEW_BR:LH:LL:LN:MNS:SBH:SBN:SHR_OLA:SHR_NHSD:SHRSP:SR:SS_JR:SS_JRMCWI:WAG:WKY_NCRL:WKY_GLA:WKY_NHSD
Cluster_0942	4	ACI:BBDP:F344:GK:LE:LEW_N:LEW_BR:LH:LL:LN:MHS:MNS:SBH:SBN:SR:SS_JR:SS_JRMCWI:WAG
Cluster_0939	4	ACI:F344:FHL:GK:LH:LL:LN:MHS:SBH:SBN:SHR_OLA:SHR_NHSD:SHRSP:WAG:WKY_NCRL:WKY_GLA:WKY_NHSD
Cluster_0930	4	BBDP:F344:GK:LEW_N:LEW_BR:SBN:SHR_OLA:SHR_NHSD:SHRSP:WKY_NCRL:WKY_GLA:WKY_NHSD
Cluster_0926	4	ACI:F344:LE:LEW_N:LEW_BR:LH:LL:LN:MHS:MNS:SBH:SHR_OLA:SHR_NHSD:SHRSP:SR:SS_JR:SS_JRMCWI:WAG:WKY_NCRL:WKY_GLA:WKY_NHSD
Cluster_0917	4	FHH:FHL:LE:LEW_N:LEW_BR:LH:LL:LN:MHS:SBH:SR:SS_JR:SS_JRMCWI:WAG
Cluster_0908	4	ACI:F344:GK:LE:LEW_N:LEW_BR:LH:LL:LN:MHS:MNS:SBN:SHR_OLA:SHR_NHSD:SHRSP:SR:SS_JR:SS_JRMCWI:WAG:WKY_NCRL:WKY_GLA:WKY_NHSD
Cluster_0907	4	ACI:BBDP:F344:FHH:FHL:GK:LEW_N:LEW_BR:MHS:MNS:SBH:SBN:SHR_OLA:SHR_NHSD:SHRSP:WAG:WKY_NCRL:WKY_GLA:WKY_NHSD
Cluster_0898	4	F344:LE:SBN:SHR_OLA:SHR_NHSD:SHRSP:WKY_NCRL:WKY_GLA:WKY_NHSD
Cluster_0895	4	ACI:F344:FHH:FHL:GK:LE:LH:LL:LN:MHS:MNS:SBH:SBN:SHR_OLA:SHR_NHSD:SHRSP:SR:SS_JR:SS_JRMCWI:WAG:WKY_NCRL:WKY_GLA:WKY_NHSD
Cluster_0874	4	BBDP:F344:MNS:SBH:SBN
Cluster_0870	4	FHH:FHL:MHS:SR:SS_JR:SS_JRMCWI:WAG
Cluster_0857	4	MNS
Cluster_0852	4	FHH:MNS:SBH:SHR_OLA:SHR_NHSD:SHRSP:WKY_GLA
Cluster_0845	4	LH:LL:MHS:SR:SS_JR:SS_JRMCWI
Cluster_0833	4	FHH:FHL:LE:LH:LN:MNS:SR:SS_JR:SS_JRMCWI:WAG
Cluster_0828	4	ACI:FHH:FHL:LE:LH:LL:LN:MHS:MNS:SBH:SR:SS_JR:SS_JRMCWI:WAG
Cluster_0824	4	BBDP:LEW_N:LEW_BR:MHS:MNS:SBH:SBN:WAG
Cluster_0818	4	ACI:F344:FHH:GK:LE:LH:LL:LN
Cluster_0817	4	FHL:SHR_OLA:SHR_NHSD:SHRSP:SR:SS_JR:SS_JRMCWI:WKY_NCRL:WKY_GLA:WKY_NHSD
Cluster_0816	4	ACI:LEW_N:LEW_BR:LH:LL:LN:SR:SS_JR:SS_JRMCWI
Cluster_0804	4	F344:FHH:FHL:GK:LE:LEW_N:LEW_BR:LH:LL:LN:MHS:MNS:SBH:SBN:SR:SS_JR:WAG
Cluster_0792	4	F344:FHH:FHL:LH:LL:LN:MNS:SR:SS_JR:SS_JRMCWI:WAG
Cluster_0790	4	BBDP:LEW_N:LEW_BR:WAG:WKY_NCRL:WKY_NHSD
Cluster_0775	4	BBDP:LN:MHS:MNS:SBH:SBN:SR:SS_JR:SS_JRMCWI
Cluster_0756	4	F344:FHH:FHL:LH:LL:LN:MNS:SHR_OLA:SHR_NHSD:SR:SS_JR:SS_JRMCWI:WAG:WKY_GLA
Cluster_0741	4	LH:LL:LN:MHS:SR:SS_JR:SS_JRMCWI
Cluster_0704	4	FHH:FHL:SBN:SR:SS_JR:SS_JRMCWI
Cluster_0703	4	ACI:GK:LN:SBH:SBN:SHR_OLA:SHR_NHSD:SHRSP:SS_JR:SS_JRMCWI:WKY_NCRL:WKY_GLA:WKY_NHSD
Cluster_0693	4	ACI:F344:SBN:SHR_OLA:SHR_NHSD:SHRSP:WKY_GLA
Cluster_0675	4	BBDP:LEW_N:LEW_BR:SBH
Cluster_0671	4	F344:GK:LE:LEW_N:LEW_BR:LH:LL:LN:MNS:SBN:SHR_OLA:SHR_NHSD:SHRSP:SR:SS_JR:SS_JRMCWI:WAG:WKY_NCRL:WKY_GLA:WKY_NHSD
Cluster_0660	4	BBDP:FHH:FHL:GK:LH:LL:LN:MNS:SBH:SBN:SR:SS_JR:SS_JRMCWI:WAG:WKY_NCRL:WKY_NHSD
Cluster_0654	4	ACI:FHH:FHL:LE:LH:LL:LN:SHR_NHSD:SHRSP:SR:SS_JR:SS_JRMCWI:WAG:WKY_NCRL:WKY_GLA:WKY_NHSD
Cluster_0651	4	ACI:LL:SS_JR:SS_JRMCWI
Cluster_0646	4	F344:SHR_OLA:SHR_NHSD:SHRSP:WKY_NCRL:WKY_GLA:WKY_NHSD
Cluster_0627	4	LN:MHS:MNS
Cluster_0626	4	ACI:BBDP:F344:FHH:FHL:GK:LE:LEW_N:LEW_BR:MHS:MNS:SBH:SBN:SHR_OLA:SHR_NHSD:SHRSP:SR:SS_JR:SS_JRMCWI:WAG:WKY_NCRL:WKY_GLA:WKY_NHSD
Cluster_0625	4	ACI:BBDP:FHH:FHL:GK:LE:LH:LL:LN:MHS:MNS:SBH:SHR_OLA:SHR_NHSD:SHRSP:SR:SS_JR:SS_JRMCWI:WAG:WKY_NCRL:WKY_GLA:WKY_NHSD
Cluster_0624	4	ACI:BBDP:F344:FHL:GK:LEW_N:LEW_BR:LH:LL:MHS:MNS:SBH:SBN:SHR_OLA:SHR_NHSD:SHRSP:SS_JR:SS_JRMCWI:WAG:WKY_NCRL:WKY_GLA:WKY_NHSD
Cluster_0619	4	FHH:FHL:LE:LEW_N:LEW_BR:LH:MHS:MNS:SBH:SBN:SHR_OLA:SHR_NHSD:SHRSP:SR:SS_JR:SS_JRMCWI:WAG:WKY_NCRL:WKY_GLA:WKY_NHSD
Cluster_0618	4	ACI:BBDP:F344:FHH:FHL:LE:LEW_N:LEW_BR:LH:MHS:MNS:SBH:SBN:SR:SS_JR:SS_JRMCWI:WAG
Cluster_0595	4	MNS:SBN
Cluster_0594	4	ACI:BBDP:F344:FHL:GK:LE:LEW_N:LEW_BR:LH:LL:LN:MHS:MNS:SBH:SBN:SHR_OLA:SHR_NHSD:SHRSP:SR:SS_JR:SS_JRMCWI:WAG:WKY_NCRL:WKY_GLA:WKY_NHSD
Cluster_0579	4	LH:LN
Cluster_0556	4	BBDP:F344
Cluster_0522	4	ACI:BBDP:F344:GK:LE:LEW_N:LEW_BR:LH:LL:LN:MHS:MNS:SHR_OLA:SHR_NHSD:SHRSP:SR:SS_JR:SS_JRMCWI:WAG:WKY_NCRL:WKY_GLA:WKY_NHSD
Cluster_0520	4	ACI:F344:WAG
Cluster_0502	4	ACI:BBDP:F344:FHH:FHL:GK:LE:LEW_N:LEW_BR:LH:LL:LN:MHS:MNS:SBH:SR:SS_JR:SS_JRMCWI:WAG
Cluster_0498	4	ACI:GK:LE:LEW_N:LEW_BR:MHS:MNS:SBH:SBN:SHR_OLA:SHR_NHSD:SHRSP:WKY_NCRL:WKY_GLA:WKY_NHSD
Cluster_0481	4	BBDP:F344:SBH:SBN:SHR_OLA:SHR_NHSD:SHRSP:WKY_NCRL:WKY_GLA:WKY_NHSD
Cluster_0476	4	GK:SBH:SBN:SHR_OLA:SHR_NHSD:SHRSP:WKY_NCRL:WKY_GLA:WKY_NHSD
Cluster_0466	4	FHH:FHL:LEW_N:LEW_BR:MHS
Cluster_0456	4	F344:FHL:GK:LEW_N:LEW_BR:LH:LL:LN:SBH:SBN:SR:WAG:WKY_NCRL:WKY_NHSD
Cluster_0443	4	BBDP:GK:SBH:WAG
Cluster_0412	4	BBDP
Cluster_0410	4	ACI:F344:GK:LE:LH:LL:LN:MHS:MNS:SBN:SR:SS_JR:SS_JRMCWI:WAG
Cluster_0409	4	ACI:F344:GK:LE:LH:LL:LN:MNS:SBN:SR:SS_JR:SS_JRMCWI:WAG
Cluster_0398	4	FHH:FHL:LE:WKY_NCRL:WKY_GLA:WKY_NHSD
Cluster_0389	4	SBH
Cluster_0360	4	BBDP:F344:LE
Cluster_0359	4	ACI:F344:LH:LL:LN:SBH:SBN:SR:SS_JR:SS_JRMCWI:WAG
Cluster_0348	4	FHH:FHL:MHS
Cluster_0343	4	F344:FHH:FHL:LE:LH:LL:LN:MHS:SR:SS_JR:SS_JRMCWI:WKY_NCRL
Cluster_0338	4	ACI:MNS:SBH:WKY_NCRL:WKY_GLA:WKY_NHSD
Cluster_0332	4	F344:LEW_N:LEW_BR:LH:LL:LN:MHS:MNS:SBH:SBN:SR:SS_JR:SS_JRMCWI
Cluster_0327	4	F344:FHL:LE:LH:MHS:SR
Cluster_0315	4	ACI:FHH:FHL:LEW_N:LEW_BR:MHS:SBN
Cluster_0313	4	BBDP:LH:LL:MHS:MNS:SBN:SR:SS_JR:SS_JRMCWI
Cluster_0311	4	ACI:BBDP:F344:FHH:FHL:LE:LH:LL:LN:MHS:MNS:SBH:SBN:SHR_OLA:SHR_NHSD:SR:SS_JR:SS_JRMCWI:WKY_NCRL:WKY_GLA:WKY_NHSD
Cluster_0305	4	ACI:BBDP:LEW_N:LEW_BR:LH:LL:LN:MHS:MNS:SBH:SS_JR:SS_JRMCWI
Cluster_0301	4	BBDP:F344:FHH:FHL:GK:MHS:MNS:SBN:SHR_OLA:SHR_NHSD:SHRSP:WKY_NCRL:WKY_GLA:WKY_NHSD
Cluster_0295	4	ACI:FHH:FHL:MNS
Cluster_0293	4	LE:SBH:SBN
Cluster_0272	4	LH:LL:LN:MNS:SR:WAG
Cluster_0264	4	ACI:F344:FHH:FHL:LEW_N:LEW_BR:LH:LL:LN:SR:SS_JR:SS_JRMCWI:WAG
Cluster_0263	4	LH:LL:SR:SS_JR:SS_JRMCWI
Cluster_0214	4	ACI
Cluster_0185	4	ACI:F344:FHH:FHL:LE:LH:LL:LN:SBH:SBN:SR:SS_JR:SS_JRMCWI
Cluster_0184	4	F344:MHS:SHR_OLA:SHR_NHSD:SHRSP
Cluster_0182	4	ACI:BBDP:F344:FHH:FHL:GK:LE:LH:LL:LN:MHS:MNS:SHR_OLA:SHR_NHSD:SHRSP:SR:SS_JR:SS_JRMCWI:WAG:WKY_NCRL:WKY_GLA:WKY_NHSD
Cluster_0180	4	F344:FHH:FHL:LE:SBH
Cluster_0148	4	F344:LE:LH:LL:SBH:SR:SS_JR:SS_JRMCWI
Cluster_0139	4	LE:LEW_N:LEW_BR:LH:LL:LN:MHS:SR:SS_JR:SS_JRMCWI
Cluster_0133	4	WKY_GLA:WKY_NHSD
Cluster_0126	4	BBDP:MNS:SHR_OLA:SHR_NHSD:SHRSP:WKY_GLA
Cluster_0121	4	GK:SBN:WKY_NCRL:WKY_NHSD
Cluster_0113	4	ACI:F344:FHH:FHL:LE:LEW_N:LEW_BR:LH:LL:LN:MHS:MNS:SBH:SBN:SR:SS_JR:SS_JRMCWI:WAG:WKY_NCRL
Cluster_0102	4	ACI:BBDP:F344:FHH:FHL:GK:LE:LEW_N:LEW_BR:LH:LL:LN:MHS:SBH:SBN:SR:SS_JR:SS_JRMCWI:WAG
Cluster_0082	4	ACI:FHH:FHL:GK:LH:LL:LN:MHS:SBH:SHR_OLA:SHR_NHSD:SHRSP:SR:SS_JR:SS_JRMCWI:WKY_NCRL:WKY_GLA:WKY_NHSD
Cluster_0053	4	GK:SHR_OLA:SHR_NHSD:SHRSP
Cluster_0031	4	BBDP:GK:LL:LN:SHR_OLA:SHR_NHSD:SHRSP:SR:WAG:WKY_GLA
Cluster_1933	3	GK
Cluster_1931	3	LE
Cluster_1928	3	ACI:SBN:SHR_OLA:SHR_NHSD:SHRSP
Cluster_1924	3	ACI:F344:GK:LE:LH:LL:LN:SBN:SHR_OLA:SHR_NHSD:SHRSP:SR:SS_JR
Cluster_1922	3	F344:LEW_N:LEW_BR:LN:SBH:SBN:WAG:WKY_NCRL:WKY_NHSD
Cluster_1910	3	ACI:BBDP:F344:FHH:FHL:LE:MNS:SBH:SBN:SR:SS_JR:WAG
Cluster_1899	3	F344:LH:LN
Cluster_1896	3	ACI:BBDP:FHH:FHL:LEW_N:LEW_BR:MHS:SBN:SHR_OLA:SHR_NHSD:SHRSP:WAG:WKY_NCRL:WKY_GLA:WKY_NHSD
Cluster_1886	3	BBDP:SBH
Cluster_1866	3	ACI:BBDP:F344:FHH:FHL:LE:LEW_N:LEW_BR:MHS:MNS:SBN:SS_JR:SS_JRMCWI:WAG:WKY_NCRL:WKY_GLA:WKY_NHSD
Cluster_1863	3	GK:SHR_OLA:SHR_NHSD:SHRSP:WKY_NCRL:WKY_GLA
Cluster_1856	3	BBDP:FHH:FHL:GK:SHR_OLA:SHR_NHSD:SHRSP:WKY_NCRL:WKY_GLA:WKY_NHSD
Cluster_1847	3	F344:GK:LE:LEW_N:LEW_BR:LH:LL:LN:MHS:MNS:SBN:SHR_OLA:SHR_NHSD:SHRSP:SR:SS_JR:SS_JRMCWI:WAG:WKY_NCRL:WKY_GLA:WKY_NHSD
Cluster_1846	3	GK:LEW_N:LEW_BR:MHS:MNS:WKY_NCRL:WKY_GLA:WKY_NHSD
Cluster_1831	3	MHS:MNS:SBH
Cluster_1825	3	WKY_NCRL:WKY_NHSD
Cluster_1815	3	F344:GK
Cluster_1808	3	ACI:BBDP:F344:FHH:FHL:GK:LEW_N:LEW_BR:LH:LL:LN:MHS:MNS:SBN:SR:SS_JR:SS_JRMCWI:WAG
Cluster_1806	3	ACI:FHH:FHL:MNS:WAG
Cluster_1804	3	LE
Cluster_1803	3	SHR_OLA:SHR_NHSD:WKY_NCRL:WKY_GLA:WKY_NHSD
Cluster_1794	3	ACI
Cluster_1793	3	F344:LE:LH:LN:SBH:SBN:SR
Cluster_1789	3	GK:LH:LL:SR
Cluster_1781	3	BBDP:F344:LEW_N:LEW_BR:SBH:SHR_OLA:SHR_NHSD:WAG:WKY_NCRL:WKY_GLA:WKY_NHSD
Cluster_1768	3	FHH:FHL
Cluster_1767	3	ACI:BBDP:LEW_N:LEW_BR:SBH
Cluster_1766	3	BBDP:GK:LH:LL:LN:MHS:MNS:SBH:SHR_OLA:SHR_NHSD:SHRSP:WAG:WKY_NCRL:WKY_GLA:WKY_NHSD
Cluster_1756	3	BBDP:GK:LEW_N:LEW_BR:MNS:SBH:WAG
Cluster_1747	3	ACI:FHH:FHL:LE:SBH:SBN
Cluster_1739	3	ACI:F344:SHR_OLA:SHR_NHSD:SHRSP:WKY_NCRL:WKY_GLA:WKY_NHSD
Cluster_1736	3	ACI:F344:FHH:FHL:GK:LE:LEW_N:LEW_BR:LH:SBH:SHR_OLA:SHR_NHSD:SHRSP:SR:SS_JR:SS_JRMCWI:WKY_NCRL:WKY_GLA:WKY_NHSD
Cluster_1734	3	BBDP:F344:LE:LEW_N:LEW_BR:MNS:SBH:SHR_OLA:SHR_NHSD:WAG:WKY_NCRL:WKY_GLA:WKY_NHSD
Cluster_1730	3	WAG
Cluster_1726	3	F344:FHH:FHL:LH:LL:LN:MNS:SHR_OLA:SHR_NHSD:SR:SS_JR:SS_JRMCWI:WAG:WKY_GLA
Cluster_1723	3	GK
Cluster_1716	3	BBDP:F344:GK:LEW_N:LEW_BR:LH:LL:LN:MHS:SBH:SBN:SHRSP:SR:SS_JR:SS_JRMCWI:WAG:WKY_NCRL:WKY_NHSD
Cluster_1714	3	F344:MNS:SBH
Cluster_1708	3	LE:WKY_NCRL:WKY_GLA:WKY_NHSD
Cluster_1696	3	GK:LEW_N:LEW_BR:SHR_OLA:SHR_NHSD:SHRSP
Cluster_1691	3	MNS
Cluster_1689	3	ACI:F344:LL:SR:SS_JR:SS_JRMCWI
Cluster_1688	3	LEW_N:LEW_BR:MHS:MNS:SBN:WAG
Cluster_1681	3	BBDP:F344:GK:LEW_N:LEW_BR:LH:LL:LN:MHS:MNS:SBH:SBN:SHR_OLA:SHR_NHSD:SHRSP:SR:SS_JR:SS_JRMCWI:WKY_NCRL:WKY_GLA:WKY_NHSD
Cluster_1680	3	SHR_OLA:SHR_NHSD:SHRSP
Cluster_1676	3	SR:SS_JR:SS_JRMCWI
Cluster_1672	3	BBDP:FHH:FHL:GK:MNS:SBH:SBN:WKY_NCRL:WKY_GLA:WKY_NHSD
Cluster_1664	3	BBDP:F344:GK:LEW_N:LEW_BR:MHS:SBH:WAG:WKY_NCRL:WKY_NHSD
Cluster_1663	3	F344:GK:SHR_OLA:SHR_NHSD:SHRSP:WKY_NCRL:WKY_GLA:WKY_NHSD
Cluster_1662	3	BBDP:FHH:FHL:GK:LE:LH:LL:LN:MHS:MNS:SBH:SHRSP:SS_JR:SS_JRMCWI:WAG
Cluster_1658	3	ACI:FHH:LEW_N:LEW_BR:LH:LL:LN:MHS:SBH:SR:SS_JRMCWI
Cluster_1656	3	ACI:F344:FHL:GK:LE:LEW_N:LEW_BR:LH:LL:LN:MHS:SBH:SBN:SHR_OLA:SHR_NHSD:SHRSP:SR:SS_JR:SS_JRMCWI:WAG:WKY_NCRL:WKY_GLA:WKY_NHSD
Cluster_1641	3	F344:FHH:LE:SHRSP
Cluster_1640	3	BBDP:F344:GK:LEW_N:LEW_BR:LH:LL:LN:MHS:MNS:SR:SS_JR:SS_JRMCWI:WAG
Cluster_1632	3	ACI:BBDP:FHH:FHL:GK:LEW_N:LEW_BR:LH:LL:LN:MHS:MNS:SBH:SBN:SHR_OLA:SHR_NHSD:SHRSP:SR:SS_JR:SS_JRMCWI:WAG:WKY_NCRL:WKY_GLA:WKY_NHSD
Cluster_1631	3	ACI:BBDP:LEW_N:LEW_BR
Cluster_1627	3	ACI:BBDP:F344:FHH:FHL:GK:LE:LH:LL:LN:MHS:MNS:SBH:SBN:SR:SS_JR:SS_JRMCWI:WAG
Cluster_1618	3	ACI:FHH:FHL:LE:MHS:MNS:SBH:SBN:SHRSP:WKY_NCRL:WKY_GLA:WKY_NHSD
Cluster_1611	3	GK
Cluster_1608	3	ACI:F344:WKY_NCRL:WKY_GLA:WKY_NHSD
Cluster_1589	3	BBDP:F344:LH:LL:LN:MNS:SBH:SBN
Cluster_1586	3	BBDP:WKY_NCRL
Cluster_1572	3	ACI:F344:GK:SBN:SHR_OLA:SHR_NHSD:SHRSP:WKY_NCRL:WKY_GLA:WKY_NHSD
Cluster_1569	3	BBDP:LH:SR
Cluster_1563	3	BBDP:F344:FHH:FHL:GK:LEW_N:LEW_BR:LH:MHS:MNS:SBH:SBN:SR:SS_JR:SS_JRMCWI
Cluster_1562	3	F344:FHH:FHL:LE:LH:LL:LN:SR:SS_JR:SS_JRMCWI
Cluster_1561	3	SBN
Cluster_1554	3	ACI:BBDP:FHH:FHL:GK:LE:LEW_N:LEW_BR:LH:LL:LN:MHS:MNS:SBH:SBN:SHR_OLA:SHR_NHSD:SHRSP:SR:SS_JR:SS_JRMCWI:WKY_NCRL:WKY_GLA:WKY_NHSD
Cluster_1552	3	BBDP:LEW_N:LEW_BR:MHS:SBN
Cluster_1543	3	LEW_N:LEW_BR:MNS:SBN:WAG
Cluster_1539	3	ACI:BBDP:F344:FHH:FHL:GK:LE:LEW_N:LEW_BR:LH:LN:MHS:MNS:SBH:SBN:SHR_OLA:SHR_NHSD:SHRSP:SR:WAG:WKY_NCRL:WKY_GLA:WKY_NHSD
Cluster_1538	3	ACI:F344:SBH:SBN:SS_JR:SS_JRMCWI
Cluster_1531	3	ACI:SHR_OLA:SHR_NHSD:SHRSP:SS_JRMCWI:WKY_NCRL:WKY_GLA:WKY_NHSD
Cluster_1519	3	SHR_OLA:SHR_NHSD
Cluster_1507	3	BBDP:GK:LEW_N:LEW_BR:MNS:SBH:SBN:SHRSP:WKY_NCRL:WKY_NHSD
Cluster_1504	3	ACI:BBDP:FHH:FHL:GK:LE:MHS:MNS:SHR_OLA:SHR_NHSD:SHRSP:WKY_NCRL:WKY_GLA:WKY_NHSD
Cluster_1498	3	FHH:LEW_N:LEW_BR:WKY_NCRL:WKY_GLA:WKY_NHSD
Cluster_1490	3	ACI:BBDP:F344:LEW_N:LEW_BR:LH:LL:LN:MHS:MNS:SR:SS_JR:SS_JRMCWI
Cluster_1485	3	SHR_OLA:SHR_NHSD:SHRSP:WKY_NCRL:WKY_GLA:WKY_NHSD
Cluster_1474	3	FHH:LH:LL:LN:MHS:SBH:SBN:SHRSP:SR:SS_JR:SS_JRMCWI
Cluster_1467	3	LH:LL:LN:SR:SS_JR
Cluster_1465	3	ACI:BBDP:F344:GK:LE:LH:LN:MHS:SBH:SHR_OLA:SHR_NHSD:SHRSP:SR:WAG:WKY_GLA
Cluster_1462	3	ACI:FHL:LE:LH:LL:LN:SBH:SBN:SHR_OLA:SHR_NHSD:SHRSP:SR:SS_JR:WAG:WKY_NCRL:WKY_GLA:WKY_NHSD
Cluster_1450	3	ACI:F344:LH:LL:LN:SHR_OLA:SHR_NHSD:SHRSP:SR:SS_JR:SS_JRMCWI:WKY_GLA
Cluster_1448	3	ACI:LE:SBH:SBN
Cluster_1441	3	ACI:FHL:GK:LE:LL:LN:MHS:MNS:SHR_OLA:SHR_NHSD:SHRSP:SS_JR:SS_JRMCWI:WKY_GLA
Cluster_1431	3	ACI:F344:FHH:GK:LE:MHS:SBH:SBN:SHR_OLA:SHR_NHSD:SHRSP:WKY_NCRL:WKY_GLA:WKY_NHSD
Cluster_1427	3	ACI:BBDP:FHH:FHL:GK:LE:LEW_N:LEW_BR:LH:LL:LN:SBH:SBN:SHR_OLA:SHR_NHSD:SHRSP:SR:SS_JR:SS_JRMCWI:WKY_NCRL:WKY_GLA:WKY_NHSD
Cluster_1407	3	MHS
Cluster_1400	3	BBDP:FHH:FHL:GK:SBH
Cluster_1397	3	ACI:BBDP:F344:FHH:FHL:LE:LEW_N:LEW_BR:LH:LL:LN:MHS:MNS:SBH:SBN:SHR_OLA:SHR_NHSD:SHRSP:WAG:WKY_NCRL:WKY_GLA:WKY_NHSD
Cluster_1389	3	ACI:FHH:FHL:LH:LL:LN:SBN:SR:SS_JR:SS_JRMCWI:WKY_NCRL:WKY_NHSD
Cluster_1386	3	ACI:BBDP:F344:GK:LEW_N:LEW_BR:LH:LL:LN:MNS:SBH:SHRSP:SR:SS_JR:SS_JRMCWI:WAG:WKY_NCRL:WKY_NHSD
Cluster_1379	3	ACI:F344:FHH:FHL:LE:LEW_N:LEW_BR:LH:MHS:MNS:SBN:SS_JR:SS_JRMCWI
Cluster_1376	3	ACI:F344:FHH:FHL:LE:LEW_N:LEW_BR:MHS:MNS:SBN:SS_JR:SS_JRMCWI
Cluster_1361	3	LH:MNS:SBH:SS_JR:SS_JRMCWI
Cluster_1349	3	LH:LL:LN:SR
Cluster_1341	3	ACI:FHL:GK:LE:SHR_OLA:SHR_NHSD
Cluster_1317	3	SS_JRMCWI
Cluster_1306	3	MNS
Cluster_1299	3	GK:SHR_OLA:SHR_NHSD:SHRSP:WKY_GLA
Cluster_1297	3	F344:LE:LH:LL:LN:SBH:SBN:SR:SS_JR:SS_JRMCWI:WAG:WKY_NCRL:WKY_NHSD
Cluster_1287	3	ACI:BBDP:MNS:SBH
Cluster_1285	3	BBDP:LE:LL:SBH:SHR_OLA:SHR_NHSD:SHRSP:SS_JR:SS_JRMCWI:WKY_NCRL:WKY_GLA:WKY_NHSD
Cluster_1267	3	BBDP:LH:MHS:MNS:SHRSP
Cluster_1266	3	BBDP:GK:LE:LEW_N:LEW_BR:MHS:SHR_OLA:SHR_NHSD:SHRSP:WAG:WKY_NCRL:WKY_GLA:WKY_NHSD
Cluster_1263	3	ACI:F344:LE:MNS:SBH:SBN:WKY_NCRL:WKY_GLA:WKY_NHSD
Cluster_1260	3	ACI:F344:GK:LE:LEW_N:LEW_BR:LH:LL:LN:MHS:MNS:SBH:SHR_OLA:SHR_NHSD:SHRSP:SR:SS_JR:SS_JRMCWI:WAG:WKY_NCRL:WKY_GLA:WKY_NHSD
Cluster_1257	3	LE
Cluster_1243	3	LEW_N:LEW_BR:MNS:SBH:SHR_OLA:SHR_NHSD:SHRSP:WKY_NCRL:WKY_GLA:WKY_NHSD
Cluster_1238	3	ACI:F344:FHH:FHL:LE:LEW_N:LEW_BR:LH:LL:LN:MHS:MNS:SBH:SBN:SR:SS_JR:SS_JRMCWI:WAG:WKY_NCRL:WKY_GLA:WKY_NHSD
Cluster_1235	3	GK:SBH:WKY_NCRL:WKY_GLA:WKY_NHSD
Cluster_1223	3	ACI:F344:FHH:FHL:MHS:WAG
Cluster_1216	3	ACI:F344:GK:LL:MNS:SBH:SBN:SHR_OLA:SHR_NHSD:SR:SS_JR:SS_JRMCWI:WKY_NCRL:WKY_GLA:WKY_NHSD
Cluster_1209	3	ACI:BBDP:F344:GK:LE:LEW_N:LEW_BR:LH:LL:LN:MHS:MNS:SR:SS_JR:SS_JRMCWI
Cluster_1208	3	LE
Cluster_1207	3	ACI:BBDP:GK:LE:LEW_N:LEW_BR:MHS:MNS:SBH:SBN:SHR_OLA:SHR_NHSD:SHRSP:WAG:WKY_NCRL:WKY_GLA:WKY_NHSD
Cluster_1202	3	LE:LH:LL:LN:SBH:SBN:SR
Cluster_1200	3	SHR_OLA:SHR_NHSD:WKY_NCRL:WKY_GLA:WKY_NHSD
Cluster_1194	3	SBH
Cluster_1191	3	FHH:FHL:SR
Cluster_1189	3	BBDP:FHH:FHL:GK:LE:MHS:SR:SS_JR:SS_JRMCWI
Cluster_1188	3	FHH:FHL:LE
Cluster_1184	3	ACI:F344:FHL:GK:SBH:SBN:WKY_NCRL:WKY_NHSD
Cluster_1181	3	F344:LL:MHS:MNS:SR:SS_JR:SS_JRMCWI:WAG
Cluster_1179	3	F344:FHH:FHL:LE:LH:LN:SHRSP:SR:WAG
Cluster_1174	3	BBDP
Cluster_1166	3	FHL:GK:SHR_OLA:SHR_NHSD:WKY_NCRL:WKY_GLA:WKY_NHSD
Cluster_1161	3	BBDP:FHH:FHL:LEW_N:LEW_BR:LH:LL:LN:MHS:SHR_OLA:SHR_NHSD:SHRSP:SR:SS_JR:SS_JRMCWI:WAG:WKY_GLA
Cluster_1149	3	SBH:WKY_NCRL:WKY_NHSD
Cluster_1148	3	ACI:F344:GK:LE:LL:MNS:SBH:SBN:SS_JR:SS_JRMCWI:WAG:WKY_NCRL:WKY_NHSD
Cluster_1147	3	ACI:F344:GK:LH:LL:LN:MNS:SBH:SBN:SHR_OLA:SHR_NHSD:SHRSP:SR:SS_JR:SS_JRMCWI:WAG:WKY_GLA
Cluster_1135	3	SBN
Cluster_1134	3	ACI:BBDP:F344:FHH:GK:LH:LL:LN:MNS:SBH:SBN:SHR_OLA:SHR_NHSD:SHRSP:WAG:WKY_NCRL:WKY_GLA:WKY_NHSD
Cluster_1127	3	FHH:FHL:LH:SBH:WKY_NCRL:WKY_GLA:WKY_NHSD
Cluster_1124	3	BBDP:LE:LEW_N:LEW_BR:MHS:MNS:SBH:SBN
Cluster_1118	3	ACI:BBDP:FHH:FHL:GK:LE:LEW_N:LEW_BR:MHS:MNS:SBH:SBN:SHR_OLA:SHR_NHSD:SHRSP:WAG:WKY_NCRL:WKY_GLA:WKY_NHSD
Cluster_1116	3	SHR_OLA:SHR_NHSD:SHRSP:WKY_NCRL:WKY_GLA:WKY_NHSD
Cluster_1115	3	SHRSP:WKY_NCRL:WKY_GLA:WKY_NHSD
Cluster_1114	3	ACI:SBH:SBN
Cluster_1112	3	F344:SHR_OLA:SHR_NHSD:SHRSP:WKY_GLA
Cluster_1110	3	BBDP:F344:GK:LEW_N:LEW_BR:LH:LL:LN:MHS:MNS:SBH:SBN:SHR_OLA:SHR_NHSD:SHRSP:SR:SS_JR:SS_JRMCWI:WAG:WKY_NCRL:WKY_GLA:WKY_NHSD
Cluster_1108	3	BBDP:F344:LE:LEW_N:LEW_BR:LH:LL:LN:SR:SS_JR:SS_JRMCWI:WAG
Cluster_1101	3	FHH:FHL
Cluster_1095	3	BBDP:LE:LEW_N:LEW_BR:LH:MHS:MNS:SBN:WAG
Cluster_1091	3	ACI:BBDP:FHH:FHL:LEW_N:LEW_BR:LH:LL:LN:MHS:MNS:SR:SS_JR:SS_JRMCWI
Cluster_1090	3	LH:SBH
Cluster_1087	3	ACI:F344:LE:SBN
Cluster_1086	3	BBDP:F344:FHH:FHL:GK:LEW_N:LEW_BR:LH:LL:LN:MNS:SBH:SBN:SHR_OLA:SHR_NHSD:SHRSP:SR:SS_JR:SS_JRMCWI:WAG:WKY_NCRL:WKY_GLA:WKY_NHSD
Cluster_1077	3	ACI:BBDP:F344:GK:LE:LEW_N:LEW_BR:LH:LL:LN:MHS:MNS:SBN:SR:SS_JR:SS_JRMCWI
Cluster_1074	3	ACI:SHRSP:WKY_NCRL:WKY_GLA:WKY_NHSD
Cluster_1072	3	FHH:FHL:LEW_N:LEW_BR:LH:LL:LN:MHS
Cluster_1065	3	BBDP:F344:MHS:WAG:WKY_NCRL
Cluster_1064	3	MHS:MNS:SBH:SR
Cluster_1063	3	GK:MHS:MNS:SHR_OLA:SHR_NHSD:SHRSP:WAG:WKY_NCRL:WKY_GLA:WKY_NHSD
Cluster_1061	3	ACI:LH:SBH:SHR_OLA:SHR_NHSD:SHRSP:WKY_NCRL:WKY_GLA:WKY_NHSD
Cluster_1054	3	LL:LN:SBH:SR:SS_JR:SS_JRMCWI:WKY_NCRL:WKY_NHSD
Cluster_1053	3	ACI:BBDP:F344:GK:LEW_N:LEW_BR:LH:LL:LN:MHS:MNS:SBH:SBN:SR:SS_JR:SS_JRMCWI:WAG:WKY_NCRL:WKY_NHSD
Cluster_1052	3	BBDP:FHH:FHL:GK:LE:LH:MHS:MNS:SR:SS_JR:SS_JRMCWI
Cluster_1046	3	LEW_N:LEW_BR:SR
Cluster_1042	3	BBDP:GK:LEW_N:LEW_BR:MNS:SBH:SHR_OLA:SHR_NHSD:SHRSP:WAG:WKY_NCRL:WKY_GLA:WKY_NHSD
Cluster_1032	3	ACI:F344:GK:LH:MHS:SR
Cluster_1031	3	ACI:BBDP:FHH:FHL:GK:LEW_N:LEW_BR:LH:MHS:MNS:SBH:SBN:SHR_OLA:SHR_NHSD:SHRSP:SS_JR:SS_JRMCWI:WAG:WKY_NCRL:WKY_GLA:WKY_NHSD
Cluster_1029	3	BBDP:LH:LL:LN
Cluster_1027	3	SHR_OLA:SHR_NHSD:SHRSP:WKY_GLA
Cluster_1022	3	SHR_OLA:SHR_NHSD:SHRSP:WKY_NCRL:WKY_GLA
Cluster_1021	3	BBDP:MHS:MNS:SHR_OLA:SHR_NHSD:SHRSP:WKY_NCRL:WKY_GLA:WKY_NHSD
Cluster_1019	3	ACI:BBDP:FHH:FHL:LE:LEW_N:LEW_BR:MHS:WKY_NCRL:WKY_NHSD
Cluster_1014	3	F344:FHH:FHL:GK:LE:LH:LL:LN:MHS:MNS:SBH:SBN:SHR_OLA:SHR_NHSD:SHRSP:SR:SS_JR:SS_JRMCWI:WAG:WKY_NCRL:WKY_GLA:WKY_NHSD
Cluster_1010	3	BBDP:LE:MHS:SBH:SBN:SR:WKY_NCRL:WKY_GLA:WKY_NHSD
Cluster_1001	3	ACI
Cluster_0998	3	LE
Cluster_0992	3	LEW_N:LEW_BR:SBN:SHR_OLA:SHR_NHSD:SHRSP:WAG:WKY_NCRL:WKY_GLA:WKY_NHSD
Cluster_0989	3	ACI:BBDP:F344:GK:LE:LEW_N:LEW_BR:LH:MHS:MNS:SBH:SBN:SHR_OLA:SHR_NHSD:SHRSP:SR:SS_JR:SS_JRMCWI:WAG:WKY_NCRL:WKY_GLA:WKY_NHSD
Cluster_0986	3	ACI:BBDP:F344:LE:LEW_N:LEW_BR:LH:LL:LN:MHS:MNS:SBH:SBN:SHR_OLA:SHR_NHSD:SHRSP:SR:SS_JR:SS_JRMCWI:WAG:WKY_NCRL:WKY_GLA:WKY_NHSD
Cluster_0984	3	BBDP:FHH:FHL:GK:LE:LEW_N:LEW_BR:SBH:SHR_OLA:SHR_NHSD:SHRSP:WKY_GLA
Cluster_0980	3	GK:LE:LEW_N:LEW_BR:LL:LN:MNS:SBH:SBN:SR:WAG
Cluster_0978	3	FHH:FHL:LE:SHR_OLA:SHR_NHSD:SHRSP:WKY_GLA
Cluster_0974	3	FHH:FHL:LL:MHS
Cluster_0972	3	ACI:BBDP:F344:FHH:FHL:LE:LH:LL:LN:SHR_OLA:SHR_NHSD:SHRSP:SR:SS_JR:SS_JRMCWI:WKY_NCRL:WKY_GLA:WKY_NHSD
Cluster_0969	3	FHH:FHL
Cluster_0967	3	ACI:F344:FHH:FHL:GK:LE:LH:LL:LN:SR:SS_JR:SS_JRMCWI
Cluster_0963	3	ACI:BBDP:F344:FHH:FHL:GK:LH:LL:LN:MHS:MNS:SBH:SBN:SR:SS_JR:SS_JRMCWI:WAG:WKY_NCRL:WKY_NHSD
Cluster_0960	3	ACI:BBDP:F344:FHH:FHL:GK:LE:LEW_N:LEW_BR:LL:LN:MHS:MNS:SBH:SBN:SHR_OLA:SHR_NHSD:SHRSP:SR:SS_JR:SS_JRMCWI:WAG:WKY_NCRL:WKY_GLA:WKY_NHSD
Cluster_0959	3	ACI:F344:FHL:GK:LN:SHRSP:SR
Cluster_0958	3	F344:FHL:LE:SBN
Cluster_0957	3	LE:LH:LL:LN:SR:SS_JR:SS_JRMCWI
Cluster_0954	3	BBDP:FHH:FHL:GK:LE:LEW_N:LEW_BR:LL:SBH:SBN:SHR_OLA:SHR_NHSD:SHRSP:WKY_NCRL:WKY_GLA:WKY_NHSD
Cluster_0953	3	LE
Cluster_0947	3	BBDP:F344:FHH:FHL:LH:LL:LN:SBN:SHR_OLA:SHR_NHSD:SHRSP:SR:SS_JR:SS_JRMCWI:WKY_GLA
Cluster_0946	3	LL:LN:SS_JR:SS_JRMCWI
Cluster_0938	3	ACI:BBDP:FHH:FHL:GK:LE:LEW_N:LEW_BR:LH:LL:LN:MHS:SR:SS_JR:SS_JRMCWI:WAG
Cluster_0937	3	SBH:SHR_OLA:SHR_NHSD:SHRSP:WAG:WKY_NCRL:WKY_GLA:WKY_NHSD
Cluster_0935	3	BBDP:F344:LEW_N:LEW_BR:LH:LL:LN:MHS:SBH:SBN:SHRSP:SR:SS_JR:WAG
Cluster_0923	3	GK
Cluster_0921	3	F344:LH:LL:LN:MHS:SHR_OLA:SHR_NHSD:SHRSP
Cluster_0910	3	BBDP:MNS:SBH:SBN:SHR_OLA:SHR_NHSD:SHRSP:WKY_NCRL:WKY_GLA:WKY_NHSD
Cluster_0909	3	F344:FHH:FHL:LE:LH:LL:MNS:SBH:SBN:SR:WKY_NCRL:WKY_NHSD
Cluster_0904	3	GK:LL:LN:MHS:SR:WAG:WKY_NCRL:WKY_NHSD
Cluster_0892	3	F344:GK:LE:SBH:SHR_OLA:SHR_NHSD:SHRSP:WKY_NCRL:WKY_GLA:WKY_NHSD
Cluster_0890	3	FHH:FHL:GK:SHR_OLA:SHR_NHSD:SHRSP:WKY_GLA
Cluster_0888	3	ACI:BBDP:FHL:LE:LEW_N:LEW_BR:MHS:SBN
Cluster_0887	3	F344:MHS
Cluster_0886	3	F344:FHH:FHL:LE:LH:LN:MNS:SR:SS_JR:SS_JRMCWI:WKY_NCRL:WKY_GLA:WKY_NHSD
Cluster_0882	3	GK:SHR_OLA:SHR_NHSD:WKY_GLA
Cluster_0881	3	ACI:BBDP:GK:LEW_N:LEW_BR:LH:LL:LN:MHS:MNS:SBH:SBN:SR:SS_JR:SS_JRMCWI:WKY_NCRL:WKY_NHSD
Cluster_0879	3	BBDP:LEW_N:LEW_BR:LH:MHS:MNS:SBN:SHR_OLA:SHR_NHSD:SHRSP:SS_JR:SS_JRMCWI:WAG
Cluster_0878	3	ACI:F344:LE:SHR_OLA:SHR_NHSD:SHRSP
Cluster_0873	3	ACI:MNS:SBH:SBN:WAG
Cluster_0859	3	FHH:FHL:LE:LL:LN:MHS:MNS:SHR_OLA:SHR_NHSD:SR:SS_JR:SS_JRMCWI:WAG:WKY_GLA
Cluster_0853	3	ACI:BBDP:F344:LE:SBH:SBN
Cluster_0851	3	GK:LH:LL:LN:MHS:SR:SS_JR:SS_JRMCWI:WKY_NCRL:WKY_NHSD
Cluster_0850	3	ACI:FHH:FHL:GK:LE:LH:LL:LN:SHR_OLA:SHR_NHSD:SHRSP:SS_JR:SS_JRMCWI:WKY_NCRL:WKY_GLA:WKY_NHSD
Cluster_0846	3	BBDP:FHH:FHL:GK:LEW_N:LEW_BR:LH:LL:LN:MHS:MNS:SBH:SBN:SHR_OLA:SHR_NHSD:SHRSP:SR:SS_JR:SS_JRMCWI:WAG:WKY_NCRL:WKY_GLA:WKY_NHSD
Cluster_0840	3	BBDP:FHH:LE:LEW_N:LEW_BR:SBN
Cluster_0836	3	LL
Cluster_0834	3	FHH:FHL:LE:LH:LL:LN:MHS:SR:SS_JR:SS_JRMCWI
Cluster_0819	3	FHH:FHL:SBH:SBN
Cluster_0815	3	LH:LL:LN:SS_JR:SS_JRMCWI
Cluster_0814	3	ACI:FHH:FHL:GK:LEW_N:LEW_BR:LH:LL:LN:MHS:MNS:SBH:SHR_OLA:SHR_NHSD:SHRSP:SR:SS_JR:SS_JRMCWI:WKY_NCRL:WKY_GLA:WKY_NHSD
Cluster_0813	3	BBDP:F344:LEW_N:LEW_BR:SS_JRMCWI
Cluster_0811	3	LE:WAG:WKY_NCRL:WKY_GLA:WKY_NHSD
Cluster_0809	3	F344:FHH:FHL:LH:LL:LN:MNS:SR:SS_JR:SS_JRMCWI:WAG
Cluster_0795	3	ACI:WKY_NCRL:WKY_NHSD
Cluster_0784	3	BBDP:F344:FHH:FHL:LEW_N:LEW_BR:LH:LL:LN:MHS:MNS:SBH:SBN:SR:SS_JR:SS_JRMCWI:WAG
Cluster_0773	3	ACI:SBH
Cluster_0772	3	ACI:BBDP:FHH:FHL:GK:LE:LEW_N:LEW_BR:LH:LN:MHS:MNS:SBH:SBN:SHR_OLA:SHR_NHSD:SHRSP:SR:WAG:WKY_NCRL:WKY_GLA:WKY_NHSD
Cluster_0771	3	FHH:FHL:LE:LH:LL:LN:SHRSP:SR:SS_JR:SS_JRMCWI:WKY_NCRL:WKY_NHSD
Cluster_0768	3	BBDP:F344:LEW_N:LEW_BR:LH:LL:LN:MNS:SBH:SBN:SHR_OLA:SHR_NHSD:SHRSP:WKY_NCRL:WKY_GLA:WKY_NHSD
Cluster_0765	3	BBDP
Cluster_0763	3	BBDP
Cluster_0761	3	GK
Cluster_0757	3	WKY_NCRL:WKY_NHSD
Cluster_0754	3	LEW_N:LEW_BR:LH:LL:MHS:MNS:SBH:SR
Cluster_0743	3	GK:LEW_N:LEW_BR:LH:LL:SR:SS_JR:SS_JRMCWI
Cluster_0739	3	ACI:F344:FHH:FHL:MNS:SBH:SBN
Cluster_0738	3	LH:LL:MHS:SR:SS_JR:SS_JRMCWI
Cluster_0734	3	FHH:FHL:LL
Cluster_0732	3	ACI:BBDP:F344:FHH:FHL:LEW_N:LEW_BR:LH:LL:LN:MHS:MNS:SBH:SBN:SR:SS_JR:SS_JRMCWI:WAG
Cluster_0728	3	ACI:BBDP:FHH:FHL:LE:LEW_N:LEW_BR:SHR_OLA:SHR_NHSD:SHRSP:WAG:WKY_NCRL:WKY_GLA:WKY_NHSD
Cluster_0725	3	LE:MHS:SBH
Cluster_0723	3	BBDP:FHH:FHL:LE:LEW_N:LEW_BR:LH:LL:LN:MHS:MNS:SBH:SBN:SR:SS_JR:SS_JRMCWI:WAG
Cluster_0718	3	ACI:F344:SBH:SBN
Cluster_0717	3	ACI:FHH:GK:LEW_N:LEW_BR:LH:LL:LN:MHS:SBH:SR:SS_JRMCWI
Cluster_0716	3	ACI:F344:FHH:FHL:LE:LH:LL:LN:MHS:MNS:SBN:SR:SS_JR:SS_JRMCWI:WAG
Cluster_0708	3	GK:LEW_N:LEW_BR:LH:LL:LN:MHS:MNS:SHR_OLA:SHR_NHSD:SHRSP:SR:SS_JR:SS_JRMCWI:WKY_NCRL:WKY_GLA:WKY_NHSD
Cluster_0701	3	ACI:BBDP:F344:FHH:FHL:LEW_N:LEW_BR:LH:LN:MHS:MNS:SBH:SBN:SR:SS_JR:SS_JRMCWI:WAG
Cluster_0700	3	BBDP:F344:LE:LH:LL:LN:MHS:MNS:SBN:SR:SS_JR:SS_JRMCWI
Cluster_0697	3	ACI:BBDP:F344:FHH:FHL:LE:LEW_N:LEW_BR:LH:LL:LN:MHS:MNS:SBN:SR:SS_JR:SS_JRMCWI:WAG:WKY_NCRL:WKY_GLA:WKY_NHSD
Cluster_0696	3	FHL:MNS
Cluster_0687	3	WKY_NCRL:WKY_NHSD
Cluster_0684	3	GK:LL:SBH:SR:SS_JR:SS_JRMCWI:WKY_NCRL:WKY_GLA:WKY_NHSD
Cluster_0682	3	FHL:SBH
Cluster_0678	3	ACI:F344:FHH:LH:LL:LN:MHS:MNS:SBN:SR:SS_JR:SS_JRMCWI
Cluster_0674	3	ACI:GK:LE:SHR_OLA:SHR_NHSD:SHRSP:WKY_NCRL:WKY_GLA:WKY_NHSD
Cluster_0669	3	BBDP:FHH:FHL:SHR_OLA:SHR_NHSD:SHRSP:SR:SS_JR:SS_JRMCWI:WAG
Cluster_0666	3	BBDP:SHR_OLA:SHR_NHSD:SHRSP:WKY_NCRL:WKY_GLA:WKY_NHSD
Cluster_0664	3	LH:LL:LN:SR:SS_JR:SS_JRMCWI:WAG
Cluster_0657	3	ACI:BBDP:F344:FHH:FHL:LEW_N:LEW_BR:LH:MHS:MNS:SR:SS_JR:SS_JRMCWI
Cluster_0652	3	ACI:LE:LEW_N:LEW_BR:MHS:WKY_NCRL:WKY_GLA:WKY_NHSD
Cluster_0648	3	ACI:FHH:FHL:LE:SHR_OLA:SHR_NHSD:WAG:WKY_NCRL:WKY_GLA:WKY_NHSD
Cluster_0643	3	ACI:GK:LH:LL:LN:MNS:SBH:SBN:SHR_OLA:SHR_NHSD:SHRSP:SR:SS_JR:SS_JRMCWI:WAG:WKY_NCRL:WKY_GLA:WKY_NHSD
Cluster_0642	3	SS_JR:SS_JRMCWI
Cluster_0638	3	BBDP
Cluster_0635	3	MNS:SBH:SHR_OLA:SHR_NHSD:SHRSP:WKY_NCRL:WKY_GLA:WKY_NHSD
Cluster_0628	3	FHH:FHL:GK:LE:LEW_N:LEW_BR:LH:LL:MHS:SBH:SR:SS_JRMCWI:WKY_GLA
Cluster_0623	3	BBDP:LEW_N:LEW_BR:MHS:MNS
Cluster_0622	3	ACI:FHH:FHL:LE:SBH:SBN:SHR_OLA:SHR_NHSD:SR:SS_JR:SS_JRMCWI:WKY_GLA
Cluster_0620	3	LE
Cluster_0612	3	BBDP:FHH:FHL:GK:LEW_N:LEW_BR:MNS:SBH:SHR_OLA:SHR_NHSD:SHRSP:WAG:WKY_NCRL:WKY_GLA:WKY_NHSD
Cluster_0610	3	ACI:F344:FHH:GK:LE:LH:LL:LN:SHR_OLA:SHR_NHSD:SHRSP:SR:SS_JR:SS_JRMCWI:WKY_NCRL:WKY_GLA:WKY_NHSD
Cluster_0605	3	F344:FHH:SHR_OLA:SHR_NHSD:SHRSP:WAG:WKY_NCRL:WKY_GLA:WKY_NHSD
Cluster_0593	3	ACI:F344:SR
Cluster_0590	3	LEW_N:LEW_BR
Cluster_0587	3	FHH:FHL:LE:SR:SS_JR:SS_JRMCWI
Cluster_0586	3	BBDP:LEW_N:LEW_BR:SBH
Cluster_0581	3	ACI:F344:SHR_OLA:SHR_NHSD:SHRSP:WKY_GLA
Cluster_0580	3	ACI:BBDP:F344:FHH:FHL:GK:LE:LEW_N:LEW_BR:LH:LL:LN:MHS:MNS:SHR_OLA:SHR_NHSD:SHRSP:SR:SS_JR:SS_JRMCWI:WAG
Cluster_0578	3	F344:GK:LEW_N:LEW_BR:SBH:SHR_OLA:SHR_NHSD:SHRSP:WKY_NCRL:WKY_GLA
Cluster_0576	3	ACI:F344:GK:LEW_N:LEW_BR:LH:LN:SBH:SBN:SHR_OLA:SHR_NHSD:SHRSP:WKY_NCRL:WKY_GLA:WKY_NHSD
Cluster_0561	3	BBDP:GK:LE:LEW_N:LEW_BR:MHS:MNS:SBH:SBN:WAG
Cluster_0560	3	ACI:BBDP:F344:FHH:FHL:GK:LEW_N:LEW_BR:LH:LL:LN:MHS:MNS:SBH:SBN:SHR_OLA:SHR_NHSD:SHRSP:SR:SS_JR:SS_JRMCWI:WAG:WKY_GLA
Cluster_0558	3	BBDP:FHH:FHL:LH:LL:LN:SBH
Cluster_0554	3	BBDP:LE:LEW_N:LEW_BR:MNS:SBH:SBN:WAG
Cluster_0552	3	ACI
Cluster_0550	3	GK:WKY_NHSD
Cluster_0538	3	ACI:FHL:GK:LE:LEW_N:LEW_BR:LH:LL:LN:MNS:SBH:SBN:SHR_OLA:SHR_NHSD:SHRSP:SR:SS_JR:SS_JRMCWI:WAG:WKY_NCRL:WKY_GLA:WKY_NHSD
Cluster_0533	3	BBDP:F344:FHH:FHL:GK:LL:LN:SBH:SBN:SR:SS_JR:SS_JRMCWI:WAG:WKY_NCRL:WKY_NHSD
Cluster_0531	3	ACI:BBDP:F344:FHH:FHL:LE:LEW_N:LEW_BR:LH:LL:LN:MHS:MNS:SR:SS_JR:SS_JRMCWI:WAG:WKY_NCRL:WKY_NHSD
Cluster_0528	3	ACI:F344:MNS:SBN
Cluster_0516	3	ACI:BBDP:F344:GK:LEW_N:LEW_BR:MHS:SBN:WAG:WKY_NCRL:WKY_GLA:WKY_NHSD
Cluster_0514	3	ACI:F344:FHH:FHL:MHS:MNS:WAG:WKY_NCRL:WKY_GLA:WKY_NHSD
Cluster_0513	3	ACI:LE:WAG
Cluster_0506	3	LE:LH:LL:SR:SS_JR:SS_JRMCWI
Cluster_0496	3	ACI
Cluster_0492	3	ACI:F344:SBH:SBN:WKY_NCRL:WKY_NHSD
Cluster_0485	3	GK:SHR_OLA:SHR_NHSD:SHRSP
Cluster_0484	3	MHS:WKY_NCRL:WKY_GLA:WKY_NHSD
Cluster_0483	3	BBDP:FHH:MNS:WKY_NCRL:WKY_NHSD
Cluster_0480	3	BBDP:LE:LEW_N:LEW_BR:MHS:MNS:SBH
Cluster_0471	3	MHS:MNS
Cluster_0469	3	SBN:SHR_OLA:SHR_NHSD:SHRSP
Cluster_0465	3	MHS
Cluster_0460	3	F344
Cluster_0457	3	ACI:F344:LEW_N:LEW_BR:LH:LL:LN:MHS:SBH:SR:SS_JR:SS_JRMCWI:WAG
Cluster_0450	3	F344:LL:LN:SS_JR:SS_JRMCWI
Cluster_0449	3	ACI:GK:WKY_NHSD
Cluster_0439	3	LEW_N:LEW_BR:MHS
Cluster_0433	3	ACI:BBDP:FHH:LE:SBH:SBN:SHR_OLA:SHR_NHSD:SHRSP:WKY_NCRL:WKY_GLA:WKY_NHSD
Cluster_0430	3	BBDP:LEW_N:LEW_BR:MNS:SBH
Cluster_0427	3	ACI:BBDP:F344:LE:LEW_N:LEW_BR:MHS:MNS:SBN:WAG
Cluster_0426	3	F344:FHH:FHL:MHS
Cluster_0425	3	F344:LEW_N:LEW_BR:MHS:MNS:SBN
Cluster_0405	3	ACI:FHH:FHL:LE:LH:LL:LN:MNS:SBN:SHR_OLA:SHR_NHSD:SHRSP:SR:SS_JR:SS_JRMCWI:WKY_GLA
Cluster_0404	3	ACI:BBDP:GK:SBH:WAG
Cluster_0401	3	GK:LE
Cluster_0397	3	BBDP:WAG
Cluster_0388	3	WAG
Cluster_0387	3	BBDP:LEW_N:LEW_BR:SS_JR:SS_JRMCWI
Cluster_0375	3	BBDP:FHH:FHL:GK:LEW_N:LEW_BR:MHS:MNS:SBH:WKY_NCRL:WKY_NHSD
Cluster_0371	3	F344:FHH:FHL:GK:SHR_OLA:SHR_NHSD:SHRSP:WKY_NCRL:WKY_GLA:WKY_NHSD
Cluster_0370	3	ACI:GK:LH:LL:LN:SHR_OLA:SHR_NHSD:SHRSP:SR:WKY_NCRL:WKY_GLA:WKY_NHSD
Cluster_0368	3	LH:SR:SS_JR:SS_JRMCWI
Cluster_0358	3	ACI:GK:LH:LL:LN:MHS:SBH:SBN:SHR_OLA:SHR_NHSD:SHRSP:SR:SS_JR:SS_JRMCWI:WKY_NCRL:WKY_GLA:WKY_NHSD
Cluster_0356	3	ACI:BBDP:F344:FHH:FHL:GK:LEW_N:LEW_BR:LH:LL:LN:MHS:MNS:SBN:SHR_OLA:SHR_NHSD:SHRSP:SR:SS_JR:SS_JRMCWI:WAG:WKY_NCRL:WKY_GLA:WKY_NHSD
Cluster_0351	3	SBH
Cluster_0345	3	FHH:SHR_OLA:SHR_NHSD:SHRSP:WKY_NCRL:WKY_GLA:WKY_NHSD
Cluster_0340	3	LH:LL:LN:MNS:SR
Cluster_0339	3	SHR_OLA
Cluster_0336	3	WKY_NCRL:WKY_NHSD
Cluster_0333	3	LE
Cluster_0324	3	ACI:BBDP:FHH:FHL:LE:LEW_N:LEW_BR:LH:LL:LN:MHS:MNS:SBH:SBN:SR:SS_JR:SS_JRMCWI:WKY_NCRL:WKY_GLA:WKY_NHSD
Cluster_0317	3	BBDP:F344:SBH:WAG
Cluster_0306	3	F344:SBH
Cluster_0303	3	ACI:BBDP:F344:FHH:FHL:LE:SBN
Cluster_0300	3	ACI:BBDP:GK:LE:LEW_N:LEW_BR:MHS:MNS:SBH:SBN:SR:WAG
Cluster_0298	3	ACI:F344:FHH:FHL:GK:LEW_N:LEW_BR:LH:LL:SBH:SBN:SHR_OLA:SHR_NHSD:SHRSP:SR:WKY_NCRL:WKY_GLA:WKY_NHSD
Cluster_0294	3	BBDP:F344:FHH:FHL:GK:LEW_N:LEW_BR:MHS:MNS:SBN:SHR_OLA:SHR_NHSD:SHRSP:WKY_NCRL:WKY_GLA:WKY_NHSD
Cluster_0289	3	FHH:FHL:LEW_N:LEW_BR:LH:LL:LN:MHS:MNS:SHR_OLA:SHR_NHSD:SHRSP:WAG:WKY_NCRL:WKY_GLA:WKY_NHSD
Cluster_0288	3	LEW_N:LEW_BR:LH:LL:LN:SBN:SR:SS_JR:SS_JRMCWI:WAG
Cluster_0286	3	ACI:BBDP:F344:FHH:FHL:LE:LEW_N:LEW_BR:LH:LL:LN:MHS:MNS:SBN:SHR_OLA:SHR_NHSD:SHRSP:SR:SS_JR:SS_JRMCWI:WAG:WKY_NCRL:WKY_GLA:WKY_NHSD
Cluster_0284	3	BBDP:F344:FHH:FHL:LEW_N:LEW_BR:MHS:MNS:SBN:WAG
Cluster_0282	3	ACI:BBDP:F344:GK:LE:LH:LL:LN:MHS:MNS:SBH:SBN:SHR_OLA:SHR_NHSD:SHRSP:SR:SS_JR:SS_JRMCWI:WKY_NCRL:WKY_GLA:WKY_NHSD
Cluster_0278	3	ACI:BBDP:F344:FHH:FHL:LE:LEW_N:LEW_BR:MHS:SBH:SBN:SHR_OLA:SHR_NHSD:SHRSP:SR:WAG:WKY_GLA
Cluster_0275	3	ACI:BBDP:F344:FHH:FHL:GK:LEW_N:LEW_BR:LH:LL:LN:MHS:MNS:SBH:SBN:SHR_OLA:SHR_NHSD:SHRSP:WAG:WKY_NCRL:WKY_GLA:WKY_NHSD
Cluster_0274	3	ACI:F344:LEW_N:LEW_BR:LH:LL:LN:MHS:SBH:SBN:SR:SS_JR:SS_JRMCWI:WAG:WKY_NHSD
Cluster_0268	3	BBDP:GK:SHR_OLA:SHR_NHSD:SHRSP:WKY_GLA
Cluster_0260	3	LH:LL:SHR_OLA:SHR_NHSD:SHRSP:SR:WKY_GLA
Cluster_0254	3	FHH:FHL:LE
Cluster_0252	3	ACI:F344:WAG:WKY_NCRL:WKY_GLA:WKY_NHSD
Cluster_0249	3	LL:LN:SR:WKY_NCRL:WKY_NHSD
Cluster_0244	3	SBH:WKY_NCRL:WKY_GLA:WKY_NHSD
Cluster_0243	3	F344:LH:LL:LN:SR:SS_JR:SS_JRMCWI
Cluster_0232	3	SBN:WKY_NCRL:WKY_NHSD
Cluster_0230	3	GK
Cluster_0213	3	ACI:BBDP:F344:FHH:FHL:GK:LEW_N:LEW_BR:MHS:MNS:SBH:SBN:SHR_OLA:SHR_NHSD:SHRSP:WAG:WKY_NCRL:WKY_GLA
Cluster_0211	3	LL
Cluster_0207	3	ACI:BBDP:F344:GK:LEW_N:LEW_BR:LH:LL:LN:MHS:MNS:SBH:SBN:SHR_OLA:SHR_NHSD:SR:SS_JR:SS_JRMCWI:WAG:WKY_NCRL:WKY_GLA:WKY_NHSD
Cluster_0202	3	BBDP:F344:FHH:FHL:LH:MHS:SHR_OLA:SHR_NHSD:SHRSP:SS_JR:SS_JRMCWI:WKY_GLA:WKY_NHSD
Cluster_0198	3	ACI:BBDP:F344:FHH:FHL:GK:LE:LEW_N:LEW_BR:LH:LL:LN:MHS:MNS:SBH:SBN:SHR_OLA:SHR_NHSD:SR:SS_JR:SS_JRMCWI:WAG:WKY_NCRL:WKY_GLA:WKY_NHSD
Cluster_0195	3	F344:FHH:FHL:LE:SHRSP
Cluster_0188	3	ACI:BBDP:F344:GK:LEW_N:LEW_BR:MHS:SHRSP:WAG:WKY_NCRL:WKY_NHSD
Cluster_0176	3	ACI:BBDP:F344:FHH:FHL:GK:LEW_N:LEW_BR:LH:LL:LN:MHS:MNS:SHR_OLA:SHR_NHSD:SHRSP:SR:SS_JR:SS_JRMCWI:WKY_NCRL:WKY_GLA:WKY_NHSD
Cluster_0170	3	ACI:F344:LN:MHS:SR:WKY_NCRL:WKY_NHSD
Cluster_0166	3	ACI:GK:SHR_OLA:SHR_NHSD:SHRSP:WKY_GLA
Cluster_0154	3	ACI
Cluster_0151	3	ACI:BBDP:F344:FHH:FHL:GK:LEW_N:LEW_BR:LH:LL:LN:MHS:MNS:SBH:SBN:SHR_OLA:SHR_NHSD:SHRSP:SR:SS_JR:SS_JRMCWI:WKY_NCRL:WKY_GLA:WKY_NHSD
Cluster_0150	3	LL:MNS:SHR_OLA:SHR_NHSD:SHRSP:SR:SS_JR:SS_JRMCWI:WKY_GLA
Cluster_0145	3	ACI:FHH:FHL:GK:LE:LEW_N:LEW_BR:MHS:MNS:SBH:SBN:SHR_OLA:SHR_NHSD:SHRSP:WKY_NCRL:WKY_GLA:WKY_NHSD
Cluster_0132	3	LE:MNS
Cluster_0124	3	ACI:FHH:FHL:GK:MHS:SBH:SBN:SHR_OLA:SHR_NHSD:SHRSP:WKY_NCRL:WKY_GLA:WKY_NHSD
Cluster_0118	3	ACI:FHH:LE:SBH:SHR_OLA:SHR_NHSD:SHRSP:WKY_GLA
Cluster_0108	3	ACI:BBDP:GK:SHR_OLA:SHR_NHSD:SHRSP:WKY_NCRL:WKY_GLA:WKY_NHSD
Cluster_0105	3	LL:LN
Cluster_0085	3	MHS:MNS:SBH:SBN:WAG
Cluster_0081	3	BBDP:LEW_N:LEW_BR:MNS:SBN
Cluster_0066	3	FHH:LE
Cluster_0058	3	ACI:BBDP:FHH:LH:LL:LN:SR:SS_JR:SS_JRMCWI
Cluster_0051	3	ACI:LE:LH:LN:SBH
Cluster_0042	3	F344:FHH:FHL:MNS:SBH:SBN
Cluster_0036	3	F344:FHH:FHL:MHS:MNS:SS_JRMCWI
Cluster_0035	3	ACI:F344:FHH:FHL:GK:LH:LL:LN:SBH:SR:SS_JR:SS_JRMCWI
Cluster_0033	3	MNS
Cluster_1955	2	LE
Cluster_1954	2	WKY_NCRL:WKY_GLA:WKY_NHSD
Cluster_1953	2	BBDP:F344:FHL:GK:LE:SBN:SHR_OLA:SHR_NHSD:SHRSP:WKY_NCRL:WKY_GLA:WKY_NHSD
Cluster_1952	2	LEW_N:LEW_BR:LH:LL:SR:SS_JR:SS_JRMCWI
Cluster_1951	2	LE
Cluster_1950	2	FHH:LE:MHS:MNS:SBH:SBN:SHR_OLA:SHR_NHSD:SHRSP:WKY_NCRL:WKY_GLA:WKY_NHSD
Cluster_1949	2	ACI:BBDP:F344:FHH:FHL:GK:LE:LEW_N:LEW_BR:LH:MHS:SBN:SHRSP:SR:SS_JR:SS_JRMCWI:WAG
Cluster_1948	2	ACI:F344:SHRSP
Cluster_1947	2	LL
Cluster_1946	2	ACI:BBDP:F344:FHH:FHL:LE:LEW_N:LEW_BR:LH:MHS:SBH:SS_JR:SS_JRMCWI:WAG:WKY_GLA:WKY_NHSD
Cluster_1945	2	LH:LN:SR:SS_JR:SS_JRMCWI
Cluster_1944	2	ACI:BBDP:FHH:FHL:MNS:SBH
Cluster_1943	2	WKY_NCRL:WKY_NHSD
Cluster_1942	2	SBH:WKY_NCRL:WKY_NHSD
Cluster_1941	2	BBDP:GK:LE:LL:LN:SBH:SBN:SR:WAG:WKY_NCRL:WKY_NHSD
Cluster_1940	2	SHR_OLA:SHR_NHSD:SHRSP:WKY_GLA
Cluster_1939	2	ACI:FHH:FHL:LH:MHS:MNS:SBH:SBN:SHR_OLA:SHR_NHSD:SS_JR:SS_JRMCWI:WAG:WKY_NCRL:WKY_GLA:WKY_NHSD
Cluster_1938	2	BBDP:FHH:FHL:LEW_N:LEW_BR:LH:LL:LN:MNS:SBN:SR:SS_JR:SS_JRMCWI
Cluster_1937	2	ACI
Cluster_1936	2	LE:MHS
Cluster_1935	2	LE:MHS:MNS:SBN
Cluster_1934	2	SHRSP:WKY_NCRL:WKY_NHSD
Cluster_1932	2	ACI:BBDP:FHH:FHL:GK:LE:LH:LL:LN:SBH:SBN:SHR_OLA:SHR_NHSD:SHRSP:SR:SS_JR:SS_JRMCWI:WAG:WKY_NCRL:WKY_GLA:WKY_NHSD
Cluster_1930	2	ACI:BBDP:F344:GK:LE:LEW_N:LEW_BR:LL:LN:MHS:MNS:SBH:SBN:SHR_OLA:SHR_NHSD:SHRSP:SR:WAG
Cluster_1929	2	LE
Cluster_1927	2	ACI:BBDP:FHH:FHL:GK:LE:LEW_N:LEW_BR:LH:LL:LN:MHS:MNS:SBH:SBN:SHR_OLA:SHR_NHSD:SHRSP:SR:SS_JR:SS_JRMCWI:WAG:WKY_GLA
Cluster_1926	2	SBH:WAG
Cluster_1925	2	LE:MHS
Cluster_1923	2	GK:LEW_N:LEW_BR:LH:LL:LN:MNS:SR:SS_JR
Cluster_1921	2	BBDP:F344:FHH:LEW_N:LEW_BR:MNS:SBN:SHR_OLA:SHR_NHSD:SHRSP:WAG:WKY_NCRL:WKY_GLA:WKY_NHSD
Cluster_1920	2	ACI:BBDP:MHS:MNS:SBH:SBN:SS_JRMCWI:WAG
Cluster_1919	2	ACI:BBDP:F344:GK:LE:LEW_N:LEW_BR:LH:LL:MHS:MNS:SBN:SHR_OLA:SHR_NHSD:SHRSP:SR:SS_JR:SS_JRMCWI:WAG:WKY_NCRL:WKY_GLA:WKY_NHSD
Cluster_1918	2	F344:FHH:FHL:LE:LL:LN:MHS:MNS:SBH:SHR_OLA:SHR_NHSD:SHRSP:SR:SS_JR:SS_JRMCWI:WKY_NCRL:WKY_GLA:WKY_NHSD
Cluster_1917	2	MNS:SS_JR:SS_JRMCWI
Cluster_1916	2	ACI:F344:FHH:FHL:GK:LEW_N:LEW_BR:LH:LL:LN:MHS:MNS:SBN:SHR_OLA:SHR_NHSD:SHRSP:SR:SS_JR:SS_JRMCWI:WAG:WKY_NCRL:WKY_GLA:WKY_NHSD
Cluster_1915	2	ACI
Cluster_1913	2	FHH:FHL:GK:LE:LH:LL:LN:MNS:SBH:SBN
Cluster_1912	2	ACI
Cluster_1911	2	ACI:F344:GK:LH:MHS:SR:WAG
Cluster_1909	2	ACI:FHL:GK:SHR_OLA:SHR_NHSD:WKY_GLA
Cluster_1908	2	BBDP:F344:GK:LE:LEW_N:LEW_BR:LH:LL:LN:MHS:MNS:SBH:SBN:SHR_OLA:SHR_NHSD:SHRSP:SR:SS_JR:SS_JRMCWI:WKY_NCRL:WKY_GLA:WKY_NHSD
Cluster_1907	2	BBDP:F344:FHH:FHL:SBH:SBN:SHRSP:SR:WKY_NCRL:WKY_NHSD
Cluster_1906	2	FHH:FHL:SHRSP:WKY_NCRL:WKY_NHSD
Cluster_1905	2	ACI:F344:FHH:FHL:GK:LE:LH:LL:LN:SBH:SBN:SHR_OLA:SHR_NHSD:SHRSP:SR:SS_JR:SS_JRMCWI:WAG:WKY_NCRL:WKY_GLA:WKY_NHSD
Cluster_1904	2	BBDP:FHH:FHL:LEW_N:LEW_BR:LH:LL:LN:MHS:MNS:SR:SS_JR:SS_JRMCWI
Cluster_1903	2	BBDP:F344:FHH:FHL:LE:LEW_N:LEW_BR:LH:LL:LN:MHS:MNS:SBH:SBN:SR:SS_JR:SS_JRMCWI:WAG
Cluster_1902	2	BBDP:FHH:FHL:GK:LE:LEW_N:LEW_BR:LH:LL:LN:MHS:MNS:SBH:SBN:SHR_OLA:SHR_NHSD:SHRSP:SR:SS_JR:SS_JRMCWI:WAG:WKY_NCRL:WKY_GLA:WKY_NHSD
Cluster_1900	2	FHL:GK:MNS
Cluster_1898	2	F344:FHH:FHL:LH:LL:LN:SR:SS_JR:SS_JRMCWI
Cluster_1897	2	ACI:FHH:FHL:LH:LL:LN:MHS:MNS:SR:SS_JR:SS_JRMCWI
Cluster_1895	2	FHL:LE
Cluster_1894	2	SHR_OLA:SHR_NHSD:SHRSP:WKY_NCRL:WKY_GLA:WKY_NHSD
Cluster_1892	2	ACI:F344:FHH:FHL:GK:LE:LEW_N:LEW_BR:MHS:MNS:SBN:WAG
Cluster_1891	2	ACI:SS_JR:SS_JRMCWI:WAG
Cluster_1890	2	FHL:LE:WAG
Cluster_1889	2	MHS:MNS:SBH:SBN:WAG
Cluster_1888	2	ACI:F344:FHH:GK:LE:LEW_N:LEW_BR:LH:LL:LN:MHS:MNS:SBN:SHR_OLA:SHR_NHSD:SHRSP:SR:SS_JR:SS_JRMCWI:WAG:WKY_GLA
Cluster_1887	2	FHH:FHL:SBH:SBN
Cluster_1885	2	FHH:FHL:LE:SHR_OLA:SHR_NHSD:SHRSP:WKY_NCRL:WKY_GLA:WKY_NHSD
Cluster_1884	2	BBDP:F344:FHH:FHL:LE:LEW_N:LEW_BR:MNS:SBN:WAG:WKY_NCRL:WKY_GLA:WKY_NHSD
Cluster_1883	2	FHH:FHL:SBN
Cluster_1882	2	ACI:FHL:LH:LL:MHS:MNS:SBN:SS_JR:SS_JRMCWI:WAG
Cluster_1881	2	ACI:BBDP:LE:SBH:WKY_NCRL:WKY_NHSD
Cluster_1880	2	ACI:BBDP:F344:MHS:SBH
Cluster_1879	2	LH:SS_JR:SS_JRMCWI
Cluster_1878	2	SHR_OLA:SHR_NHSD:SHRSP:WKY_NCRL:WKY_GLA:WKY_NHSD
Cluster_1877	2	LE:LL
Cluster_1876	2	BBDP:LEW_N:LEW_BR:SBH
Cluster_1875	2	GK
Cluster_1874	2	ACI:SR
Cluster_1873	2	MNS:SBH:WKY_NCRL:WKY_NHSD
Cluster_1872	2	BBDP:LEW_N:LEW_BR:MHS:WKY_NCRL:WKY_GLA:WKY_NHSD
Cluster_1871	2	LE
Cluster_1870	2	BBDP:LE:MHS
Cluster_1869	2	ACI:SHRSP
Cluster_1868	2	ACI:F344:LE:LH:LL:SR:SS_JR:SS_JRMCWI:WAG
Cluster_1867	2	BBDP:FHH:FHL:GK:LE
Cluster_1865	2	F344:MHS:WAG
Cluster_1862	2	FHH:FHL:LE:SBN:WKY_NCRL:WKY_GLA:WKY_NHSD
Cluster_1861	2	ACI:BBDP:F344:FHH:FHL:LE:LEW_N:LEW_BR:LH:LL:MNS:SBN:SHR_OLA:SHR_NHSD:SHRSP:SS_JR:SS_JRMCWI:WAG:WKY_NCRL:WKY_GLA:WKY_NHSD
Cluster_1860	2	FHH:FHL
Cluster_1858	2	MNS:SS_JR:SS_JRMCWI:WKY_NCRL:WKY_NHSD
Cluster_1857	2	FHL:LE:SHR_OLA:SHR_NHSD:SHRSP:WKY_GLA
Cluster_1855	2	FHH:FHL:LE:LEW_N:LEW_BR:LH:LL:LN:SR:SS_JR:SS_JRMCWI
Cluster_1854	2	MHS:MNS
Cluster_1852	2	F344:FHH:FHL:LH:LL:LN:MHS:SBN:SHR_OLA:SHR_NHSD:SHRSP:SR:SS_JR:SS_JRMCWI:WKY_GLA:WKY_NHSD
Cluster_1851	2	LE:WKY_NHSD
Cluster_1850	2	BBDP:F344:LH:LL:LN:MHS:SBH:SHR_OLA:SHR_NHSD:SHRSP:WKY_GLA
Cluster_1849	2	BBDP:LE:LN:MHS:MNS:SS_JR:SS_JRMCWI:WAG
Cluster_1848	2	ACI:BBDP:FHH:LE:MNS:SBH:SBN:SHR_OLA:SHR_NHSD:SHRSP:WKY_NCRL:WKY_GLA:WKY_NHSD
Cluster_1845	2	ACI:F344:SBN:SS_JR:SS_JRMCWI
Cluster_1844	2	SBH
Cluster_1843	2	SS_JR:SS_JRMCWI:WAG
Cluster_1842	2	F344:MHS:MNS:WKY_NCRL
Cluster_1841	2	MHS:MNS
Cluster_1840	2	F344:GK:LEW_N:LEW_BR:LH:LL:MHS:MNS:SBH:SBN:SHR_OLA:SHR_NHSD:SHRSP:WAG:WKY_NCRL:WKY_GLA:WKY_NHSD
Cluster_1838	2	F344:GK:LE:LEW_N:LEW_BR:MHS:MNS:SBH:SBN:SHR_OLA:SHR_NHSD:SHRSP:WAG:WKY_NCRL:WKY_GLA:WKY_NHSD
Cluster_1837	2	LEW_N:LEW_BR:SHR_OLA:SHR_NHSD
Cluster_1836	2	FHH:FHL:LH:LL:LN
Cluster_1835	2	ACI:FHH:FHL:GK:LH:LL:LN:MHS:MNS:SBN:SHR_OLA:SHR_NHSD:SHRSP:SR:SS_JR:SS_JRMCWI:WAG
Cluster_1834	2	BBDP:GK:LH:LL:LN:MHS:SBH:SBN:SHR_OLA:SHR_NHSD:SHRSP:SR:SS_JR:SS_JRMCWI:WAG
Cluster_1832	2	LEW_N:LEW_BR
Cluster_1830	2	ACI:BBDP:F344:FHL:LE:SHR_OLA:SHR_NHSD:SHRSP:WKY_NCRL:WKY_GLA:WKY_NHSD
Cluster_1829	2	SHR_OLA:SHR_NHSD:WKY_NCRL:WKY_GLA:WKY_NHSD
Cluster_1828	2	BBDP:MHS:SBH
Cluster_1826	2	F344:GK:LEW_N:LEW_BR:LH:LL:LN:SBH:SBN:SR:SS_JR:SS_JRMCWI
Cluster_1824	2	ACI:F344:FHL:GK:LE:LEW_N:LEW_BR:LH:LL:LN:MHS:SBH:SBN:SHR_OLA:SHR_NHSD:SHRSP:SR:SS_JR:SS_JRMCWI:WAG:WKY_GLA
Cluster_1823	2	ACI:BBDP:F344:FHH:FHL:LE:LEW_N:LEW_BR:LH:LL:LN:MHS:MNS:SBH:SBN:SHRSP:SR:SS_JR:SS_JRMCWI:WAG:WKY_GLA:WKY_NHSD
Cluster_1822	2	ACI:F344:GK:LEW_N:LEW_BR:MNS:SBH:SBN:WKY_NCRL:WKY_NHSD
Cluster_1821	2	ACI:BBDP:F344:GK:LEW_N:LEW_BR:LH:LL:SHR_OLA:SHR_NHSD:SHRSP:WAG:WKY_GLA
Cluster_1820	2	FHH:FHL:GK:LH:LL:LN:SHR_OLA:SHR_NHSD:SHRSP:SR:SS_JR:SS_JRMCWI:WAG:WKY_NCRL:WKY_GLA:WKY_NHSD
Cluster_1819	2	F344:FHH:FHL:LE:SBH:SHRSP
Cluster_1818	2	WKY_NCRL:WKY_GLA:WKY_NHSD
Cluster_1816	2	ACI:F344:FHH:FHL:GK:LE:LEW_N:LEW_BR:LH:LL:LN:SR:SS_JR:SS_JRMCWI:WAG
Cluster_1814	2	BBDP:FHH:FHL:GK:LE:LH:LL:LN:MHS:SHR_OLA:SHR_NHSD:SHRSP:SR:SS_JR:SS_JRMCWI:WAG:WKY_NCRL:WKY_GLA:WKY_NHSD
Cluster_1813	2	FHH:FHL:LE:SBH:SBN:SHR_OLA:SHR_NHSD:WAG
Cluster_1812	2	GK:SHR_OLA:SHR_NHSD:SHRSP:WKY_NCRL:WKY_GLA
Cluster_1811	2	BBDP:F344:FHH:FHL:LEW_N:LEW_BR:LH:LL:LN:SBH:SBN:SR:SS_JR:SS_JRMCWI:WAG
Cluster_1809	2	SBH
Cluster_1807	2	ACI:F344:FHH:FHL:LEW_N:LEW_BR:LH:LL:LN:MHS:MNS:SR:SS_JR:SS_JRMCWI:WKY_NCRL:WKY_GLA:WKY_NHSD
Cluster_1805	2	BBDP:FHH:FHL:LH:LL:LN:MHS:SHR_OLA:SHR_NHSD:SHRSP:SR:SS_JR:SS_JRMCWI:WAG:WKY_GLA
Cluster_1802	2	ACI:F344:FHH:FHL:LL:SBN:WKY_NCRL:WKY_GLA:WKY_NHSD
Cluster_1801	2	BBDP:MNS:SS_JR:WKY_NCRL:WKY_NHSD
Cluster_1800	2	ACI:BBDP:FHH:FHL:GK:LEW_N:LEW_BR:MHS:MNS:SBN:SR:SS_JR:SS_JRMCWI:WKY_NCRL:WKY_GLA:WKY_NHSD
Cluster_1799	2	GK:SHR_OLA:SHR_NHSD:WKY_GLA
Cluster_1798	2	ACI:F344:FHH:FHL:LE:LEW_N:LEW_BR:LH:LL:LN:MHS:SBH:SR:SS_JR:SS_JRMCWI:WAG
Cluster_1797	2	LH:LN:MHS:MNS:SHR_OLA:SHR_NHSD:SHRSP
Cluster_1795	2	ACI:BBDP:FHH:FHL:GK:LEW_N:LEW_BR:LH:LL:LN:MHS:MNS:SBH:SBN:SHR_OLA:SHR_NHSD:SHRSP:SR:SS_JR:SS_JRMCWI:WKY_NCRL:WKY_GLA:WKY_NHSD
Cluster_1792	2	BBDP:FHH:FHL:LEW_N:LEW_BR:MHS:SBH:SBN:SHRSP:WAG:WKY_NCRL:WKY_NHSD
Cluster_1791	2	ACI
Cluster_1790	2	LE:SR
Cluster_1788	2	MNS:SHR_OLA:SHR_NHSD:SHRSP:WKY_NCRL:WKY_GLA:WKY_NHSD
Cluster_1785	2	LEW_N:LEW_BR:LH:LL:MHS:MNS:SBN:WAG
Cluster_1783	2	LH:SS_JR:SS_JRMCWI
Cluster_1782	2	ACI:FHH:FHL:GK:MHS:MNS:SHR_OLA:SHR_NHSD:SHRSP:WKY_NCRL:WKY_GLA:WKY_NHSD
Cluster_1780	2	ACI:F344:GK:LE:LEW_N:LEW_BR:LH:LL:LN:MNS:SBN:SHR_OLA:SHR_NHSD:SHRSP:SR:SS_JR:SS_JRMCWI:WAG:WKY_NCRL:WKY_GLA:WKY_NHSD
Cluster_1779	2	FHH:GK:LE:MNS:SBH
Cluster_1778	2	ACI:F344:LE:LH:SBH:SHR_OLA:SHR_NHSD:SHRSP:SS_JR:SS_JRMCWI:WKY_GLA
Cluster_1777	2	FHL:GK:LE:LEW_N:LEW_BR:SHR_OLA:SHR_NHSD:SHRSP
Cluster_1776	2	ACI:F344:FHH:FHL
Cluster_1775	2	F344:FHH:FHL:GK:LE:SHR_OLA:SHR_NHSD:SHRSP:WKY_NCRL:WKY_GLA:WKY_NHSD
Cluster_1774	2	ACI:BBDP:GK:MHS:MNS:SBH:SHR_OLA:SHR_NHSD:SHRSP:WKY_GLA
Cluster_1773	2	BBDP:F344:GK:LE:MNS:SBN:SHR_OLA:SHR_NHSD:SR:WAG
Cluster_1772	2	ACI:F344:FHL:GK:LH:LL:LN:MHS:MNS:SBH:SHR_OLA:SHR_NHSD:SHRSP:SR:SS_JR:SS_JRMCWI:WAG:WKY_NCRL:WKY_GLA:WKY_NHSD
Cluster_1771	2	FHL:GK
Cluster_1770	2	ACI:BBDP:F344:FHH:FHL:LE:LEW_N:LEW_BR:LH:LL:LN:MHS:MNS:SR:SS_JR:SS_JRMCWI:WAG
Cluster_1769	2	ACI:BBDP:F344:FHH:FHL:LE:LEW_N:LEW_BR:LH:LL:LN:MHS:SBH:SR:SS_JR:SS_JRMCWI:WAG
Cluster_1765	2	WKY_NCRL:WKY_GLA:WKY_NHSD
Cluster_1764	2	BBDP:FHH:GK:LEW_N:LEW_BR:LH:LL:LN:MHS:MNS:SBH:SBN:SHR_OLA:SHR_NHSD:SR:SS_JR:SS_JRMCWI:WAG:WKY_NCRL:WKY_GLA:WKY_NHSD
Cluster_1763	2	FHH:FHL:GK:LH:MNS:SBH:SR
Cluster_1759	2	ACI:F344:FHH:FHL:LE:LEW_N:LEW_BR:LN:SHR_OLA:SHR_NHSD:SHRSP:WAG:WKY_NCRL:WKY_GLA:WKY_NHSD
Cluster_1758	2	ACI:BBDP:F344:LEW_N:LEW_BR:LH:LL:MHS:SBH:SBN:SHR_OLA:SHR_NHSD:SS_JR:SS_JRMCWI:WAG
Cluster_1757	2	BBDP:MHS
Cluster_1755	2	BBDP:FHH:MNS:SBN:SHR_OLA:SHR_NHSD:SHRSP:WKY_NCRL:WKY_GLA:WKY_NHSD
Cluster_1754	2	ACI:BBDP:F344:FHH:FHL:GK:LEW_N:LEW_BR:MHS:MNS:SBN:SHR_OLA:SHR_NHSD:SHRSP:WAG:WKY_NCRL:WKY_GLA:WKY_NHSD
Cluster_1753	2	F344:FHH:FHL:MHS
Cluster_1752	2	LL:LN:SR
Cluster_1751	2	ACI:FHH:FHL:LE:LH:MNS:SS_JR:SS_JRMCWI
Cluster_1750	2	LEW_N:LEW_BR:MHS
Cluster_1749	2	BBDP:F344:LEW_N:LEW_BR:MNS:SBH:WAG:WKY_NCRL:WKY_GLA:WKY_NHSD
Cluster_1748	2	BBDP:FHH:FHL:LEW_N:LEW_BR:SBN:WAG
Cluster_1746	2	LEW_BR
Cluster_1745	2	ACI:BBDP:F344:FHH:FHL:GK:LEW_N:LEW_BR:LH:LL:LN:MHS:MNS:SBN:SHR_OLA:SHR_NHSD:SHRSP:SS_JR:SS_JRMCWI:WAG:WKY_NCRL:WKY_GLA:WKY_NHSD
Cluster_1744	2	ACI
Cluster_1743	2	BBDP:F344:LEW_N:LEW_BR:SBH:WAG:WKY_NCRL:WKY_NHSD
Cluster_1742	2	ACI:F344:FHL:LE:LEW_N:LEW_BR:LH:LL:LN:MHS:SBH:SR:SS_JR:SS_JRMCWI:WAG
Cluster_1741	2	WKY_NCRL:WKY_GLA:WKY_NHSD
Cluster_1738	2	ACI:MNS:SS_JRMCWI:WAG
Cluster_1737	2	F344:LE:MNS:SBH:SBN
Cluster_1735	2	GK:LH:LL:SHR_OLA:SHR_NHSD:SHRSP:WKY_NCRL:WKY_GLA:WKY_NHSD
Cluster_1733	2	ACI:F344:GK:LEW_N:LEW_BR:LH:LL:LN:MHS:MNS:SBH:SBN:SHR_OLA:SHR_NHSD:SHRSP:SR:SS_JR:SS_JRMCWI:WAG:WKY_NCRL:WKY_GLA:WKY_NHSD
Cluster_1732	2	ACI:BBDP:FHH:FHL:GK:LE:LEW_N:LEW_BR:LH:LN:MHS:MNS:SBH:SBN:SHR_OLA:SHR_NHSD:SHRSP:WAG:WKY_NCRL:WKY_GLA:WKY_NHSD
Cluster_1731	2	SHR_OLA:SHR_NHSD:SHRSP:WKY_NCRL:WKY_GLA:WKY_NHSD
Cluster_1729	2	SHR_OLA:SHR_NHSD:SHRSP:WKY_NCRL:WKY_GLA:WKY_NHSD
Cluster_1727	2	LE
Cluster_1725	2	FHH:FHL:LE
Cluster_1722	2	SS_JR:WKY_NCRL:WKY_NHSD
Cluster_1721	2	FHH:FHL:GK:LH:LL:SR:SS_JR:SS_JRMCWI
Cluster_1720	2	GK
Cluster_1717	2	LH:LL:LN:WAG
Cluster_1715	2	ACI:BBDP:LEW_N:LEW_BR:SBN
Cluster_1713	2	ACI:BBDP:FHH:FHL:GK:LEW_N:LEW_BR:LH:LL:LN:SBH:SBN:SHR_OLA:SHR_NHSD:SHRSP:SR:SS_JR:SS_JRMCWI:WAG:WKY_NCRL:WKY_GLA:WKY_NHSD
Cluster_1712	2	BBDP
Cluster_1711	2	BBDP:FHH:MNS:WKY_NCRL:WKY_NHSD
Cluster_1710	2	ACI:FHH:FHL:LE:LH:LL:LN:MNS:SBN:SR:SS_JR:SS_JRMCWI:WAG
Cluster_1705	2	FHH:LE:WAG:WKY_NCRL:WKY_GLA:WKY_NHSD
Cluster_1704	2	FHH:FHL:LE:LH:LL:LN:SBH:SR:SS_JRMCWI:WKY_NCRL:WKY_NHSD
Cluster_1703	2	ACI:FHH:FHL:LE:LEW_N:LEW_BR:LH:LL:LN:MHS:SBH:SBN:SR:SS_JR:WKY_NCRL
Cluster_1702	2	LH:MNS:SBH:SR:SS_JR:SS_JRMCWI
Cluster_1701	2	LN
Cluster_1700	2	BBDP:MHS:SBH
Cluster_1699	2	LE:SBN:SHRSP:SR:WKY_NCRL:WKY_NHSD
Cluster_1698	2	ACI:BBDP:F344:FHH:FHL:LE:LH:LL:LN:SR:SS_JR:SS_JRMCWI
Cluster_1697	2	ACI:LE:SHRSP
Cluster_1695	2	BBDP:F344:FHH:GK:LE:SBH:SHR_OLA:SHR_NHSD:SHRSP
Cluster_1693	2	ACI:BBDP:FHL:MHS:MNS:SBH:SHR_OLA:SHR_NHSD:WKY_NCRL:WKY_GLA:WKY_NHSD
Cluster_1692	2	BBDP:FHH:FHL:GK:LH:LL:LN:MHS:SHR_OLA:SHR_NHSD:SHRSP:SR:SS_JR:SS_JRMCWI:WAG
Cluster_1687	2	GK:SBH:SBN
Cluster_1686	2	ACI:BBDP:F344:FHH:FHL:LE:LH:LL:LN:MNS:SBN:SHR_OLA:SHR_NHSD:SHRSP:SR:SS_JR:SS_JRMCWI:WAG:WKY_GLA
Cluster_1685	2	ACI:BBDP:F344:FHH:LL:SR:SS_JR:SS_JRMCWI
Cluster_1684	2	ACI:F344:FHH:FHL:LH:LL:LN:MHS:MNS:SBH:SBN:SR:SS_JR:SS_JRMCWI
Cluster_1683	2	ACI:LEW_N:LEW_BR:LH:LL:LN:MNS:SBH:SS_JR:SS_JRMCWI
Cluster_1679	2	BBDP:LE:LEW_N:LEW_BR:MHS:SBH:SBN:SHRSP:WAG:WKY_NCRL:WKY_NHSD
Cluster_1678	2	LE:MNS
Cluster_1677	2	BBDP
Cluster_1675	2	GK
Cluster_1674	2	WKY_NCRL:WKY_GLA:WKY_NHSD
Cluster_1671	2	ACI:F344:GK:LH:LL:LN:MNS:SHR_OLA:SHR_NHSD:SR:SS_JR:SS_JRMCWI:WKY_GLA
Cluster_1669	2	FHH:FHL:LE
Cluster_1668	2	BBDP:F344:LE:LEW_N:LEW_BR:MHS:WKY_NCRL:WKY_GLA:WKY_NHSD
Cluster_1667	2	ACI:BBDP:F344:FHH:FHL:GK:LE:LEW_N:LEW_BR:LL:LN:MHS:MNS:SBH:SBN:SHR_OLA:SHR_NHSD:SHRSP:SR:WAG:WKY_NCRL:WKY_GLA:WKY_NHSD
Cluster_1666	2	ACI:LN:SHR_OLA:SHR_NHSD:SR:SS_JR:SS_JRMCWI
Cluster_1661	2	BBDP:FHH:FHL:GK:LEW_N:LEW_BR:MHS:MNS:WAG:WKY_NCRL:WKY_NHSD
Cluster_1655	2	ACI:BBDP:FHH:FHL:GK:LE:LEW_N:LEW_BR:LH:LL:LN:MHS:MNS:SBH:SBN:SR:SS_JR:SS_JRMCWI:WAG
Cluster_1654	2	BBDP:GK:LH:LL:LN:SHR_OLA:SHR_NHSD:SHRSP:SR:SS_JR:SS_JRMCWI:WAG:WKY_GLA
Cluster_1653	2	MHS
Cluster_1651	2	ACI:BBDP:F344:FHH:FHL:LE:LEW_N:LEW_BR:LH:LL:LN:MHS:MNS:SBH:SBN:SR:SS_JR:SS_JRMCWI:WAG
Cluster_1650	2	SBN
Cluster_1649	2	FHH:MHS:MNS:SBN
Cluster_1648	2	ACI:F344:GK:LH:MHS:SR:WAG
Cluster_1647	2	ACI:F344:LE:LH:LL:LN:SR:SS_JR:SS_JRMCWI
Cluster_1646	2	SHR_OLA:SHR_NHSD:SHRSP:WKY_GLA
Cluster_1645	2	FHH:FHL
Cluster_1644	2	ACI:BBDP:F344:FHH:FHL:LE:LEW_N:LEW_BR:MHS:MNS:SBH:SBN:SHR_OLA:SHR_NHSD:SR:SS_JRMCWI:WAG:WKY_NCRL:WKY_GLA:WKY_NHSD
Cluster_1643	2	BBDP:F344:SBH
Cluster_1642	2	FHH:FHL:LE
Cluster_1639	2	FHH:MNS:SBH:SBN:SR:SS_JR:SS_JRMCWI:WAG
Cluster_1638	2	F344:FHH:FHL:LE:WAG
Cluster_1635	2	SR:SS_JR:SS_JRMCWI
Cluster_1634	2	GK:WKY_NCRL:WKY_NHSD
Cluster_1633	2	SBN:WAG
Cluster_1630	2	MNS
Cluster_1629	2	ACI:GK:LEW_N:LEW_BR:SHR_OLA:SHR_NHSD:WKY_NCRL:WKY_GLA:WKY_NHSD
Cluster_1626	2	FHH:FHL:GK:MNS:SBH
Cluster_1625	2	BBDP:LEW_N:LEW_BR:SBN:WAG:WKY_NCRL:WKY_NHSD
Cluster_1624	2	BBDP
Cluster_1623	2	FHH:FHL:SHR_OLA:SHR_NHSD:WKY_NCRL:WKY_GLA:WKY_NHSD
Cluster_1621	2	LN
Cluster_1620	2	WKY_NCRL:WKY_NHSD
Cluster_1619	2	MHS:MNS:SBH
Cluster_1617	2	ACI:GK:SR:SS_JR:SS_JRMCWI
Cluster_1616	2	BBDP:LEW_N:LEW_BR:LH:LL:LN:MNS:SBH:SBN:SHR_OLA:SHR_NHSD:SHRSP:SR:SS_JR:SS_JRMCWI
Cluster_1615	2	ACI:SBN
Cluster_1614	2	GK
Cluster_1612	2	SHR_OLA:SHR_NHSD:SHRSP:WKY_GLA
Cluster_1610	2	MNS:SHRSP
Cluster_1609	2	ACI:BBDP:F344:FHH:FHL:GK:LEW_N:LEW_BR:LH:LL:LN:MHS:MNS:SBH:SBN:SHR_OLA:SHR_NHSD:SHRSP:SS_JR:SS_JRMCWI:WAG:WKY_NCRL:WKY_GLA:WKY_NHSD
Cluster_1607	2	BBDP:F344:GK:MNS:SBH:SBN:WKY_NCRL:WKY_NHSD
Cluster_1606	2	ACI:FHH:FHL:GK:LE:LEW_N:LEW_BR:LH:LL:LN:MNS:SBH:SBN:SHR_OLA:SHR_NHSD:SHRSP:SR:SS_JR:SS_JRMCWI:WAG:WKY_NCRL:WKY_GLA:WKY_NHSD
Cluster_1605	2	BBDP:FHH:FHL:LEW_N:LEW_BR:MHS:MNS:SBH:WKY_NCRL:WKY_NHSD
Cluster_1604	2	BBDP:FHH:FHL:LE:LEW_N:LEW_BR:MHS:MNS:SHR_OLA:SHR_NHSD:SHRSP
Cluster_1602	2	ACI:BBDP:LEW_N:LEW_BR:LH:LL:LN:MHS:MNS:SBH:SBN:SR:SS_JR:SS_JRMCWI:WKY_NCRL:WKY_GLA:WKY_NHSD
Cluster_1601	2	GK:LE:LEW_N:LEW_BR:MHS:MNS:SBH:SHR_OLA:SHR_NHSD:SHRSP:SS_JRMCWI:WKY_NCRL:WKY_GLA:WKY_NHSD
Cluster_1600	2	ACI:BBDP:F344:MNS:SBH:SR:SS_JR:SS_JRMCWI:WAG
Cluster_1599	2	GK:LE:LEW_N:LEW_BR:SHR_OLA:SHR_NHSD:SHRSP:WKY_NCRL:WKY_GLA:WKY_NHSD
Cluster_1598	2	FHH:FHL:LE:LL:LN:MHS:SHR_OLA:SHR_NHSD:SR:SS_JR:SS_JRMCWI:WAG:WKY_GLA
Cluster_1597	2	BBDP:F344:FHH:GK:LEW_N:LEW_BR:LH:LL:LN:MHS:MNS:SBN:SHR_OLA:SHR_NHSD:SHRSP:SR:SS_JR:SS_JRMCWI:WAG:WKY_NCRL:WKY_GLA:WKY_NHSD
Cluster_1595	2	BBDP:LEW_N:LEW_BR:SBN:SS_JR:SS_JRMCWI
Cluster_1594	2	ACI:BBDP:F344:FHH:FHL:GK:LE:LEW_N:LEW_BR:MHS:MNS:WAG:WKY_NCRL:WKY_GLA:WKY_NHSD
Cluster_1593	2	BBDP:MNS
Cluster_1592	2	ACI:BBDP:F344:FHH:FHL:GK:LE:LEW_N:LEW_BR:LH:LL:LN:MHS:MNS:SBH:SBN:SHR_OLA:SHR_NHSD:SHRSP:SS_JR:SS_JRMCWI:WAG:WKY_NCRL:WKY_GLA:WKY_NHSD
Cluster_1591	2	LE:MHS:SHR_OLA:SHR_NHSD:WKY_GLA
Cluster_1590	2	SHR_OLA:SHR_NHSD:SHRSP:WKY_GLA
Cluster_1587	2	LE:LH:LL:LN
Cluster_1585	2	MNS:WKY_NCRL:WKY_GLA:WKY_NHSD
Cluster_1584	2	FHH:FHL:GK:LE:LL:LN:MHS:SBH:SBN:SHR_OLA:SHR_NHSD:SHRSP:SR:SS_JR:SS_JRMCWI:WAG
Cluster_1583	2	ACI:BBDP:F344:GK:SBH:SHR_OLA:SHR_NHSD:SHRSP:WAG:WKY_NCRL
Cluster_1582	2	LH:LL:LN
Cluster_1581	2	LE:SHR_OLA:SHR_NHSD:WKY_GLA
Cluster_1580	2	ACI:FHH:FHL:LEW_N:LEW_BR:SBH:WAG
Cluster_1578	2	GK:LE:LH:LL:LN:MHS:MNS:SBN:SHR_OLA:SHR_NHSD:SHRSP:SR:SS_JR:SS_JRMCWI:WKY_NCRL:WKY_GLA:WKY_NHSD
Cluster_1577	2	MHS
Cluster_1575	2	FHH:FHL:GK
Cluster_1574	2	FHL:LH:LL:MHS:MNS:SBN:SS_JR:SS_JRMCWI:WAG
Cluster_1573	2	ACI:BBDP:F344:FHH:FHL:LE:LEW_N:LEW_BR:LH:LL:LN:MHS:MNS:SBH:SR:SS_JR:SS_JRMCWI:WAG
Cluster_1571	2	ACI:BBDP:MNS:SBH
Cluster_1570	2	LE
Cluster_1568	2	F344
Cluster_1567	2	BBDP:FHH:FHL:GK:LE:LEW_N:LEW_BR:MHS:MNS:SHR_OLA:SHR_NHSD:SHRSP:WAG:WKY_NCRL:WKY_GLA:WKY_NHSD
Cluster_1566	2	GK:SHR_OLA:SHR_NHSD:SHRSP:WAG:WKY_GLA
Cluster_1565	2	MHS:MNS:SHR_OLA:SHR_NHSD:SHRSP:WKY_GLA
Cluster_1564	2	ACI:BBDP:F344:GK:LE:SHRSP:WAG:WKY_NCRL:WKY_NHSD
Cluster_1560	2	FHH:FHL:SBH:WAG
Cluster_1559	2	ACI:BBDP:F344:LE:LEW_N:LEW_BR:LH:LL:LN:MHS:MNS:SBH:SBN:SR:SS_JR:SS_JRMCWI:WKY_NCRL:WKY_GLA:WKY_NHSD
Cluster_1558	2	F344:GK:SHR_OLA:SHR_NHSD:SHRSP:WKY_NCRL:WKY_GLA:WKY_NHSD
Cluster_1557	2	BBDP:FHH:FHL:LE:LEW_N:LEW_BR:LH:LL:LN:MHS:MNS:SHR_OLA:SHR_NHSD:SHRSP:SR:SS_JR:SS_JRMCWI:WAG:WKY_NCRL:WKY_GLA:WKY_NHSD
Cluster_1556	2	ACI:BBDP:FHH:FHL:LE:LH:LL:LN:MHS:SHR_OLA:SHR_NHSD:SHRSP:SR:SS_JR:SS_JRMCWI:WAG:WKY_GLA
Cluster_1555	2	GK:SHR_OLA:SHR_NHSD:SHRSP:WKY_NCRL:WKY_GLA:WKY_NHSD
Cluster_1553	2	F344:LE
Cluster_1551	2	ACI:FHH:GK:LE:WAG
Cluster_1550	2	WAG
Cluster_1548	2	SHR_OLA:SHR_NHSD:SHRSP:WKY_GLA
Cluster_1547	2	MHS
Cluster_1546	2	FHH:FHL:LE
Cluster_1545	2	ACI:BBDP:FHH:FHL:GK:LE:LEW_N:LEW_BR:LH:LL:LN:MHS:MNS:SBH:SBN:SHR_OLA:SHR_NHSD:SHRSP:SR:WAG:WKY_NCRL:WKY_GLA:WKY_NHSD
Cluster_1544	2	BBDP:FHH:FHL:MHS:SBH:SBN
Cluster_1542	2	F344:WKY_NHSD
Cluster_1541	2	SHR_OLA:SHR_NHSD:SHRSP:WKY_NCRL:WKY_GLA:WKY_NHSD
Cluster_1540	2	LEW_N:LEW_BR:MHS:MNS:SBH:SBN:WAG
Cluster_1537	2	GK
Cluster_1536	2	F344:LN:SBH:SS_JR:SS_JRMCWI
Cluster_1535	2	ACI:F344:GK:LE:LH:LL:LN:MHS:MNS:SBN:SHR_OLA:SHR_NHSD:SHRSP:SR:SS_JR:SS_JRMCWI:WKY_NCRL:WKY_GLA:WKY_NHSD
Cluster_1534	2	F344:LH:LN:MHS:MNS:SHRSP:SR
Cluster_1533	2	LH:LL:LN:SBH:SBN:SS_JR:SS_JRMCWI
Cluster_1532	2	ACI:BBDP:GK:LEW_N:LEW_BR:SBH:SBN
Cluster_1530	2	ACI:FHL:LN:SBN:SS_JR:SS_JRMCWI
Cluster_1529	2	FHH:GK:LE:LH:SHR_OLA:SHR_NHSD:SS_JR:SS_JRMCWI:WKY_NCRL:WKY_GLA:WKY_NHSD
Cluster_1527	2	BBDP:F344:LE:LEW_N:LEW_BR:LN:MNS:SBN:SS_JR:SS_JRMCWI
Cluster_1526	2	BBDP:FHH:FHL:GK:LEW_N:LEW_BR:LH:LL:LN:MHS:MNS:SBH:SHR_OLA:SHR_NHSD:SHRSP:SR:SS_JR:SS_JRMCWI:WAG:WKY_NCRL:WKY_GLA:WKY_NHSD
Cluster_1525	2	ACI:GK:LE:SBN:WKY_NCRL:WKY_NHSD
Cluster_1524	2	ACI:LE:SBN:WKY_NCRL
Cluster_1523	2	LH:LL:LN:MNS:SBH:SBN:SHR_OLA:SHR_NHSD:SHRSP:SR:SS_JR:SS_JRMCWI:WAG:WKY_GLA
Cluster_1522	2	SHR_OLA:SHR_NHSD:SHRSP
Cluster_1521	2	FHL:LE:MNS:WAG
Cluster_1520	2	BBDP:F344:GK:LE:LEW_N:LEW_BR:MNS:SBH:SBN:SHRSP
Cluster_1517	2	BBDP:FHH:FHL:GK:LE:LEW_N:LEW_BR:MHS:MNS:SBH:SBN:SHR_OLA:SHR_NHSD:SHRSP:WAG:WKY_NCRL:WKY_GLA:WKY_NHSD
Cluster_1516	2	WKY_NCRL:WKY_NHSD
Cluster_1515	2	ACI:BBDP:F344:GK:LE:LH:LL:LN:MHS:SBH:SBN:SHR_OLA:SHR_NHSD:SHRSP:SR:SS_JR:SS_JRMCWI:WAG:WKY_NCRL:WKY_GLA:WKY_NHSD
Cluster_1514	2	ACI:BBDP:LEW_N:LEW_BR:SBH:SBN
Cluster_1513	2	LE
Cluster_1512	2	LE:LL:MNS:SHR_OLA:SHR_NHSD:SHRSP:WKY_NCRL:WKY_GLA:WKY_NHSD
Cluster_1511	2	LH:LL:LN:MNS:SBN:SS_JR:SS_JRMCWI:WAG
Cluster_1510	2	BBDP:FHH:FHL:LE:LH:MHS:MNS:SBH:SHR_OLA:SHR_NHSD:WKY_NCRL:WKY_GLA:WKY_NHSD
Cluster_1509	2	MNS:SBN
Cluster_1508	2	F344:FHL:LEW_N:LEW_BR:LN:WAG
Cluster_1506	2	ACI:BBDP:F344:FHH:FHL:LE:LH:LL:LN:MNS:SHR_OLA:SHR_NHSD:SHRSP:SR:SS_JR:SS_JRMCWI:WAG:WKY_GLA
Cluster_1505	2	BBDP:LEW_N:LEW_BR:LH:LL:LN:MHS:MNS:SBN:SR:SS_JR:SS_JRMCWI:WKY_NCRL:WKY_NHSD
Cluster_1503	2	ACI:FHH:FHL:GK:LE:LH:LL:MNS:SBH:SBN:SR:WAG
Cluster_1502	2	ACI:BBDP:F344:FHH:FHL:GK:LEW_N:LEW_BR:LH:LL:MHS:MNS:SBH:SBN:SHR_OLA:SHR_NHSD:SHRSP:SR:SS_JR:SS_JRMCWI:WAG:WKY_NCRL:WKY_GLA:WKY_NHSD
Cluster_1501	2	ACI:F344:GK:LEW_N:LEW_BR:LH:LL:LN:MHS:SBH:SR:SS_JR:SS_JRMCWI:WAG
Cluster_1500	2	ACI:BBDP:F344:FHH:FHL:GK:LE:LEW_N:LEW_BR:LH:MHS:MNS:SBH:SBN:SHR_OLA:SHR_NHSD:SHRSP:SS_JR:SS_JRMCWI:WAG:WKY_NCRL:WKY_GLA:WKY_NHSD
Cluster_1496	2	BBDP:F344:LE:LEW_N:LEW_BR:LH:LL:LN:MHS:SBH:SBN:SR:SS_JR:SS_JRMCWI:WKY_NCRL:WKY_NHSD
Cluster_1495	2	ACI:BBDP:F344:FHH:FHL:GK:LE:LH:LL:LN:SBH:SBN:SR:SS_JR:SS_JRMCWI:WAG:WKY_NCRL:WKY_NHSD
Cluster_1494	2	ACI:F344:FHH:FHL:GK:MHS:MNS:SBN
Cluster_1493	2	SBH:SHR_OLA:SHR_NHSD:WKY_NCRL:WKY_GLA:WKY_NHSD
Cluster_1492	2	BBDP:MNS:SHR_OLA:SHR_NHSD:SHRSP
Cluster_1491	2	LH:LL:LN:MHS:MNS:SBH:SBN:SHR_OLA:SHR_NHSD:SHRSP:SS_JR:SS_JRMCWI:WAG:WKY_NCRL:WKY_GLA
Cluster_1489	2	GK:SHRSP
Cluster_1488	2	FHH:FHL:LEW_N:LEW_BR:LH:LL:LN:SBH:SHR_OLA:SHR_NHSD:SHRSP:SR:SS_JR:SS_JRMCWI:WKY_GLA
Cluster_1487	2	BBDP:F344:FHH:FHL:LH:LL:LN:SR:SS_JR:SS_JRMCWI:WAG
Cluster_1486	2	F344:FHH:FHL:LH:LL:LN:SBN:SHR_OLA:SHR_NHSD:SR:SS_JR:SS_JRMCWI:WKY_GLA
Cluster_1484	2	ACI:BBDP:GK:LEW_N:LEW_BR:SBN
Cluster_1483	2	ACI:BBDP:F344:FHH:FHL:GK:LE:LEW_N:LEW_BR:MHS:MNS:SBH:SBN:SHR_OLA:SHR_NHSD:SR:SS_JRMCWI:WAG:WKY_NCRL:WKY_GLA:WKY_NHSD
Cluster_1482	2	ACI:FHH:FHL:GK:LH:LL:LN:MHS:SBH:SR:SS_JR:SS_JRMCWI
Cluster_1481	2	ACI:FHH:SBN
Cluster_1480	2	LH:WKY_NCRL:WKY_GLA:WKY_NHSD
Cluster_1479	2	ACI:F344:FHH:FHL:LE:LEW_N:LEW_BR:MHS:MNS:SBH:SBN:SR:SS_JR:SS_JRMCWI:WAG
Cluster_1478	2	ACI:FHH:FHL:LH:LL:MNS:SHR_OLA:SHR_NHSD:SHRSP:SR:SS_JR:SS_JRMCWI:WKY_NCRL:WKY_GLA:WKY_NHSD
Cluster_1477	2	BBDP:LEW_N:LEW_BR:WAG
Cluster_1476	2	BBDP:FHH:FHL:GK:MHS:MNS:SBH
Cluster_1475	2	ACI:BBDP:FHH:FHL:GK:LH:LL:LN:MHS:MNS:SHR_OLA:SHR_NHSD:SHRSP:SR:SS_JR:SS_JRMCWI:WAG:WKY_NCRL:WKY_GLA:WKY_NHSD
Cluster_1472	2	GK:SHR_OLA:SHR_NHSD:SHRSP
Cluster_1471	2	ACI:F344:FHH:FHL:LL:LN:WAG
Cluster_1470	2	ACI:F344:SHR_OLA:SHR_NHSD:SHRSP:WKY_NCRL:WKY_GLA:WKY_NHSD
Cluster_1469	2	ACI:FHH:FHL:LEW_N:LEW_BR:MNS
Cluster_1463	2	ACI:BBDP:F344:FHH:FHL:GK:LE:LH:LL:LN:MNS:SBN:SHR_OLA:SHR_NHSD:SHRSP:SR:SS_JR:SS_JRMCWI:WAG:WKY_NCRL:WKY_GLA:WKY_NHSD
Cluster_1461	2	BBDP:GK
Cluster_1460	2	ACI:BBDP:FHH:FHL:GK:LEW_N:LEW_BR:MHS:MNS:SBH:SBN:SHRSP:SS_JR:SS_JRMCWI:WAG
Cluster_1459	2	ACI:BBDP:FHH:FHL:GK:LE:LEW_N:LEW_BR:SHR_OLA:SHR_NHSD:SHRSP:WAG:WKY_NCRL:WKY_GLA:WKY_NHSD
Cluster_1458	2	ACI:SHR_OLA:SHR_NHSD:SHRSP:WKY_NCRL:WKY_GLA:WKY_NHSD
Cluster_1457	2	BBDP:LL:MNS:SHRSP:SR:SS_JR:SS_JRMCWI
Cluster_1456	2	BBDP:F344:LE:LH:LL:LN:MHS:SBH:SR:SS_JR:SS_JRMCWI
Cluster_1455	2	F344:FHH:FHL:LE:LEW_N:LEW_BR:LH:LL:LN:MNS:SBN:SHR_OLA:SHR_NHSD:SHRSP:SR:SS_JR:SS_JRMCWI:WAG:WKY_NCRL:WKY_GLA:WKY_NHSD
Cluster_1453	2	ACI:GK:LE:SHR_OLA:SHR_NHSD:SHRSP:WKY_GLA
Cluster_1452	2	ACI:F344:GK:SBH:SBN
Cluster_1451	2	LH:LL:LN:MHS:SHR_OLA:SHR_NHSD:SHRSP:WKY_NCRL:WKY_GLA:WKY_NHSD
Cluster_1449	2	LH:LL:LN:SR
Cluster_1447	2	ACI:BBDP:FHH:FHL:LEW_N:LEW_BR:LH:MHS:MNS:SR:SS_JR:SS_JRMCWI
Cluster_1446	2	MNS:SR:SS_JR:SS_JRMCWI
Cluster_1445	2	ACI:F344:GK:LEW_N:LEW_BR:LH:LL:LN:MHS:MNS:SBN:SHR_OLA:SHR_NHSD:SHRSP:SR:SS_JR:SS_JRMCWI:WAG:WKY_NCRL:WKY_GLA:WKY_NHSD
Cluster_1444	2	ACI:BBDP:F344:FHH:FHL:GK:LE:LH:LL:LN:MHS:MNS:SBH:SBN:SHR_OLA:SHR_NHSD:SHRSP:SR:SS_JR:SS_JRMCWI:WKY_NCRL:WKY_GLA:WKY_NHSD
Cluster_1442	2	ACI:BBDP:F344:FHH:FHL:LE:LEW_N:LEW_BR:LH:LL:LN:MHS:MNS:SBN:SHR_OLA:SHR_NHSD:SHRSP:SR:SS_JR:SS_JRMCWI:WAG
Cluster_1440	2	LEW_N:MNS:SBN:SHR_OLA:SHRSP:WAG:WKY_NCRL:WKY_NHSD
Cluster_1439	2	SBH
Cluster_1438	2	LE:MHS:SHR_OLA:SHR_NHSD:SHRSP:WKY_NCRL:WKY_GLA:WKY_NHSD
Cluster_1436	2	F344:SBH
Cluster_1435	2	ACI:F344:FHH:FHL:LE:LH:MHS:MNS:SBH:SBN:SR:SS_JR:SS_JRMCWI
Cluster_1433	2	LEW_N:LEW_BR
Cluster_1432	2	F344:LE:MNS:SBH
Cluster_1430	2	FHH:FHL
Cluster_1428	2	ACI:BBDP:FHH:FHL:LEW_N:LEW_BR:MHS:MNS:SBH:SHR_OLA:SHR_NHSD:SHRSP:WKY_GLA
Cluster_1426	2	ACI:BBDP:F344:FHH:FHL:GK:LEW_N:LEW_BR:LN:MHS:MNS:SBH:SR:WAG:WKY_NCRL:WKY_GLA:WKY_NHSD
Cluster_1425	2	SBH
Cluster_1424	2	ACI:LH:LL:LN:SBH:SHR_OLA:SHR_NHSD:SR:SS_JR:SS_JRMCWI
Cluster_1423	2	ACI:GK:LE:WKY_NCRL:WKY_NHSD
Cluster_1422	2	F344:GK:LE:LEW_N:LEW_BR:LH:LL:LN:SBH:SBN:SHR_OLA:SHR_NHSD:SHRSP:SR:SS_JR:SS_JRMCWI:WAG:WKY_NCRL:WKY_GLA:WKY_NHSD
Cluster_1421	2	LN
Cluster_1420	2	BBDP:F344:GK:LEW_N:LEW_BR:SBH:SBN:WAG
Cluster_1419	2	ACI:BBDP:FHH:FHL:LL:SBN:WAG
Cluster_1417	2	ACI:BBDP:F344:FHH:FHL:LE:LEW_N:LEW_BR:LH:LL:LN:MHS:SHR_OLA:SHR_NHSD:SHRSP:SR:SS_JR:SS_JRMCWI:WAG:WKY_NCRL:WKY_GLA:WKY_NHSD
Cluster_1416	2	ACI:GK:MNS:WKY_NHSD
Cluster_1415	2	ACI:WKY_NHSD
Cluster_1414	2	ACI:F344:FHH:FHL:GK:LH:LL:LN:SBH:SBN:SHR_OLA:SHR_NHSD:SHRSP:SR:SS_JR:SS_JRMCWI:WKY_NCRL:WKY_GLA:WKY_NHSD
Cluster_1413	2	BBDP:FHH:FHL:LE:LEW_N:LEW_BR:MHS:MNS:SBH:SBN
Cluster_1412	2	ACI:BBDP:FHH:FHL:GK:LEW_N:LEW_BR:LH:LL:LN:MHS:SBN:SHR_OLA:SHR_NHSD:SHRSP:SR:SS_JR:SS_JRMCWI:WAG:WKY_GLA
Cluster_1411	2	MHS:MNS
Cluster_1410	2	SHR_OLA:SHR_NHSD:SHRSP:WKY_GLA
Cluster_1409	2	F344:SBH:SBN:SHR_OLA:SHR_NHSD:SHRSP
Cluster_1408	2	BBDP:F344:FHL:LH:LL:LN:MNS:SR:SS_JR:SS_JRMCWI:WAG
Cluster_1402	2	SBH:SBN
Cluster_1399	2	BBDP:GK:LEW_N:LEW_BR:MHS:SBH:SHR_OLA:SHR_NHSD:SHRSP:WKY_NCRL:WKY_GLA:WKY_NHSD
Cluster_1398	2	GK:LH:LN:SHR_OLA:SHR_NHSD:SHRSP:SR:SS_JR:WKY_NCRL:WKY_GLA:WKY_NHSD
Cluster_1396	2	F344:FHH:FHL:LE:LH:LL:MNS:SBN:SR:WKY_NCRL:WKY_NHSD
Cluster_1395	2	ACI:F344:GK:LH:LN:SHR_OLA:SHR_NHSD:SHRSP:SR:SS_JR:SS_JRMCWI:WKY_GLA
Cluster_1393	2	FHH:FHL:GK:MNS:SBN:WAG
Cluster_1392	2	ACI:LEW_N:LEW_BR:LH:LL:LN:MNS:SBH:SBN:SR:SS_JR:SS_JRMCWI:WAG:WKY_NCRL:WKY_NHSD
Cluster_1391	2	SBH:SBN:WKY_NCRL:WKY_NHSD
Cluster_1390	2	BBDP:F344:FHH:FHL:GK:LEW_N:LEW_BR:LH:LL:LN:MHS:MNS:SBH:SHR_OLA:SHR_NHSD:SHRSP:SR:SS_JR:SS_JRMCWI:WAG:WKY_NCRL:WKY_GLA:WKY_NHSD
Cluster_1388	2	LH:LL:LN:SHR_OLA:SHR_NHSD:SHRSP:SR:SS_JR:SS_JRMCWI:WKY_GLA
Cluster_1385	2	LE
Cluster_1384	2	ACI:BBDP:F344:FHH:FHL:LE:LEW_N:LEW_BR:MHS:MNS:SBH:SHR_OLA:SHR_NHSD:SHRSP:SR:WAG:WKY_GLA
Cluster_1383	2	ACI:BBDP:F344:FHH:FHL:LE:LEW_N:LEW_BR:MHS:MNS:SR:WAG
Cluster_1381	2	ACI:BBDP:SBH
Cluster_1380	2	FHH:FHL:GK:MNS:SBN
Cluster_1378	2	FHH:FHL:GK:MNS:SBH:SBN
Cluster_1375	2	ACI:BBDP:GK:MHS:SBH
Cluster_1374	2	BBDP:LH:LL:LN:MHS
Cluster_1373	2	ACI:F344:FHH:FHL:LE:LEW_N:LEW_BR:MHS:MNS:SBN:SHR_OLA:SHR_NHSD:SHRSP:SS_JR:SS_JRMCWI:WKY_NCRL:WKY_GLA:WKY_NHSD
Cluster_1372	2	GK:LE:LH:LL:LN:SHR_OLA:SHR_NHSD:SHRSP:WKY_NCRL:WKY_GLA:WKY_NHSD
Cluster_1371	2	F344:LEW_N:LEW_BR:LH:LL:LN:MHS:SHR_OLA:SHR_NHSD:SHRSP:SR:SS_JR:SS_JRMCWI:WAG:WKY_GLA
Cluster_1370	2	ACI:BBDP:FHH:FHL:LEW_N:LEW_BR:LL:MHS:MNS:SBH:SBN:SR:SS_JR:SS_JRMCWI:WAG
Cluster_1369	2	F344:GK:LE:LH:LL:LN:SHR_OLA:SHR_NHSD:SHRSP:WKY_NCRL:WKY_GLA:WKY_NHSD
Cluster_1367	2	BBDP:MHS
Cluster_1366	2	BBDP:FHH:LE:LH:MHS:SHR_OLA:SHR_NHSD:SHRSP:SS_JR:SS_JRMCWI:WKY_NCRL:WKY_GLA:WKY_NHSD
Cluster_1364	2	BBDP:SBN
Cluster_1363	2	LE
Cluster_1360	2	ACI:F344:GK:MNS
Cluster_1358	2	F344:GK:SBH:SBN
Cluster_1356	2	FHH:FHL
Cluster_1355	2	F344:GK:SHR_OLA:SHR_NHSD:SHRSP:WKY_NCRL:WKY_GLA:WKY_NHSD
Cluster_1354	2	ACI:BBDP:FHH:FHL
Cluster_1353	2	BBDP:GK:LH:LL:MHS:SBH:SBN:SHR_OLA:SHR_NHSD:SHRSP:SR:SS_JR:SS_JRMCWI:WKY_NCRL:WKY_GLA:WKY_NHSD
Cluster_1352	2	ACI:F344:FHH:FHL:MNS:SBN
Cluster_1351	2	LH:SBH
Cluster_1348	2	LH:LL:SR:SS_JR:SS_JRMCWI
Cluster_1346	2	ACI:BBDP:F344:LH:LL:LN:MHS:SBH:SBN:SR:SS_JR:SS_JRMCWI
Cluster_1344	2	BBDP:F344:LE:LEW_N:LEW_BR:LH:LL:LN:MHS:MNS:SBH:SBN:SR:SS_JR:SS_JRMCWI:WAG
Cluster_1343	2	F344:LEW_N:LEW_BR:MNS:WAG:WKY_NCRL:WKY_GLA:WKY_NHSD
Cluster_1342	2	SHR_OLA:SHR_NHSD:SHRSP:WKY_GLA:WKY_NHSD
Cluster_1339	2	GK:SBH
Cluster_1338	2	LH:LL:SR
Cluster_1337	2	F344:LE:LEW_N:LEW_BR:LH:LL:LN:MNS:SBN:SR:SS_JR:SS_JRMCWI:WAG
Cluster_1335	2	FHH:FHL
Cluster_1333	2	BBDP:GK:LEW_N:LEW_BR:LH:LL:LN:MHS:MNS:SHR_OLA:SHR_NHSD:SHRSP:SR:SS_JR:SS_JRMCWI:WKY_GLA
Cluster_1332	2	LH:LL:SR
Cluster_1330	2	LE
Cluster_1329	2	ACI:LE:LH:LL:LN:SR:SS_JR:SS_JRMCWI
Cluster_1328	2	ACI:FHH:FHL:GK:LE:LN:SHR_OLA:SHR_NHSD:SHRSP:WKY_NCRL:WKY_GLA:WKY_NHSD
Cluster_1327	2	BBDP:F344:FHH:FHL:GK:LE:LEW_N:LEW_BR:LH:LL:LN:MHS:MNS:SBH:SBN:SHR_OLA:SHR_NHSD:SHRSP:SR:SS_JR:SS_JRMCWI:WAG
Cluster_1326	2	BBDP:F344:LH:LL:MHS:MNS:SBH:SBN:SR:SS_JR:SS_JRMCWI:WAG
Cluster_1322	2	ACI:LH:LL:LN:SBH:SR:SS_JR:SS_JRMCWI
Cluster_1320	2	ACI:BBDP:FHH:FHL:GK:LEW_N:LEW_BR:LL:LN:MHS:MNS:SBH:SBN:SHR_OLA:SHR_NHSD:SHRSP:SR:WAG:WKY_NCRL:WKY_GLA:WKY_NHSD
Cluster_1319	2	SHR_OLA:SHR_NHSD:WKY_GLA
Cluster_1315	2	ACI:BBDP:F344:FHH:FHL:GK:LE:LEW_N:LEW_BR:MNS:SBN:SHR_OLA:SHR_NHSD:SHRSP:SR:WAG:WKY_NCRL:WKY_GLA:WKY_NHSD
Cluster_1314	2	BBDP:LE:LEW_N:LEW_BR:LH:LL:LN:MHS:MNS:SBH:SBN:SHRSP:SR:SS_JR:SS_JRMCWI:WAG
Cluster_1313	2	F344:FHH:FHL:GK:LE:SBN:SHR_OLA:SHR_NHSD:SHRSP:WKY_GLA
Cluster_1312	2	BBDP:GK:LE:LEW_N:LEW_BR:MHS:MNS:SBH:SBN:WKY_NCRL:WKY_GLA:WKY_NHSD
Cluster_1311	2	ACI:BBDP:FHH:FHL:GK:LE:LEW_N:LEW_BR:MHS:MNS:SBH:SHR_OLA:SHR_NHSD:SHRSP:SS_JR:SS_JRMCWI:WKY_NCRL:WKY_GLA:WKY_NHSD
Cluster_1309	2	FHH:FHL:GK:SHR_OLA:SHR_NHSD:SHRSP:WKY_NCRL:WKY_GLA:WKY_NHSD
Cluster_1308	2	LH:LL:LN:SR:SS_JR:SS_JRMCWI
Cluster_1304	2	ACI:BBDP:F344:FHH:FHL:GK:LE:LEW_N:LEW_BR:LH:LL:MHS:MNS:SBH:SBN:SHR_OLA:SHR_NHSD:SHRSP:SS_JR:SS_JRMCWI:WAG:WKY_NCRL:WKY_GLA:WKY_NHSD
Cluster_1303	2	BBDP:LEW_N:LEW_BR:MHS:MNS:SBH:SBN
Cluster_1302	2	SBH:SBN
Cluster_1301	2	ACI:GK:MNS:SBN
Cluster_1300	2	ACI:BBDP:F344:GK:LEW_N:LEW_BR:LH:LL:LN:MHS:MNS:SR:SS_JR:SS_JRMCWI
Cluster_1298	2	GK:SHR_OLA:SHR_NHSD:WKY_NCRL:WKY_GLA:WKY_NHSD
Cluster_1296	2	BBDP:MHS:MNS:SBH:WKY_NCRL:WKY_GLA:WKY_NHSD
Cluster_1295	2	ACI:BBDP:F344:GK:LE:LEW_N:LEW_BR:LL:MHS:MNS:SBH:SBN:SHR_OLA:SHR_NHSD:SHRSP:SS_JR:SS_JRMCWI:WAG:WKY_NCRL:WKY_GLA:WKY_NHSD
Cluster_1294	2	WKY_NCRL:WKY_GLA:WKY_NHSD
Cluster_1293	2	FHL
Cluster_1291	2	ACI:GK:SHR_OLA:SHR_NHSD:SHRSP:WKY_GLA
Cluster_1290	2	F344
Cluster_1282	2	ACI:BBDP:FHH:FHL:GK:LEW_N:LEW_BR:LH:LL:LN:MHS:SHR_OLA:SHR_NHSD:SHRSP:SR:SS_JR:SS_JRMCWI:WAG:WKY_NCRL:WKY_GLA:WKY_NHSD
Cluster_1281	2	SHR_OLA:SHR_NHSD:WKY_NCRL:WKY_GLA:WKY_NHSD
Cluster_1278	2	BBDP:LH:LL:LN:MHS:MNS:SBH:SHR_OLA:SHR_NHSD:SHRSP:SR:SS_JR:SS_JRMCWI:WKY_GLA
Cluster_1277	2	ACI:BBDP:F344:FHH:FHL:GK:LE:LEW_N:LEW_BR:MHS:MNS:SBH:SBN:WAG
Cluster_1276	2	GK:SHR_OLA:SHR_NHSD:SHRSP:WKY_GLA
Cluster_1274	2	GK:SBH:SHR_OLA:SHR_NHSD:SHRSP
Cluster_1273	2	ACI:FHL:LE:SBH
Cluster_1272	2	ACI:BBDP:FHH:FHL:GK:LEW_N:LEW_BR:MNS:SBH:SBN:SHR_OLA:SHR_NHSD:SHRSP:SS_JR:SS_JRMCWI:WAG:WKY_NCRL:WKY_GLA:WKY_NHSD
Cluster_1271	2	FHH:FHL:LE:LEW_N:LEW_BR:LH:LN:MHS:WAG:WKY_NCRL:WKY_NHSD
Cluster_1270	2	LH:LL:LN:SBH:SR:SS_JR:SS_JRMCWI
Cluster_1269	2	ACI:BBDP:F344:FHH:FHL:GK:LH:LL:LN:MHS:MNS:SBH:SBN:SHR_OLA:SHR_NHSD:SHRSP:SR:SS_JR:SS_JRMCWI:WAG:WKY_NCRL:WKY_GLA:WKY_NHSD
Cluster_1265	2	ACI:BBDP:FHH:FHL:GK:LH:LL:LN:SR:SS_JR:SS_JRMCWI:WKY_NCRL:WKY_NHSD
Cluster_1262	2	ACI:LN:SBN
Cluster_1261	2	FHL:GK:LE:SHR_OLA:SHR_NHSD:SHRSP
Cluster_1259	2	ACI:GK:LE:LEW_N:LEW_BR:LH:MHS:MNS:SBN:SS_JR:SS_JRMCWI
Cluster_1258	2	ACI:SHR_OLA:SHR_NHSD
Cluster_1256	2	BBDP:FHH:GK:LH:LL:LN:MHS:SBN:SHR_OLA:SHR_NHSD:SHRSP:SR:SS_JR:SS_JRMCWI:WKY_NCRL:WKY_GLA:WKY_NHSD
Cluster_1255	2	SS_JRMCWI:WKY_NCRL:WKY_NHSD
Cluster_1254	2	SHR_OLA:SHR_NHSD:WKY_NCRL:WKY_GLA:WKY_NHSD
Cluster_1253	2	LE
Cluster_1252	2	F344:LH:LN:MHS:MNS:SHRSP:SR:WAG
Cluster_1251	2	FHH:FHL:LH:LL:LN:SHR_OLA:SHR_NHSD:SHRSP:SS_JR:SS_JRMCWI:WKY_NCRL:WKY_GLA:WKY_NHSD
Cluster_1250	2	BBDP:LN:SBH:SR
Cluster_1249	2	LE
Cluster_1248	2	SBH
Cluster_1247	2	FHL:LE:LEW_N:LEW_BR:MNS:SBH:WAG
Cluster_1244	2	LH:LL:LN:MNS:SS_JR
Cluster_1241	2	F344:LH:LL:LN
Cluster_1239	2	BBDP:SS_JRMCWI
Cluster_1237	2	SHRSP
Cluster_1234	2	SBH
Cluster_1230	2	LE:LH:SR
Cluster_1229	2	BBDP:FHH:FHL:LEW_N:LEW_BR:MNS:SBN
Cluster_1228	2	F344:FHH:FHL:GK:LE:SHR_OLA:SHR_NHSD:SHRSP:WKY_GLA:WKY_NHSD
Cluster_1227	2	ACI:F344:FHH:FHL:GK:MNS
Cluster_1226	2	ACI:BBDP:GK:LH:LL:LN:MNS:SBH:SR:SS_JR:SS_JRMCWI
Cluster_1225	2	GK:LL:LN:SHR_OLA:SHR_NHSD:SHRSP:SR:WKY_NCRL:WKY_GLA:WKY_NHSD
Cluster_1224	2	FHH:FHL:LH
Cluster_1222	2	F344
Cluster_1220	2	F344:LE:LH:SS_JR:SS_JRMCWI
Cluster_1219	2	GK:LE:SBN:WKY_NCRL:WKY_NHSD
Cluster_1217	2	F344:GK:LH:LL:LN:SHR_OLA:SHR_NHSD:SHRSP:SR:SS_JR:SS_JRMCWI:WKY_NCRL:WKY_GLA:WKY_NHSD
Cluster_1215	2	BBDP:FHH:FHL:LEW_N:LEW_BR:LH:LL:LN:MNS:SBH:SHR_OLA:SHR_NHSD:SHRSP:SR:SS_JR:SS_JRMCWI:WAG:WKY_GLA:WKY_NHSD
Cluster_1214	2	BBDP:GK:LE:LEW_N:LEW_BR:MHS:MNS:SBH:WAG
Cluster_1212	2	ACI:LEW_N:LEW_BR:MHS:MNS
Cluster_1211	2	ACI:F344:FHH:FHL:GK:LE:LEW_N:LEW_BR:LH:LL:LN:MHS:MNS:SBH:SBN:SHRSP:SR:SS_JR:SS_JRMCWI:WAG
Cluster_1210	2	GK
Cluster_1205	2	BBDP:F344:LH:LL:LN:SBH:SBN:SR:SS_JR:SS_JRMCWI:WAG
Cluster_1204	2	ACI:BBDP:FHH:FHL:GK:LEW_N:LEW_BR:LH:LL:LN:MNS:SBH:SBN:SHR_OLA:SHR_NHSD:SHRSP:SR:SS_JR:SS_JRMCWI:WAG:WKY_GLA:WKY_NHSD
Cluster_1203	2	F344:LH:LN:SHR_OLA:SHR_NHSD:SHRSP:SR:WAG:WKY_NCRL:WKY_GLA:WKY_NHSD
Cluster_1201	2	MHS:MNS:SBH
Cluster_1199	2	BBDP:FHH:FHL:LE:LEW_N:LEW_BR:MHS:MNS:SS_JRMCWI:WAG
Cluster_1198	2	FHH:FHL
Cluster_1196	2	ACI:BBDP:GK:MHS:SBH:WKY_NCRL:WKY_GLA:WKY_NHSD
Cluster_1193	2	F344:GK:LE:LEW_N:LEW_BR:MHS:SBH:SBN:WKY_NCRL:WKY_NHSD
Cluster_1192	2	ACI:BBDP:F344:GK:LE:LEW_N:LEW_BR:LH:LL:LN:MHS:SBH:SBN:SHR_OLA:SHR_NHSD:SHRSP:SR:SS_JR:SS_JRMCWI:WAG:WKY_NCRL:WKY_GLA:WKY_NHSD
Cluster_1190	2	BBDP:FHH:FHL:SBN
Cluster_1187	2	BBDP:F344:GK:LE:LL:LN:MHS:MNS:SBH:SHR_OLA:SHR_NHSD:SHRSP:SR:WAG:WKY_NCRL:WKY_GLA:WKY_NHSD
Cluster_1186	2	ACI:F344:SBN:SHR_OLA:SHR_NHSD:WKY_NCRL:WKY_GLA:WKY_NHSD
Cluster_1185	2	ACI:BBDP:F344:FHH:LEW_N:LEW_BR:LH:LL:LN:MHS:SBH:SBN:SHRSP:SR:SS_JR:SS_JRMCWI
Cluster_1183	2	MHS:MNS:SBN
Cluster_1182	2	ACI:BBDP:GK:SBH:SBN:SHRSP:WAG:WKY_NCRL:WKY_GLA:WKY_NHSD
Cluster_1180	2	SBN
Cluster_1177	2	ACI:SHR_OLA:SHR_NHSD:WKY_NCRL:WKY_GLA:WKY_NHSD
Cluster_1173	2	GK:SHRSP:WAG
Cluster_1170	2	ACI:BBDP:FHH:FHL:GK:LE:LEW_N:LEW_BR:LH:LL:LN:MHS:SHR_OLA:SHR_NHSD:SHRSP:SR:SS_JR:SS_JRMCWI:WAG:WKY_NCRL:WKY_GLA:WKY_NHSD
Cluster_1169	2	ACI:BBDP:F344:FHH:FHL:GK:LE:LEW_N:LEW_BR:LH:LN:MHS:MNS:SBH:SHR_OLA:SHR_NHSD:SHRSP:SR:SS_JR:SS_JRMCWI:WAG:WKY_NCRL:WKY_GLA:WKY_NHSD
Cluster_1167	2	ACI:LEW_N:LEW_BR:LH:LL:LN:MNS:SR:WKY_NCRL:WKY_GLA:WKY_NHSD
Cluster_1163	2	LE
Cluster_1162	2	BBDP:LE:LEW_N:LEW_BR:LH:LL:LN:SBH:SHR_OLA:SHR_NHSD:SHRSP:SR:SS_JR:SS_JRMCWI:WAG:WKY_NCRL:WKY_GLA:WKY_NHSD
Cluster_1160	2	F344:GK:LE:LEW_N:LEW_BR:LH:LL:LN:SBH:SHR_OLA:SHR_NHSD:SHRSP:SR:SS_JR:SS_JRMCWI:WAG:WKY_NCRL:WKY_GLA:WKY_NHSD
Cluster_1159	2	BBDP:FHH:FHL:LE:LEW_N:LEW_BR:MNS:WAG
Cluster_1158	2	LE:SBN:SHR_OLA:SHR_NHSD:SHRSP:WAG:WKY_GLA
Cluster_1157	2	ACI:BBDP:F344:GK:LEW_N:LEW_BR:LH:LL:LN:MHS:MNS:SBH:SS_JR:SS_JRMCWI:WAG:WKY_NCRL:WKY_NHSD
Cluster_1154	2	FHL
Cluster_1153	2	ACI:BBDP:F344:GK:LE:LEW_N:LEW_BR:LH:LL:LN:MHS:MNS:SBH:SBN:SHR_OLA:SHR_NHSD:SHRSP:SR:SS_JR:SS_JRMCWI:WAG
Cluster_1152	2	ACI:BBDP:F344:LEW_N:LEW_BR:LH:LL:LN:MHS:MNS:SBH:SBN:SHR_OLA:SHR_NHSD:SHRSP:SR:SS_JR:SS_JRMCWI:WAG:WKY_NCRL:WKY_GLA:WKY_NHSD
Cluster_1151	2	LH:LN
Cluster_1146	2	ACI:BBDP:GK:LEW_N:LEW_BR:LH:LL:LN:MNS:SBN:SR:WAG:WKY_NCRL:WKY_GLA:WKY_NHSD
Cluster_1145	2	BBDP:FHH:FHL:LEW_N:LEW_BR:MHS:MNS:SBH:SS_JRMCWI
Cluster_1141	2	LH:LL:LN:SHR_OLA:SHR_NHSD:SHRSP:SS_JR:SS_JRMCWI:WKY_NCRL:WKY_GLA:WKY_NHSD
Cluster_1139	2	FHH
Cluster_1138	2	MHS:SBN
Cluster_1137	2	ACI:FHH:FHL:GK:SHR_OLA:SHR_NHSD:SHRSP:WKY_NCRL:WKY_GLA:WKY_NHSD
Cluster_1136	2	BBDP:F344:FHH:FHL:LH:LL:LN:MNS:SR:SS_JR:SS_JRMCWI
Cluster_1133	2	BBDP:LE:LEW_N:LEW_BR:LH:LL:SBN:SR:SS_JR:SS_JRMCWI
Cluster_1132	2	BBDP:FHH:FHL:LE:MHS:MNS:SBH:SBN:SR:SS_JR:SS_JRMCWI:WKY_NCRL:WKY_NHSD
Cluster_1130	2	ACI:BBDP:F344:GK:LEW_N:LEW_BR:LH:LL:LN:SHR_OLA:SHR_NHSD:SHRSP:WAG:WKY_GLA
Cluster_1129	2	LEW_N:LEW_BR
Cluster_1128	2	BBDP:GK:LH:SBN:SR
Cluster_1126	2	ACI:GK:LE:SBN
Cluster_1125	2	ACI:SBH
Cluster_1122	2	ACI:FHH:FHL:GK:LEW_N:LEW_BR:LH:LN:SHR_OLA:SHR_NHSD:SHRSP:SR:WKY_NCRL:WKY_GLA:WKY_NHSD
Cluster_1113	2	GK
Cluster_1111	2	ACI:F344:FHH:FHL:GK:LE:LEW_N:LEW_BR:LH:LL:LN:MHS:MNS:SBH:SHR_OLA:SHR_NHSD:SHRSP:SR:SS_JR:SS_JRMCWI:WAG:WKY_NCRL:WKY_GLA:WKY_NHSD
Cluster_1109	2	ACI:F344:GK:LH:LL:LN:SHR_OLA:SHR_NHSD:SS_JR:SS_JRMCWI:WKY_GLA:WKY_NHSD
Cluster_1106	2	F344:FHH:FHL:LL
Cluster_1105	2	ACI:F344:FHH:LE:LEW_N:LEW_BR:LH:LL:LN:SBH:SBN:SHR_OLA:SHR_NHSD:SHRSP:SR:SS_JR:SS_JRMCWI:WAG:WKY_GLA
Cluster_1104	2	ACI:BBDP:F344:FHH:GK:LEW_N:LEW_BR:LH:LL:LN:MHS:MNS:SBH:SBN:SR:SS_JR:SS_JRMCWI:WAG
Cluster_1099	2	BBDP:F344:FHL:LH:LL:LN:SR:SS_JR:SS_JRMCWI
Cluster_1098	2	ACI:F344:GK:LE:LEW_N:LEW_BR:LH:LL:LN:MNS:SBH:SR:SS_JR:SS_JRMCWI:WAG
Cluster_1097	2	BBDP
Cluster_1096	2	WKY_NCRL:WKY_NHSD
Cluster_1094	2	F344:GK:LEW_N:LEW_BR:LH:LN:SR:SS_JR
Cluster_1093	2	ACI:LEW_N:LEW_BR:MNS
Cluster_1092	2	FHH:FHL:GK:MHS:MNS:SBH:SHR_OLA:SHR_NHSD:SHRSP:WKY_NCRL:WKY_GLA:WKY_NHSD
Cluster_1088	2	ACI
Cluster_1085	2	F344:LH:LL:LN:SR:SS_JR:SS_JRMCWI
Cluster_1084	2	F344:LH:MNS:SR:SS_JR
Cluster_1083	2	F344:LE:SBN:WAG
Cluster_1082	2	F344:LE:LH:LN:SBN:SR:WAG
Cluster_1081	2	LE:SBH
Cluster_1080	2	ACI:F344:FHH:FHL:LE:LEW_N:LEW_BR:LH:SHR_OLA:SHR_NHSD:SHRSP:SS_JR:SS_JRMCWI
Cluster_1076	2	SBH:SS_JR:SS_JRMCWI
Cluster_1075	2	SHRSP
Cluster_1070	2	WAG
Cluster_1069	2	LEW_N:LEW_BR:MNS
Cluster_1068	2	FHH:FHL
Cluster_1066	2	LL:LN:SR:SS_JR:SS_JRMCWI
Cluster_1062	2	FHL
Cluster_1058	2	FHL:MHS:SBN
Cluster_1051	2	F344:LE:LH:LN:SBN:SHRSP:SR:WAG
Cluster_1048	2	ACI:BBDP:GK:LEW_N:LEW_BR:LL:MHS:MNS:SBH:SBN:SR:SS_JR:SS_JRMCWI:WAG
Cluster_1047	2	SHR_OLA:SHR_NHSD:SHRSP:WKY_GLA
Cluster_1044	2	ACI:FHH:FHL:LH:MNS:SS_JR:SS_JRMCWI
Cluster_1041	2	BBDP:GK:LEW_N:LEW_BR:SBH:SBN:WKY_NCRL:WKY_NHSD
Cluster_1039	2	ACI:F344:FHH:FHL:LE:LH:LL:LN:MHS:SBN:SR:SS_JR:SS_JRMCWI
Cluster_1038	2	ACI:F344:GK:SBH:SHR_OLA:SHR_NHSD:SHRSP:WKY_GLA
Cluster_1036	2	GK:LE:LEW_N:LEW_BR:LL:LN:SBH:SS_JR:SS_JRMCWI:WKY_NCRL:WKY_GLA:WKY_NHSD
Cluster_1035	2	F344:SHRSP:WKY_NCRL:WKY_NHSD
Cluster_1030	2	F344:FHL:GK:MHS:SBN:SHR_OLA:SHR_NHSD:SHRSP:WKY_NCRL:WKY_GLA:WKY_NHSD
Cluster_1028	2	ACI:FHH:FHL:LH:LL:LN:SBN:SR:SS_JR:SS_JRMCWI
Cluster_1025	2	LE:LEW_N:LEW_BR:MHS:SHR_OLA:SHR_NHSD:SHRSP:WAG:WKY_NCRL:WKY_GLA:WKY_NHSD
Cluster_1024	2	F344:FHH:FHL:LE:LEW_N:LEW_BR:LH:LN:MHS:MNS:SBH:SBN:SHR_OLA:SHR_NHSD:SHRSP:WAG:WKY_NCRL:WKY_GLA:WKY_NHSD
Cluster_1020	2	FHH:FHL
Cluster_1018	2	BBDP:F344:GK:SBH:SBN:WKY_NCRL
Cluster_1013	2	BBDP:LEW_N:LEW_BR:MNS:SBN:SHR_OLA:SHR_NHSD:SHRSP:WKY_NCRL:WKY_GLA:WKY_NHSD
Cluster_1012	2	ACI:BBDP:F344:FHH:FHL:LE:LEW_N:LEW_BR:LN:MHS:MNS:SBN:WAG
Cluster_1011	2	BBDP:FHH:FHL:MHS:MNS:SBN:WAG
Cluster_1008	2	BBDP:F344:GK:LE:LH:LL:LN:MHS:MNS:SBH:SBN:SHR_OLA:SHR_NHSD:SHRSP:SR:SS_JR:WAG:WKY_NCRL:WKY_GLA:WKY_NHSD
Cluster_1007	2	BBDP:F344:LH:LL:LN:MHS:MNS:SBN:SHR_OLA:SHR_NHSD:SHRSP:SR:SS_JR:SS_JRMCWI:WAG:WKY_GLA:WKY_NHSD
Cluster_1006	2	F344:LE
Cluster_1005	2	SHR_OLA:SHR_NHSD:SHRSP:WKY_NCRL:WKY_GLA:WKY_NHSD
Cluster_1003	2	F344:FHL:LE:SHR_OLA:SHR_NHSD:WAG:WKY_NCRL:WKY_GLA:WKY_NHSD
Cluster_1002	2	SBH:SBN:SHR_OLA:SHR_NHSD:SHRSP
Cluster_0996	2	GK:SHR_OLA:SHR_NHSD:SHRSP:WKY_NCRL:WKY_GLA:WKY_NHSD
Cluster_0995	2	ACI:BBDP:F344:LE:LL:MHS:MNS:SHRSP:WAG:WKY_GLA:WKY_NHSD
Cluster_0994	2	FHH:FHL:SHRSP
Cluster_0993	2	LEW_N:LEW_BR:MNS:SBN
Cluster_0991	2	BBDP:F344:GK:LE:LEW_N:LEW_BR:LH:LL:LN:MHS:MNS:SBH:SHR_OLA:SHR_NHSD:SHRSP:SR:SS_JR:SS_JRMCWI:WAG:WKY_NCRL:WKY_GLA:WKY_NHSD
Cluster_0990	2	WKY_NCRL:WKY_NHSD
Cluster_0987	2	F344:FHH:FHL:LEW_N:LEW_BR:LH:LL:LN:MHS:MNS:SBH:SHR_OLA:SHR_NHSD:SHRSP:SR:SS_JR:SS_JRMCWI:WKY_NCRL:WKY_GLA:WKY_NHSD
Cluster_0983	2	ACI
Cluster_0979	2	ACI:F344:FHH:FHL:GK:LE:LH:LL:LN:MHS:MNS:SBH:SBN:SR:SS_JR:SS_JRMCWI:WAG
Cluster_0977	2	SHRSP
Cluster_0976	2	ACI:F344:FHH:FHL:LE:LEW_N:LEW_BR:LL:MHS:MNS:SBN:SS_JRMCWI:WAG
Cluster_0975	2	LL:SR:SS_JR:SS_JRMCWI
Cluster_0968	2	F344:GK:LEW_N:LEW_BR:LH:MHS:SBN:SR:SS_JR:WAG:WKY_NCRL:WKY_GLA:WKY_NHSD
Cluster_0966	2	LH:LN
Cluster_0965	2	ACI:BBDP:F344:GK:LE:LL:MHS:MNS:SBH:SHR_OLA:SHR_NHSD:SR:WKY_GLA:WKY_NHSD
Cluster_0964	2	BBDP:LE:LEW_N:LEW_BR:LH:SR
Cluster_0962	2	BBDP:F344:GK:LE:LEW_N:LEW_BR:LH:LL:LN:MHS:MNS:SBH:SBN:SR:SS_JR:SS_JRMCWI:WAG
Cluster_0955	2	ACI:FHH:FHL:LE:LEW_N:LEW_BR:LH:LL:LN:MNS:SBN:SR:SS_JR:SS_JRMCWI:WAG:WKY_NCRL:WKY_NHSD
Cluster_0952	2	ACI:FHH:FHL:GK:LH:LL:LN:SHR_OLA:SHR_NHSD:SHRSP:SR:SS_JR:SS_JRMCWI:WAG:WKY_NCRL:WKY_GLA:WKY_NHSD
Cluster_0951	2	F344:FHH:FHL:LE:SR:SS_JR:SS_JRMCWI
Cluster_0950	2	FHH:FHL
Cluster_0949	2	ACI:BBDP:FHH:FHL:LE:LEW_N:LEW_BR:LL:LN:MNS:SBH:SR
Cluster_0944	2	FHH:FHL:GK:LE:LEW_N:LEW_BR:SBH:SS_JRMCWI
Cluster_0943	2	ACI:BBDP:FHH:FHL:GK:LE:LEW_N:LEW_BR:LH:LL:LN:MHS:MNS:SBH:SHRSP:SR:SS_JR:SS_JRMCWI:WAG
Cluster_0941	2	F344:GK
Cluster_0940	2	F344:FHH:FHL:LE:SR:SS_JR:SS_JRMCWI
Cluster_0936	2	ACI:BBDP:F344:LEW_N:LEW_BR:LH:LL:LN:MNS:SBH:SBN:SHR_OLA:SHR_NHSD:SHRSP:WKY_NCRL:WKY_GLA:WKY_NHSD
Cluster_0934	2	ACI:LE:LH:LL:LN:MNS:SHRSP:SR:SS_JR:SS_JRMCWI:WKY_NCRL:WKY_GLA:WKY_NHSD
Cluster_0933	2	BBDP:GK:LEW_N:LEW_BR:LH:LL:LN:MHS:MNS:SBH:SBN:SR:SS_JR:SS_JRMCWI:WAG:WKY_NCRL:WKY_NHSD
Cluster_0932	2	ACI:FHH:LE:LH:LL:LN:MNS:SHRSP:SR:SS_JR:SS_JRMCWI:WKY_NCRL:WKY_GLA:WKY_NHSD
Cluster_0928	2	BBDP:F344:GK:LE:LEW_N:LEW_BR:MHS:MNS:SBH:SBN
Cluster_0924	2	ACI:F344:FHH:SHR_OLA:SHR_NHSD:SHRSP:WKY_GLA
Cluster_0922	2	BBDP:MNS:SBN
Cluster_0920	2	ACI:BBDP:FHH:FHL:LE:LL:LN:MNS:SBH:SHR_OLA:SHR_NHSD:SHRSP:SS_JRMCWI
Cluster_0918	2	ACI:FHH:FHL:LE:LEW_N:LEW_BR:SBN:WAG
Cluster_0916	2	F344:GK:LH:LL:LN:MNS:SBH:SHR_OLA:SHR_NHSD:SHRSP:SS_JR:SS_JRMCWI:WAG:WKY_GLA
Cluster_0915	2	ACI:SBH:SBN:WAG
Cluster_0913	2	FHH:FHL:LE:MHS
Cluster_0912	2	BBDP:GK:LEW_N:LEW_BR:LH:LL:LN:MHS:SHR_OLA:SHR_NHSD:SHRSP:SR:SS_JR:SS_JRMCWI:WKY_NCRL:WKY_GLA:WKY_NHSD
Cluster_0911	2	ACI:GK:SBH:SBN:SHR_OLA:SHR_NHSD:SHRSP
Cluster_0905	2	BBDP:FHH:FHL:LE:LH:LL:LN:MNS:SBH:SR:SS_JR
Cluster_0902	2	GK:LE:LEW_N:LEW_BR:SBH:SS_JRMCWI
Cluster_0901	2	LN:SR:SS_JR:SS_JRMCWI
Cluster_0899	2	ACI:F344:LE:LH:LL:LN:MHS:MNS:SR:SS_JR:SS_JRMCWI:WKY_NCRL:WKY_GLA:WKY_NHSD
Cluster_0897	2	LH:LL:LN:SS_JR:SS_JRMCWI
Cluster_0896	2	GK:SHR_OLA:SHR_NHSD:SHRSP:WKY_GLA
Cluster_0894	2	ACI:LE:LH:LL:LN:SBH:SHRSP:WAG
Cluster_0893	2	BBDP:FHH:FHL:GK:LEW_N:LEW_BR:MHS:MNS:SBN:SR:WAG
Cluster_0891	2	ACI:BBDP:F344:FHH:FHL:GK:LE:LEW_N:LEW_BR:LH:LL:LN:MHS:MNS:SBH:SR:SS_JR:SS_JRMCWI:WAG:WKY_NCRL:WKY_NHSD
Cluster_0889	2	F344:MHS:MNS:SBH
Cluster_0885	2	MHS
Cluster_0884	2	LE:SHR_OLA:SHR_NHSD:SHRSP:WKY_NCRL:WKY_GLA
Cluster_0883	2	BBDP:F344:FHH:FHL:GK:LE:MHS:SBN:SHRSP:WAG
Cluster_0880	2	ACI:BBDP:F344:FHH:GK:LEW_N:LEW_BR:LH:LL:LN:MHS:MNS:SBH:SBN:SHR_OLA:SHR_NHSD:SHRSP:SR:SS_JR:SS_JRMCWI:WAG:WKY_NCRL:WKY_GLA:WKY_NHSD
Cluster_0877	2	ACI:FHH:FHL:GK:LEW_N:LEW_BR:LH:LL:LN:SR:SS_JR:SS_JRMCWI:WKY_NHSD
Cluster_0875	2	SBN
Cluster_0872	2	SBH
Cluster_0871	2	SHR_OLA:SHR_NHSD:SHRSP:WKY_NCRL:WKY_GLA:WKY_NHSD
Cluster_0867	2	SBH
Cluster_0865	2	LL:LN:MNS:SHR_OLA:SHR_NHSD:WKY_NCRL:WKY_GLA:WKY_NHSD
Cluster_0864	2	BBDP:F344:GK:LE:LEW_N:LEW_BR:LL:LN:MHS:MNS:SBH:SBN:SHR_OLA:SHR_NHSD:SHRSP:SS_JR:SS_JRMCWI:WKY_NCRL:WKY_GLA:WKY_NHSD
Cluster_0863	2	F344:FHL:LH:LN:SHR_OLA:SHR_NHSD:SHRSP:WKY_NCRL:WKY_GLA:WKY_NHSD
Cluster_0862	2	ACI:BBDP:FHH:FHL:MHS:MNS:SBH:SBN:SS_JRMCWI:WAG
Cluster_0861	2	BBDP:FHH:FHL:LE:LEW_N:LEW_BR:LH:LL:MHS:SBH
Cluster_0860	2	WAG
Cluster_0858	2	F344:LE:LEW_N:LEW_BR:LH:LL:LN:MHS:MNS:SBN:SR:SS_JR
Cluster_0856	2	LE:LH:LL:LN:SHR_OLA:SHR_NHSD:SHRSP:WKY_NCRL:WKY_GLA:WKY_NHSD
Cluster_0855	2	ACI:F344:FHH:FHL:GK:LE:LEW_N:LEW_BR:MHS:MNS:SBH:SBN:SHR_OLA:SHR_NHSD:SHRSP:SS_JR:SS_JRMCWI:WAG:WKY_NCRL:WKY_GLA:WKY_NHSD
Cluster_0854	2	LEW_N:LEW_BR:MHS:SBH:SBN
Cluster_0848	2	F344:LEW_N:LEW_BR:MNS:WAG
Cluster_0847	2	F344
Cluster_0844	2	ACI:F344:GK:LE:LEW_N:LEW_BR:LH:LL:LN:MHS:SBH:SHR_OLA:SHR_NHSD:SHRSP:SR:SS_JR:SS_JRMCWI:WAG:WKY_NCRL:WKY_GLA:WKY_NHSD
Cluster_0843	2	FHH:FHL:MNS:SBN:SR:SS_JR:SS_JRMCWI:WAG
Cluster_0842	2	FHL:GK:SHR_OLA:SHR_NHSD:SHRSP:WKY_NCRL:WKY_GLA:WKY_NHSD
Cluster_0841	2	ACI:F344:FHH:FHL:LE:LH:LL:LN:SHR_OLA:SHR_NHSD:WKY_NCRL:WKY_GLA:WKY_NHSD
Cluster_0839	2	SHR_OLA:SHR_NHSD
Cluster_0838	2	BBDP:FHL:GK:LEW_N:LEW_BR:WAG:WKY_NCRL:WKY_NHSD
Cluster_0837	2	F344:LEW_N:LEW_BR:LH:LL:LN:MHS:MNS:SR:SS_JR:SS_JRMCWI:WKY_NCRL:WKY_GLA:WKY_NHSD
Cluster_0835	2	BBDP:FHH:FHL:GK:LEW_N:LEW_BR:LH:LL:LN:MHS:MNS:SBH:SBN:SR:SS_JR:SS_JRMCWI:WAG:WKY_NCRL:WKY_GLA:WKY_NHSD
Cluster_0832	2	LE:LH:LL:LN:SBN:SR:SS_JR:SS_JRMCWI
Cluster_0831	2	F344:GK:LE:LL:MHS:MNS:SHR_OLA:SHR_NHSD:SHRSP:SS_JR:SS_JRMCWI:WAG:WKY_NCRL:WKY_GLA:WKY_NHSD
Cluster_0829	2	BBDP:FHH:FHL:GK:SBH:WAG
Cluster_0826	2	MHS:SHR_OLA:SHR_NHSD:SR
Cluster_0825	2	F344:FHH:FHL:LH:LL:LN:MHS:MNS:SBH:SBN:SHR_OLA:SHR_NHSD:SHRSP:SR:SS_JR:SS_JRMCWI:WAG
Cluster_0823	2	ACI:BBDP:F344:FHH:FHL:GK:LH:LL:LN:SBH:SBN:SHR_OLA:SHR_NHSD:SHRSP:SR:SS_JR:SS_JRMCWI:WAG:WKY_NCRL:WKY_GLA:WKY_NHSD
Cluster_0822	2	FHL:GK:LE
Cluster_0821	2	ACI:BBDP:F344:FHH:FHL:LE:LEW_N:LEW_BR:LH:LL:LN:MHS:SBH:SBN:SHR_OLA:SHR_NHSD:SHRSP:SR:SS_JR:SS_JRMCWI:WAG:WKY_NCRL:WKY_GLA:WKY_NHSD
Cluster_0820	2	ACI:WAG
Cluster_0812	2	LH:LL:LN:SS_JR:SS_JRMCWI
Cluster_0810	2	SBN
Cluster_0808	2	ACI:BBDP:F344:FHH:FHL:LE:LEW_N:LEW_BR:LH:LL:LN:MHS:MNS:SBH:SBN:SR:SS_JR:SS_JRMCWI:WAG:WKY_NCRL:WKY_GLA:WKY_NHSD
Cluster_0807	2	MHS
Cluster_0806	2	ACI:BBDP:F344:FHH:GK:LEW_N:LEW_BR:LH:LL:LN:MHS:MNS:SBH:SR:SS_JR:SS_JRMCWI:WAG
Cluster_0802	2	F344:FHH:FHL:LE:LH:LL:LN:MHS:MNS:SBH:SR:SS_JR:WAG
Cluster_0801	2	WKY_NCRL:WKY_NHSD
Cluster_0800	2	LE:SHR_OLA:SHR_NHSD:SHRSP:WKY_GLA:WKY_NHSD
Cluster_0798	2	BBDP:GK:LE:LEW_N:LEW_BR:SBH:WKY_NCRL:WKY_GLA:WKY_NHSD
Cluster_0797	2	SHR_OLA:SHR_NHSD:SHRSP:WKY_GLA:WKY_NHSD
Cluster_0796	2	ACI
Cluster_0794	2	ACI:BBDP:LEW_N:LEW_BR:MHS:SBN
Cluster_0793	2	LL:LN:MHS:MNS
Cluster_0791	2	ACI:BBDP:F344:GK:LEW_N:LEW_BR:MHS:SBH:SHR_OLA:SHR_NHSD:SHRSP:WKY_NCRL:WKY_GLA:WKY_NHSD
Cluster_0789	2	BBDP:MHS
Cluster_0788	2	ACI:BBDP:GK:LE:LEW_N:LEW_BR:LH:LL:LN:MNS:SBH:SBN:SHR_OLA:SHR_NHSD:SHRSP:SR:SS_JR:SS_JRMCWI:WAG:WKY_NCRL:WKY_GLA:WKY_NHSD
Cluster_0787	2	BBDP:LE:SBN
Cluster_0786	2	BBDP:LH:LL:LN:MHS:SBN:SS_JR:SS_JRMCWI:WKY_NCRL:WKY_NHSD
Cluster_0785	2	ACI:GK:LH:LL:LN:SHRSP:SR:SS_JR:SS_JRMCWI:WKY_NCRL:WKY_GLA:WKY_NHSD
Cluster_0783	2	GK
Cluster_0782	2	LE
Cluster_0781	2	BBDP:LE:LEW_N:LEW_BR:LN:MHS:SR:WAG:WKY_NCRL:WKY_NHSD
Cluster_0780	2	BBDP:F344:SBH:SHR_OLA:SHR_NHSD:SHRSP:WKY_NCRL:WKY_GLA:WKY_NHSD
Cluster_0779	2	ACI:BBDP:FHH:FHL:GK:LE:LEW_N:LEW_BR:MHS:SR:SS_JR:SS_JRMCWI:WAG
Cluster_0777	2	F344:LH:LL:LN:SHR_OLA:SHR_NHSD:SHRSP:SR:SS_JR:SS_JRMCWI:WKY_GLA
Cluster_0776	2	ACI:F344:LH:LN:MNS
Cluster_0774	2	BBDP:GK:LEW_N:LEW_BR:LL:LN:SBH:SBN:SHRSP:SR:SS_JR:SS_JRMCWI:WKY_NCRL:WKY_NHSD
Cluster_0769	2	ACI:BBDP:F344:FHH:FHL:GK:LE:LEW_N:LEW_BR:LH:LL:LN:MHS:MNS:SBN:SR:SS_JR:SS_JRMCWI:WAG:WKY_NCRL:WKY_NHSD
Cluster_0766	2	ACI:FHH:FHL:GK:LE:LN:SBH:SBN:SHR_OLA:SHR_NHSD:SHRSP:SS_JR:SS_JRMCWI:WKY_NCRL:WKY_GLA:WKY_NHSD
Cluster_0764	2	ACI:BBDP:F344:FHH:FHL:LE:LEW_N:LEW_BR:LH:LL:LN:MHS:SBH:SBN:SR:SS_JR:SS_JRMCWI:WAG
Cluster_0762	2	ACI:BBDP:F344:SBH:WAG:WKY_NCRL:WKY_NHSD
Cluster_0760	2	LE:WKY_NCRL:WKY_NHSD
Cluster_0759	2	SBN
Cluster_0755	2	ACI:BBDP:F344:FHH:FHL:LEW_N:LEW_BR:LN:MHS:MNS:SBH:SBN:SR:SS_JR:SS_JRMCWI:WAG
Cluster_0752	2	FHL:LH:LL:LN
Cluster_0751	2	ACI:F344:FHL:SBH
Cluster_0750	2	ACI:BBDP:F344:FHH:FHL:GK:LEW_N:LEW_BR:LH:LL:LN:MHS:SBH:SHR_OLA:SHR_NHSD:SHRSP:SR:SS_JR:SS_JRMCWI:WAG:WKY_NCRL:WKY_GLA:WKY_NHSD
Cluster_0749	2	F344:LE:MHS:SBN
Cluster_0747	2	LEW_N:LEW_BR:SHR_OLA:SHR_NHSD:WKY_GLA
Cluster_0745	2	GK:LEW_N:LEW_BR:MHS:MNS:SBH:SBN
Cluster_0742	2	ACI:F344:SBN:SHR_OLA:SHR_NHSD:SHRSP:WAG:WKY_NCRL:WKY_GLA:WKY_NHSD
Cluster_0740	2	LL:SBN:SS_JR:SS_JRMCWI
Cluster_0737	2	ACI:FHH:FHL:LEW_N:LEW_BR:MNS:SBH:SBN
Cluster_0735	2	MNS:WAG
Cluster_0731	2	FHL
Cluster_0730	2	GK
Cluster_0729	2	ACI:F344:FHH:FHL:LE:LH:LL:LN:MHS:MNS:SBH:SBN:SHR_OLA:SHR_NHSD:SR:SS_JR:SS_JRMCWI
Cluster_0727	2	BBDP:SHR_OLA:SHR_NHSD:WKY_NCRL:WKY_GLA:WKY_NHSD
Cluster_0726	2	FHL:LE
Cluster_0724	2	F344:FHH:FHL:GK:LE:LN:MHS:MNS:SBH:SBN:SHRSP:WAG:WKY_NCRL:WKY_NHSD
Cluster_0722	2	ACI:GK:LEW_N:LEW_BR:LH:SBN:WAG
Cluster_0720	2	FHH:FHL:LE:LH:SS_JR:SS_JRMCWI
Cluster_0714	2	LH:LL:SS_JR:SS_JRMCWI
Cluster_0711	2	ACI:F344:FHH:FHL
Cluster_0710	2	ACI:F344:FHH:LEW_N:LEW_BR:LH:LL:LN:MHS:SBH:SBN:SR:SS_JRMCWI
Cluster_0707	2	FHH:FHL
Cluster_0706	2	ACI:F344:LEW_N:LEW_BR:LH:LL:LN:MHS:MNS:SR:SS_JR:SS_JRMCWI
Cluster_0702	2	BBDP:FHH:FHL:GK:LE:LEW_N:LEW_BR:LH:LL:LN:MHS:MNS:SBH:SHR_OLA:SHR_NHSD:SHRSP:SR:SS_JR:SS_JRMCWI:WKY_NCRL:WKY_GLA:WKY_NHSD
Cluster_0699	2	BBDP:FHL:LE:LN:MNS:SR:SS_JR:SS_JRMCWI:WKY_NCRL:WKY_NHSD
Cluster_0698	2	ACI:F344:GK:LE:LH:LL:LN:SBH:SBN:SHR_OLA:SHR_NHSD:SHRSP:SR:SS_JR:SS_JRMCWI
Cluster_0695	2	BBDP:FHH:FHL:GK:LE:LEW_N:LEW_BR:MHS:MNS:SBH:SBN:WAG
Cluster_0694	2	FHL:LE:WAG
Cluster_0691	2	ACI:BBDP:F344:FHH:FHL:GK:LEW_N:LEW_BR:LH:LL:LN:MHS:MNS:SBH:SBN:SR:SS_JR:SS_JRMCWI:WAG:WKY_NCRL:WKY_GLA:WKY_NHSD
Cluster_0690	2	ACI
Cluster_0689	2	LE
Cluster_0688	2	BBDP:FHH:FHL:LE:LEW_N:LEW_BR:MHS:MNS:SBH:SBN:SHR_OLA:SHR_NHSD:WAG
Cluster_0686	2	ACI:BBDP:F344:LEW_N:LEW_BR:MHS:SR:SS_JRMCWI:WAG
Cluster_0685	2	BBDP:FHL:MHS:SBN
Cluster_0683	2	ACI:BBDP:F344:FHH:FHL:GK:LEW_N:LEW_BR:LH:LL:MHS:MNS:SR:SS_JR:SS_JRMCWI:WKY_NCRL:WKY_NHSD
Cluster_0681	2	SHR_OLA:SHR_NHSD:SHRSP:WKY_GLA
Cluster_0679	2	ACI:LE:SHR_OLA:SHR_NHSD:SHRSP:WKY_NCRL:WKY_GLA:WKY_NHSD
Cluster_0677	2	GK:MNS:SBH:SBN:WKY_NCRL:WKY_NHSD
Cluster_0676	2	LE:LH:LL:LN:MHS:MNS:SHR_OLA:SHR_NHSD:SHRSP:SR:SS_JR:SS_JRMCWI:WAG:WKY_NCRL:WKY_GLA:WKY_NHSD
Cluster_0673	2	ACI:BBDP:F344:LE:LEW_N:LEW_BR:LH:MHS:SBH:SHR_OLA:SHR_NHSD:SHRSP:SS_JR:SS_JRMCWI:WAG:WKY_GLA
Cluster_0672	2	BBDP:F344:LE:SBH:WAG
Cluster_0670	2	F344:FHH:FHL:LH:LL:LN:MNS:SBN:SHR_OLA:SHR_NHSD:SHRSP:SR:SS_JR:SS_JRMCWI:WAG
Cluster_0668	2	FHH:FHL
Cluster_0667	2	ACI:FHH:FHL:LEW_N:LEW_BR:LH:MNS:SBN:SR:SS_JR:SS_JRMCWI:WAG
Cluster_0665	2	ACI:SBH:SBN:WAG
Cluster_0661	2	F344:GK:LE:SBH:SHR_OLA:SHR_NHSD:SHRSP:WKY_GLA:WKY_NHSD
Cluster_0659	2	LH:LN:SHRSP:SR:SS_JR:SS_JRMCWI:WKY_GLA:WKY_NHSD
Cluster_0658	2	FHH:FHL:GK:LEW_N:LEW_BR:LH:LL:MHS:SBH:SR:SS_JRMCWI
Cluster_0656	2	BBDP:F344:GK:LEW_N:LEW_BR:LH:LL:LN:SBH:SBN:SS_JR:SS_JRMCWI
Cluster_0655	2	WAG
Cluster_0653	2	BBDP:FHL:GK:LEW_N:LEW_BR:LH:LL:LN:MHS:MNS:SBH:SBN:SR:SS_JR:SS_JRMCWI:WAG:WKY_NCRL:WKY_NHSD
Cluster_0650	2	ACI:F344:GK:LE:LH:LL:LN:MNS:SBN:SHR_OLA:SHR_NHSD:SHRSP:SR:SS_JR:SS_JRMCWI:WKY_NCRL:WKY_GLA:WKY_NHSD
Cluster_0649	2	BBDP:FHH:FHL:GK:SHR_OLA:SHR_NHSD:SHRSP:WKY_NCRL:WKY_GLA:WKY_NHSD
Cluster_0647	2	GK:LH:LL:LN
Cluster_0645	2	ACI:BBDP:F344:FHH:FHL:LE:LEW_N:LEW_BR:LH:LL:LN:SR:SS_JR:SS_JRMCWI
Cluster_0644	2	ACI:FHH:FHL:GK:LE:SHR_OLA:SHR_NHSD:SHRSP:SS_JR:SS_JRMCWI:WAG:WKY_NCRL:WKY_GLA:WKY_NHSD
Cluster_0640	2	FHH:FHL:LL:LN:MHS:MNS:SS_JRMCWI
Cluster_0639	2	GK:WKY_NCRL:WKY_GLA:WKY_NHSD
Cluster_0637	2	ACI:BBDP:F344:GK:LE:LEW_N:LEW_BR:LH:LL:LN:MHS:SBH:SBN:SHR_OLA:SHR_NHSD:SHRSP:SR:SS_JR:SS_JRMCWI:WAG
Cluster_0636	2	F344:FHL
Cluster_0634	2	LE:SHR_OLA:SHR_NHSD:SHRSP:WKY_NCRL:WKY_GLA:WKY_NHSD
Cluster_0633	2	ACI:F344:FHH:LEW_N:LEW_BR:LH:LL:LN:MHS:SBH:SR:SS_JR:SS_JRMCWI:WAG
Cluster_0632	2	F344:FHH:FHL:LEW_N:LEW_BR:LL:SR:SS_JR:SS_JRMCWI:WKY_NCRL:WKY_GLA:WKY_NHSD
Cluster_0630	2	GK:SHR_OLA:SHR_NHSD:SHRSP:WKY_GLA
Cluster_0629	2	ACI:BBDP:F344:MHS:MNS:SBH:SBN:SHR_OLA:SHR_NHSD:SHRSP:SR:SS_JR:SS_JRMCWI:WKY_NCRL:WKY_GLA
Cluster_0621	2	BBDP:F344:GK:LEW_N:LEW_BR:LH:LL:LN:MHS:MNS:SBN:SS_JR:SS_JRMCWI:WKY_NCRL:WKY_GLA:WKY_NHSD
Cluster_0616	2	LEW_N:LEW_BR
Cluster_0615	2	F344:FHH:FHL:GK:MNS:SBH:SBN:WAG:WKY_NCRL:WKY_GLA:WKY_NHSD
Cluster_0614	2	ACI:BBDP:F344:FHH:FHL:LEW_N:LEW_BR:LH:LL:LN:MHS:MNS:SBH:SBN:SHR_OLA:SHR_NHSD:SHRSP:SR:SS_JR:SS_JRMCWI:WAG:WKY_NCRL:WKY_GLA:WKY_NHSD
Cluster_0611	2	MNS:WAG
Cluster_0609	2	BBDP:F344:FHH:GK:LEW_N:LEW_BR:LH:MHS:MNS:SBN:SR:SS_JRMCWI:WAG:WKY_NCRL:WKY_GLA:WKY_NHSD
Cluster_0608	2	GK:SHR_OLA:SHR_NHSD:SHRSP
Cluster_0607	2	ACI:BBDP:F344:FHH:FHL:GK:LE:LEW_N:LEW_BR:LH:LL:LN:SBH:SBN:SHR_OLA:SHR_NHSD:SHRSP:SR:SS_JR:SS_JRMCWI:WAG:WKY_NCRL:WKY_GLA:WKY_NHSD
Cluster_0606	2	ACI:BBDP:F344:FHH:FHL:GK:LE:LEW_N:LEW_BR:LH:LL:LN:MHS:MNS:SBH:SR:SS_JR:SS_JRMCWI:WAG:WKY_NCRL:WKY_NHSD
Cluster_0604	2	SHR_OLA:SHR_NHSD:SHRSP:WKY_NCRL:WKY_GLA:WKY_NHSD
Cluster_0603	2	BBDP:F344:LE:MHS:MNS:WAG
Cluster_0602	2	GK:SHR_OLA:SHR_NHSD
Cluster_0601	2	ACI:WAG:WKY_NCRL:WKY_GLA:WKY_NHSD
Cluster_0600	2	ACI:BBDP:LEW_N:LEW_BR:LH:LL:LN:MHS
Cluster_0599	2	FHH:FHL:LE:LL
Cluster_0598	2	BBDP:F344:FHH:GK:LE:LEW_N:LEW_BR:LH:LL:MHS:MNS:SBN:SR:SS_JR:SS_JRMCWI:WAG:WKY_NCRL:WKY_GLA:WKY_NHSD
Cluster_0596	2	BBDP:F344:FHH:LE:LEW_N:LEW_BR:LH:LL:LN:MHS:MNS:SHR_OLA:SHR_NHSD:SHRSP:SR:SS_JR:SS_JRMCWI:WAG:WKY_GLA
Cluster_0591	2	GK:LEW_N:LEW_BR:MHS:MNS
Cluster_0589	2	WKY_NCRL:WKY_GLA:WKY_NHSD
Cluster_0588	2	LH:LL:LN:SHR_OLA:SHR_NHSD:SHRSP:WKY_GLA
Cluster_0584	2	FHH:FHL:LH:MNS:SBH:SBN:SR:SS_JR:SS_JRMCWI
Cluster_0582	2	FHH:FHL:LEW_N:LEW_BR:MHS:MNS:SBH:SS_JR:SS_JRMCWI:WAG
Cluster_0577	2	BBDP:LEW_N:LEW_BR:LH:LL:LN:SHR_OLA:SHR_NHSD:SHRSP:SR:SS_JR:SS_JRMCWI:WKY_NCRL:WKY_GLA:WKY_NHSD
Cluster_0574	2	SHR_OLA:SHR_NHSD:SHRSP:WAG:WKY_GLA
Cluster_0573	2	FHH:FHL:GK:LE:LEW_N:LEW_BR:LH:LL:LN:MHS:MNS:SBH:SHR_OLA:SHR_NHSD:SHRSP:SR:SS_JR:SS_JRMCWI:WKY_NCRL:WKY_GLA:WKY_NHSD
Cluster_0572	2	ACI:GK:LH:LN:MHS:MNS:SBN:SHR_OLA:SHR_NHSD:SHRSP:SS_JR:SS_JRMCWI:WAG:WKY_NCRL:WKY_GLA:WKY_NHSD
Cluster_0570	2	ACI:GK:SBN:WKY_NHSD
Cluster_0569	2	WAG
Cluster_0567	2	SHR_OLA:SHR_NHSD:SHRSP
Cluster_0564	2	F344:FHH:FHL:GK:LL:LN:SHR_OLA:SHR_NHSD:SHRSP:WKY_NCRL:WKY_GLA:WKY_NHSD
Cluster_0557	2	WAG
Cluster_0555	2	F344:LH:LL:LN:SBH:SBN:SS_JR:SS_JRMCWI
Cluster_0551	2	ACI:F344:GK:LH:LL:LN:MNS:SR:SS_JR:SS_JRMCWI:WAG
Cluster_0548	2	ACI:LEW_N:LEW_BR:SBN
Cluster_0546	2	BBDP:GK:LE:MNS:SHR_OLA:SHR_NHSD:SHRSP:WKY_NCRL:WKY_GLA:WKY_NHSD
Cluster_0544	2	ACI:BBDP:F344:GK:LE:LEW_N:LEW_BR:MHS:MNS:SBH:SBN:SHR_OLA:SHR_NHSD:SHRSP:SS_JRMCWI:WAG:WKY_NCRL:WKY_GLA:WKY_NHSD
Cluster_0543	2	ACI:BBDP:F344:FHH:FHL:GK:LE:LEW_N:LEW_BR:LH:LL:LN:SBH:SBN:SS_JR:SS_JRMCWI:WAG:WKY_NCRL:WKY_NHSD
Cluster_0541	2	BBDP:F344:FHH:FHL:LE:LH:LL:LN:MHS:MNS:SBH:SBN:SR:SS_JR:SS_JRMCWI:WAG
Cluster_0540	2	BBDP:F344:FHH:FHL:LEW_N:LEW_BR:MHS:MNS:SBH:SHRSP:SR:WKY_NCRL:WKY_NHSD
Cluster_0539	2	BBDP:FHH:FHL:GK:LE:LEW_N:LEW_BR:MHS:MNS:SBH:SBN
Cluster_0537	2	SR
Cluster_0535	2	FHH:GK:LE:LEW_N:LEW_BR:LH:LL:LN:MNS:SBN:SHR_OLA:SHR_NHSD:SHRSP:SR:SS_JR:SS_JRMCWI:WAG:WKY_NCRL:WKY_GLA:WKY_NHSD
Cluster_0534	2	LE
Cluster_0532	2	ACI:LEW_N:LEW_BR:SBH:SBN:WAG:WKY_NCRL:WKY_GLA:WKY_NHSD
Cluster_0530	2	FHH:FHL:LE:MHS:SBH:SHRSP
Cluster_0529	2	FHH:FHL
Cluster_0527	2	BBDP:GK:LEW_N:LEW_BR:SBH:SBN:SHR_OLA:SHR_NHSD:SHRSP:WKY_NCRL:WKY_GLA:WKY_NHSD
Cluster_0526	2	BBDP:FHH:FHL:GK:LE:LH:MHS:SHR_OLA:SHR_NHSD:SHRSP:SR:SS_JR:SS_JRMCWI:WKY_NCRL:WKY_GLA:WKY_NHSD
Cluster_0525	2	ACI:FHL:LN:SBH:SHR_OLA:SHR_NHSD:SHRSP
Cluster_0523	2	LEW_N:LEW_BR:WAG
Cluster_0521	2	ACI:BBDP:F344:LH:LL:LN:MHS:MNS:SR:SS_JR:SS_JRMCWI
Cluster_0519	2	BBDP:LE:LH:LL:SHR_OLA:SHR_NHSD:SHRSP:SR:WKY_GLA
Cluster_0518	2	ACI:FHH:FHL:LEW_N:LEW_BR:LH:LL:LN:MHS:SBH:SBN:SHR_OLA:SHR_NHSD:SHRSP:SR:SS_JR:SS_JRMCWI:WAG:WKY_GLA
Cluster_0515	2	MHS
Cluster_0512	2	ACI:BBDP:F344:LEW_N:LEW_BR:MHS:MNS:SBH:SBN:WAG:WKY_NCRL:WKY_GLA:WKY_NHSD
Cluster_0511	2	ACI:BBDP:F344:FHH:FHL:GK:LE:LH:LN:MHS:MNS:SBN:SHR_OLA:SHR_NHSD:SHRSP:WAG:WKY_GLA
Cluster_0509	2	GK:WKY_NCRL:WKY_NHSD
Cluster_0507	2	ACI:BBDP:GK:LEW_N:LEW_BR:MHS:MNS:SBH:SHR_OLA:SHR_NHSD:SHRSP:WKY_NCRL:WKY_GLA:WKY_NHSD
Cluster_0505	2	ACI:F344:FHH:FHL:GK:LH:LL:LN:SBH:SHR_OLA:SHR_NHSD:SHRSP:SR:WKY_NCRL:WKY_GLA:WKY_NHSD
Cluster_0504	2	SBN
Cluster_0501	2	F344:LH:LN:MNS:SBN:SR:SS_JR:SS_JRMCWI
Cluster_0499	2	BBDP:F344:GK:LE:LH:LL:LN:MHS:MNS:SBH:SHR_OLA:SHR_NHSD:SHRSP:SR:SS_JR:SS_JRMCWI:WAG:WKY_NCRL:WKY_GLA:WKY_NHSD
Cluster_0497	2	ACI:BBDP:F344:FHH:GK:LEW_N:LEW_BR:LN:MHS:MNS:SBN:SHR_OLA:SHR_NHSD:SHRSP:SS_JRMCWI:WAG:WKY_NCRL:WKY_GLA:WKY_NHSD
Cluster_0495	2	ACI:GK:LE:MNS:SHR_OLA:SHR_NHSD
Cluster_0494	2	LE
Cluster_0493	2	ACI:FHH:FHL:GK:LEW_N:LEW_BR:LH:LL:LN:SBH:SHR_OLA:SHR_NHSD:SHRSP:SR:SS_JR:SS_JRMCWI:WKY_NCRL:WKY_GLA:WKY_NHSD
Cluster_0491	2	ACI:F344:LE:SBH:WKY_NCRL:WKY_NHSD
Cluster_0490	2	ACI:LE:LH:LL:LN:SBH:SBN:SR:SS_JR:SS_JRMCWI
Cluster_0489	2	SBH
Cluster_0488	2	LE:MHS
Cluster_0487	2	ACI:BBDP:FHH:FHL:LE:SBH:SBN:SR
Cluster_0486	2	F344:LL:SS_JR:SS_JRMCWI
Cluster_0479	2	BBDP:FHH:FHL:LEW_N:LEW_BR:MNS:SBN:SR
Cluster_0478	2	MHS
Cluster_0477	2	LE:MNS:SBH:WKY_NCRL:WKY_GLA:WKY_NHSD
Cluster_0475	2	F344:FHH:FHL:LE:LL:LN:SHR_OLA:SHR_NHSD:SS_JR:SS_JRMCWI:WKY_GLA
Cluster_0473	2	F344:FHH:FHL:LEW_N:LEW_BR:MHS
Cluster_0472	2	FHH:FHL:LE:LN
Cluster_0470	2	ACI:BBDP:F344:GK:LEW_N:LEW_BR:LH:LL:LN:MHS:MNS:SBH:SBN:SHR_OLA:SHR_NHSD:SHRSP:SR:SS_JR:SS_JRMCWI:WAG
Cluster_0462	2	GK:LL:SHR_OLA:SHR_NHSD:WKY_GLA
Cluster_0461	2	LH:LN:SS_JR:SS_JRMCWI
Cluster_0459	2	ACI:FHH:FHL:LH:LL:LN:SHR_OLA:SHR_NHSD:SHRSP:SR:SS_JR:SS_JRMCWI:WKY_NCRL:WKY_GLA
Cluster_0458	2	ACI:F344:FHH:FHL:GK:LEW_N:LEW_BR:LH:LL:LN:SR:SS_JR:SS_JRMCWI:WAG
Cluster_0455	2	BBDP:FHH:FHL:LE:LEW_N:LEW_BR:MHS:SBH:SBN:SHRSP:WAG:WKY_NCRL:WKY_NHSD
Cluster_0454	2	GK:SBN:SHR_OLA:SHR_NHSD:SHRSP:WKY_NCRL:WKY_GLA:WKY_NHSD
Cluster_0453	2	LE
Cluster_0452	2	ACI:BBDP:F344:FHH:FHL:GK:LEW_N:LEW_BR:LH:LL:LN:MHS:MNS:SBH:SBN:SHR_OLA:SHR_NHSD:SHRSP:SR:SS_JR:SS_JRMCWI:WAG
Cluster_0451	2	ACI:FHH:GK:SHR_OLA:SHR_NHSD:SHRSP:WKY_NCRL:WKY_GLA:WKY_NHSD
Cluster_0448	2	F344:MHS:MNS:WAG
Cluster_0447	2	LH:LN
Cluster_0438	2	GK:LH:LL:LN:SBN:SR
Cluster_0437	2	GK:SBH
Cluster_0436	2	BBDP:FHH:FHL:LEW_N:LEW_BR:LH:LL:LN:MHS:SBH:SBN:SHR_OLA:SHR_NHSD:SHRSP:SS_JR:SS_JRMCWI:WAG:WKY_NCRL:WKY_GLA:WKY_NHSD
Cluster_0435	2	BBDP:FHH:FHL:LE:LL:LN:MNS:SBH:SBN:SHR_OLA:SHR_NHSD:SHRSP:SS_JR:SS_JRMCWI:WAG
Cluster_0434	2	ACI:F344:GK:LE:LEW_N:LEW_BR:LH:LL:LN:MHS:MNS:SBH:SBN:SHR_OLA:SHR_NHSD:SHRSP:SR:SS_JR:SS_JRMCWI
Cluster_0432	2	BBDP:F344:LEW_N:LEW_BR:LH:LL:LN:MHS:MNS:SBH:SBN:SR:SS_JR:SS_JRMCWI
Cluster_0429	2	GK:SHR_OLA:SHR_NHSD:SHRSP:WAG:WKY_NCRL:WKY_GLA:WKY_NHSD
Cluster_0428	2	SBH
Cluster_0421	2	F344:LE
Cluster_0420	2	WKY_NCRL:WKY_NHSD
Cluster_0419	2	ACI:BBDP:F344:FHH:LEW_N:LEW_BR:LH:LL:LN:MHS:MNS:SBH:SR:SS_JR:SS_JRMCWI:WAG
Cluster_0418	2	ACI:BBDP:F344:FHH:GK:LEW_N:LEW_BR:LH:LL:LN:MHS:MNS:SBH:SHR_OLA:SHR_NHSD:SHRSP:SR:SS_JR:SS_JRMCWI:WAG:WKY_NCRL:WKY_GLA:WKY_NHSD
Cluster_0417	2	LE:LEW_N:LEW_BR:MHS:SHR_OLA:SHR_NHSD:SHRSP:WAG
Cluster_0416	2	LE:LEW_N:LEW_BR:MNS:SBH:SBN:WAG
Cluster_0415	2	ACI:BBDP:F344:FHH:LEW_N:LEW_BR:LH:LL:LN:MHS:MNS:SBH:SHR_OLA:SHR_NHSD:SHRSP:SR:SS_JR:SS_JRMCWI:WAG:WKY_GLA
Cluster_0414	2	ACI:BBDP:F344:FHH:GK:LEW_N:LEW_BR:LH:LL:LN:MHS:MNS:SBH:SR:SS_JR:SS_JRMCWI:WAG:WKY_NCRL:WKY_NHSD
Cluster_0403	2	ACI:LE:LH:LL:SHR_OLA:SHR_NHSD:SHRSP:SR:SS_JR:SS_JRMCWI:WKY_GLA
Cluster_0402	2	FHL:LE:LEW_N:LEW_BR:LH:LL:LN:MNS:SBH:SBN:WAG
Cluster_0400	2	BBDP:FHH:FHL:LEW_N:LEW_BR:LH:LL:LN:MHS:SBN:SS_JR:SS_JRMCWI:WAG
Cluster_0394	2	GK:WKY_NCRL:WKY_NHSD
Cluster_0393	2	ACI:BBDP:F344:FHH:FHL:GK:LEW_N:LEW_BR:LH:LL:LN:MHS:SBN:SR:SS_JR:SS_JRMCWI:WAG
Cluster_0391	2	ACI:GK:LL:LN:MHS:SBN:SHRSP:SS_JR:SS_JRMCWI
Cluster_0390	2	ACI:BBDP:F344:LEW_N:LEW_BR:MHS:WKY_NCRL:WKY_GLA:WKY_NHSD
Cluster_0386	2	LE:SBN:SHRSP:SR:WKY_NCRL:WKY_NHSD
Cluster_0385	2	ACI:BBDP:F344:FHH:FHL:GK:LE:LEW_N:LEW_BR:LH:LL:LN:MHS:SBH:SBN:SHRSP:SR:SS_JR:SS_JRMCWI:WAG
Cluster_0383	2	F344:GK:LEW_N:LEW_BR:MHS:MNS:SBH:SBN:WKY_NCRL:WKY_GLA:WKY_NHSD
Cluster_0382	2	MNS:SS_JR:SS_JRMCWI
Cluster_0381	2	ACI:BBDP:F344:LEW_N:LEW_BR:MNS:SBH:SBN:WKY_NCRL:WKY_GLA:WKY_NHSD
Cluster_0379	2	ACI:BBDP:F344:FHH:FHL:GK:LE:LEW_N:LEW_BR:LH:LL:LN:MHS:SBH:SBN:SHRSP:SR:SS_JR:SS_JRMCWI:WAG
Cluster_0378	2	BBDP:F344:FHH
Cluster_0376	2	LEW_N:LEW_BR
Cluster_0374	2	ACI:F344:LE:LL:MHS:MNS:SBH:SBN:SHRSP:WKY_GLA:WKY_NHSD
Cluster_0372	2	ACI:BBDP:F344:FHH:FHL:SS_JR:SS_JRMCWI:WAG
Cluster_0369	2	LH:LL:LN:MHS:SR:SS_JR:SS_JRMCWI
Cluster_0366	2	ACI:F344:LE:LN:SBH:SBN:SR:SS_JR:SS_JRMCWI
Cluster_0364	2	MNS:SR:SS_JR:SS_JRMCWI
Cluster_0363	2	BBDP:F344:FHH:FHL:LE:LEW_N:LEW_BR:LN:MNS:SBH:SR
Cluster_0362	2	BBDP:F344:FHH:FHL:LE:LEW_N:LEW_BR:LH:LL:LN:MNS:SBH:SR:SS_JR:SS_JRMCWI
Cluster_0353	2	F344:GK:LE:SHR_OLA:SHR_NHSD:SHRSP:WKY_GLA:WKY_NHSD
Cluster_0350	2	LE:SBN
Cluster_0349	2	FHH:FHL:LH:LL:LN:MHS:SBH:SBN:SR:SS_JR:SS_JRMCWI
Cluster_0347	2	F344:LEW_N:LEW_BR:WAG
Cluster_0346	2	BBDP:GK:SBH
Cluster_0342	2	WAG
Cluster_0337	2	BBDP:LEW_N:LEW_BR:WKY_NCRL:WKY_GLA:WKY_NHSD
Cluster_0335	2	ACI:LH:LL:LN:MHS:SR:SS_JR:SS_JRMCWI:WKY_NCRL:WKY_GLA:WKY_NHSD
Cluster_0334	2	ACI:F344:LEW_N:LEW_BR:MHS:MNS:SBH:SBN
Cluster_0331	2	LE
Cluster_0329	2	BBDP:F344:FHL:LE:SBN:SHR_OLA:SHR_NHSD:SHRSP:WKY_GLA
Cluster_0325	2	ACI:MNS:SBN
Cluster_0323	2	FHH:FHL:LEW_N:LEW_BR:LH:LL:LN:SBH:SBN:SR:SS_JR:SS_JRMCWI:WAG
Cluster_0322	2	ACI:F344:FHH:FHL:LE:SBH:SHR_OLA:SHR_NHSD:SHRSP:WKY_GLA
Cluster_0314	2	MNS:WKY_NCRL
Cluster_0310	2	BBDP:SHRSP
Cluster_0308	2	BBDP:LH:MNS:SBH:SR:SS_JR:SS_JRMCWI
Cluster_0304	2	ACI:FHH:FHL:LEW_N:LEW_BR:LH:LL:LN:SBH:SBN:SHR_OLA:SHR_NHSD:SHRSP:SR:SS_JR:SS_JRMCWI:WAG:WKY_GLA
Cluster_0302	2	BBDP:F344:FHH:FHL:GK:LE:LEW_N:LEW_BR:LL:LN:MHS:MNS:SBH:SBN:SHR_OLA:SHR_NHSD:SHRSP:SR:WAG:WKY_NCRL:WKY_GLA:WKY_NHSD
Cluster_0297	2	ACI:BBDP:F344:LEW_N:LEW_BR:MHS:SBH:SBN:SHR_OLA:SHR_NHSD:SHRSP:WKY_GLA
Cluster_0296	2	ACI:FHH:FHL:GK:LEW_N:LEW_BR:LN:SBH:SBN:WAG:WKY_NCRL:WKY_NHSD
Cluster_0290	2	ACI:F344:LE:SBN:SR:WAG
Cluster_0285	2	F344:GK:LEW_N:LEW_BR:LH:LL:LN:SBH:SBN:SHR_OLA:SHR_NHSD:SHRSP:SR:SS_JR:SS_JRMCWI:WAG:WKY_NCRL:WKY_GLA:WKY_NHSD
Cluster_0283	2	F344:GK:LEW_N:LEW_BR:LN:SBH:SBN:SHR_OLA:SHR_NHSD:SHRSP:WAG:WKY_NCRL:WKY_GLA:WKY_NHSD
Cluster_0281	2	F344:WAG
Cluster_0279	2	ACI:GK:LE:SBH:WKY_NCRL:WKY_GLA:WKY_NHSD
Cluster_0276	2	ACI:BBDP:F344:GK:LE:LH:LL:LN:MHS:MNS:SBH:SBN:SHR_OLA:SHR_NHSD:SHRSP:SR:SS_JR:SS_JRMCWI:WAG:WKY_NCRL:WKY_GLA:WKY_NHSD
Cluster_0271	2	BBDP:F344:GK:LE:LEW_N:LEW_BR:MHS:MNS:SBH:SBN:SHR_OLA:SHR_NHSD:SHRSP:SS_JRMCWI
Cluster_0269	2	LH
Cluster_0266	2	ACI
Cluster_0265	2	ACI:FHL:GK:SBN:SHR_OLA:SHR_NHSD:WKY_NCRL:WKY_GLA:WKY_NHSD
Cluster_0261	2	GK:WKY_NCRL
Cluster_0259	2	ACI:LE:LH:LL:LN:SR:SS_JR:SS_JRMCWI
Cluster_0258	2	F344:GK:LEW_N:LEW_BR:LH:LL:LN:SBH:SBN:SR:SS_JR:SS_JRMCWI:WAG:WKY_NCRL:WKY_NHSD
Cluster_0256	2	ACI
Cluster_0253	2	SHR_OLA:SHR_NHSD:SHRSP:WKY_NCRL:WKY_GLA:WKY_NHSD
Cluster_0251	2	LEW_N:LEW_BR:MHS:MNS:SBN:WAG
Cluster_0247	2	BBDP:FHH:FHL:GK:LEW_N:LEW_BR:LH:LL:LN:MHS:MNS:SBN:SHR_OLA:SHR_NHSD:SHRSP:SR:SS_JR:SS_JRMCWI:WAG:WKY_NCRL:WKY_GLA:WKY_NHSD
Cluster_0246	2	ACI:FHH:FHL
Cluster_0242	2	ACI:LH:SS_JR:SS_JRMCWI
Cluster_0240	2	ACI:F344:GK:LE:LEW_N:LEW_BR:LH:LL:MNS:SBH:SBN:SR:SS_JR:SS_JRMCWI:WAG:WKY_NCRL:WKY_NHSD
Cluster_0239	2	BBDP:GK:MNS:SBH:WAG
Cluster_0238	2	F344:GK:LE:SBH:SBN:SHR_OLA:SHR_NHSD:SHRSP:WKY_NCRL:WKY_GLA:WKY_NHSD
Cluster_0237	2	ACI:GK:LL:LN:SBN:SR:WAG:WKY_NCRL:WKY_NHSD
Cluster_0236	2	ACI:F344:GK:LEW_N:LEW_BR:MHS:SBN:SHR_OLA:SHR_NHSD:SHRSP:SS_JRMCWI:WAG:WKY_NCRL:WKY_GLA:WKY_NHSD
Cluster_0235	2	MHS
Cluster_0233	2	BBDP:GK:MNS:SBH:SBN:WKY_NCRL:WKY_GLA:WKY_NHSD
Cluster_0227	2	LE
Cluster_0226	2	BBDP:SBN
Cluster_0223	2	F344:WAG
Cluster_0222	2	BBDP
Cluster_0221	2	F344:LEW_N:LEW_BR:SBH:SBN:WAG:WKY_NCRL:WKY_NHSD
Cluster_0220	2	FHH:FHL:LE:LH:LL:SR:SS_JR:SS_JRMCWI
Cluster_0218	2	LE:LH:LL:LN:SR:SS_JR:SS_JRMCWI
Cluster_0217	2	ACI:BBDP:F344:FHH:FHL:GK:LE:MHS:SBH:SHR_OLA:SHR_NHSD:SHRSP:SR:SS_JR:SS_JRMCWI:WAG
Cluster_0216	2	ACI:GK:SBH
Cluster_0215	2	ACI:BBDP:MNS:SBN:WAG
Cluster_0210	2	ACI:BBDP:GK:LH:LL:LN:MNS:SBH:SBN:SR:SS_JR:SS_JRMCWI:WAG
Cluster_0209	2	ACI:FHH:FHL:LH:LL:LN:MHS:SR:SS_JR:SS_JRMCWI:WAG
Cluster_0205	2	LEW_N:LEW_BR:SHR_OLA:SHR_NHSD:WKY_NCRL:WKY_GLA:WKY_NHSD
Cluster_0204	2	ACI:F344:LEW_N:LEW_BR:MHS:SBH:WAG
Cluster_0201	2	ACI:F344:LEW_N:LEW_BR:LH:LL:LN:MHS:MNS:SBH:SBN:WAG:WKY_NCRL:WKY_GLA:WKY_NHSD
Cluster_0197	2	ACI:BBDP:F344:FHH:FHL:LEW_N:LEW_BR:LH:LL:LN:MHS:MNS:SBN:SHRSP:SR:SS_JR:SS_JRMCWI:WKY_NCRL:WKY_NHSD
Cluster_0194	2	BBDP:WAG
Cluster_0192	2	ACI:BBDP:F344:GK:LH:LL:LN:MNS:SBN:SR:SS_JR:SS_JRMCWI:WAG:WKY_NCRL:WKY_GLA:WKY_NHSD
Cluster_0190	2	ACI:BBDP:F344:GK:LEW_N:LEW_BR:MHS:MNS:SHRSP:WAG:WKY_NCRL:WKY_NHSD
Cluster_0181	2	ACI:BBDP:F344:FHH:FHL:MHS:SBH:SHR_OLA:SHR_NHSD:SHRSP:SS_JRMCWI:WKY_NCRL:WKY_GLA:WKY_NHSD
Cluster_0175	2	GK:LEW_N:LEW_BR:LH:LL:LN:MHS:SBN:SR:SS_JR:SS_JRMCWI:WAG
Cluster_0174	2	GK:LEW_N:LEW_BR:MHS:MNS:SBN:WAG
Cluster_0172	2	BBDP
Cluster_0171	2	BBDP:MNS
Cluster_0169	2	BBDP:GK:LEW_N:LEW_BR:LH:LL:LN:MHS:MNS:SBN:SR:SS_JR:SS_JRMCWI:WAG
Cluster_0167	2	FHH:FHL:GK:LE:WAG:WKY_NCRL:WKY_NHSD
Cluster_0165	2	F344:LE:SBH
Cluster_0163	2	F344:FHH:FHL:LEW_N:LEW_BR:LH:LL:LN:MHS:MNS:SBH:SBN:SR:SS_JR:SS_JRMCWI:WAG
Cluster_0159	2	SBN
Cluster_0155	2	ACI:BBDP:F344:FHH:FHL:GK:LE:LEW_N:LEW_BR:LH:LL:LN:MHS:MNS:SBH:SBN:SHRSP:SR:SS_JR:SS_JRMCWI:WAG
Cluster_0152	2	ACI:BBDP:FHH:FHL:LE:LEW_N:LEW_BR:LH:LL:LN:SBH:SHR_OLA:SHR_NHSD:SHRSP:SR:SS_JR:SS_JRMCWI:WAG:WKY_NCRL:WKY_GLA
Cluster_0147	2	LN
Cluster_0143	2	ACI:FHH:FHL:LE:SBN
Cluster_0142	2	ACI:FHH:FHL
Cluster_0140	2	F344:LH:LL:LN:MHS:SBH:SBN:SR:SS_JR:SS_JRMCWI
Cluster_0138	2	BBDP:LEW_N:LEW_BR:MNS
Cluster_0137	2	F344
Cluster_0134	2	LE
Cluster_0131	2	GK
Cluster_0129	2	BBDP:LEW_N:LEW_BR:MNS
Cluster_0128	2	ACI:BBDP:FHH:FHL:GK:LEW_N:LEW_BR:MHS:MNS:SBH:SBN:SHR_OLA:SHR_NHSD:SHRSP:WKY_NCRL:WKY_GLA:WKY_NHSD
Cluster_0125	2	BBDP:MNS:WAG
Cluster_0122	2	ACI:BBDP:F344:LE:LEW_N:LEW_BR:LH:LL:LN:MHS:SBN:SR:SS_JR:SS_JRMCWI:WAG
Cluster_0119	2	ACI:FHL:LE:SBN:SR
Cluster_0117	2	ACI:FHH:FHL:LH:LL:LN:SBH:SBN:SR:SS_JR:SS_JRMCWI
Cluster_0116	2	LL:SR:WKY_NCRL:WKY_NHSD
Cluster_0114	2	BBDP:WAG
Cluster_0111	2	ACI:BBDP:F344:FHH:FHL:GK:LE:LEW_N:LEW_BR:LH:SBH:SBN:SHR_OLA:SHR_NHSD:SHRSP:SS_JR:SS_JRMCWI:WAG:WKY_NCRL:WKY_GLA:WKY_NHSD
Cluster_0110	2	ACI:FHH:FHL:GK:SR:SS_JR:SS_JRMCWI
Cluster_0109	2	GK:WKY_NCRL:WKY_NHSD
Cluster_0106	2	F344:FHH:FHL:LE:LEW_N:LEW_BR:LH:LL:LN:MHS:MNS:SBH:SBN:SR:SS_JR:SS_JRMCWI:WAG
Cluster_0103	2	ACI:FHH:LE:SBH:SHR_OLA:SHR_NHSD:SHRSP:WKY_GLA
Cluster_0101	2	LL:LN:SHR_OLA:SHR_NHSD:SHRSP:SR:WKY_NCRL
Cluster_0098	2	LL:LN:SR
Cluster_0096	2	BBDP:F344:FHH:FHL:GK:LEW_N:LEW_BR:LH:LN:MHS:MNS:SBH:SBN:SHR_OLA:SHR_NHSD:SHRSP:SS_JR:SS_JRMCWI:WKY_NCRL:WKY_GLA
Cluster_0094	2	ACI:GK:WKY_NCRL:WKY_GLA:WKY_NHSD
Cluster_0093	2	BBDP:FHL:MHS:MNS:SBN:WAG
Cluster_0092	2	LEW_N:LEW_BR:WKY_NCRL:WKY_GLA:WKY_NHSD
Cluster_0091	2	GK:SHR_OLA:SHR_NHSD:SHRSP
Cluster_0088	2	GK:LEW_N:LEW_BR:MHS:MNS:SBH:SBN:SHR_OLA:SHR_NHSD:SHRSP:WAG:WKY_NCRL:WKY_GLA:WKY_NHSD
Cluster_0083	2	F344:GK:LH:LN:SHR_OLA:SHR_NHSD:SHRSP
Cluster_0080	2	ACI:BBDP:FHH:FHL:GK:LEW_N:LEW_BR:LH:LL:LN:MHS:MNS:SBH:SBN:SR:SS_JR:SS_JRMCWI
Cluster_0078	2	BBDP:LEW_N:LEW_BR
Cluster_0075	2	GK
Cluster_0073	2	BBDP:F344:FHH:FHL:LE:LEW_N:LEW_BR:LH:LL:LN:MHS:MNS:SBH:SBN:SHRSP:SS_JR:SS_JRMCWI:WAG:WKY_NCRL:WKY_NHSD
Cluster_0069	2	BBDP
Cluster_0068	2	WKY_NCRL:WKY_NHSD
Cluster_0067	2	SBN:WAG
Cluster_0065	2	LE
Cluster_0063	2	BBDP:SHR_OLA:SHR_NHSD:SHRSP:WKY_GLA
Cluster_0059	2	ACI
Cluster_0057	2	BBDP:F344:FHH:FHL:LE:LEW_N:LEW_BR:LH:LL:LN:MHS:MNS:SBH:SBN:SR:SS_JR:SS_JRMCWI:WAG:WKY_NCRL:WKY_NHSD
Cluster_0054	2	BBDP:FHH:LH:LL:LN:SR:SS_JR:SS_JRMCWI
Cluster_0052	2	LE:LH:LN:SBH
Cluster_0047	2	ACI
Cluster_0041	2	SS_JR:SS_JRMCWI:WKY_NCRL:WKY_NHSD
Cluster_0039	2	WKY_NCRL:WKY_NHSD
Cluster_0037	2	WAG
Cluster_0034	2	BBDP:LH
Cluster_0032	2	ACI
Cluster_0028	2	ACI:BBDP:F344:FHH:FHL:GK:LEW_N:LEW_BR:MHS:MNS:SBN:SHR_OLA:SHR_NHSD:SHRSP:SR:WAG:WKY_NCRL:WKY_GLA:WKY_NHSD
Cluster_0017	2	ACI:GK:SBH:WKY_NCRL:WKY_GLA:WKY_NHSD
Cluster_0015	2	FHH:FHL:GK:LE:LEW_N:LEW_BR:SBH:SHR_OLA:SHR_NHSD:WKY_GLA
Cluster_0005	2	F344:LEW_N:LEW_BR:LN:SS_JR:SS_JRMCWI
B) Clusters of transcripts showing frameshift coding variants
Cluster ID	No. of genes	Strain combination
Cluster_0001	82	ACI:BBDP:F344:FHH:FHL:GK:LE:LEW:LEWN:LH:LL:LN:MHS:MNS:SBH:SBN:SHR:SHRN:SHRSP:SR:SS:SSM:WAG:WKY:WKYG:WKYN
Cluster_0014	45	ACI:BBDP:F344:FHH:FHL:GK:LE:LEW:LEWN:LH:LL:LN:MHS:MNS:SBH:SBN:SHR:SHRN:SHRSP:SR:SS:SSM:WAG:WKY:WKYG:WKYN
Cluster_0010	22	LE
Cluster_0003	22	GK
Cluster_0042	17	SHR:SHRN:WKY:WKYG:WKYN
Cluster_0044	16	FHH:FHL
Cluster_0037	16	BBDP
Cluster_0019	14	SHR:SHRN:SHRSP:WKY:WKYG:WKYN
Cluster_0040	13	SBN
Cluster_0008	13	SHR:SHRN:SHRSP:WKYG
Cluster_0065	12	SBH
Cluster_0063	8	MNS
Cluster_0034	8	GK:SHR:SHRN:SHRSP:WKY:WKYG:WKYN
Cluster_0029	8	WKY:WKYG:WKYN
Cluster_0027	8	WKYN
Cluster_0087	7	GK:LE:SHR:SHRN:SHRSP:WKY:WKYG:WKYN
Cluster_0086	7	ACI:GK:SHR:SHRN:SHRSP:WKY:WKYG:WKYN
Cluster_0032	7	LH:LL:LN
Cluster_0083	6	SHR:SHRN:SHRSP
Cluster_0031	6	GK:WKY:WKYN
Cluster_0025	6	WKY:WKYN
Cluster_0021	6	GK:SHR:SHRN:SHRSP:WKYG
Cluster_0066	5	WKY
Cluster_0053	5	MHS
Cluster_0018	5	F344
Cluster_0002	5	SBH:SBN
Cluster_0143	4	ACI:BBDP:FHH:FHL:GK:LE:LEW:LEWN:LH:LL:LN:MNS:SBH:SBN:SHR:SHRN:SHRSP:SS:WAG:WKY:WKYG:WKYN
Cluster_0132	4	ACI:BBDP:F344:FHH:FHL:LE:LEW:LEWN:LH:LL:LN:MHS:MNS:SBH:SBN:SR:SS:SSM:WAG
Cluster_0094	4	ACI:BBDP:F344:GK:LE:LEW:LEWN:LH:LL:LN:MHS:MNS:SBH:SBN:SHR:SHRN:SHRSP:SR:SS:SSM:WAG:WKY:WKYG:WKYN
Cluster_0092	4	WAG
Cluster_0090	4	MHS:MNS
Cluster_0069	4	FHH:FHL:LE
Cluster_0064	4	FHH
Cluster_0062	4	LH:LN
Cluster_0050	4	LE:MNS
Cluster_0024	4	SS
Cluster_0134	3	F344:GK:LEW:LEWN:LN:SBH:SBN:WAG:WKY:WKYN
Cluster_0133	3	GK:WKYN
Cluster_0131	3	LE:SBN
Cluster_0125	3	ACI:BBDP:F344:FHH:FHL:GK:LE:LEW:LEWN:LH:LN:MHS:MNS:SBH:SBN:SHR:SHRN:SR:SS:SSM:WAG:WKY:WKYG
[truncated: 105 more rows]
