# Supplementary material for: Genome Sequencing Reveals Loci under Artificial Selection that Underlie Disease Phenotypes in the Laboratory Rat
Source: Cell. 2013 Aug 1;154(3):691–703. doi: 10.1016/j.cell.2013.06.040 (PMC3732391; doi:10.1016/j.cell.2013.06.040)
Supplement: Table S4. Overlap between Clusters Identified Using PCA-Based Population Structure Correction and Mixture Model-Based Population Structure Correction, Related to Figure 2 [file mmc4.xlsx]

## Sheet: NetworkOverlapNew
Table S4. Overlap between Clusters Identified Using PCA-Based Population Structure Correction and Mixture Model-Based Population Structure Correction, Related to Figure 2
Strain	No. of edges in PCA corrected network	No. of edges in EMMA corrected network	No. of edges in common	overlap
ACI	15576	15576	15576	1
BBDP	1668	1605	1605	0.96223
F344	3009	2701	2701	0.89764
FHH	1711	1711	1711	1
FHL	903	884	884	0.978959
GK	17656	16015	16015	0.907057
LE	24753	24750	24750	0.999879
LEW	105	91	91	0.866667
LH	120	120	120	1
LL	10	10	10	1
LN	66	66	66	1
MHS	1837	1771	1771	0.964072
MNS	3081	3081	3081	1
SBH	5357	4462	4462	0.832929
SBN	2771	2485	2485	0.896788
SHR	66	66	66	1
SHRSP	1275	1225	1225	0.960784
SR	91	66	66	0.725275
SS	595	595	595	1
WAG	995	904	904	0.908543
WKY	4561	3973	3973	0.871081
All clusters	220380	185218	139386	0.752551
