# Supplementary material for: Genome Sequencing Reveals Loci under Artificial Selection that Underlie Disease Phenotypes in the Laboratory Rat
Source: Cell. 2013 Aug 1;154(3):691–703. doi: 10.1016/j.cell.2013.06.040 (PMC3732391; doi:10.1016/j.cell.2013.06.040)
Supplement: Table S5. List of Transcripts Showing Unique Nonsynonymous Coding SNVs or Frameshift Coding Variants in Selective Rat Strains, Related to Table 2 [file mmc5.xlsx]

## Sheet: mutations_node_0074
Table S5. List of Transcripts Showing Unique Nonsynonymous Coding SNVs or Frameshift Coding Variants in Selective Rat Strains
A) List of transcripts showing unique non-synonymous coding SNVs in GK
Gene	Transcript	SNVID	Chr	Position	RefAllele	AltAllele	ACI/EurMcwi	BBDP/Wor	BN.Lx	F344/Ncrl	FHH/EurMcwi	FHL/EurMcwi	GK/Ox	LE/Stm	LEW/Ncrl	LEW/NcrlBR	LH/MavRrrc	LL/MavRrrc	LN/MavRrrc	MHS/Gib	MNS/Gib	SBH/Ygl	SBN/Ygl	SHR/OlaIpcv	SHR/NHsd	SHRSP/Gla	SR/Jr	SS/Jr	SS/JrHsdMcwi	WAG/Rij	WKY/NCrl	WKY/Gla	WKY/NHsd	Consequence	cDNA_position	CDS_position	Protein_position	Amino_acids	Codons	Extra	GeneSymbol	Description
ENSRNOG00000011411	ENSRNOT00000030511	1_9305191_C/T	1	9305191	C	T	0	2	0	2	2	2	0	0	2	2	2	2	2	2	2	2	2	2	2	2	2	2	2	0	2	2	2	NON_SYNONYMOUS_CODING	2972	2972	991	R/Q	cGg/cAg	HGVSc=ENSRNOT00000030511.4:c.2972G>A;HGVSp=ENSRNOP00000029263.4:p.Arg991Gln;DOMAINS=Pfam_domain:PF00002,Superfamily_domain:81321,PROSITE_profiles:PS50261;EXON=19/22;CANONICAL=YES	F1LUL6_RAT	Uncharacterized protein [Source:UniProtKB/TrEMBL;Acc:F1LUL6]
ENSRNOG00000011411	ENSRNOT00000030511	1_9352590_T/C	1	9352590	T	C	2	2	0	2	2	2	2	2	2	2	2	2	2	2	2	2	2	2	2	2	2	2	2	2	2	2	2	NON_SYNONYMOUS_CODING	688	688	230	I/V	Ata/Gta	HGVSc=ENSRNOT00000030511.4:c.688A>G;HGVSp=ENSRNOP00000029263.4:p.Ile230Val;DOMAINS=SMART_domain:SM00159;EXON=2/22;CANONICAL=YES	F1LUL6_RAT	Uncharacterized protein [Source:UniProtKB/TrEMBL;Acc:F1LUL6]
ENSRNOG00000011411	ENSRNOT00000030511	1_9352657_C/G	1	9352657	C	G	2	2	0	2	2	2	2	2	2	2	2	2	2	2	2	2	2	2	2	2	2	2	2	2	2	2	2	NON_SYNONYMOUS_CODING	621	621	207	E/D	gaG/gaC	HGVSc=ENSRNOT00000030511.4:c.621G>C;HGVSp=ENSRNOP00000029263.4:p.Glu207Asp;DOMAINS=SMART_domain:SM00159;EXON=2/22;CANONICAL=YES	F1LUL6_RAT	Uncharacterized protein [Source:UniProtKB/TrEMBL;Acc:F1LUL6]
ENSRNOG00000018960	ENSRNOT00000026147	1_35817709_T/C	1	35817709	T	C	0	0	0	0	0	0	2	0	0	0	2	2	2	0	0	0	0	0	0	0	2	2	2	0	0	0	0	NON_SYNONYMOUS_CODING	2110	2110	704	R/G	Agg/Ggg	HGVSc=ENSRNOT00000026147.4:c.2110A>G;HGVSp=ENSRNOP00000026147.3:p.Arg704Gly;DOMAINS=Pfam_domain:PF00435,Superfamily_domain:46966,SMART_domain:SM00150;EXON=14/19	D3ZEA8_RAT	Uncharacterized protein [Source:UniProtKB/TrEMBL;Acc:D3ZEA8]
ENSRNOG00000018960	ENSRNOT00000044296	1_35817709_T/C	1	35817709	T	C	0	0	0	0	0	0	2	0	0	0	2	2	2	0	0	0	0	0	0	0	2	2	2	0	0	0	0	NON_SYNONYMOUS_CODING	26659	2041	681	R/G	Agg/Ggg	HGVSc=ENSRNOT00000044296.3:c.2041A>G;HGVSp=ENSRNOP00000050782.3:p.Arg681Gly;DOMAINS=Pfam_domain:PF00435,Superfamily_domain:46966,SMART_domain:SM00150;EXON=143/148	D3ZEA8_RAT	Uncharacterized protein [Source:UniProtKB/TrEMBL;Acc:D3ZEA8]
ENSRNOG00000018960	ENSRNOT00000026147	1_35817822_G/A	1	35817822	G	A	0	0	0	0	0	0	2	0	0	0	0	0	0	0	0	0	0	0	0	0	0	0	0	0	0	0	0	NON_SYNONYMOUS_CODING	1997	1997	666	A/V	gCc/gTc	HGVSc=ENSRNOT00000026147.4:c.1997C>T;HGVSp=ENSRNOP00000026147.3:p.Ala666Val;DOMAINS=Pfam_domain:PF00435,Superfamily_domain:46966,SMART_domain:SM00150;EXON=14/19	D3ZEA8_RAT	Uncharacterized protein [Source:UniProtKB/TrEMBL;Acc:D3ZEA8]
ENSRNOG00000018960	ENSRNOT00000044296	1_35817822_G/A	1	35817822	G	A	0	0	0	0	0	0	2	0	0	0	0	0	0	0	0	0	0	0	0	0	0	0	0	0	0	0	0	NON_SYNONYMOUS_CODING	26546	1928	643	A/V	gCc/gTc	HGVSc=ENSRNOT00000044296.3:c.1928C>T;HGVSp=ENSRNOP00000050782.3:p.Ala643Val;DOMAINS=Pfam_domain:PF00435,Superfamily_domain:46966,SMART_domain:SM00150;EXON=143/148	D3ZEA8_RAT	Uncharacterized protein [Source:UniProtKB/TrEMBL;Acc:D3ZEA8]
ENSRNOG00000020687	ENSRNOT00000028091	1_84449112_G/T	1	84449112	G	T	0	0	0	0	0	0	2	0	0	0	0	0	0	0	0	0	0	0	0	0	0	0	0	0	0	0	0	NON_SYNONYMOUS_CODING	589	586	196	V/F	Gtc/Ttc	HGVSc=ENSRNOT00000028091.5:c.586G>T;HGVSp=ENSRNOP00000028091.5:p.Val196Phe;DOMAINS=Pfam_domain:PF00096,Superfamily_domain:57667,SMART_domain:SM00355,PROSITE_profiles:PS50157;EXON=6/12;CANONICAL=YES	DPF1_RAT	Zinc finger protein neuro-d4 [Source:UniProtKB/Swiss-Prot;Acc:P56163]
ENSRNOG00000020687	ENSRNOT00000046435	1_84449112_G/T	1	84449112	G	T	0	0	0	0	0	0	2	0	0	0	0	0	0	0	0	0	0	0	0	0	0	0	0	0	0	0	0	NON_SYNONYMOUS_CODING	499	496	166	V/F	Gtc/Ttc	HGVSc=ENSRNOT00000046435.2:c.496G>T;HGVSp=ENSRNOP00000042903.2:p.Val166Phe;DOMAINS=Pfam_domain:PF00096,Superfamily_domain:57667,SMART_domain:SM00355,PROSITE_profiles:PS50157;EXON=5/11	DPF1_RAT	Zinc finger protein neuro-d4 [Source:UniProtKB/Swiss-Prot;Acc:P56163]
ENSRNOG00000037136	ENSRNOT00000056023	1_102788375_G/A	1	102788375	G	A	0	0	0	0	0	0	2	0	0	0	0	0	0	0	0	0	0	0	0	0	0	0	0	0	0	0	0	NON_SYNONYMOUS_CODING	184	184	62	R/C	Cgt/Tgt	HGVSc=ENSRNOT00000056023.1:c.184C>T;HGVSp=ENSRNOP00000052877.1:p.Arg62Cys;DOMAINS=Pfam_domain:PF08517,Superfamily_domain:102031,SMART_domain:SM00536,PROSITE_profiles:PS51148;EXON=2/5;CANONICAL=YES	F1M4X1_RAT	Uncharacterized protein [Source:UniProtKB/TrEMBL;Acc:F1M4X1]
ENSRNOG00000017311	ENSRNOT00000023329	1_146416767_G/A	1	146416767	G	A	0	0	0	0	0	0	2	0	0	0	0	0	0	0	0	0	0	0	0	0	0	0	0	0	0	0	0	NON_SYNONYMOUS_CODING	892	892	298	E/K	Gaa/Aaa	HGVSc=ENSRNOT00000023329.5:c.892G>A;HGVSp=ENSRNOP00000023329.5:p.Glu298Lys;DOMAINS=Pfam_domain:PF03949,Superfamily_domain:51735;EXON=9/15;CANONICAL=YES	F1LUQ4_RAT	Malic enzyme [Source:UniProtKB/TrEMBL;Acc:D3ZI58]
ENSRNOG00000017366	ENSRNOT00000023325	1_162882095_G/A	1	162882095	G	A	0	0	0	0	0	0	2	0	0	0	0	0	0	0	0	0	0	0	0	0	0	0	0	0	0	0	0	NON_SYNONYMOUS_CODING	680	680	227	S/F	tCt/tTt	HGVSc=ENSRNOT00000023325.1:c.680C>T;HGVSp=ENSRNOP00000023325.1:p.Ser227Phe;DOMAINS=Pfam_domain:PF00001,Superfamily_domain:81321,Transmembrane_helices:Tmhmm,PROSITE_profiles:PS50262;EXON=1/1;CANONICAL=YES	Olr192	olfactory receptor Olr192 [Source:RefSeq peptide;Acc:NP_001000549]
ENSRNOG00000017366	ENSRNOT00000023325	1_162882471_C/T	1	162882471	C	T	1	2	0	2	2	1	1	2	2	2	2	2	2	2	2	1	2	1	2	2	2	2	1	2	2	1	2	NON_SYNONYMOUS_CODING	304	304	102	G/S	Ggc/Agc	HGVSc=ENSRNOT00000023325.1:c.304G>A;HGVSp=ENSRNOP00000023325.1:p.Gly102Ser;DOMAINS=Pfam_domain:PF00001,Superfamily_domain:81321,PROSITE_profiles:PS50262,Prints_domain:PR00245;EXON=1/1;CANONICAL=YES	Olr192	olfactory receptor Olr192 [Source:RefSeq peptide;Acc:NP_001000549]
ENSRNOG00000025122	ENSRNOT00000036330	1_172133811_G/T	1	172133811	G	T	0	0	0	0	0	0	2	0	0	0	0	0	0	0	0	0	0	0	0	0	0	0	0	0	0	0	0	NON_SYNONYMOUS_CODING	152	152	51	S/Y	tCt/tAt	HGVSc=ENSRNOT00000036330.4:c.152C>A;HGVSp=ENSRNOP00000036943.4:p.Ser51Tyr;DOMAINS=Pfam_domain:PF00411,Superfamily_domain:53137;EXON=1/3;CANONICAL=YES	F1MA00_RAT	Uncharacterized protein [Source:UniProtKB/TrEMBL;Acc:F1MA00]
ENSRNOG00000024602	ENSRNOT00000015936	1_174217303_C/T	1	174217303	C	T	2	2	0	2	2	2	2	2	2	2	2	2	2	2	2	2	2	0	0	0	2	2	2	2	2	0	0	NON_SYNONYMOUS_CODING	2777	2777	926	R/Q	cGg/cAg	HGVSc=ENSRNOT00000015936.5:c.2777G>A;HGVSp=ENSRNOP00000015936.5:p.Arg926Gln;EXON=20/26;CANONICAL=YES	Plekha7	pleckstrin homology domain containing, family A member 7 [Source:RefSeq peptide;Acc:NP_001138333]
ENSRNOG00000024602	ENSRNOT00000064736	1_174217303_C/T	1	174217303	C	T	2	2	0	2	2	2	2	2	2	2	2	2	2	2	2	2	2	0	0	0	2	2	2	2	2	0	0	NON_SYNONYMOUS_CODING	2985	2279	760	R/Q	cGg/cAg	HGVSc=ENSRNOT00000064736.1:c.2279G>A;HGVSp=ENSRNOP00000060749.1:p.Arg760Gln;EXON=20/26	Plekha7	pleckstrin homology domain containing, family A member 7 [Source:RefSeq peptide;Acc:NP_001138333]
ENSRNOG00000024602	ENSRNOT00000015936	1_174247903_G/A	1	174247903	G	A	0	0	0	0	0	0	2	0	0	0	0	0	0	0	0	0	0	0	0	0	0	0	0	0	0	0	0	NON_SYNONYMOUS_CODING	739	739	247	P/S	Cct/Tct	HGVSc=ENSRNOT00000015936.5:c.739C>T;HGVSp=ENSRNOP00000015936.5:p.Pro247Ser;EXON=9/26;CANONICAL=YES	Plekha7	pleckstrin homology domain containing, family A member 7 [Source:RefSeq peptide;Acc:NP_001138333]
ENSRNOG00000024602	ENSRNOT00000064736	1_174247903_G/A	1	174247903	G	A	0	0	0	0	0	0	2	0	0	0	0	0	0	0	0	0	0	0	0	0	0	0	0	0	0	0	0	NON_SYNONYMOUS_CODING	947	241	81	P/S	Cct/Tct	HGVSc=ENSRNOT00000064736.1:c.241C>T;HGVSp=ENSRNOP00000060749.1:p.Pro81Ser;EXON=9/26	Plekha7	pleckstrin homology domain containing, family A member 7 [Source:RefSeq peptide;Acc:NP_001138333]
ENSRNOG00000024602	ENSRNOT00000015936	1_174252884_T/C	1	174252884	T	C	2	2	0	2	2	2	2	2	2	2	2	2	2	2	2	2	2	2	2	2	2	2	2	2	2	2	2	NON_SYNONYMOUS_CODING,SPLICE_SITE	664	664	222	K/E	Aag/Gag	HGVSc=ENSRNOT00000015936.5:c.664A>G;HGVSp=ENSRNOP00000015936.5:p.Lys222Glu;DOMAINS=Superfamily_domain:50729;EXON=8/26;CANONICAL=YES	Plekha7	pleckstrin homology domain containing, family A member 7 [Source:RefSeq peptide;Acc:NP_001138333]
ENSRNOG00000024602	ENSRNOT00000064736	1_174252884_T/C	1	174252884	T	C	2	2	0	2	2	2	2	2	2	2	2	2	2	2	2	2	2	2	2	2	2	2	2	2	2	2	2	NON_SYNONYMOUS_CODING,SPLICE_SITE	872	166	56	K/E	Aag/Gag	HGVSc=ENSRNOT00000064736.1:c.166A>G;HGVSp=ENSRNOP00000060749.1:p.Lys56Glu;EXON=8/26	Plekha7	pleckstrin homology domain containing, family A member 7 [Source:RefSeq peptide;Acc:NP_001138333]
ENSRNOG00000018761	ENSRNOT00000025782	1_185692556_C/T	1	185692556	C	T	0	0	0	0	0	0	2	0	0	0	0	0	0	0	0	0	0	0	0	0	0	0	0	0	0	0	0	NON_SYNONYMOUS_CODING	2466	2255	752	S/N	aGt/aAt	HGVSc=ENSRNOT00000025782.5:c.2255G>A;HGVSp=ENSRNOP00000025782.4:p.Ser752Asn;DOMAINS=Pfam_domain:PF01399;EXON=17/21;CANONICAL=YES	Eif3c	Eukaryotic translation initiation factor 3 subunit C [Source:UniProtKB/Swiss-Prot;Acc:B5DFC8]
ENSRNOG00000018761	ENSRNOT00000025374	1_185692556_C/T	1	185692556	C	T	0	0	0	0	0	0	2	0	0	0	0	0	0	0	0	0	0	0	0	0	0	0	0	0	0	0	0	NON_SYNONYMOUS_CODING	2460	614	205	S/N	aGt/aAt	HGVSc=ENSRNOT00000025374.3:c.614G>A;HGVSp=ENSRNOP00000025374.3:p.Ser205Asn;DOMAINS=Pfam_domain:PF01399;EXON=19/23	Eif3c	Eukaryotic translation initiation factor 3 subunit C [Source:UniProtKB/Swiss-Prot;Acc:B5DFC8]
ENSRNOG00000020000	ENSRNOT00000027094	1_186068246_C/T	1	186068246	C	T	0	0	0	0	0	0	2	0	0	0	0	0	0	0	0	0	0	0	0	0	0	0	0	0	0	0	0	NON_SYNONYMOUS_CODING	1173	716	239	R/Q	cGg/cAg	HGVSc=ENSRNOT00000027094.5:c.716G>A;HGVSp=ENSRNOP00000027094.4:p.Arg239Gln;EXON=7/7;CANONICAL=YES	D3ZPT4_RAT	Uncharacterized protein [Source:UniProtKB/TrEMBL;Acc:D3ZPT4]
ENSRNOG00000016978	ENSRNOT00000022765	1_186344173_G/A	1	186344173	G	A	0	0	0	0	0	0	2	0	0	0	0	0	0	0	0	0	0	0	0	0	0	0	0	0	0	0	0	NON_SYNONYMOUS_CODING	648	461	154	R/K	aGg/aAg	HGVSc=ENSRNOT00000022765.4:c.461G>A;HGVSp=ENSRNOP00000022765.3:p.Arg154Lys;EXON=1/1;CANONICAL=YES	LOC308990	Transmembrane protein C16orf54 homolog [Source:UniProtKB/Swiss-Prot;Acc:Q5BK39]
ENSRNOG00000017804	ENSRNOT00000055012	1_186477841_G/T	1	186477841	G	T	0	0	0	0	0	0	2	0	0	0	0	0	0	0	0	0	0	0	0	0	0	0	0	0	0	0	0	NON_SYNONYMOUS_CODING,SPLICE_SITE	225	182	61	A/D	gCt/gAt	HGVSc=ENSRNOT00000055012.2:c.182C>A;HGVSp=ENSRNOP00000051893.2:p.Ala61Asp;DOMAINS=Pfam_domain:PF00735,Superfamily_domain:52540,PIRSF_domain:PIRSF006698;EXON=4/11;CANONICAL=YES	2001-09-01	Septin-1 [Source:UniProtKB/Swiss-Prot;Acc:Q5EB96]
ENSRNOG00000018379	ENSRNOT00000024858	1_186685236_G/A	1	186685236	G	A	0	0	0	0	0	0	2	0	0	0	0	0	0	0	0	0	0	0	0	0	0	0	0	0	0	0	0	NON_SYNONYMOUS_CODING	196	196	66	R/W	Cgg/Tgg	HGVSc=ENSRNOT00000024858.4:c.196C>T;HGVSp=ENSRNOP00000024858.3:p.Arg66Trp;EXON=2/2;CANONICAL=YES	Znf688	Uncharacterized proteinZinc finger protein 688 (Predicted), isoform CRA_b [Source:UniProtKB/TrEMBL;Acc:D3ZAB7]
ENSRNOG00000018066	ENSRNOT00000024355	1_193205915_G/A	1	193205915	G	A	0	0	0	0	0	0	2	0	0	0	0	0	0	0	0	0	0	0	0	0	0	0	0	0	0	0	0	NON_SYNONYMOUS_CODING	138	115	39	D/N	Gat/Aat	HGVSc=ENSRNOT00000024355.3:c.115G>A;HGVSp=ENSRNOP00000024355.2:p.Asp39Asn;DOMAINS=Coiled-coils_(Ncoils):ncoils,Low_complexity_(Seg):Seg,PROSITE_profiles:PS50313;EXON=1/7;CANONICAL=YES	D3ZB65_RAT	BRCA2 and CDKN1A interacting protein (Predicted), isoform CRA_bUncharacterized protein [Source:UniProtKB/TrEMBL;Acc:D3ZB65]
ENSRNOG00000015540	ENSRNOT00000065950	1_206016458_A/G	1	206016458	A	G	0	0	0	0	0	0	2	0	0	0	0	0	0	0	0	0	0	0	0	0	0	0	0	0	0	0	0	NON_SYNONYMOUS_CODING	1379	1160	387	F/S	tTt/tCt	HGVSc=ENSRNOT00000065950.1:c.1160T>C;HGVSp=ENSRNOP00000062399.1:p.Phe387Ser;DOMAINS=Pfam_domain:PF04499;EXON=15/21	F1MAH5_RAT	Uncharacterized protein [Source:UniProtKB/TrEMBL;Acc:D3ZBT9]
ENSRNOG00000015540	ENSRNOT00000020886	1_206016458_A/G	1	206016458	A	G	0	0	0	0	0	0	2	0	0	0	0	0	0	0	0	0	0	0	0	0	0	0	0	0	0	0	0	NON_SYNONYMOUS_CODING	1160	1160	387	F/S	tTt/tCt	HGVSc=ENSRNOT00000020886.5:c.1160T>C;HGVSp=ENSRNOP00000020886.5:p.Phe387Ser;DOMAINS=Pfam_domain:PF04499;EXON=13/27;CANONICAL=YES	F1MAH5_RAT	Uncharacterized protein [Source:UniProtKB/TrEMBL;Acc:D3ZBT9]
ENSRNOG00000017872	ENSRNOT00000024034	1_206505249_C/T	1	206505249	C	T	0	0	0	0	0	0	2	0	0	0	0	0	0	0	0	0	0	0	0	0	0	0	0	0	0	0	0	NON_SYNONYMOUS_CODING	1072	1072	358	P/S	Cca/Tca	HGVSc=ENSRNOT00000024034.4:c.1072C>T;HGVSp=ENSRNOP00000024034.4:p.Pro358Ser;DOMAINS=Pfam_domain:PF00171,Superfamily_domain:53720,PIRSF_domain:PIRSF036492;EXON=7/9;CANONICAL=YES	LOC100365083	Uncharacterized protein [Source:UniProtKB/TrEMBL;Acc:F1LT79]
ENSRNOG00000020350	ENSRNOT00000027632	1_207762136_G/A	1	207762136	G	A	0	0	0	0	0	0	2	0	0	0	0	0	0	0	0	0	0	0	0	0	0	0	0	0	0	0	0	NON_SYNONYMOUS_CODING	1500	1400	467	A/V	gCg/gTg	HGVSc=ENSRNOT00000027632.4:c.1400C>T;HGVSp=ENSRNOP00000027632.4:p.Ala467Val;EXON=12/24;CANONICAL=YES	Pacs1	Phosphofurin acidic cluster sorting protein 1 [Source:UniProtKB/Swiss-Prot;Acc:O88588]
ENSRNOG00000021202	ENSRNOT00000028785	1_210141254_G/T	1	210141254	G	T	0	0	0	0	2	2	2	0	0	0	0	0	0	0	0	0	0	0	0	0	0	0	0	0	0	0	0	NON_SYNONYMOUS_CODING	307	178	60	P/T	Cca/Aca	HGVSc=ENSRNOT00000028785.5:c.178C>A;HGVSp=ENSRNOP00000028785.5:p.Pro60Thr;DOMAINS=PROSITE_profiles:PS50324;EXON=2/8	Rtn3	Reticulon-3 [Source:UniProtKB/Swiss-Prot;Acc:Q6RJR6]
ENSRNOG00000021202	ENSRNOT00000047312	1_210141254_G/T	1	210141254	G	T	0	0	0	0	2	2	2	0	0	0	0	0	0	0	0	0	0	0	0	0	0	0	0	0	0	0	0	NON_SYNONYMOUS_CODING	364	235	79	P/T	Cca/Aca	HGVSc=ENSRNOT00000047312.2:c.235C>A;HGVSp=ENSRNOP00000039671.2:p.Pro79Thr;DOMAINS=PROSITE_profiles:PS50324;EXON=3/10;CANONICAL=YES	Rtn3	Reticulon-3 [Source:UniProtKB/Swiss-Prot;Acc:Q6RJR6]
ENSRNOG00000021203	ENSRNOT00000066596	1_210195911_A/G	1	210195911	A	G	0	0	0	0	2	2	2	0	0	0	0	0	0	0	0	0	0	0	0	0	0	0	0	0	0	0	0	NON_SYNONYMOUS_CODING	522	254	85	H/R	cAt/cGt	HGVSc=ENSRNOT00000066596.1:c.254A>G;HGVSp=ENSRNOP00000063444.1:p.His85Arg;DOMAINS=Pfam_domain:PF02263,Superfamily_domain:52540;EXON=3/14	Atl3	Atlastin-3 [Source:UniProtKB/Swiss-Prot;Acc:Q0ZHH6]
ENSRNOG00000021203	ENSRNOT00000028787	1_210195911_A/G	1	210195911	A	G	0	0	0	0	2	2	2	0	0	0	0	0	0	0	0	0	0	0	0	0	0	0	0	0	0	0	0	NON_SYNONYMOUS_CODING	522	254	85	H/R	cAt/cGt	HGVSc=ENSRNOT00000028787.5:c.254A>G;HGVSp=ENSRNOP00000028787.5:p.His85Arg;DOMAINS=Pfam_domain:PF02263,Superfamily_domain:52540;EXON=3/14;CANONICAL=YES	Atl3	Atlastin-3 [Source:UniProtKB/Swiss-Prot;Acc:Q0ZHH6]
ENSRNOG00000018487	ENSRNOT00000025196	1_211381500_G/A	1	211381500	G	A	0	0	0	0	0	0	2	0	0	0	0	0	0	0	0	0	0	0	0	0	0	0	0	0	0	0	0	NON_SYNONYMOUS_CODING	545	349	117	L/F	Ctc/Ttc	HGVSc=ENSRNOT00000025196.2:c.349C>T;HGVSp=ENSRNOP00000025196.1:p.Leu117Phe;DOMAINS=Superfamily_domain:51445;EXON=2/10;CANONICAL=YES	Slc3a2	4F2 cell-surface antigen heavy chain [Source:UniProtKB/Swiss-Prot;Acc:Q794F9]
ENSRNOG00000020872	ENSRNOT00000054812	rs8154612	1	213215518	C	T	0	0	0	0	0	0	2	0	0	0	0	0	0	0	0	0	0	0	0	0	0	0	0	0	0	0	0	NON_SYNONYMOUS_CODING	1421	1333	445	V/M	Gtg/Atg	HGVSc=ENSRNOT00000054812.2:c.1333G>A;HGVSp=ENSRNOP00000051697.2:p.Val445Met;DOMAINS=Prints_domain:PR01409;EXON=10/12;CANONICAL=YES	Cd5	T-cell surface glycoprotein CD5 [Source:UniProtKB/Swiss-Prot;Acc:P51882]
ENSRNOG00000020872	ENSRNOT00000065376	rs8154612	1	213215518	C	T	0	0	0	0	0	0	2	0	0	0	0	0	0	0	0	0	0	0	0	0	0	0	0	0	0	0	0	NON_SYNONYMOUS_CODING	1312	1252	418	V/M	Gtg/Atg	HGVSc=ENSRNOT00000065376.1:c.1252G>A;HGVSp=ENSRNOP00000062317.1:p.Val418Met;EXON=10/12	Cd5	T-cell surface glycoprotein CD5 [Source:UniProtKB/Swiss-Prot;Acc:P51882]
ENSRNOG00000020872	ENSRNOT00000028330	rs8154612	1	213215518	C	T	0	0	0	0	0	0	2	0	0	0	0	0	0	0	0	0	0	0	0	0	0	0	0	0	0	0	0	NON_SYNONYMOUS_CODING	1421	1333	445	V/M	Gtg/Atg	HGVSc=ENSRNOT00000028330.4:c.1333G>A;HGVSp=ENSRNOP00000028330.4:p.Val445Met;DOMAINS=Prints_domain:PR01409;EXON=10/12	Cd5	T-cell surface glycoprotein CD5 [Source:UniProtKB/Swiss-Prot;Acc:P51882]
ENSRNOG00000021086	ENSRNOT00000054802	1_215415763_G/A	1	215415763	G	A	0	0	0	0	0	0	2	0	0	0	0	0	0	0	0	0	0	0	0	0	0	0	0	0	0	0	0	NON_SYNONYMOUS_CODING	695	695	232	A/V	gCg/gTg	HGVSc=ENSRNOT00000054802.2:c.695C>T;HGVSp=ENSRNOP00000051686.2:p.Ala232Val;EXON=3/11;CANONICAL=YES	Dtx4	protein deltex-4 [Source:RefSeq peptide;Acc:NP_001041320]
ENSRNOG00000012926	ENSRNOT00000017231	1_216506080_T/G	1	216506080	T	G	0	0	0	0	2	2	2	0	0	0	0	0	0	0	0	0	0	0	0	0	0	0	0	0	0	0	0	NON_SYNONYMOUS_CODING	428	428	143	V/G	gTc/gGc	HGVSc=ENSRNOT00000017231.3:c.428T>G;HGVSp=ENSRNOP00000017231.3:p.Val143Gly;DOMAINS=Pfam_domain:PF00001,Superfamily_domain:81321,Transmembrane_helices:Tmhmm,PROSITE_profiles:PS50262;EXON=1/1;CANONICAL=YES	Olr363	olfactory receptor Olr363 [Source:RefSeq peptide;Acc:NP_001000754]
ENSRNOG00000030032	ENSRNOT00000049799	1_216825810_C/T	1	216825810	C	T	0	0	0	0	2	2	2	0	0	0	0	0	0	0	0	0	0	0	0	0	0	0	0	0	0	0	0	NON_SYNONYMOUS_CODING	809	809	270	P/L	cCt/cTt	HGVSc=ENSRNOT00000049799.1:c.809C>T;HGVSp=ENSRNOP00000043893.1:p.Pro270Leu;DOMAINS=Pfam_domain:PF00001,Superfamily_domain:81321,PROSITE_profiles:PS50262;EXON=1/1;CANONICAL=YES	Olr374	olfactory receptor Olr374 [Source:RefSeq peptide;Acc:NP_001001289]
ENSRNOG00000013192	ENSRNOT00000017604	1_216878172_C/T	1	216878172	C	T	0	0	0	0	2	2	2	0	0	0	0	0	0	0	0	0	0	0	0	0	0	0	0	0	0	0	0	NON_SYNONYMOUS_CODING	395	395	132	T/I	aCa/aTa	HGVSc=ENSRNOT00000017604.3:c.395C>T;HGVSp=ENSRNOP00000017604.2:p.Thr132Ile;DOMAINS=Pfam_domain:PF00001,Superfamily_domain:81321,Transmembrane_helices:Tmhmm,PROSITE_profiles:PS50262;EXON=1/2;CANONICAL=YES	Olr376	olfactory receptor Olr376 [Source:RefSeq peptide;Acc:NP_001000260]
ENSRNOG00000013192	ENSRNOT00000017604	1_216878355_T/C	1	216878355	T	C	0	0	0	0	2	2	2	0	0	0	0	0	0	0	0	0	0	0	0	0	0	0	0	0	0	0	0	NON_SYNONYMOUS_CODING	578	578	193	V/A	gTc/gCc	HGVSc=ENSRNOT00000017604.3:c.578T>C;HGVSp=ENSRNOP00000017604.2:p.Val193Ala;DOMAINS=Pfam_domain:PF00001,Superfamily_domain:81321,Transmembrane_helices:Tmhmm,PROSITE_profiles:PS50262;EXON=1/2;CANONICAL=YES	Olr376	olfactory receptor Olr376 [Source:RefSeq peptide;Acc:NP_001000260]
ENSRNOG00000013971	ENSRNOT00000065063	1_219274133_T/C	1	219274133	T	C	0	2	0	0	2	2	2	0	0	0	2	2	2	2	0	0	2	0	0	0	2	2	2	0	2	0	2	NON_SYNONYMOUS_CODING	743	743	248	D/G	gAc/gGc	HGVSc=ENSRNOT00000065063.1:c.743A>G;HGVSp=ENSRNOP00000060217.1:p.Asp248Gly;DOMAINS=Pfam_domain:PF00266,Superfamily_domain:53383,PIRSF_domain:PIRSF000525,TIGRFAM_domain:TIGR01364;EXON=7/9	Psat1	phosphoserine aminotransferase [Source:RefSeq peptide;Acc:NP_942033]
ENSRNOG00000013971	ENSRNOT00000018763	1_219274133_T/C	1	219274133	T	C	0	2	0	0	2	2	2	0	0	0	2	2	2	2	0	0	2	0	0	0	2	2	2	0	2	0	2	NON_SYNONYMOUS_CODING	772	755	252	D/G	gAc/gGc	HGVSc=ENSRNOT00000018763.4:c.755A>G;HGVSp=ENSRNOP00000018763.3:p.Asp252Gly;DOMAINS=Pfam_domain:PF00266,Superfamily_domain:53383,PIRSF_domain:PIRSF000525,TIGRFAM_domain:TIGR01364;EXON=7/9;CANONICAL=YES	Psat1	phosphoserine aminotransferase [Source:RefSeq peptide;Acc:NP_942033]
ENSRNOG00000013971	ENSRNOT00000065063	1_219283669_C/T	1	219283669	C	T	0	0	0	0	0	0	2	0	0	0	0	0	0	0	0	0	0	0	0	0	0	0	0	0	0	0	0	NON_SYNONYMOUS_CODING	304	304	102	A/T	Gct/Act	HGVSc=ENSRNOT00000065063.1:c.304G>A;HGVSp=ENSRNOP00000060217.1:p.Ala102Thr;DOMAINS=Pfam_domain:PF00266,Superfamily_domain:53383,PIRSF_domain:PIRSF000525,TIGRFAM_domain:TIGR01364;EXON=4/9	Psat1	phosphoserine aminotransferase [Source:RefSeq peptide;Acc:NP_942033]
ENSRNOG00000013971	ENSRNOT00000018763	1_219283669_C/T	1	219283669	C	T	0	0	0	0	0	0	2	0	0	0	0	0	0	0	0	0	0	0	0	0	0	0	0	0	0	0	0	NON_SYNONYMOUS_CODING	333	316	106	A/T	Gct/Act	HGVSc=ENSRNOT00000018763.4:c.316G>A;HGVSp=ENSRNOP00000018763.3:p.Ala106Thr;DOMAINS=Pfam_domain:PF00266,Superfamily_domain:53383,PIRSF_domain:PIRSF000525,TIGRFAM_domain:TIGR01364;EXON=4/9;CANONICAL=YES	Psat1	phosphoserine aminotransferase [Source:RefSeq peptide;Acc:NP_942033]
ENSRNOG00000017364	ENSRNOT00000041469	1_263880137_G/A	1	263880137	G	A	0	0	0	0	0	0	2	0	0	0	0	0	0	0	0	0	0	0	0	0	0	0	0	0	0	0	0	NON_SYNONYMOUS_CODING	316	316	106	V/M	Gtg/Atg	HGVSc=ENSRNOT00000041469.2:c.316G>A;HGVSp=ENSRNOP00000049806.2:p.Val106Met;DOMAINS=Pfam_domain:PF00076,Superfamily_domain:54928,SMART_domain:SM00360,PROSITE_profiles:PS50102;EXON=2/5;CANONICAL=YES	D3ZHS1_RAT	Uncharacterized protein [Source:UniProtKB/TrEMBL;Acc:D3ZHS1]
ENSRNOG00000007092	ENSRNOT00000064615	2_174775040_G/T	2	174775040	G	T	0	0	0	0	0	0	2	0	0	0	0	0	0	0	0	0	0	0	0	0	0	0	0	0	0	0	0	NON_SYNONYMOUS_CODING	22	22	8	L/I	Ctc/Atc	HGVSc=ENSRNOT00000064615.1:c.22C>A;HGVSp=ENSRNOP00000062174.1:p.Leu8Ile;DOMAINS=Low_complexity_(Seg):Seg,Cleavage_site_(Signalp):Sigp;EXON=1/9	Fgb	Fibrinogen beta chainFibrinopeptide B [Source:UniProtKB/Swiss-Prot;Acc:P14480]
ENSRNOG00000007092	ENSRNOT00000009813	2_174775040_G/T	2	174775040	G	T	0	0	0	0	0	0	2	0	0	0	0	0	0	0	0	0	0	0	0	0	0	0	0	0	0	0	0	NON_SYNONYMOUS_CODING	64	22	8	L/I	Ctc/Atc	HGVSc=ENSRNOT00000009813.2:c.22C>A;HGVSp=ENSRNOP00000009813.2:p.Leu8Ile;DOMAINS=Low_complexity_(Seg):Seg,Cleavage_site_(Signalp):Sigp;EXON=1/8	Fgb	Fibrinogen beta chainFibrinopeptide B [Source:UniProtKB/Swiss-Prot;Acc:P14480]
ENSRNOG00000023789	ENSRNOT00000032351	2_174853208_T/G	2	174853208	T	G	0	0	0	0	0	0	2	0	0	0	0	0	0	0	0	0	0	0	0	0	0	0	0	0	0	0	0	NON_SYNONYMOUS_CODING	1036	1036	346	S/A	Tcc/Gcc	HGVSc=ENSRNOT00000032351.4:c.1036T>G;HGVSp=ENSRNOP00000035081.4:p.Ser346Ala;DOMAINS=Pfam_domain:PF00028,Superfamily_domain:49313,SMART_domain:SM00112,PROSITE_profiles:PS50268;EXON=2/2	F1M5X7_RAT	Uncharacterized protein [Source:UniProtKB/TrEMBL;Acc:F1LY95]
ENSRNOG00000023789	ENSRNOT00000032351	2_174853482_C/T	2	174853482	C	T	0	0	0	0	0	0	2	0	0	0	0	0	0	0	0	0	0	0	0	0	0	0	0	0	0	0	0	NON_SYNONYMOUS_CODING	1310	1310	437	T/I	aCc/aTc	HGVSc=ENSRNOT00000032351.4:c.1310C>T;HGVSp=ENSRNOP00000035081.4:p.Thr437Ile;DOMAINS=Pfam_domain:PF00028,SMART_domain:SM00112,PROSITE_profiles:PS50268;EXON=2/2	F1M5X7_RAT	Uncharacterized protein [Source:UniProtKB/TrEMBL;Acc:F1LY95]
ENSRNOG00000023789	ENSRNOT00000032351	2_174853598_G/A	2	174853598	G	A	0	0	0	0	0	0	2	0	0	0	0	0	0	0	0	0	0	0	0	0	0	0	0	0	0	0	0	NON_SYNONYMOUS_CODING	1426	1426	476	E/K	Gag/Aag	HGVSc=ENSRNOT00000032351.4:c.1426G>A;HGVSp=ENSRNOP00000035081.4:p.Glu476Lys;DOMAINS=Pfam_domain:PF00028,Superfamily_domain:49313,SMART_domain:SM00112,PROSITE_profiles:PS50268;EXON=2/2	F1M5X7_RAT	Uncharacterized protein [Source:UniProtKB/TrEMBL;Acc:F1LY95]
ENSRNOG00000030593	ENSRNOT00000050486	2_179493817_G/A	2	179493817	G	A	0	0	0	0	2	2	2	0	0	0	2	2	2	0	0	0	0	0	0	0	2	2	2	0	0	0	0	NON_SYNONYMOUS_CODING	699	699	233	M/I	atG/atA	HGVSc=ENSRNOT00000050486.2:c.699G>A;HGVSp=ENSRNOP00000049042.2:p.Met233Ile;EXON=4/9;CANONICAL=YES	F1M3A1_RAT	Uncharacterized protein [Source:UniProtKB/TrEMBL;Acc:F1M3A1]
ENSRNOG00000030593	ENSRNOT00000050486	2_179494055_G/A	2	179494055	G	A	0	0	0	0	2	2	2	0	0	0	2	2	2	0	0	0	0	0	0	0	2	2	2	0	0	0	0	NON_SYNONYMOUS_CODING	869	869	290	S/N	aGt/aAt	HGVSc=ENSRNOT00000050486.2:c.869G>A;HGVSp=ENSRNOP00000049042.2:p.Ser290Asn;EXON=5/9;CANONICAL=YES	F1M3A1_RAT	Uncharacterized protein [Source:UniProtKB/TrEMBL;Acc:F1M3A1]
ENSRNOG00000030593	ENSRNOT00000050486	2_179494312_C/T	2	179494312	C	T	0	0	0	0	2	2	2	0	0	0	2	2	2	0	0	0	0	0	0	0	2	2	2	0	0	0	0	NON_SYNONYMOUS_CODING,SPLICE_SITE	914	914	305	T/I	aCa/aTa	HGVSc=ENSRNOT00000050486.2:c.914C>T;HGVSp=ENSRNOP00000049042.2:p.Thr305Ile;EXON=6/9;CANONICAL=YES	F1M3A1_RAT	Uncharacterized protein [Source:UniProtKB/TrEMBL;Acc:F1M3A1]
ENSRNOG00000030847	ENSRNOT00000046960	2_205175344_G/A	2	205175344	G	A	0	0	0	0	0	0	2	0	0	0	0	0	0	0	0	0	0	0	0	0	0	0	0	0	0	0	0	NON_SYNONYMOUS_CODING	214	214	72	V/I	Gtc/Atc	HGVSc=ENSRNOT00000046960.2:c.214G>A;HGVSp=ENSRNOP00000043224.2:p.Val72Ile;DOMAINS=Pfam_domain:PF00366,Superfamily_domain:50249;EXON=1/3;CANONICAL=YES	F1LU15_RAT	Uncharacterized protein [Source:UniProtKB/TrEMBL;Acc:F1LU15]
ENSRNOG00000014815	ENSRNOT00000019920	2_219702811_C/A	2	219702811	C	A	0	0	0	0	0	0	2	0	0	0	0	0	0	0	0	0	0	0	0	0	0	0	0	0	0	0	0	NON_SYNONYMOUS_CODING	780	632	211	R/L	cGa/cTa	HGVSc=ENSRNOT00000019920.5:c.632G>T;HGVSp=ENSRNOP00000019920.4:p.Arg211Leu;DOMAINS=Pfam_domain:PF05556;EXON=6/6;CANONICAL=YES	Myoz2	myozenin-2 [Source:RefSeq peptide;Acc:NP_001099939]
ENSRNOG00000014815	ENSRNOT00000065361	2_219702811_C/A	2	219702811	C	A	0	0	0	0	0	0	2	0	0	0	0	0	0	0	0	0	0	0	0	0	0	0	0	0	0	0	0	NON_SYNONYMOUS_CODING	610	395	132	R/L	cGa/cTa	HGVSc=ENSRNOT00000065361.1:c.395G>T;HGVSp=ENSRNOP00000063607.1:p.Arg132Leu;DOMAINS=Pfam_domain:PF05556;EXON=5/5	Myoz2	myozenin-2 [Source:RefSeq peptide;Acc:NP_001099939]
ENSRNOG00000025296	ENSRNOT00000033934	3_9300361_C/T	3	9300361	C	T	0	0	0	0	0	0	2	0	0	0	0	0	0	0	0	0	0	0	0	0	0	0	0	0	0	0	0	NON_SYNONYMOUS_CODING	1838	1675	559	P/S	Ccg/Tcg	HGVSc=ENSRNOT00000033934.4:c.1675C>T;HGVSp=ENSRNOP00000031726.4:p.Pro559Ser;DOMAINS=Superfamily_domain:52058;EXON=3/4;CANONICAL=YES	Lrrc8a	Leucine-rich repeat-containing protein 8A [Source:UniProtKB/Swiss-Prot;Acc:Q4V8I7]
ENSRNOG00000009969	ENSRNOT00000013215	3_70439329_C/T	3	70439329	C	T	0	0	0	0	0	0	2	0	0	0	0	0	0	0	0	0	0	0	0	0	0	0	0	0	0	0	0	NON_SYNONYMOUS_CODING	191	191	64	R/H	cGc/cAc	HGVSc=ENSRNOT00000013215.2:c.191G>A;HGVSp=ENSRNOP00000013215.1:p.Arg64His;DOMAINS=Pfam_domain:PF00001,Superfamily_domain:81321,Transmembrane_helices:Tmhmm,Prints_domain:PR00237,PROSITE_profiles:PS50262;EXON=1/1;CANONICAL=YES	Olr539	olfactory receptor Olr539 [Source:RefSeq peptide;Acc:NP_001000320]
ENSRNOG00000005852	ENSRNOT00000007665	3_71682470_A/G	3	71682470	A	G	2	2	0	2	2	2	2	2	2	2	2	2	2	2	2	2	2	2	2	2	2	2	2	2	2	2	2	NON_SYNONYMOUS_CODING	167	167	56	K/R	aAg/aGg	HGVSc=ENSRNOT00000007665.2:c.167A>G;HGVSp=ENSRNOP00000007665.1:p.Lys56Arg;DOMAINS=Pfam_domain:PF00001,Superfamily_domain:81321,PROSITE_profiles:PS50262,Prints_domain:PR00237;EXON=1/1;CANONICAL=YES	Olr598	olfactory receptor Olr598 [Source:RefSeq peptide;Acc:NP_001000332]
ENSRNOG00000005852	ENSRNOT00000007665	3_71682531_C/A	3	71682531	C	A	0	0	0	0	0	0	2	0	0	0	0	0	0	0	0	0	0	0	0	0	0	0	0	0	0	0	0	NON_SYNONYMOUS_CODING	228	228	76	D/E	gaC/gaA	HGVSc=ENSRNOT00000007665.2:c.228C>A;HGVSp=ENSRNOP00000007665.1:p.Asp76Glu;DOMAINS=Pfam_domain:PF00001,Superfamily_domain:81321,PROSITE_profiles:PS50262,Prints_domain:PR00237;EXON=1/1;CANONICAL=YES	Olr598	olfactory receptor Olr598 [Source:RefSeq peptide;Acc:NP_001000332]
ENSRNOG00000005966	ENSRNOT00000007835	3_71942953_G/C	3	71942953	G	C	0	0	0	0	0	0	2	0	0	0	0	0	0	0	0	0	0	0	0	0	0	0	0	0	0	0	0	NON_SYNONYMOUS_CODING	491	491	164	T/S	aCt/aGt	HGVSc=ENSRNOT00000007835.2:c.491C>G;HGVSp=ENSRNOP00000007835.1:p.Thr164Ser;DOMAINS=Pfam_domain:PF00001,Superfamily_domain:81321,Transmembrane_helices:Tmhmm,PROSITE_profiles:PS50262;EXON=1/1;CANONICAL=YES	Olr610	olfactory receptor Olr610 [Source:RefSeq peptide;Acc:NP_001000336]
ENSRNOG00000042104	ENSRNOT00000067980	3_72346100_G/A	3	72346100	G	A	0	0	0	0	0	0	2	0	0	0	0	0	0	0	0	0	0	0	0	0	0	0	0	0	0	0	0	NON_SYNONYMOUS_CODING	484	484	162	D/N	Gat/Aat	HGVSc=ENSRNOT00000067980.1:c.484G>A;HGVSp=ENSRNOP00000061232.1:p.Asp162Asn;DOMAINS=Superfamily_domain:81321,Transmembrane_helices:Tmhmm,Prints_domain:PR00245;EXON=4/5;CANONICAL=YES	F1M3F9_RAT	Uncharacterized protein [Source:UniProtKB/TrEMBL;Acc:F1M3F9]
ENSRNOG00000028917	ENSRNOT00000048750	3_72730591_A/T	3	72730591	A	T	0	0	0	0	0	0	2	0	0	0	0	0	0	0	0	0	0	0	0	0	0	0	0	0	0	0	0	NON_SYNONYMOUS_CODING	271	271	91	S/T	Tcc/Acc	HGVSc=ENSRNOT00000048750.1:c.271T>A;HGVSp=ENSRNOP00000045073.1:p.Ser91Thr;DOMAINS=Pfam_domain:PF00001,Superfamily_domain:81321,PROSITE_profiles:PS50262,Prints_domain:PR00245;EXON=1/1;CANONICAL=YES	Olr651	olfactory receptor Olr651 [Source:RefSeq peptide;Acc:NP_001000341]
ENSRNOG00000033721	ENSRNOT00000047251	3_72816000_G/A	3	72816000	G	A	0	0	0	0	0	0	2	0	0	0	0	0	0	0	0	0	0	0	0	0	0	0	0	0	0	0	0	NON_SYNONYMOUS_CODING	79	79	27	V/I	Gtt/Att	HGVSc=ENSRNOT00000047251.1:c.79G>A;HGVSp=ENSRNOP00000050547.1:p.Val27Ile;DOMAINS=Superfamily_domain:81321,Transmembrane_helices:Tmhmm,Low_complexity_(Seg):Seg,Prints_domain:PR00237;EXON=1/1;CANONICAL=YES	Olr655	olfactory receptor Olr655 [Source:RefSeq peptide;Acc:NP_001000342]
ENSRNOG00000031877	ENSRNOT00000050103	3_73113488_G/T	3	73113488	G	T	0	0	5	0	0	0	2	0	0	0	0	0	0	0	0	0	0	0	0	0	0	0	0	0	0	0	0	NON_SYNONYMOUS_CODING	361	361	121	R/S	Cgt/Agt	HGVSc=ENSRNOT00000050103.1:c.361C>A;HGVSp=ENSRNOP00000046245.1:p.Arg121Ser;DOMAINS=Pfam_domain:PF00001,Superfamily_domain:81321,PROSITE_patterns:PS00237,PROSITE_profiles:PS50262,Prints_domain:PR00237;EXON=1/1;CANONICAL=YES	Olr665	olfactory receptor Olr665 [Source:RefSeq peptide;Acc:NP_001000634]
ENSRNOG00000030937	ENSRNOT00000047425	3_73611757_A/T	3	73611757	A	T	2	2	0	2	2	2	2	2	2	2	2	2	2	2	2	2	2	2	2	2	2	2	2	2	2	2	2	NON_SYNONYMOUS_CODING	66	66	22	K/N	aaA/aaT	HGVSc=ENSRNOT00000047425.1:c.66A>T;HGVSp=ENSRNOP00000049634.1:p.Lys22Asn;DOMAINS=Superfamily_domain:81321;EXON=1/1;CANONICAL=YES	Olr691	olfactory receptor Olr691 [Source:RefSeq peptide;Acc:NP_001000630]
ENSRNOG00000030937	ENSRNOT00000047425	3_73611794_A/G	3	73611794	A	G	2	2	0	2	2	2	2	2	2	2	2	2	2	2	2	2	2	2	2	2	2	2	2	2	2	2	2	NON_SYNONYMOUS_CODING	103	103	35	S/G	Agt/Ggt	HGVSc=ENSRNOT00000047425.1:c.103A>G;HGVSp=ENSRNOP00000049634.1:p.Ser35Gly;DOMAINS=Superfamily_domain:81321,Transmembrane_helices:Tmhmm,Prints_domain:PR00237;EXON=1/1;CANONICAL=YES	Olr691	olfactory receptor Olr691 [Source:RefSeq peptide;Acc:NP_001000630]
ENSRNOG00000030937	ENSRNOT00000047425	3_73611814_G/A	3	73611814	G	A	0	0	0	0	0	0	2	0	0	0	0	0	0	0	0	0	0	0	0	0	0	0	0	0	0	0	0	NON_SYNONYMOUS_CODING	123	123	41	M/I	atG/atA	HGVSc=ENSRNOT00000047425.1:c.123G>A;HGVSp=ENSRNOP00000049634.1:p.Met41Ile;DOMAINS=Pfam_domain:PF00001,Superfamily_domain:81321,Transmembrane_helices:Tmhmm,PROSITE_profiles:PS50262,Prints_domain:PR00237;EXON=1/1;CANONICAL=YES	Olr691	olfactory receptor Olr691 [Source:RefSeq peptide;Acc:NP_001000630]
ENSRNOG00000030937	ENSRNOT00000047425	3_73612370_C/T	3	73612370	C	T	2	0	0	2	0	2	2	2	2	2	2	2	2	2	0	2	2	0	0	0	2	2	2	2	0	0	0	NON_SYNONYMOUS_CODING	679	679	227	P/S	Cct/Tct	HGVSc=ENSRNOT00000047425.1:c.679C>T;HGVSp=ENSRNOP00000049634.1:p.Pro227Ser;DOMAINS=Pfam_domain:PF00001,Superfamily_domain:81321,PROSITE_profiles:PS50262;EXON=1/1;CANONICAL=YES	Olr691	olfactory receptor Olr691 [Source:RefSeq peptide;Acc:NP_001000630]
ENSRNOG00000029507	ENSRNOT00000051456	3_74214989_A/G	3	74214989	A	G	0	0	0	0	0	0	2	0	0	0	0	0	0	0	0	0	0	0	0	0	0	0	0	0	0	0	0	NON_SYNONYMOUS_CODING	299	299	100	F/S	tTt/tCt	HGVSc=ENSRNOT00000051456.1:c.299T>C;HGVSp=ENSRNOP00000046609.1:p.Phe100Ser;DOMAINS=Pfam_domain:PF00001,Superfamily_domain:81321,Prints_domain:PR00245,PROSITE_profiles:PS50262;EXON=1/1;CANONICAL=YES	Olr718	olfactory receptor Olr718 [Source:RefSeq peptide;Acc:NP_001000361]
ENSRNOG00000017556	ENSRNOT00000023583	3_76307162_G/A	3	76307162	G	A	0	0	0	0	0	0	2	0	0	0	0	0	0	0	0	0	0	0	0	0	0	0	0	0	0	0	0	NON_SYNONYMOUS_CODING	193	19	7	V/I	Gtc/Atc	HGVSc=ENSRNOT00000023583.5:c.19G>A;HGVSp=ENSRNOP00000023586.4:p.Val7Ile;EXON=2/2;CANONICAL=YES	Chrm4	Muscarinic acetylcholine receptor M4 [Source:UniProtKB/Swiss-Prot;Acc:P08485]
ENSRNOG00000004755	ENSRNOT00000006628	3_87041222_T/A	3	87041222	T	A	0	0	0	0	0	0	2	0	0	0	0	0	0	0	0	0	0	0	0	0	0	0	0	0	0	0	0	NON_SYNONYMOUS_CODING	22	16	6	S/T	Tca/Aca	HGVSc=ENSRNOT00000006628.4:c.16T>A;HGVSp=ENSRNOP00000006628.3:p.Ser6Thr;EXON=1/6;CANONICAL=YES	Commd9	COMM domain-containing protein 9 [Source:RefSeq peptide;Acc:NP_001028864]
ENSRNOG00000043037	ENSRNOT00000067646	3_100055717_T/A	3	100055717	T	A	0	0	0	0	0	0	2	0	0	0	0	0	0	0	0	0	0	0	0	0	0	0	0	0	0	0	0	NON_SYNONYMOUS_CODING	1126	1126	376	T/S	Act/Tct	HGVSc=ENSRNOT00000067646.1:c.1126A>T;HGVSp=ENSRNOP00000063838.1:p.Thr376Ser;EXON=1/1;CANONICAL=YES	LOC100366023	Uncharacterized protein [Source:UniProtKB/TrEMBL;Acc:F1M076]
ENSRNOG00000043258	ENSRNOT00000065104	3_144376644_A/G	3	144376644	A	G	0	0	0	0	0	0	2	0	0	0	0	0	0	0	0	0	0	0	0	0	0	0	0	0	0	0	0	NON_SYNONYMOUS_CODING	952	952	318	N/D	Aac/Gac	HGVSc=ENSRNOT00000065104.1:c.952A>G;HGVSp=ENSRNOP00000060847.1:p.Asn318Asp;EXON=9/11;CANONICAL=YES	D3ZKN1_RAT	Uncharacterized protein [Source:UniProtKB/TrEMBL;Acc:D3ZKN1]
ENSRNOG00000010791	ENSRNOT00000035463	3_159124119_C/T	3	159124119	C	T	0	0	0	0	0	0	2	0	0	0	0	0	0	0	0	0	0	0	0	0	0	0	0	0	0	0	0	NON_SYNONYMOUS_CODING	2146	2146	716	V/I	Gtc/Atc	HGVSc=ENSRNOT00000035463.4:c.2146G>A;HGVSp=ENSRNOP00000037329.4:p.Val716Ile;EXON=16/21;CANONICAL=YES	Fam65c	Uncharacterized protein [Source:UniProtKB/TrEMBL;Acc:D3ZX40]
ENSRNOG00000009355	ENSRNOT00000038689	3_169685515_C/A	3	169685515	C	A	0	0	0	0	0	0	2	0	0	0	0	0	0	0	0	0	0	0	0	0	0	0	0	0	0	0	0	NON_SYNONYMOUS_CODING	1478	1465	489	P/T	Cca/Aca	HGVSc=ENSRNOT00000038689.3:c.1465C>A;HGVSp=ENSRNOP00000038160.3:p.Pro489Thr;EXON=8/8	Ogfr	Opioid growth factor receptor [Source:UniProtKB/Swiss-Prot;Acc:Q9QXY4]
ENSRNOG00000009355	ENSRNOT00000012611	3_169685515_C/A	3	169685515	C	A	0	0	0	0	0	0	2	0	0	0	0	0	0	0	0	0	0	0	0	0	0	0	0	0	0	0	0	NON_SYNONYMOUS_CODING	1505	1492	498	P/T	Cca/Aca	HGVSc=ENSRNOT00000012611.3:c.1492C>A;HGVSp=ENSRNOP00000012612.2:p.Pro498Thr;EXON=7/7;CANONICAL=YES	Ogfr	Opioid growth factor receptor [Source:UniProtKB/Swiss-Prot;Acc:Q9QXY4]
ENSRNOG00000027513	ENSRNOT00000029336	3_170487279_A/C	3	170487279	A	C	0	0	0	0	0	0	2	0	0	0	0	0	0	0	0	0	0	0	0	0	0	0	0	0	0	0	0	NON_SYNONYMOUS_CODING	1256	1256	419	H/P	cAt/cCt	HGVSc=ENSRNOT00000029336.4:c.1256A>C;HGVSp=ENSRNOP00000036941.4:p.His419Pro;DOMAINS=TIGRFAM_domain:TIGR00604;EXON=14/34	RTEL1_RAT	Regulator of telomere elongation helicase 1 [Source:UniProtKB/Swiss-Prot;Acc:Q5RJZ1]
ENSRNOG00000027513	ENSRNOT00000055029	3_170487279_A/C	3	170487279	A	C	0	0	0	0	0	0	2	0	0	0	0	0	0	0	0	0	0	0	0	0	0	0	0	0	0	0	0	NON_SYNONYMOUS_CODING	1493	1256	419	H/P	cAt/cCt	HGVSc=ENSRNOT00000055029.2:c.1256A>C;HGVSp=ENSRNOP00000051908.2:p.His419Pro;EXON=15/16	RTEL1_RAT	Regulator of telomere elongation helicase 1 [Source:UniProtKB/Swiss-Prot;Acc:Q5RJZ1]
ENSRNOG00000027513	ENSRNOT00000055030	3_170487279_A/C	3	170487279	A	C	0	0	0	0	0	0	2	0	0	0	0	0	0	0	0	0	0	0	0	0	0	0	0	0	0	0	0	NON_SYNONYMOUS_CODING	1256	1256	419	H/P	cAt/cCt	HGVSc=ENSRNOT00000055030.2:c.1256A>C;HGVSp=ENSRNOP00000051909.2:p.His419Pro;DOMAINS=TIGRFAM_domain:TIGR00604;EXON=14/35;CANONICAL=YES	RTEL1_RAT	Regulator of telomere elongation helicase 1 [Source:UniProtKB/Swiss-Prot;Acc:Q5RJZ1]
ENSRNOG00000014235	ENSRNOT00000046276	3_170505915_G/A	3	170505915	G	A	0	0	0	0	0	0	2	0	0	0	0	0	0	0	0	0	0	0	0	0	0	0	0	0	0	0	0	NON_SYNONYMOUS_CODING	215	146	49	G/D	gGc/gAc	HGVSc=ENSRNOT00000046276.3:c.146G>A;HGVSp=ENSRNOP00000039811.3:p.Gly49Asp;EXON=1/7;CANONICAL=YES	Lime1	Zinc finger CCCH-type with G patch domain-containing protein [Source:UniProtKB/Swiss-Prot;Acc:Q5PPF5]
ENSRNOG00000014235	ENSRNOT00000019084	3_170505915_G/A	3	170505915	G	A	0	0	0	0	0	0	2	0	0	0	0	0	0	0	0	0	0	0	0	0	0	0	0	0	0	0	0	NON_SYNONYMOUS_CODING	215	80	27	G/D	gGc/gAc	HGVSc=ENSRNOT00000019084.5:c.80G>A;HGVSp=ENSRNOP00000019084.4:p.Gly27Asp;EXON=1/6	Lime1	Zinc finger CCCH-type with G patch domain-containing protein [Source:UniProtKB/Swiss-Prot;Acc:Q5PPF5]
ENSRNOG00000031486	ENSRNOT00000046248	4_7838630_C/T	4	7838630	C	T	0	0	0	0	0	0	2	0	0	0	0	0	0	0	0	0	0	0	0	0	0	0	0	0	0	0	0	NON_SYNONYMOUS_CODING	907	907	303	A/T	Gca/Aca	HGVSc=ENSRNOT00000046248.1:c.907G>A;HGVSp=ENSRNOP00000039043.1:p.Ala303Thr;DOMAINS=Low_complexity_(Seg):Seg,PROSITE_profiles:PS50310,PROSITE_profiles:PS50325,Prints_domain:PR00173;EXON=2/2;CANONICAL=YES	Q6TXG0_RAT	LRRGT00039 [Source:UniProtKB/TrEMBL;Acc:Q6TXG0]
ENSRNOG00000009513	ENSRNOT00000012879	4_61654486_T/C	4	61654486	T	C	0	0	0	0	0	0	2	0	0	0	0	0	0	0	0	0	0	0	0	0	0	0	0	0	0	0	0	NON_SYNONYMOUS_CODING	267	229	77	S/G	Agc/Ggc	HGVSc=ENSRNOT00000012879.2:c.229A>G;HGVSp=ENSRNOP00000012879.2:p.Ser77Gly;DOMAINS=Pfam_domain:PF00248,Superfamily_domain:51430;EXON=2/10;CANONICAL=YES	Akr1b1	Aldose reductase [Source:UniProtKB/Swiss-Prot;Acc:P07943]
ENSRNOG00000010233	ENSRNOT00000041264	4_62148356_G/A	4	62148356	G	A	0	0	0	0	0	0	2	0	0	0	0	0	0	0	0	0	0	0	0	0	0	0	0	0	0	0	0	NON_SYNONYMOUS_CODING	1635	1480	494	G/S	Ggc/Agc	HGVSc=ENSRNOT00000041264.2:c.1480G>A;HGVSp=ENSRNOP00000043767.2:p.Gly494Ser;DOMAINS=Pfam_domain:PF02029,Prints_domain:PR01076;EXON=10/12;CANONICAL=YES	Cald1	Non-muscle caldesmon [Source:UniProtKB/Swiss-Prot;Acc:Q62736]
ENSRNOG00000030798	ENSRNOT00000048410	4_86495002_C/G	4	86495002	C	G	0	0	0	0	0	0	2	0	0	0	0	0	0	0	0	0	0	0	0	0	0	0	0	0	0	0	0	NON_SYNONYMOUS_CODING	125	125	42	S/C	tCc/tGc	HGVSc=ENSRNOT00000048410.1:c.125C>G;HGVSp=ENSRNOP00000039212.1:p.Ser42Cys;DOMAINS=Pfam_domain:PF03402,Superfamily_domain:81321,PROSITE_profiles:PS50262,Prints_domain:PR01534;EXON=1/1;CANONICAL=YES	Vom1r74	vomeronasal 1 receptor 74 [Source:RefSeq peptide;Acc:NP_001008911]
ENSRNOG00000030798	ENSRNOT00000048410	4_86495113_C/G	4	86495113	C	G	0	0	0	0	0	0	2	0	0	0	0	0	0	0	0	0	0	0	0	0	0	0	0	0	0	0	0	NON_SYNONYMOUS_CODING	236	236	79	T/S	aCt/aGt	HGVSc=ENSRNOT00000048410.1:c.236C>G;HGVSp=ENSRNOP00000039212.1:p.Thr79Ser;DOMAINS=Pfam_domain:PF03402,Superfamily_domain:81321,PROSITE_profiles:PS50262,Prints_domain:PR01534;EXON=1/1;CANONICAL=YES	Vom1r74	vomeronasal 1 receptor 74 [Source:RefSeq peptide;Acc:NP_001008911]
ENSRNOG00000030798	ENSRNOT00000048410	4_86495524_A/G	4	86495524	A	G	0	0	0	0	0	0	2	0	0	0	0	0	0	0	0	0	0	0	0	0	0	0	0	0	0	0	0	NON_SYNONYMOUS_CODING	647	647	216	N/S	aAc/aGc	HGVSc=ENSRNOT00000048410.1:c.647A>G;HGVSp=ENSRNOP00000039212.1:p.Asn216Ser;DOMAINS=Pfam_domain:PF03402,Superfamily_domain:81321,PROSITE_profiles:PS50262,Prints_domain:PR01534;EXON=1/1;CANONICAL=YES	Vom1r74	vomeronasal 1 receptor 74 [Source:RefSeq peptide;Acc:NP_001008911]
ENSRNOG00000030798	ENSRNOT00000048410	4_86495571_G/C	4	86495571	G	C	0	0	0	0	0	0	2	0	0	0	0	0	0	0	0	0	0	0	0	0	0	0	0	0	0	0	0	NON_SYNONYMOUS_CODING	694	694	232	V/L	Gtg/Ctg	HGVSc=ENSRNOT00000048410.1:c.694G>C;HGVSp=ENSRNOP00000039212.1:p.Val232Leu;DOMAINS=Pfam_domain:PF03402,Superfamily_domain:81321,Transmembrane_helices:Tmhmm,PROSITE_profiles:PS50262;EXON=1/1;CANONICAL=YES	Vom1r74	vomeronasal 1 receptor 74 [Source:RefSeq peptide;Acc:NP_001008911]
ENSRNOG00000016334	ENSRNOT00000022107	5_77556891_T/G	5	77556891	T	G	0	0	0	0	0	0	2	0	0	0	0	0	0	0	0	0	0	0	0	0	0	0	0	0	0	0	0	NON_SYNONYMOUS_CODING	1331	1141	381	I/L	Ata/Cta	HGVSc=ENSRNOT00000022107.2:c.1141A>C;HGVSp=ENSRNOP00000022107.1:p.Ile381Leu;DOMAINS=Pfam_domain:PF00076,Superfamily_domain:54928,SMART_domain:SM00360,PROSITE_profiles:PS50102,TIGRFAM_domain:TIGR01649;EXON=11/14;CANONICAL=YES	Rod1	Regulator of differentiation 1 [Source:UniProtKB/Swiss-Prot;Acc:Q9Z118]
ENSRNOG00000037165	ENSRNOT00000025075	5_154248975_G/A	5	154248975	G	A	0	0	0	0	0	0	2	0	0	0	0	0	0	0	0	0	0	0	0	0	0	0	0	0	0	0	0	NON_SYNONYMOUS_CODING	190	190	64	R/C	Cgc/Tgc	HGVSc=ENSRNOT00000025075.4:c.190C>T;HGVSp=ENSRNOP00000025075.4:p.Arg64Cys;DOMAINS=Pfam_domain:PF05653,Superfamily_domain:103481;EXON=4/6;CANONICAL=YES	D4A8W9_RAT	Uncharacterized protein [Source:UniProtKB/TrEMBL;Acc:D3ZSP3]
ENSRNOG00000037165	ENSRNOT00000064350	5_154248975_G/A	5	154248975	G	A	0	0	0	0	0	0	2	0	0	0	0	0	0	0	0	0	0	0	0	0	0	0	0	0	0	0	0	NON_SYNONYMOUS_CODING	190	190	64	R/C	Cgc/Tgc	HGVSc=ENSRNOT00000064350.1:c.190C>T;HGVSp=ENSRNOP00000059748.1:p.Arg64Cys;DOMAINS=Pfam_domain:PF05653,Superfamily_domain:103481;EXON=4/7	D4A8W9_RAT	Uncharacterized protein [Source:UniProtKB/TrEMBL;Acc:D3ZSP3]
ENSRNOG00000037165	ENSRNOT00000068004	5_154248975_G/A	5	154248975	G	A	0	0	0	0	0	0	2	0	0	0	0	0	0	0	0	0	0	0	0	0	0	0	0	0	0	0	0	NON_SYNONYMOUS_CODING	534	190	64	R/C	Cgc/Tgc	HGVSc=ENSRNOT00000068004.1:c.190C>T;HGVSp=ENSRNOP00000061176.1:p.Arg64Cys;DOMAINS=Pfam_domain:PF05653,Superfamily_domain:103481;EXON=4/6	D4A8W9_RAT	Uncharacterized protein [Source:UniProtKB/TrEMBL;Acc:D3ZSP3]
ENSRNOG00000037027	ENSRNOT00000040763	5_163201549_C/T	5	163201549	C	T	0	0	0	0	2	2	2	0	0	0	0	0	0	0	0	0	0	2	2	2	0	0	0	0	2	2	2	NON_SYNONYMOUS_CODING	673	673	225	V/I	Gtt/Att	HGVSc=ENSRNOT00000040763.2:c.673G>A;HGVSp=ENSRNOP00000047650.2:p.Val225Ile;DOMAINS=Pfam_domain:PF07859,Superfamily_domain:53474;EXON=4/4;CANONICAL=YES	D4A340_RAT	Uncharacterized protein [Source:UniProtKB/TrEMBL;Acc:D4A340]
ENSRNOG00000037027	ENSRNOT00000044701	5_163201549_C/T	5	163201549	C	T	0	0	0	0	2	2	2	0	0	0	0	0	0	0	0	0	0	2	2	2	0	0	0	0	2	2	2	NON_SYNONYMOUS_CODING	673	673	225	V/I	Gtt/Att	HGVSc=ENSRNOT00000044701.2:c.673G>A;HGVSp=ENSRNOP00000048555.2:p.Val225Ile;DOMAINS=Pfam_domain:PF07859,Superfamily_domain:53474;EXON=5/5	D4A340_RAT	Uncharacterized protein [Source:UniProtKB/TrEMBL;Acc:D4A340]
ENSRNOG00000037027	ENSRNOT00000040763	5_163239751_C/A	5	163239751	C	A	0	0	0	0	2	2	2	0	0	0	0	0	0	0	0	0	0	2	2	2	0	0	0	0	2	2	2	NON_SYNONYMOUS_CODING	221	221	74	C/F	tGt/tTt	HGVSc=ENSRNOT00000040763.2:c.221G>T;HGVSp=ENSRNOP00000047650.2:p.Cys74Phe;DOMAINS=Superfamily_domain:53474;EXON=2/4;CANONICAL=YES	D4A340_RAT	Uncharacterized protein [Source:UniProtKB/TrEMBL;Acc:D4A340]
ENSRNOG00000037027	ENSRNOT00000044701	5_163239751_C/A	5	163239751	C	A	0	0	0	0	2	2	2	0	0	0	0	0	0	0	0	0	0	2	2	2	0	0	0	0	2	2	2	NON_SYNONYMOUS_CODING	221	221	74	C/F	tGt/tTt	HGVSc=ENSRNOT00000044701.2:c.221G>T;HGVSp=ENSRNOP00000048555.2:p.Cys74Phe;EXON=3/5	D4A340_RAT	Uncharacterized protein [Source:UniProtKB/TrEMBL;Acc:D4A340]
ENSRNOG00000016443	ENSRNOT00000055715	5_163519727_A/T	5	163519727	A	T	0	0	0	0	2	2	2	0	0	0	0	0	0	0	0	0	0	2	2	2	0	0	0	0	2	2	2	NON_SYNONYMOUS_CODING	11261	11053	3685	C/S	Tgc/Agc	HGVSc=ENSRNOT00000055715.2:c.11053T>A;HGVSp=ENSRNOP00000052575.2:p.Cys3685Ser;EXON=56/70	Vps13d	vacuolar protein sorting-associated protein 13D [Source:RefSeq peptide;Acc:NP_001101476]
ENSRNOG00000016443	ENSRNOT00000022185	5_163519727_A/T	5	163519727	A	T	0	0	0	0	2	2	2	0	0	0	0	0	0	0	0	0	0	2	2	2	0	0	0	0	2	2	2	NON_SYNONYMOUS_CODING	11303	11095	3699	C/S	Tgc/Agc	HGVSc=ENSRNOT00000022185.5:c.11095T>A;HGVSp=ENSRNOP00000022185.5:p.Cys3699Ser;EXON=56/70;CANONICAL=YES	Vps13d	vacuolar protein sorting-associated protein 13D [Source:RefSeq peptide;Acc:NP_001101476]
ENSRNOG00000016443	ENSRNOT00000055715	5_163586536_C/T	5	163586536	C	T	0	0	0	0	0	0	2	0	0	0	0	0	0	0	0	0	0	0	0	0	0	0	0	0	0	0	0	NON_SYNONYMOUS_CODING	6591	6383	2128	R/H	cGt/cAt	HGVSc=ENSRNOT00000055715.2:c.6383G>A;HGVSp=ENSRNOP00000052575.2:p.Arg2128His;EXON=26/70	Vps13d	vacuolar protein sorting-associated protein 13D [Source:RefSeq peptide;Acc:NP_001101476]
ENSRNOG00000016443	ENSRNOT00000022185	5_163586536_C/T	5	163586536	C	T	0	0	0	0	0	0	2	0	0	0	0	0	0	0	0	0	0	0	0	0	0	0	0	0	0	0	0	NON_SYNONYMOUS_CODING	6606	6398	2133	R/H	cGt/cAt	HGVSc=ENSRNOT00000022185.5:c.6398G>A;HGVSp=ENSRNOP00000022185.5:p.Arg2133His;EXON=26/70;CANONICAL=YES	Vps13d	vacuolar protein sorting-associated protein 13D [Source:RefSeq peptide;Acc:NP_001101476]
ENSRNOG00000016575	ENSRNOT00000022478	5_163672112_G/C	5	163672112	G	C	0	0	0	0	0	0	2	0	0	0	0	0	0	0	0	0	0	0	0	0	0	0	0	0	0	0	0	NON_SYNONYMOUS_CODING	1089	1020	340	D/E	gaC/gaG	HGVSc=ENSRNOT00000022478.3:c.1020C>G;HGVSp=ENSRNOP00000022478.3:p.Asp340Glu;DOMAINS=PROSITE_profiles:PS50324;EXON=9/10;CANONICAL=YES	Tnfrsf1b	Tumor necrosis factor receptor superfamily member 1B [Source:UniProtKB/Swiss-Prot;Acc:Q80WY6]
ENSRNOG00000016575	ENSRNOT00000050667	5_163672112_G/C	5	163672112	G	C	0	0	0	0	0	0	2	0	0	0	0	0	0	0	0	0	0	0	0	0	0	0	0	0	0	0	0	NON_SYNONYMOUS_CODING	105	105	35	D/E	gaC/gaG	HGVSc=ENSRNOT00000050667.3:c.105C>G;HGVSp=ENSRNOP00000042688.3:p.Asp35Glu;EXON=1/4	Tnfrsf1b	Tumor necrosis factor receptor superfamily member 1B [Source:UniProtKB/Swiss-Prot;Acc:Q80WY6]
ENSRNOG00000016575	ENSRNOT00000022478	5_163677568_T/C	5	163677568	T	C	0	0	0	0	2	2	2	0	0	0	0	0	0	0	0	0	0	2	2	2	0	0	0	0	2	2	2	NON_SYNONYMOUS_CODING	409	340	114	K/E	Aaa/Gaa	HGVSc=ENSRNOT00000022478.3:c.340A>G;HGVSp=ENSRNOP00000022478.3:p.Lys114Glu;DOMAINS=Pfam_domain:PF00020,SMART_domain:SM00208,PROSITE_patterns:PS00652,Prints_domain:PR01680,PROSITE_profiles:PS50311,PROSITE_profiles:PS50050;EXON=4/10;CANONICAL=YES	Tnfrsf1b	Tumor necrosis factor receptor superfamily member 1B [Source:UniProtKB/Swiss-Prot;Acc:Q80WY6]
ENSRNOG00000016575	ENSRNOT00000022478	5_163680822_C/T	5	163680822	C	T	0	0	0	0	0	0	2	0	0	0	0	0	0	0	0	0	0	0	0	0	0	0	0	0	0	0	0	NON_SYNONYMOUS_CODING	220	151	51	A/T	Gct/Act	HGVSc=ENSRNOT00000022478.3:c.151G>A;HGVSp=ENSRNOP00000022478.3:p.Ala51Thr;DOMAINS=Pfam_domain:PF00020,Superfamily_domain:57586,SMART_domain:SM00208,PROSITE_patterns:PS00652,PROSITE_profiles:PS50050;EXON=2/10;CANONICAL=YES	Tnfrsf1b	Tumor necrosis factor receptor superfamily member 1B [Source:UniProtKB/Swiss-Prot;Acc:Q80WY6]
ENSRNOG00000037015	ENSRNOT00000055693	5_164378605_A/T	5	164378605	A	T	0	0	0	0	2	2	1	0	0	0	0	0	0	0	0	0	0	0	0	0	0	0	0	0	0	0	0	NON_SYNONYMOUS_CODING	659	659	220	V/D	gTt/gAt	HGVSc=ENSRNOT00000055693.1:c.659T>A;HGVSp=ENSRNOP00000052553.1:p.Val220Asp;DOMAINS=Pfam_domain:PF00069,Superfamily_domain:56112,SMART_domain:SM00220,PROSITE_profiles:PS50011;EXON=6/7;CANONICAL=YES	F1M8R6_RAT	Uncharacterized protein [Source:UniProtKB/TrEMBL;Acc:F1M8R6]
ENSRNOG00000037015	ENSRNOT00000055693	5_164378703_A/C	5	164378703	A	C	0	0	0	0	2	2	2	0	0	0	0	0	0	0	0	0	0	0	0	0	0	0	0	0	0	0	0	NON_SYNONYMOUS_CODING	576	576	192	S/R	agT/agG	HGVSc=ENSRNOT00000055693.1:c.576T>G;HGVSp=ENSRNOP00000052553.1:p.Ser192Arg;DOMAINS=Pfam_domain:PF00069,Superfamily_domain:56112,SMART_domain:SM00220,PROSITE_profiles:PS50011;EXON=4/7;CANONICAL=YES	F1M8R6_RAT	Uncharacterized protein [Source:UniProtKB/TrEMBL;Acc:F1M8R6]
ENSRNOG00000037015	ENSRNOT00000055693	5_164378706_G/C	5	164378706	G	C	0	0	5	0	2	2	2	0	0	0	0	0	0	0	0	0	0	0	0	0	0	0	0	0	0	0	0	NON_SYNONYMOUS_CODING	573	573	191	H/Q	caC/caG	HGVSc=ENSRNOT00000055693.1:c.573C>G;HGVSp=ENSRNOP00000052553.1:p.His191Gln;DOMAINS=Pfam_domain:PF00069,Superfamily_domain:56112,SMART_domain:SM00220,PROSITE_profiles:PS50011;EXON=4/7;CANONICAL=YES	F1M8R6_RAT	Uncharacterized protein [Source:UniProtKB/TrEMBL;Acc:F1M8R6]
ENSRNOG00000037015	ENSRNOT00000055693	5_164378883_T/C	5	164378883	T	C	0	0	0	0	1	1	1	0	0	0	0	0	0	0	0	0	0	0	0	1	0	0	0	0	1	1	1	NON_SYNONYMOUS_CODING	397	397	133	K/E	Aag/Gag	HGVSc=ENSRNOT00000055693.1:c.397A>G;HGVSp=ENSRNOP00000052553.1:p.Lys133Glu;DOMAINS=Pfam_domain:PF00069,Superfamily_domain:56112,SMART_domain:SM00220,PROSITE_profiles:PS50011;EXON=3/7;CANONICAL=YES	F1M8R6_RAT	Uncharacterized protein [Source:UniProtKB/TrEMBL;Acc:F1M8R6]
ENSRNOG00000037011	ENSRNOT00000055689	5_164612929_C/T	5	164612929	C	T	0	0	0	0	2	2	2	0	0	0	0	0	0	0	0	0	0	0	0	0	0	0	0	0	0	0	0	NON_SYNONYMOUS_CODING	899	899	300	C/Y	tGc/tAc	HGVSc=ENSRNOT00000055689.1:c.899G>A;HGVSp=ENSRNOP00000052549.1:p.Cys300Tyr;DOMAINS=Pfam_domain:PF00069,Superfamily_domain:56112,PROSITE_profiles:PS50011;EXON=7/8;CANONICAL=YES	F1M8R7_RAT	Uncharacterized protein [Source:UniProtKB/TrEMBL;Acc:F1M8R7]
ENSRNOG00000032943	ENSRNOT00000043813	5_164915924_G/A	5	164915924	G	A	0	0	0	0	2	2	2	0	0	0	0	0	0	0	0	0	0	0	0	0	0	0	0	0	0	0	0	NON_SYNONYMOUS_CODING	181	181	61	R/C	Cgc/Tgc	HGVSc=ENSRNOT00000043813.1:c.181C>T;HGVSp=ENSRNOP00000045975.1:p.Arg61Cys;DOMAINS=SMART_domain:SM00349,Low_complexity_(Seg):Seg,PROSITE_profiles:PS50805;EXON=2/3;CANONICAL=YES	F1LTA3_RAT	Uncharacterized protein [Source:UniProtKB/TrEMBL;Acc:F1LTA3]
ENSRNOG00000032943	ENSRNOT00000043813	5_164915959_T/C	5	164915959	T	C	0	0	0	0	2	2	2	0	0	0	0	0	0	0	0	0	0	0	0	2	0	0	0	0	2	2	2	NON_SYNONYMOUS_CODING	146	146	49	H/R	cAt/cGt	HGVSc=ENSRNOT00000043813.1:c.146A>G;HGVSp=ENSRNOP00000045975.1:p.His49Arg;DOMAINS=Superfamily_domain:109640,SMART_domain:SM00349,PROSITE_profiles:PS50805;EXON=2/3;CANONICAL=YES	F1LTA3_RAT	Uncharacterized protein [Source:UniProtKB/TrEMBL;Acc:F1LTA3]
ENSRNOG00000007763	ENSRNOT00000055676	5_165005172_A/G	5	165005172	A	G	0	0	0	0	2	2	2	0	0	0	0	0	0	0	0	0	0	0	0	2	0	0	0	0	2	2	2	NON_SYNONYMOUS_CODING	703	643	215	W/R	Tgg/Cgg	HGVSc=ENSRNOT00000055676.2:c.643T>C;HGVSp=ENSRNOP00000052535.2:p.Trp215Arg;EXON=10/10	D3ZQ74_RAT	Uncharacterized protein [Source:UniProtKB/TrEMBL;Acc:D3ZM63]
ENSRNOG00000008345	ENSRNOT00000011169	5_165090615_C/T	5	165090615	C	T	0	0	0	0	2	2	2	0	0	0	0	0	0	0	0	0	0	0	0	0	0	0	0	0	0	0	0	NON_SYNONYMOUS_CODING,SPLICE_SITE	1441	1168	390	A/T	Gca/Aca	HGVSc=ENSRNOT00000011169.4:c.1168G>A;HGVSp=ENSRNOP00000011169.4:p.Ala390Thr;DOMAINS=Pfam_domain:PF00654,Low_complexity_(Seg):Seg;EXON=15/16	Clcn6	chloride transport protein 6 [Source:RefSeq peptide;Acc:NP_001099949]
ENSRNOG00000008345	ENSRNOT00000011287	5_165091830_C/A	5	165091830	C	A	0	0	0	0	2	2	2	0	0	0	0	0	0	0	0	0	0	0	0	2	0	0	0	0	2	2	2	NON_SYNONYMOUS_CODING	943	913	305	A/S	Gcc/Tcc	HGVSc=ENSRNOT00000011287.5:c.913G>T;HGVSp=ENSRNOP00000011287.5:p.Ala305Ser;DOMAINS=Pfam_domain:PF00654,Superfamily_domain:81340;EXON=11/23	Clcn6	chloride transport protein 6 [Source:RefSeq peptide;Acc:NP_001099949]
ENSRNOG00000008345	ENSRNOT00000055666	5_165091830_C/A	5	165091830	C	A	0	0	0	0	2	2	2	0	0	0	0	0	0	0	0	0	0	0	0	2	0	0	0	0	2	2	2	NON_SYNONYMOUS_CODING	943	670	224	A/S	Gcc/Tcc	HGVSc=ENSRNOT00000055666.2:c.670G>T;HGVSp=ENSRNOP00000052529.2:p.Ala224Ser;DOMAINS=Pfam_domain:PF00654,Superfamily_domain:81340;EXON=11/22	Clcn6	chloride transport protein 6 [Source:RefSeq peptide;Acc:NP_001099949]
ENSRNOG00000008345	ENSRNOT00000067753	5_165091830_C/A	5	165091830	C	A	0	0	0	0	2	2	2	0	0	0	0	0	0	0	0	0	0	0	0	2	0	0	0	0	2	2	2	NON_SYNONYMOUS_CODING	952	922	308	A/S	Gcc/Tcc	HGVSc=ENSRNOT00000067753.1:c.922G>T;HGVSp=ENSRNOP00000060139.1:p.Ala308Ser;DOMAINS=Pfam_domain:PF00654,Superfamily_domain:81340;EXON=12/24;CANONICAL=YES	Clcn6	chloride transport protein 6 [Source:RefSeq peptide;Acc:NP_001099949]
ENSRNOG00000008345	ENSRNOT00000011169	5_165091830_C/A	5	165091830	C	A	0	0	0	0	2	2	2	0	0	0	0	0	0	0	0	0	0	0	0	2	0	0	0	0	2	2	2	NON_SYNONYMOUS_CODING	943	670	224	A/S	Gcc/Tcc	HGVSc=ENSRNOT00000011169.4:c.670G>T;HGVSp=ENSRNOP00000011169.4:p.Ala224Ser;DOMAINS=Pfam_domain:PF00654,Superfamily_domain:81340;EXON=11/16	Clcn6	chloride transport protein 6 [Source:RefSeq peptide;Acc:NP_001099949]
ENSRNOG00000008345	ENSRNOT00000067753	5_165098742_C/T	5	165098742	C	T	0	0	0	0	0	0	0	0	0	0	0	0	0	0	0	0	0	0	0	2	0	0	0	0	2	2	2	NON_SYNONYMOUS_CODING,SPLICE_SITE	385	355	119	A/T	Gcg/Acg	HGVSc=ENSRNOT00000067753.1:c.355G>A;HGVSp=ENSRNOP00000060139.1:p.Ala119Thr;DOMAINS=Superfamily_domain:81340;EXON=6/24;CANONICAL=YES	Clcn6	chloride transport protein 6 [Source:RefSeq peptide;Acc:NP_001099949]
ENSRNOG00000008345	ENSRNOT00000011287	5_165099895_G/A	5	165099895	G	A	0	0	0	0	0	0	0	0	0	0	0	0	0	0	0	0	0	0	0	2	0	0	0	0	2	2	2	NON_SYNONYMOUS_CODING,SPLICE_SITE	374	344	115	T/M	aCg/aTg	HGVSc=ENSRNOT00000011287.5:c.344C>T;HGVSp=ENSRNOP00000011287.5:p.Thr115Met;DOMAINS=Superfamily_domain:81340;EXON=5/23	Clcn6	chloride transport protein 6 [Source:RefSeq peptide;Acc:NP_001099949]
ENSRNOG00000008345	ENSRNOT00000055666	5_165099895_G/A	5	165099895	G	A	0	0	0	0	0	0	0	0	0	0	0	0	0	0	0	0	0	0	0	2	0	0	0	0	2	2	2	NON_SYNONYMOUS_CODING,SPLICE_SITE	374	101	34	T/M	aCg/aTg	HGVSc=ENSRNOT00000055666.2:c.101C>T;HGVSp=ENSRNOP00000052529.2:p.Thr34Met;DOMAINS=Superfamily_domain:81340;EXON=5/22	Clcn6	chloride transport protein 6 [Source:RefSeq peptide;Acc:NP_001099949]
ENSRNOG00000008345	ENSRNOT00000067753	5_165099895_G/A	5	165099895	G	A	0	0	0	0	0	0	0	0	0	0	0	0	0	0	0	0	0	0	0	2	0	0	0	0	2	2	2	NON_SYNONYMOUS_CODING,SPLICE_SITE	374	344	115	T/M	aCg/aTg	HGVSc=ENSRNOT00000067753.1:c.344C>T;HGVSp=ENSRNOP00000060139.1:p.Thr115Met;DOMAINS=Superfamily_domain:81340;EXON=5/24;CANONICAL=YES	Clcn6	chloride transport protein 6 [Source:RefSeq peptide;Acc:NP_001099949]
ENSRNOG00000008345	ENSRNOT00000011169	5_165099895_G/A	5	165099895	G	A	0	0	0	0	0	0	0	0	0	0	0	0	0	0	0	0	0	0	0	2	0	0	0	0	2	2	2	NON_SYNONYMOUS_CODING,SPLICE_SITE	374	101	34	T/M	aCg/aTg	HGVSc=ENSRNOT00000011169.4:c.101C>T;HGVSp=ENSRNOP00000011169.4:p.Thr34Met;DOMAINS=Superfamily_domain:81340;EXON=5/16	Clcn6	chloride transport protein 6 [Source:RefSeq peptide;Acc:NP_001099949]
ENSRNOG00000008553	ENSRNOT00000011384	5_165119834_A/C	5	165119834	A	C	0	0	0	0	2	2	2	0	0	0	0	0	0	0	0	0	0	0	0	2	0	0	0	0	2	2	2	NON_SYNONYMOUS_CODING	861	851	284	E/A	gAa/gCa	HGVSc=ENSRNOT00000011384.5:c.851A>C;HGVSp=ENSRNOP00000011384.5:p.Glu284Ala;DOMAINS=Pfam_domain:PF02219,Superfamily_domain:51730,TIGRFAM_domain:TIGR00677;EXON=5/12;CANONICAL=YES	Mthfr	Methylenetetrahydrofolate reductase [Source:UniProtKB/TrEMBL;Acc:D4A7E8]
ENSRNOG00000008553	ENSRNOT00000011384	5_165122905_A/G	5	165122905	A	G	0	0	0	0	2	2	2	0	0	0	0	0	0	0	0	0	0	0	0	2	0	0	0	0	2	2	2	NON_SYNONYMOUS_CODING	1041	1031	344	N/S	aAc/aGc	HGVSc=ENSRNOT00000011384.5:c.1031A>G;HGVSp=ENSRNOP00000011384.5:p.Asn344Ser;DOMAINS=Pfam_domain:PF02219,Superfamily_domain:51730,TIGRFAM_domain:TIGR00677;EXON=6/12;CANONICAL=YES	Mthfr	Methylenetetrahydrofolate reductase [Source:UniProtKB/TrEMBL;Acc:D4A7E8]
ENSRNOG00000008553	ENSRNOT00000011384	5_165122998_A/G	5	165122998	A	G	0	0	0	0	0	0	0	0	0	0	0	0	0	0	0	0	0	0	0	2	0	0	0	0	2	2	2	NON_SYNONYMOUS_CODING	1134	1124	375	Q/R	cAa/cGa	HGVSc=ENSRNOT00000011384.5:c.1124A>G;HGVSp=ENSRNOP00000011384.5:p.Gln375Arg;DOMAINS=Pfam_domain:PF02219,Superfamily_domain:51730,TIGRFAM_domain:TIGR00677;EXON=6/12;CANONICAL=YES	Mthfr	Methylenetetrahydrofolate reductase [Source:UniProtKB/TrEMBL;Acc:D4A7E8]
ENSRNOG00000037004	ENSRNOT00000055662	5_165145952_C/T	5	165145952	C	T	0	0	0	0	2	2	2	0	0	0	0	0	0	0	0	0	0	0	0	0	0	0	0	0	0	0	0	NON_SYNONYMOUS_CODING,SPLICE_SITE	931	862	288	E/K	Gag/Aag	HGVSc=ENSRNOT00000055662.2:c.862G>A;HGVSp=ENSRNOP00000052525.2:p.Glu288Lys;DOMAINS=PROSITE_profiles:PS50323;EXON=8/12;CANONICAL=YES	F1M8S8_RAT	Uncharacterized protein [Source:UniProtKB/TrEMBL;Acc:F1M8S8]
ENSRNOG00000037004	ENSRNOT00000055662	5_165147362_G/A	5	165147362	G	A	0	0	0	0	2	2	2	0	0	0	0	0	0	0	0	0	0	0	0	2	0	0	0	0	2	2	2	NON_SYNONYMOUS_CODING	611	542	181	A/V	gCg/gTg	HGVSc=ENSRNOT00000055662.2:c.542C>T;HGVSp=ENSRNOP00000052525.2:p.Ala181Val;EXON=3/12;CANONICAL=YES	F1M8S8_RAT	Uncharacterized protein [Source:UniProtKB/TrEMBL;Acc:F1M8S8]
ENSRNOG00000037004	ENSRNOT00000055662	5_165147390_G/A	5	165147390	G	A	0	0	0	0	2	2	2	0	0	0	0	0	0	0	0	0	0	0	0	0	0	0	0	0	0	0	0	NON_SYNONYMOUS_CODING	583	514	172	R/W	Cgg/Tgg	HGVSc=ENSRNOT00000055662.2:c.514C>T;HGVSp=ENSRNOP00000052525.2:p.Arg172Trp;EXON=3/12;CANONICAL=YES	F1M8S8_RAT	Uncharacterized protein [Source:UniProtKB/TrEMBL;Acc:F1M8S8]
ENSRNOG00000037004	ENSRNOT00000055662	5_165148399_C/T	5	165148399	C	T	0	0	0	0	2	2	2	0	0	0	0	0	0	0	0	0	0	0	0	0	0	0	0	0	0	0	0	NON_SYNONYMOUS_CODING	106	37	13	A/T	Gct/Act	HGVSc=ENSRNOT00000055662.2:c.37G>A;HGVSp=ENSRNOP00000052525.2:p.Ala13Thr;EXON=1/12;CANONICAL=YES	F1M8S8_RAT	Uncharacterized protein [Source:UniProtKB/TrEMBL;Acc:F1M8S8]
ENSRNOG00000037004	ENSRNOT00000055662	5_165148420_C/T	5	165148420	C	T	0	0	0	0	2	2	2	0	0	0	0	0	0	0	0	0	0	0	0	0	0	0	0	0	0	0	0	NON_SYNONYMOUS_CODING	85	16	6	E/K	Gag/Aag	HGVSc=ENSRNOT00000055662.2:c.16G>A;HGVSp=ENSRNOP00000052525.2:p.Glu6Lys;EXON=1/12;CANONICAL=YES	F1M8S8_RAT	Uncharacterized protein [Source:UniProtKB/TrEMBL;Acc:F1M8S8]
ENSRNOG00000008911	ENSRNOT00000012080	5_165193905_C/T	5	165193905	C	T	0	0	0	0	0	0	2	0	0	0	0	0	0	0	0	0	0	0	0	0	0	0	0	0	0	0	0	NON_SYNONYMOUS_CODING	13	13	5	V/I	Gtc/Atc	HGVSc=ENSRNOT00000012080.4:c.13G>A;HGVSp=ENSRNOP00000012079.4:p.Val5Ile;DOMAINS=Low_complexity_(Seg):Seg,Cleavage_site_(Signalp):Sigp;EXON=1/6;CANONICAL=YES	LOC691317	Uncharacterized protein [Source:UniProtKB/TrEMBL;Acc:D3ZDG4]
ENSRNOG00000009217	ENSRNOT00000012301	5_165223766_T/C	5	165223766	T	C	0	0	0	0	2	2	2	0	0	0	0	0	0	0	0	0	0	0	0	2	0	0	0	0	2	2	2	NON_SYNONYMOUS_CODING	461	439	147	K/E	Aag/Gag	HGVSc=ENSRNOT00000012301.3:c.439A>G;HGVSp=ENSRNOP00000012301.2:p.Lys147Glu;DOMAINS=Pfam_domain:PF04300,Superfamily_domain:49785,PROSITE_profiles:PS51114;EXON=3/5;CANONICAL=YES	Fbxo6	F-box only protein 6 [Source:UniProtKB/Swiss-Prot;Acc:Q923V4]
ENSRNOG00000009298	ENSRNOT00000012438	5_165237113_T/C	5	165237113	T	C	0	0	0	0	2	2	2	0	0	0	0	0	0	0	0	0	0	0	0	2	0	0	0	0	2	2	2	NON_SYNONYMOUS_CODING	213	172	58	T/A	Acc/Gcc	HGVSc=ENSRNOT00000012438.5:c.172A>G;HGVSp=ENSRNOP00000012438.5:p.Thr58Ala;EXON=2/6	Fbxo44	F-box only protein 44 [Source:RefSeq peptide;Acc:NP_001178505]
ENSRNOG00000009298	ENSRNOT00000065413	5_165237113_T/C	5	165237113	T	C	0	0	0	0	2	2	2	0	0	0	0	0	0	0	0	0	0	0	0	2	0	0	0	0	2	2	2	NON_SYNONYMOUS_CODING	213	172	58	T/A	Acc/Gcc	HGVSc=ENSRNOT00000065413.1:c.172A>G;HGVSp=ENSRNOP00000059022.1:p.Thr58Ala;DOMAINS=Superfamily_domain:81383;EXON=2/5	Fbxo44	F-box only protein 44 [Source:RefSeq peptide;Acc:NP_001178505]
ENSRNOG00000009298	ENSRNOT00000067059	5_165237113_T/C	5	165237113	T	C	0	0	0	0	2	2	2	0	0	0	0	0	0	0	0	0	0	0	0	2	0	0	0	0	2	2	2	NON_SYNONYMOUS_CODING	210	172	58	T/A	Acc/Gcc	HGVSc=ENSRNOT00000067059.1:c.172A>G;HGVSp=ENSRNOP00000059513.1:p.Thr58Ala;EXON=2/6	Fbxo44	F-box only protein 44 [Source:RefSeq peptide;Acc:NP_001178505]
ENSRNOG00000009298	ENSRNOT00000067109	5_165237113_T/C	5	165237113	T	C	0	0	0	0	2	2	2	0	0	0	0	0	0	0	0	0	0	0	0	2	0	0	0	0	2	2	2	NON_SYNONYMOUS_CODING	220	220	74	T/A	Acc/Gcc	HGVSc=ENSRNOT00000067109.1:c.220A>G;HGVSp=ENSRNOP00000060763.1:p.Thr74Ala;EXON=2/6;CANONICAL=YES	Fbxo44	F-box only protein 44 [Source:RefSeq peptide;Acc:NP_001178505]
ENSRNOG00000026447	ENSRNOT00000066705	5_165336868_A/C	5	165336868	A	C	0	0	0	0	2	2	2	0	0	0	0	0	0	0	0	0	0	0	0	2	0	0	0	0	2	2	2	NON_SYNONYMOUS_CODING	1916	187	63	C/G	Tgt/Ggt	HGVSc=ENSRNOT00000066705.1:c.187T>G;HGVSp=ENSRNOP00000059640.1:p.Cys63Gly;EXON=7/20	D3ZW02_RAT	Uncharacterized protein [Source:UniProtKB/TrEMBL;Acc:D3ZW02]
ENSRNOG00000026447	ENSRNOT00000036647	5_165336868_A/C	5	165336868	A	C	0	0	0	0	2	2	2	0	0	0	0	0	0	0	0	0	0	0	0	2	0	0	0	0	2	2	2	NON_SYNONYMOUS_CODING	2077	1843	615	C/G	Tgt/Ggt	HGVSc=ENSRNOT00000036647.4:c.1843T>G;HGVSp=ENSRNOP00000037381.4:p.Cys615Gly;EXON=8/21;CANONICAL=YES	D3ZW02_RAT	Uncharacterized protein [Source:UniProtKB/TrEMBL;Acc:D3ZW02]
ENSRNOG00000026447	ENSRNOT00000066705	5_165337429_C/T	5	165337429	C	T	0	0	0	0	2	2	2	0	0	0	0	0	0	0	0	0	0	0	0	2	0	0	0	0	2	2	2	NON_SYNONYMOUS_CODING	1808	79	27	V/M	Gtg/Atg	HGVSc=ENSRNOT00000066705.1:c.79G>A;HGVSp=ENSRNOP00000059640.1:p.Val27Met;DOMAINS=Transmembrane_helices:Tmhmm;EXON=6/20	D3ZW02_RAT	Uncharacterized protein [Source:UniProtKB/TrEMBL;Acc:D3ZW02]
ENSRNOG00000026447	ENSRNOT00000036647	5_165337429_C/T	5	165337429	C	T	0	0	0	0	2	2	2	0	0	0	0	0	0	0	0	0	0	0	0	2	0	0	0	0	2	2	2	NON_SYNONYMOUS_CODING	1969	1735	579	V/M	Gtg/Atg	HGVSc=ENSRNOT00000036647.4:c.1735G>A;HGVSp=ENSRNOP00000037381.4:p.Val579Met;EXON=7/21;CANONICAL=YES	D3ZW02_RAT	Uncharacterized protein [Source:UniProtKB/TrEMBL;Acc:D3ZW02]
ENSRNOG00000023452	ENSRNOT00000031978	5_165739174_A/G	5	165739174	A	G	0	0	0	0	2	2	2	0	0	0	0	0	0	0	0	0	0	0	0	0	0	0	0	0	0	0	0	NON_SYNONYMOUS_CODING,SPLICE_SITE	25	25	9	T/A	Acc/Gcc	HGVSc=ENSRNOT00000031978.4:c.25A>G;HGVSp=ENSRNOP00000030610.4:p.Thr9Ala;EXON=2/11;CANONICAL=YES	LOC691354	Uncharacterized protein [Source:UniProtKB/TrEMBL;Acc:F1M4W0]
ENSRNOG00000013474	ENSRNOT00000055621	5_166016870_T/C	5	166016870	T	C	0	0	0	0	2	2	2	0	0	0	0	0	0	0	0	0	0	0	0	0	0	0	0	0	0	0	0	NON_SYNONYMOUS_CODING	1864	1864	622	W/R	Tgg/Cgg	HGVSc=ENSRNOT00000055621.2:c.1864T>C;HGVSp=ENSRNOP00000052483.2:p.Trp622Arg;EXON=6/10	RGD1563533	Uncharacterized protein [Source:UniProtKB/TrEMBL;Acc:F1M0M0]
ENSRNOG00000030317	ENSRNOT00000018609	5_166222364_C/T	5	166222364	C	T	0	0	0	0	2	2	0	0	0	0	0	0	0	0	0	0	0	0	0	2	0	0	0	0	2	2	2	NON_SYNONYMOUS_CODING	1289	1201	401	D/N	Gac/Aac	HGVSc=ENSRNOT00000018609.5:c.1201G>A;HGVSp=ENSRNOP00000018609.4:p.Asp401Asn;DOMAINS=Pfam_domain:PF00393,Superfamily_domain:48179,TIGRFAM_domain:TIGR00873;EXON=11/13	Kif1b	Kinesin-like protein KIF1B [Source:UniProtKB/Swiss-Prot;Acc:O88658]
ENSRNOG00000030317	ENSRNOT00000064218	5_166222364_C/T	5	166222364	C	T	0	0	0	0	2	2	0	0	0	0	0	0	0	0	0	0	0	0	0	2	0	0	0	0	2	2	2	NON_SYNONYMOUS_CODING	1663	1249	417	D/N	Gac/Aac	HGVSc=ENSRNOT00000064218.1:c.1249G>A;HGVSp=ENSRNOP00000058973.1:p.Asp417Asn;DOMAINS=Pfam_domain:PF00393,Superfamily_domain:48179,TIGRFAM_domain:TIGR00873;EXON=14/16	Kif1b	Kinesin-like protein KIF1B [Source:UniProtKB/Swiss-Prot;Acc:O88658]
ENSRNOG00000030317	ENSRNOT00000030302	5_166222364_C/T	5	166222364	C	T	0	0	0	0	2	2	0	0	0	0	0	0	0	0	0	0	0	0	0	2	0	0	0	0	2	2	2	NON_SYNONYMOUS_CODING	1777	1777	593	D/N	Gac/Aac	HGVSc=ENSRNOT00000030302.3:c.1777G>A;HGVSp=ENSRNOP00000038110.3:p.Asp593Asn;DOMAINS=Pfam_domain:PF00393,Superfamily_domain:48179,TIGRFAM_domain:TIGR00873;EXON=13/19	Kif1b	Kinesin-like protein KIF1B [Source:UniProtKB/Swiss-Prot;Acc:O88658]
ENSRNOG00000030317	ENSRNOT00000018609	5_166235932_T/G	5	166235932	T	G	0	0	0	0	2	2	2	0	0	0	0	0	0	0	0	0	0	0	0	2	0	0	0	0	2	2	2	NON_SYNONYMOUS_CODING	254	166	56	K/Q	Aag/Cag	HGVSc=ENSRNOT00000018609.5:c.166A>C;HGVSp=ENSRNOP00000018609.4:p.Lys56Gln;DOMAINS=Pfam_domain:PF03446,Superfamily_domain:51735,TIGRFAM_domain:TIGR00873;EXON=3/13	Kif1b	Kinesin-like protein KIF1B [Source:UniProtKB/Swiss-Prot;Acc:O88658]
ENSRNOG00000030317	ENSRNOT00000064218	5_166235932_T/G	5	166235932	T	G	0	0	0	0	2	2	2	0	0	0	0	0	0	0	0	0	0	0	0	2	0	0	0	0	2	2	2	NON_SYNONYMOUS_CODING	622	208	70	K/Q	Aag/Cag	HGVSc=ENSRNOT00000064218.1:c.208A>C;HGVSp=ENSRNOP00000058973.1:p.Lys70Gln;DOMAINS=Pfam_domain:PF03446,Superfamily_domain:51735,TIGRFAM_domain:TIGR00873;EXON=5/16	Kif1b	Kinesin-like protein KIF1B [Source:UniProtKB/Swiss-Prot;Acc:O88658]
ENSRNOG00000030317	ENSRNOT00000030302	5_166235932_T/G	5	166235932	T	G	0	0	0	0	2	2	2	0	0	0	0	0	0	0	0	0	0	0	0	2	0	0	0	0	2	2	2	NON_SYNONYMOUS_CODING	622	622	208	K/Q	Aag/Cag	HGVSc=ENSRNOT00000030302.3:c.622A>C;HGVSp=ENSRNOP00000038110.3:p.Lys208Gln;DOMAINS=Pfam_domain:PF03446,Superfamily_domain:51735,TIGRFAM_domain:TIGR00873;EXON=5/19	Kif1b	Kinesin-like protein KIF1B [Source:UniProtKB/Swiss-Prot;Acc:O88658]
ENSRNOG00000015962	ENSRNOT00000021655	rs13449581	5	166550081	A	C	0	0	0	0	2	2	0	0	0	0	0	0	0	0	0	0	0	0	0	2	0	0	0	0	2	2	2	NON_SYNONYMOUS_CODING	922	826	276	S/A	Tcg/Gcg	HGVSc=ENSRNOT00000021655.5:c.826T>G;HGVSp=ENSRNOP00000021655.5:p.Ser276Ala;DOMAINS=Superfamily_domain:52374;EXON=6/6	Nmnat1	nicotinamide mononucleotide adenylyltransferase 1 [Source:RefSeq peptide;Acc:NP_001032645]
ENSRNOG00000015962	ENSRNOT00000048914	rs13449581	5	166550081	A	C	0	0	0	0	2	2	0	0	0	0	0	0	0	0	0	0	0	0	0	2	0	0	0	0	2	2	2	NON_SYNONYMOUS_CODING	922	826	276	S/A	Tcg/Gcg	HGVSc=ENSRNOT00000048914.3:c.826T>G;HGVSp=ENSRNOP00000041982.3:p.Ser276Ala;DOMAINS=Superfamily_domain:52374;EXON=6/6;CANONICAL=YES	Nmnat1	nicotinamide mononucleotide adenylyltransferase 1 [Source:RefSeq peptide;Acc:NP_001032645]
ENSRNOG00000023152	ENSRNOT00000047763	5_166814646_C/T	5	166814646	C	T	0	0	0	0	0	0	2	0	0	0	0	0	0	0	0	0	0	0	0	0	0	0	0	0	0	0	0	NON_SYNONYMOUS_CODING	1286	1286	429	S/N	aGc/aAc	HGVSc=ENSRNOT00000047763.3:c.1286G>A;HGVSp=ENSRNOP00000048083.3:p.Ser429Asn;DOMAINS=PROSITE_profiles:PS50324;EXON=7/11;CANONICAL=YES	Tmem201	Uncharacterized protein [Source:UniProtKB/TrEMBL;Acc:D3Z972]
ENSRNOG00000023152	ENSRNOT00000047763	5_166820481_A/G	5	166820481	A	G	0	0	0	0	2	2	0	0	0	0	0	0	0	0	0	0	0	0	0	0	0	0	0	0	0	0	0	NON_SYNONYMOUS_CODING	722	722	241	F/S	tTc/tCc	HGVSc=ENSRNOT00000047763.3:c.722T>C;HGVSp=ENSRNOP00000048083.3:p.Phe241Ser;EXON=5/11;CANONICAL=YES	Tmem201	Uncharacterized protein [Source:UniProtKB/TrEMBL;Acc:D3Z972]
ENSRNOG00000023152	ENSRNOT00000066748	5_166820481_A/G	5	166820481	A	G	0	0	0	0	2	2	0	0	0	0	0	0	0	0	0	0	0	0	0	0	0	0	0	0	0	0	0	NON_SYNONYMOUS_CODING	722	722	241	F/S	tTc/tCc	HGVSc=ENSRNOT00000066748.1:c.722T>C;HGVSp=ENSRNOP00000062136.1:p.Phe241Ser;EXON=5/7	Tmem201	Uncharacterized protein [Source:UniProtKB/TrEMBL;Acc:D3Z972]
ENSRNOG00000023152	ENSRNOT00000047763	5_166821831_C/A	5	166821831	C	A	0	0	0	0	0	0	0	0	0	0	0	0	0	0	0	0	0	0	0	2	0	0	0	0	2	2	2	NON_SYNONYMOUS_CODING,SPLICE_SITE	430	430	144	G/C	Ggc/Tgc	HGVSc=ENSRNOT00000047763.3:c.430G>T;HGVSp=ENSRNOP00000048083.3:p.Gly144Cys;EXON=4/11;CANONICAL=YES	Tmem201	Uncharacterized protein [Source:UniProtKB/TrEMBL;Acc:D3Z972]
ENSRNOG00000023152	ENSRNOT00000066748	5_166821831_C/A	5	166821831	C	A	0	0	0	0	0	0	0	0	0	0	0	0	0	0	0	0	0	0	0	2	0	0	0	0	2	2	2	NON_SYNONYMOUS_CODING,SPLICE_SITE	430	430	144	G/C	Ggc/Tgc	HGVSc=ENSRNOT00000066748.1:c.430G>T;HGVSp=ENSRNOP00000062136.1:p.Gly144Cys;EXON=4/7	Tmem201	Uncharacterized protein [Source:UniProtKB/TrEMBL;Acc:D3Z972]
ENSRNOG00000027329	ENSRNOT00000037714	6_3183018_T/C	6	3183018	T	C	0	0	0	0	0	0	2	0	0	0	0	0	0	0	0	0	0	0	0	0	0	0	0	0	0	0	0	NON_SYNONYMOUS_CODING	154	154	52	S/G	Agc/Ggc	HGVSc=ENSRNOT00000037714.4:c.154A>G;HGVSp=ENSRNOP00000038823.4:p.Ser52Gly;DOMAINS=Low_complexity_(Seg):Seg,PROSITE_profiles:PS50315,Prints_domain:PR01228;EXON=1/22	Dhx57	DEAH (Asp-Glu-Ala-Asp/His) box polypeptide 57 [Source:RefSeq peptide;Acc:NP_001178836]
ENSRNOG00000027329	ENSRNOT00000037705	6_3183018_T/C	6	3183018	T	C	0	0	0	0	0	0	2	0	0	0	0	0	0	0	0	0	0	0	0	0	0	0	0	0	0	0	0	NON_SYNONYMOUS_CODING	154	154	52	S/G	Agc/Ggc	HGVSc=ENSRNOT00000037705.3:c.154A>G;HGVSp=ENSRNOP00000030935.3:p.Ser52Gly;DOMAINS=Low_complexity_(Seg):Seg,PROSITE_profiles:PS50315,Prints_domain:PR01228;EXON=1/23;CANONICAL=YES	Dhx57	DEAH (Asp-Glu-Ala-Asp/His) box polypeptide 57 [Source:RefSeq peptide;Acc:NP_001178836]
ENSRNOG00000027316	ENSRNOT00000037445	6_3205082_C/T	6	3205082	C	T	0	0	0	0	0	0	2	0	0	0	0	0	0	0	0	0	0	0	0	0	0	0	0	0	0	0	0	NON_SYNONYMOUS_CODING	763	763	255	V/M	Gtg/Atg	HGVSc=ENSRNOT00000037445.2:c.763G>A;HGVSp=ENSRNOP00000037170.2:p.Val255Met;DOMAINS=Superfamily_domain:52540,PROSITE_profiles:PS51194;EXON=5/6;CANONICAL=YES	D3ZVJ6_RAT	Uncharacterized protein [Source:UniProtKB/TrEMBL;Acc:D3ZVJ6]
ENSRNOG00000027316	ENSRNOT00000037445	6_3205383_A/G	6	3205383	A	G	0	0	0	0	0	0	2	0	0	0	0	0	0	0	0	0	0	0	0	0	0	0	0	0	0	0	0	NON_SYNONYMOUS_CODING	464	464	155	M/T	aTg/aCg	HGVSc=ENSRNOT00000037445.2:c.464T>C;HGVSp=ENSRNOP00000037170.2:p.Met155Thr;DOMAINS=Pfam_domain:PF00270,Superfamily_domain:52540,SMART_domain:SM00487,PROSITE_profiles:PS51192;EXON=4/6;CANONICAL=YES	D3ZVJ6_RAT	Uncharacterized protein [Source:UniProtKB/TrEMBL;Acc:D3ZVJ6]
ENSRNOG00000030935	ENSRNOT00000041826	6_90358943_G/A	6	90358943	G	A	0	0	0	0	0	0	2	0	0	0	0	0	0	0	0	0	0	0	0	0	0	0	0	0	0	0	0	NON_SYNONYMOUS_CODING	77	77	26	S/N	aGt/aAt	HGVSc=ENSRNOT00000041826.1:c.77G>A;HGVSp=ENSRNOP00000041533.1:p.Ser26Asn;DOMAINS=Pfam_domain:PF00490,Superfamily_domain:51569;EXON=2/4;CANONICAL=YES	D3ZH84_RAT	Uncharacterized protein [Source:UniProtKB/TrEMBL;Acc:D3ZH84]
ENSRNOG00000030935	ENSRNOT00000041826	6_90358945_A/G	6	90358945	A	G	0	0	0	0	0	0	2	0	0	0	0	0	0	0	0	0	0	0	0	0	0	0	0	0	0	0	0	NON_SYNONYMOUS_CODING	79	79	27	T/A	Acc/Gcc	HGVSc=ENSRNOT00000041826.1:c.79A>G;HGVSp=ENSRNOP00000041533.1:p.Thr27Ala;DOMAINS=Pfam_domain:PF00490,Superfamily_domain:51569;EXON=2/4;CANONICAL=YES	D3ZH84_RAT	Uncharacterized protein [Source:UniProtKB/TrEMBL;Acc:D3ZH84]
ENSRNOG00000030935	ENSRNOT00000041826	6_90358981_A/G	6	90358981	A	G	0	0	0	0	0	0	2	0	0	0	0	0	0	0	0	0	0	0	0	0	0	0	0	0	0	0	0	NON_SYNONYMOUS_CODING	115	115	39	I/V	Atc/Gtc	HGVSc=ENSRNOT00000041826.1:c.115A>G;HGVSp=ENSRNOP00000041533.1:p.Ile39Val;DOMAINS=Pfam_domain:PF00490,Superfamily_domain:51569;EXON=2/4;CANONICAL=YES	D3ZH84_RAT	Uncharacterized protein [Source:UniProtKB/TrEMBL;Acc:D3ZH84]
ENSRNOG00000030935	ENSRNOT00000041826	6_90359062_T/C	6	90359062	T	C	0	0	0	0	0	0	2	0	0	0	0	0	0	0	0	0	0	0	0	0	0	0	0	0	0	0	0	NON_SYNONYMOUS_CODING	196	196	66	S/P	Tct/Cct	HGVSc=ENSRNOT00000041826.1:c.196T>C;HGVSp=ENSRNOP00000041533.1:p.Ser66Pro;DOMAINS=Pfam_domain:PF00490,Superfamily_domain:51569;EXON=2/4;CANONICAL=YES	D3ZH84_RAT	Uncharacterized protein [Source:UniProtKB/TrEMBL;Acc:D3ZH84]
ENSRNOG00000030935	ENSRNOT00000041826	6_90359065_C/A	6	90359065	C	A	0	0	0	0	0	0	2	0	0	0	0	0	0	0	0	0	0	0	0	0	0	0	0	0	0	0	0	NON_SYNONYMOUS_CODING	199	199	67	L/M	Ctg/Atg	HGVSc=ENSRNOT00000041826.1:c.199C>A;HGVSp=ENSRNOP00000041533.1:p.Leu67Met;DOMAINS=Pfam_domain:PF00490,Superfamily_domain:51569;EXON=2/4;CANONICAL=YES	D3ZH84_RAT	Uncharacterized protein [Source:UniProtKB/TrEMBL;Acc:D3ZH84]
ENSRNOG00000026855	ENSRNOT00000036933	6_92279541_G/A	6	92279541	G	A	0	0	0	0	0	0	2	0	0	0	0	0	0	0	0	0	0	0	0	0	0	0	0	0	0	0	0	NON_SYNONYMOUS_CODING	314	314	105	R/H	cGt/cAt	HGVSc=ENSRNOT00000036933.3:c.314G>A;HGVSp=ENSRNOP00000037957.3:p.Arg105His;DOMAINS=Superfamily_domain:53474;EXON=4/8;CANONICAL=YES	Abhd12b	abhydrolase domain-containing protein 12B [Source:RefSeq peptide;Acc:NP_001003928]
ENSRNOG00000029172	ENSRNOT00000042226	6_95082820_C/G	6	95082820	C	G	0	0	0	0	0	0	2	0	0	0	0	0	0	0	0	0	0	0	0	0	0	0	0	0	0	0	0	NON_SYNONYMOUS_CODING	180	137	46	A/G	gCt/gGt	HGVSc=ENSRNOT00000042226.2:c.137C>G;HGVSp=ENSRNOP00000048242.2:p.Ala46Gly;DOMAINS=Pfam_domain:PF04418;EXON=1/2;CANONICAL=YES	LOC100361944	Uncharacterized protein [Source:UniProtKB/TrEMBL;Acc:D3ZDV7]
ENSRNOG00000007250	ENSRNOT00000009506	6_95530711_C/T	6	95530711	C	T	0	0	0	0	0	0	2	0	0	0	0	0	0	0	0	0	0	0	0	0	0	0	0	0	0	0	0	NON_SYNONYMOUS_CODING	1711	1711	571	V/I	Gtc/Atc	HGVSc=ENSRNOT00000009506.3:c.1711G>A;HGVSp=ENSRNOP00000009506.2:p.Val571Ile;EXON=3/3;CANONICAL=YES	Six4	homeobox protein SIX4 [Source:RefSeq peptide;Acc:NP_001100209]
ENSRNOG00000007250	ENSRNOT00000050138	6_95530711_C/T	6	95530711	C	T	0	0	0	0	0	0	2	0	0	0	0	0	0	0	0	0	0	0	0	0	0	0	0	0	0	0	0	NON_SYNONYMOUS_CODING	1552	1501	501	V/I	Gtc/Atc	HGVSc=ENSRNOT00000050138.2:c.1501G>A;HGVSp=ENSRNOP00000050667.2:p.Val501Ile;EXON=5/5	Six4	homeobox protein SIX4 [Source:RefSeq peptide;Acc:NP_001100209]
ENSRNOG00000008292	ENSRNOT00000065362	6_96457620_C/A	6	96457620	C	A	0	0	0	0	0	0	2	0	0	0	0	0	0	0	0	0	0	0	0	0	0	0	0	0	0	0	0	NON_SYNONYMOUS_CODING	1497	1474	492	P/T	Ccc/Acc	HGVSc=ENSRNOT00000065362.1:c.1474C>A;HGVSp=ENSRNOP00000059701.1:p.Pro492Thr;EXON=10/15	Hif1a	Hypoxia-inducible factor 1-alpha [Source:UniProtKB/Swiss-Prot;Acc:O35800]
ENSRNOG00000008292	ENSRNOT00000012105	6_96457620_C/A	6	96457620	C	A	0	0	0	0	0	0	2	0	0	0	0	0	0	0	0	0	0	0	0	0	0	0	0	0	0	0	0	NON_SYNONYMOUS_CODING	1438	1438	480	P/T	Ccc/Acc	HGVSc=ENSRNOT00000012105.4:c.1438C>A;HGVSp=ENSRNOP00000012105.4:p.Pro480Thr;EXON=9/15	Hif1a	Hypoxia-inducible factor 1-alpha [Source:UniProtKB/Swiss-Prot;Acc:O35800]
ENSRNOG00000008292	ENSRNOT00000049725	6_96457620_C/A	6	96457620	C	A	0	0	0	0	0	0	2	0	0	0	0	0	0	0	0	0	0	0	0	0	0	0	0	0	0	0	0	NON_SYNONYMOUS_CODING	1503	1480	494	P/T	Ccc/Acc	HGVSc=ENSRNOT00000049725.2:c.1480C>A;HGVSp=ENSRNOP00000042230.2:p.Pro494Thr;EXON=11/16;CANONICAL=YES	Hif1a	Hypoxia-inducible factor 1-alpha [Source:UniProtKB/Swiss-Prot;Acc:O35800]
ENSRNOG00000008292	ENSRNOT00000065362	rs8155385	6	96459203	A	G	2	2	0	2	2	2	2	2	2	2	2	2	2	2	2	2	2	2	2	2	2	2	2	2	2	2	2	NON_SYNONYMOUS_CODING	2025	2002	668	T/A	Acc/Gcc	HGVSc=ENSRNOT00000065362.1:c.2002A>G;HGVSp=ENSRNOP00000059701.1:p.Thr668Ala;EXON=12/15	Hif1a	Hypoxia-inducible factor 1-alpha [Source:UniProtKB/Swiss-Prot;Acc:O35800]
ENSRNOG00000008292	ENSRNOT00000012105	rs8155385	6	96459203	A	G	2	2	0	2	2	2	2	2	2	2	2	2	2	2	2	2	2	2	2	2	2	2	2	2	2	2	2	NON_SYNONYMOUS_CODING	2005	2005	669	T/A	Acc/Gcc	HGVSc=ENSRNOT00000012105.4:c.2005A>G;HGVSp=ENSRNOP00000012105.4:p.Thr669Ala;EXON=12/15	Hif1a	Hypoxia-inducible factor 1-alpha [Source:UniProtKB/Swiss-Prot;Acc:O35800]
ENSRNOG00000008292	ENSRNOT00000049725	rs8155385	6	96459203	A	G	2	2	0	2	2	2	2	2	2	2	2	2	2	2	2	2	2	2	2	2	2	2	2	2	2	2	2	NON_SYNONYMOUS_CODING	2031	2008	670	T/A	Acc/Gcc	HGVSc=ENSRNOT00000049725.2:c.2008A>G;HGVSp=ENSRNOP00000042230.2:p.Thr670Ala;EXON=13/16;CANONICAL=YES	Hif1a	Hypoxia-inducible factor 1-alpha [Source:UniProtKB/Swiss-Prot;Acc:O35800]
ENSRNOG00000022204	ENSRNOT00000039389	6_96794286_G/A	6	96794286	G	A	0	0	0	0	0	0	2	0	0	0	0	0	0	0	0	0	0	0	0	0	0	0	0	0	0	0	0	NON_SYNONYMOUS_CODING	151	85	29	V/I	Gta/Ata	HGVSc=ENSRNOT00000039389.3:c.85G>A;HGVSp=ENSRNOP00000032231.3:p.Val29Ile;EXON=1/7;CANONICAL=YES	D3ZXV5_RAT	Uncharacterized protein [Source:UniProtKB/TrEMBL;Acc:D3ZXV5]
ENSRNOG00000004964	ENSRNOT00000006796	7_1859081_C/T	7	1859081	C	T	0	0	0	0	0	0	2	0	0	0	0	0	0	0	0	0	0	0	0	0	0	0	0	0	0	0	0	NON_SYNONYMOUS_CODING	3353	3215	1072	R/H	cGt/cAt	HGVSc=ENSRNOT00000006796.3:c.3215G>A;HGVSp=ENSRNOP00000006796.3:p.Arg1072His;DOMAINS=PIRSF_domain:PIRSF000619;EXON=27/28;CANONICAL=YES	Erbb3	Receptor tyrosine-protein kinase erbB-3 [Source:UniProtKB/Swiss-Prot;Acc:Q62799]
ENSRNOG00000042424	ENSRNOT00000067319	7_2511287_G/A	7	2511287	G	A	0	0	0	0	0	0	2	0	0	0	0	0	0	0	0	0	0	0	0	0	0	0	0	0	0	0	0	STOP_GAINED	913	913	305	R/*	Cga/Tga	HGVSc=ENSRNOT00000067319.1:c.913C>T;HGVSp=ENSRNOP00000059799.1:p.Arg305X;DOMAINS=Superfamily_domain:81321;EXON=1/1;CANONICAL=YES	Olr880	olfactory receptor Olr880 [Source:RefSeq peptide;Acc:NP_001000055]
ENSRNOG00000008464	ENSRNOT00000011188	7_8424377_T/G	7	8424377	T	G	0	0	0	0	0	0	2	0	0	0	0	0	0	0	0	0	0	0	0	0	0	0	0	0	0	0	0	NON_SYNONYMOUS_CODING	622	622	208	I/L	Att/Ctt	HGVSc=ENSRNOT00000011188.2:c.622A>C;HGVSp=ENSRNOP00000011188.1:p.Ile208Leu;DOMAINS=Pfam_domain:PF00001,Superfamily_domain:81321,Transmembrane_helices:Tmhmm,Low_complexity_(Seg):Seg,PROSITE_profiles:PS50262,Prints_domain:PR00237;EXON=1/1;CANONICAL=YES	Olr1071	olfactory receptor Olr1071 [Source:RefSeq peptide;Acc:NP_001000063]
ENSRNOG00000020005	ENSRNOT00000027272	rs8158310	7	10079254	C	T	0	0	0	0	0	0	2	0	0	0	0	0	0	0	0	0	0	0	0	0	0	0	0	0	0	0	0	NON_SYNONYMOUS_CODING	974	847	283	V/M	Gtg/Atg	HGVSc=ENSRNOT00000027272.3:c.847G>A;HGVSp=ENSRNOP00000027272.2:p.Val283Met;DOMAINS=Pfam_domain:PF00069,Superfamily_domain:56112,SMART_domain:SM00219,SMART_domain:SM00220,PROSITE_profiles:PS50011;EXON=7/11;CANONICAL=YES	Map2k2	Dual specificity mitogen-activated protein kinase kinase 2 [Source:UniProtKB/Swiss-Prot;Acc:P36506]
ENSRNOG00000013220	ENSRNOT00000018075	7_11193781_T/C	7	11193781	T	C	0	0	0	0	0	0	2	0	0	0	0	0	0	0	0	0	0	0	0	0	0	0	0	0	0	0	0	NON_SYNONYMOUS_CODING	1196	1196	399	Q/R	cAg/cGg	HGVSc=ENSRNOT00000018075.3:c.1196A>G;HGVSp=ENSRNOP00000018075.3:p.Gln399Arg;EXON=12/22	Hmha1	minor histocompatibility protein HA-1 [Source:RefSeq peptide;Acc:NP_001101537]
ENSRNOG00000013220	ENSRNOT00000060648	7_11193781_T/C	7	11193781	T	C	0	0	0	0	0	0	2	0	0	0	0	0	0	0	0	0	0	0	0	0	0	0	0	0	0	0	0	NON_SYNONYMOUS_CODING	1649	1544	515	Q/R	cAg/cGg	HGVSc=ENSRNOT00000060648.2:c.1544A>G;HGVSp=ENSRNOP00000057381.2:p.Gln515Arg;EXON=13/23;CANONICAL=YES	Hmha1	minor histocompatibility protein HA-1 [Source:RefSeq peptide;Acc:NP_001101537]
ENSRNOG00000006682	ENSRNOT00000035804	7_48861811_C/T	7	48861811	C	T	0	0	0	0	0	0	2	0	0	0	0	0	0	0	0	0	0	0	0	0	0	0	0	0	0	0	0	NON_SYNONYMOUS_CODING	280	146	49	R/H	cGc/cAc	HGVSc=ENSRNOT00000035804.4:c.146G>A;HGVSp=ENSRNOP00000035845.4:p.Arg49His;DOMAINS=Superfamily_domain:47576;EXON=1/4	Nav3	neuron navigator 3 [Source:RefSeq peptide;Acc:NP_001178711]
ENSRNOG00000042919	ENSRNOT00000066884	8_15932528_C/T	8	15932528	C	T	0	0	0	0	0	0	2	0	0	0	0	0	0	0	0	0	0	0	0	0	0	0	0	0	0	0	0	NON_SYNONYMOUS_CODING	22	22	8	A/T	Gca/Aca	HGVSc=ENSRNOT00000066884.1:c.22G>A;HGVSp=ENSRNOP00000061656.1:p.Ala8Thr;EXON=1/2;CANONICAL=YES	LOC100363016	Uncharacterized protein [Source:UniProtKB/TrEMBL;Acc:D4A696]
ENSRNOG00000032466	ENSRNOT00000049758	8_16163371_G/A	8	16163371	G	A	0	0	0	0	0	0	2	0	0	0	0	0	0	0	0	0	0	0	0	0	0	0	0	0	0	0	0	NON_SYNONYMOUS_CODING	425	425	142	A/V	gCc/gTc	HGVSc=ENSRNOT00000049758.1:c.425C>T;HGVSp=ENSRNOP00000040714.1:p.Ala142Val;DOMAINS=Pfam_domain:PF00001,Superfamily_domain:81321,Transmembrane_helices:Tmhmm,PROSITE_profiles:PS50262;EXON=1/1;CANONICAL=YES	Olr1117	olfactory receptor Olr1117 [Source:RefSeq peptide;Acc:NP_001000884]
ENSRNOG00000030569	ENSRNOT00000045215	8_18352420_C/A	8	18352420	C	A	0	0	0	0	0	0	2	0	0	0	0	0	0	0	0	0	0	0	0	0	0	0	0	0	0	0	0	NON_SYNONYMOUS_CODING	288	288	96	E/D	gaG/gaT	HGVSc=ENSRNOT00000045215.1:c.288G>T;HGVSp=ENSRNOP00000051324.1:p.Glu96Asp;DOMAINS=Pfam_domain:PF00001,Superfamily_domain:81321,PROSITE_profiles:PS50262,Prints_domain:PR00245;EXON=1/2;CANONICAL=YES	Olr1163	olfactory receptor Olr1163 [Source:RefSeq peptide;Acc:NP_001000869]
ENSRNOG00000033839	ENSRNOT00000048082	8_19279588_G/A	8	19279588	G	A	0	0	0	0	0	0	2	0	0	0	0	0	0	0	0	0	0	0	0	0	0	0	0	0	0	0	0	NON_SYNONYMOUS_CODING	331	331	111	D/N	Gac/Aac	HGVSc=ENSRNOT00000048082.2:c.331G>A;HGVSp=ENSRNOP00000062519.1:p.Asp111Asn;DOMAINS=Pfam_domain:PF00001,Superfamily_domain:81321,Transmembrane_helices:Tmhmm,PROSITE_profiles:PS50262,PROSITE_patterns:PS00237,Prints_domain:PR00237;EXON=1/1;CANONICAL=YES	Olr1191	olfactory receptor Olr1191 [Source:RefSeq peptide;Acc:NP_001000981]
ENSRNOG00000033839	ENSRNOT00000048082	8_19279814_C/T	8	19279814	C	T	0	0	0	0	0	0	2	0	0	0	0	0	0	0	0	0	0	0	0	0	0	0	0	0	0	0	0	NON_SYNONYMOUS_CODING	557	557	186	T/M	aCg/aTg	HGVSc=ENSRNOT00000048082.2:c.557C>T;HGVSp=ENSRNOP00000062519.1:p.Thr186Met;DOMAINS=Pfam_domain:PF00001,Superfamily_domain:81321,PROSITE_profiles:PS50262,Prints_domain:PR00245;EXON=1/1;CANONICAL=YES	Olr1191	olfactory receptor Olr1191 [Source:RefSeq peptide;Acc:NP_001000981]
ENSRNOG00000033839	ENSRNOT00000048082	8_19279912_T/C	8	19279912	T	C	0	0	0	0	0	0	2	0	0	0	0	0	0	0	0	0	0	0	0	0	0	0	0	0	0	0	0	NON_SYNONYMOUS_CODING	655	655	219	S/P	Tct/Cct	HGVSc=ENSRNOT00000048082.2:c.655T>C;HGVSp=ENSRNOP00000062519.1:p.Ser219Pro;DOMAINS=Pfam_domain:PF00001,Superfamily_domain:81321,Low_complexity_(Seg):Seg,PROSITE_profiles:PS50262,Prints_domain:PR00237;EXON=1/1;CANONICAL=YES	Olr1191	olfactory receptor Olr1191 [Source:RefSeq peptide;Acc:NP_001000981]
ENSRNOG00000020580	ENSRNOT00000027949	8_19896542_C/T	8	19896542	C	T	0	0	0	0	0	0	2	0	0	0	0	0	0	0	0	0	0	0	0	0	0	0	0	0	0	0	0	NON_SYNONYMOUS_CODING	245	245	82	T/M	aCg/aTg	HGVSc=ENSRNOT00000027949.4:c.245C>T;HGVSp=ENSRNOP00000027949.4:p.Thr82Met;EXON=5/10;CANONICAL=YES	D3ZEL4_RAT	Uncharacterized protein [Source:UniProtKB/TrEMBL;Acc:D3ZEL4]
ENSRNOG00000020580	ENSRNOT00000027949	8_19896595_G/T	8	19896595	G	T	0	0	0	0	0	0	2	0	0	0	0	0	0	0	0	0	0	0	0	0	0	0	0	0	0	0	0	NON_SYNONYMOUS_CODING	298	298	100	D/Y	Gat/Tat	HGVSc=ENSRNOT00000027949.4:c.298G>T;HGVSp=ENSRNOP00000027949.4:p.Asp100Tyr;DOMAINS=Superfamily_domain:48695;EXON=5/10;CANONICAL=YES	D3ZEL4_RAT	Uncharacterized protein [Source:UniProtKB/TrEMBL;Acc:D3ZEL4]
ENSRNOG00000020603	ENSRNOT00000027963	8_19903776_G/A	8	19903776	G	A	0	0	0	0	0	0	2	0	0	0	0	0	0	0	0	0	0	0	0	0	0	0	0	0	0	0	0	NON_SYNONYMOUS_CODING	266	266	89	A/V	gCg/gTg	HGVSc=ENSRNOT00000027963.5:c.266C>T;HGVSp=ENSRNOP00000027963.5:p.Ala89Val;EXON=1/5;CANONICAL=YES	Angptl6	angiopoietin-related protein 6 [Source:RefSeq peptide;Acc:NP_001100172]
ENSRNOG00000020608	ENSRNOT00000061200	8_19914392_T/C	8	19914392	T	C	0	0	0	0	0	0	2	0	0	0	0	0	0	0	0	0	0	0	0	0	0	0	0	0	0	0	0	NON_SYNONYMOUS_CODING	1511	1423	475	C/R	Tgt/Cgt	HGVSc=ENSRNOT00000061200.1:c.1423T>C;HGVSp=ENSRNOP00000057914.1:p.Cys475Arg;EXON=15/15;CANONICAL=YES	E9PTU3_RAT	suppressor of SWI4 1 homolog [Source:RefSeq peptide;Acc:NP_001011980]
ENSRNOG00000011415	ENSRNOT00000015442	8_19915332_G/A	8	19915332	G	A	0	0	0	0	0	0	2	0	0	0	0	0	0	0	0	0	0	0	0	0	0	0	0	0	0	0	0	NON_SYNONYMOUS_CODING	727	727	243	V/M	Gtg/Atg	HGVSc=ENSRNOT00000015442.3:c.727G>A;HGVSp=ENSRNOP00000015442.3:p.Val243Met;DOMAINS=Superfamily_domain:81321,Transmembrane_helices:Tmhmm;EXON=5/5;CANONICAL=YES	F1LZH8_RAT	Uncharacterized protein [Source:UniProtKB/TrEMBL;Acc:F1LZH8]
ENSRNOG00000039859	ENSRNOT00000064932	8_19929645_C/A	8	19929645	C	A	0	0	0	0	0	0	2	0	0	0	0	0	0	0	0	0	0	0	0	0	0	0	0	0	0	0	0	NON_SYNONYMOUS_CODING	4299	4219	1407	A/S	Gca/Tca	HGVSc=ENSRNOT00000064932.1:c.4219G>T;HGVSp=ENSRNOP00000063831.1:p.Ala1407Ser;DOMAINS=PIRSF_domain:PIRSF037404,Pfam_domain:PF00145,Superfamily_domain:53335;EXON=42/46	DNMT1_RAT	DNA (cytosine-5)-methyltransferase 1 [Source:UniProtKB/Swiss-Prot;Acc:Q9Z330]
ENSRNOG00000039859	ENSRNOT00000061192	8_19936236_C/G	8	19936236	C	G	0	0	0	0	0	0	2	0	0	0	0	0	0	0	0	0	0	0	0	0	0	0	0	0	0	0	0	NON_SYNONYMOUS_CODING,SPLICE_SITE	3219	3139	1047	D/H	Gat/Cat	HGVSc=ENSRNOT00000061192.2:c.3139G>C;HGVSp=ENSRNOP00000057906.2:p.Asp1047His;DOMAINS=PIRSF_domain:PIRSF037404,Pfam_domain:PF01426,SMART_domain:SM00439,PROSITE_profiles:PS51038;EXON=30/45	DNMT1_RAT	DNA (cytosine-5)-methyltransferase 1 [Source:UniProtKB/Swiss-Prot;Acc:Q9Z330]
ENSRNOG00000039857	ENSRNOT00000061186	8_19980341_G/A	8	19980341	G	A	0	0	0	0	0	0	2	0	0	0	0	0	0	0	0	0	0	0	0	0	0	0	0	0	0	0	0	NON_SYNONYMOUS_CODING	1196	1196	399	S/F	tCc/tTc	HGVSc=ENSRNOT00000061186.2:c.1196C>T;HGVSp=ENSRNOP00000057900.2:p.Ser399Phe;DOMAINS=Pfam_domain:PF03343;EXON=8/8;CANONICAL=YES	F1M4E5_RAT	Uncharacterized protein [Source:UniProtKB/TrEMBL;Acc:F1M4E5]
ENSRNOG00000039857	ENSRNOT00000061186	8_19980765_G/A	8	19980765	G	A	0	0	0	0	0	0	2	0	0	0	0	0	0	0	0	0	0	0	0	0	0	0	0	0	0	0	0	NON_SYNONYMOUS_CODING	785	785	262	A/V	gCc/gTc	HGVSc=ENSRNOT00000061186.2:c.785C>T;HGVSp=ENSRNOP00000057900.2:p.Ala262Val;DOMAINS=Pfam_domain:PF03343,Low_complexity_(Seg):Seg;EXON=6/8;CANONICAL=YES	F1M4E5_RAT	Uncharacterized protein [Source:UniProtKB/TrEMBL;Acc:F1M4E5]
ENSRNOG00000022741	ENSRNOT00000009354	8_20507113_C/T	8	20507113	C	T	0	0	0	0	0	0	2	0	0	0	0	0	0	0	0	0	0	0	0	0	0	0	0	0	0	0	0	NON_SYNONYMOUS_CODING	2279	2279	760	S/L	tCg/tTg	HGVSc=ENSRNOT00000009354.4:c.2279C>T;HGVSp=ENSRNOP00000009354.4:p.Ser760Leu;DOMAINS=Low_complexity_(Seg):Seg,PROSITE_profiles:PS50315,PROSITE_profiles:PS50324;EXON=17/19	Ilf3	Interleukin enhancer-binding factor 3 [Source:UniProtKB/Swiss-Prot;Acc:Q9JIL3]
ENSRNOG00000012164	ENSRNOT00000016790	8_21049452_C/T	8	21049452	C	T	0	0	0	0	0	0	2	0	0	0	0	0	0	0	0	0	0	0	0	0	0	0	0	0	0	0	0	NON_SYNONYMOUS_CODING	862	845	282	T/I	aCc/aTc	HGVSc=ENSRNOT00000016790.4:c.845C>T;HGVSp=ENSRNOP00000016790.4:p.Thr282Ile;DOMAINS=Pfam_domain:PF01569,Superfamily_domain:48317,Transmembrane_helices:Tmhmm;EXON=6/8;CANONICAL=YES	LPPR2_RAT	Lipid phosphate phosphatase-related protein type 2 [Source:UniProtKB/Swiss-Prot;Acc:Q6W5G4]
ENSRNOG00000013263	ENSRNOT00000017820	8_21096146_C/T	8	21096146	C	T	0	0	0	0	0	0	2	0	0	0	0	0	0	0	0	0	0	0	0	0	0	0	0	0	0	0	0	NON_SYNONYMOUS_CODING	1242	1081	361	V/I	Gtc/Atc	HGVSc=ENSRNOT00000017820.4:c.1081G>A;HGVSp=ENSRNOP00000017820.4:p.Val361Ile;EXON=8/13;CANONICAL=YES	D4ABL9_RAT	Uncharacterized protein [Source:UniProtKB/TrEMBL;Acc:D4ABL9]
ENSRNOG00000013360	ENSRNOT00000018009	8_21115636_T/C	8	21115636	T	C	0	0	0	0	0	0	2	0	0	0	0	0	0	0	0	0	0	0	0	0	0	0	0	0	0	0	0	NON_SYNONYMOUS_CODING	1003	920	307	M/T	aTg/aCg	HGVSc=ENSRNOT00000018009.5:c.920T>C;HGVSp=ENSRNOP00000018009.5:p.Met307Thr;DOMAINS=Coiled-coils_(Ncoils):ncoils,Low_complexity_(Seg):Seg,PROSITE_profiles:PS50313,PROSITE_profiles:PS50099;EXON=11/17;CANONICAL=YES	Prkcsh	glucosidase 2 subunit beta [Source:RefSeq peptide;Acc:NP_001100276]
ENSRNOG00000015189	ENSRNOT00000060758	8_22250167_C/T	8	22250167	C	T	0	0	0	0	0	0	2	0	0	0	0	0	0	0	0	0	0	0	0	0	0	0	0	0	0	0	0	NON_SYNONYMOUS_CODING	206	206	69	A/V	gCg/gTg	HGVSc=ENSRNOT00000060758.2:c.206C>T;HGVSp=ENSRNOP00000057485.2:p.Ala69Val;EXON=2/18;CANONICAL=YES	Bbs9	Uncharacterized protein [Source:UniProtKB/TrEMBL;Acc:F1M285]
ENSRNOG00000015189	ENSRNOT00000020481	8_22250167_C/T	8	22250167	C	T	0	0	0	0	0	0	2	0	0	0	0	0	0	0	0	0	0	0	0	0	0	0	0	0	0	0	0	NON_SYNONYMOUS_CODING	206	206	69	A/V	gCg/gTg	HGVSc=ENSRNOT00000020481.5:c.206C>T;HGVSp=ENSRNOP00000020481.5:p.Ala69Val;EXON=2/17	Bbs9	Uncharacterized protein [Source:UniProtKB/TrEMBL;Acc:F1M285]
ENSRNOG00000005934	ENSRNOT00000007809	8_82169546_G/C	8	82169546	G	C	0	0	0	0	0	0	2	0	0	0	0	0	0	0	0	0	0	0	0	0	0	0	0	0	0	0	0	NON_SYNONYMOUS_CODING	1501	1499	500	S/C	tCt/tGt	HGVSc=ENSRNOT00000007809.5:c.1499C>G;HGVSp=ENSRNOP00000007809.5:p.Ser500Cys;DOMAINS=PROSITE_profiles:PS50324;EXON=3/9;CANONICAL=YES	LOC681849	Uncharacterized protein [Source:UniProtKB/TrEMBL;Acc:D4A3C4]
ENSRNOG00000043085	ENSRNOT00000066731	8_102728313_G/A	8	102728313	G	A	0	0	0	0	0	0	2	0	0	0	0	0	0	0	0	0	0	0	0	0	0	0	0	0	0	0	0	NON_SYNONYMOUS_CODING	383	383	128	T/M	aCg/aTg	HGVSc=ENSRNOT00000066731.1:c.383C>T;HGVSp=ENSRNOP00000060748.1:p.Thr128Met;DOMAINS=Pfam_domain:PF00028,Superfamily_domain:49313,SMART_domain:SM00112,PROSITE_profiles:PS50268;EXON=2/8;CANONICAL=YES	Clstn2	Calsyntenin-2 [Source:UniProtKB/Swiss-Prot;Acc:Q8VDA1]
ENSRNOG00000013585	ENSRNOT00000018411	8_103575795_C/T	8	103575795	C	T	0	0	0	0	0	0	2	0	0	0	0	0	0	0	0	0	0	0	0	0	0	0	0	0	0	0	0	STOP_GAINED	482	334	112	Q/*	Cag/Tag	HGVSc=ENSRNOT00000018411.5:c.334C>T;HGVSp=ENSRNOP00000018411.4:p.Gln112X;DOMAINS=Pfam_domain:PF01467;EXON=4/5	Nmnat3	nicotinamide nucleotide adenylyltransferase 3 [Source:RefSeq peptide;Acc:NP_001013242]
ENSRNOG00000013669	ENSRNOT00000018654	8_110743662_G/A	8	110743662	G	A	0	0	0	0	0	0	2	0	0	0	0	0	0	0	0	0	0	0	0	0	0	0	0	0	0	0	0	NON_SYNONYMOUS_CODING	1044	625	209	A/T	Gcc/Acc	HGVSc=ENSRNOT00000018654.5:c.625G>A;HGVSp=ENSRNOP00000018654.4:p.Ala209Thr;DOMAINS=Pfam_domain:PF00069,Superfamily_domain:56112,SMART_domain:SM00220,PROSITE_profiles:PS50011;EXON=2/20;CANONICAL=YES	PI3R4_RAT	Phosphoinositide 3-kinase regulatory subunit 4 [Source:UniProtKB/Swiss-Prot;Acc:P0C0R5]
ENSRNOG00000012865	ENSRNOT00000017224	8_111616655_A/T	8	111616655	A	T	2	2	0	2	2	2	2	2	2	2	2	2	2	2	2	2	2	2	2	2	2	2	2	2	2	2	2	NON_SYNONYMOUS_CODING	1462	1340	447	V/E	gTg/gAg	HGVSc=ENSRNOT00000017224.5:c.1340T>A;HGVSp=ENSRNOP00000017224.5:p.Val447Glu;DOMAINS=Pfam_domain:PF00644,Superfamily_domain:56399,PROSITE_profiles:PS51059;EXON=10/11;CANONICAL=YES	Parp3	poly [Source:RefSeq peptide;Acc:NP_001008329]
ENSRNOG00000012865	ENSRNOT00000017224	8_111618941_C/T	8	111618941	C	T	0	0	0	0	0	0	2	0	0	0	0	0	0	0	0	0	0	0	0	0	0	0	0	0	0	0	0	NON_SYNONYMOUS_CODING	862	740	247	S/N	aGc/aAc	HGVSc=ENSRNOT00000017224.5:c.740G>A;HGVSp=ENSRNOP00000017224.5:p.Ser247Asn;DOMAINS=Pfam_domain:PF02877,Superfamily_domain:47587,PROSITE_profiles:PS51060;EXON=6/11;CANONICAL=YES	Parp3	poly [Source:RefSeq peptide;Acc:NP_001008329]
ENSRNOG00000012927	ENSRNOT00000017469	8_111626859_T/C	8	111626859	T	C	0	0	0	0	2	2	2	0	0	0	0	0	0	0	0	0	0	0	0	0	0	0	0	0	0	0	0	NON_SYNONYMOUS_CODING	429	386	129	L/S	tTg/tCg	HGVSc=ENSRNOT00000017469.5:c.386T>C;HGVSp=ENSRNOP00000017469.5:p.Leu129Ser;EXON=5/15;CANONICAL=YES	Rrp9	U3 small nucleolar RNA-interacting protein 2 [Source:RefSeq peptide;Acc:NP_001102248]
ENSRNOG00000012927	ENSRNOT00000017469	8_111629807_A/G	8	111629807	A	G	0	0	0	0	2	2	2	0	0	0	0	0	0	0	0	0	0	0	0	0	0	0	0	0	0	0	0	NON_SYNONYMOUS_CODING	1187	1144	382	I/V	Ata/Gta	HGVSc=ENSRNOT00000017469.5:c.1144A>G;HGVSp=ENSRNOP00000017469.5:p.Ile382Val;DOMAINS=Superfamily_domain:50978,SMART_domain:SM00320;EXON=12/15;CANONICAL=YES	Rrp9	U3 small nucleolar RNA-interacting protein 2 [Source:RefSeq peptide;Acc:NP_001102248]
ENSRNOG00000014832	ENSRNOT00000056350	8_112499745_C/T	8	112499745	C	T	0	0	0	0	0	0	2	0	0	0	0	0	0	0	0	0	0	0	0	0	0	0	0	0	0	0	0	NON_SYNONYMOUS_CODING	999	716	239	R/Q	cGa/cAa	HGVSc=ENSRNOT00000056350.2:c.716G>A;HGVSp=ENSRNOP00000053187.2:p.Arg239Gln;DOMAINS=Pfam_domain:PF00069,SMART_domain:SM00220,SMART_domain:SM00219,PROSITE_profiles:PS50011,Prints_domain:PR00109;EXON=8/9	Mapkapk3	MAP kinase-activated protein kinase 3 [Source:UniProtKB/Swiss-Prot;Acc:Q66H84]
ENSRNOG00000027099	ENSRNOT00000033126	8_118621620_G/T	8	118621620	G	T	0	0	0	0	0	0	2	0	0	0	0	0	0	0	0	0	0	0	0	0	0	0	0	0	0	0	0	NON_SYNONYMOUS_CODING,SPLICE_SITE	1164	1163	388	A/D	gCt/gAt	HGVSc=ENSRNOT00000033126.4:c.1163C>A;HGVSp=ENSRNOP00000033447.4:p.Ala388Asp;DOMAINS=Superfamily_domain:52047,SMART_domain:SM00367;EXON=14/14;CANONICAL=YES	Fbxl2	Uncharacterized protein [Source:UniProtKB/TrEMBL;Acc:F1M768]
ENSRNOG00000043110	ENSRNOT00000008172	8_128363653_T/C	8	128363653	T	C	0	0	0	0	0	0	2	0	0	0	0	0	0	0	0	0	0	0	0	0	0	0	0	0	0	0	0	NON_SYNONYMOUS_CODING	1450	1450	484	T/A	Acc/Gcc	HGVSc=ENSRNOT00000008172.5:c.1450A>G;HGVSp=ENSRNOP00000008172.4:p.Thr484Ala;DOMAINS=Pfam_domain:PF00209,Transmembrane_helices:Tmhmm,Prints_domain:PR00176,PROSITE_profiles:PS50267;EXON=10/11;CANONICAL=YES	RGD1566368	Uncharacterized protein [Source:UniProtKB/TrEMBL;Acc:F1LZT7]
ENSRNOG00000032947	ENSRNOT00000047517	9_53109892_G/A	9	53109892	G	A	0	0	0	0	0	0	2	0	0	0	0	0	0	0	0	0	0	0	0	0	0	0	0	0	0	0	0	NON_SYNONYMOUS_CODING	356	356	119	T/M	aCg/aTg	HGVSc=ENSRNOT00000047517.1:c.356C>T;HGVSp=ENSRNOP00000046515.1:p.Thr119Met;EXON=1/1;CANONICAL=YES	D3ZLA5_RAT	Uncharacterized protein [Source:UniProtKB/TrEMBL;Acc:D3ZLA5]
ENSRNOG00000021384	ENSRNOT00000015432	9_53441220_G/A	9	53441220	G	A	0	0	0	0	0	0	2	0	0	0	0	0	0	0	0	0	0	0	0	0	0	0	0	0	0	0	0	NON_SYNONYMOUS_CODING	2158	2158	720	P/S	Ccc/Tcc	HGVSc=ENSRNOT00000015432.5:c.2158C>T;HGVSp=ENSRNOP00000015432.5:p.Pro720Ser;DOMAINS=Pfam_domain:PF00023,Superfamily_domain:48403,SMART_domain:SM00248,PROSITE_profiles:PS50088,PROSITE_profiles:PS50297;EXON=19/26;CANONICAL=YES	Ankrd44	serine/threonine-protein phosphatase 6 regulatory ankyrin repeat subunit B [Source:RefSeq peptide;Acc:NP_001178736]
ENSRNOG00000021384	ENSRNOT00000015432	9_53455855_G/C	9	53455855	G	C	0	0	0	0	0	0	2	0	0	0	0	0	0	0	0	0	0	0	0	0	0	0	0	0	0	0	0	NON_SYNONYMOUS_CODING	1607	1607	536	T/S	aCc/aGc	HGVSc=ENSRNOT00000015432.5:c.1607C>G;HGVSp=ENSRNOP00000015432.5:p.Thr536Ser;DOMAINS=Pfam_domain:PF00023,SMART_domain:SM00248,PROSITE_profiles:PS50297;EXON=15/26;CANONICAL=YES	Ankrd44	serine/threonine-protein phosphatase 6 regulatory ankyrin repeat subunit B [Source:RefSeq peptide;Acc:NP_001178736]
ENSRNOG00000037663	ENSRNOT00000057143	9_78827623_C/T	9	78827623	C	T	0	0	0	0	0	0	2	0	0	0	0	0	0	0	0	0	0	0	0	0	0	0	0	0	0	0	0	NON_SYNONYMOUS_CODING	326	326	109	T/I	aCa/aTa	HGVSc=ENSRNOT00000057143.1:c.326C>T;HGVSp=ENSRNOP00000053971.1:p.Thr109Ile;EXON=3/5;CANONICAL=YES	F1LYG6_RAT	Uncharacterized protein [Source:UniProtKB/TrEMBL;Acc:F1LYG6]
ENSRNOG00000037663	ENSRNOT00000057143	9_78827812_A/G	9	78827812	A	G	0	0	0	0	0	0	2	0	0	0	0	0	0	0	0	0	0	0	0	0	0	0	0	0	0	0	0	NON_SYNONYMOUS_CODING	511	511	171	I/V	Atc/Gtc	HGVSc=ENSRNOT00000057143.1:c.511A>G;HGVSp=ENSRNOP00000053971.1:p.Ile171Val;EXON=4/5;CANONICAL=YES	F1LYG6_RAT	Uncharacterized protein [Source:UniProtKB/TrEMBL;Acc:F1LYG6]
ENSRNOG00000032748	ENSRNOT00000046607	10_489686_C/G	10	489686	C	G	0	0	0	0	0	0	2	0	0	0	0	0	0	0	0	0	0	0	0	0	0	0	0	0	0	0	0	NON_SYNONYMOUS_CODING	1872	1872	624	E/D	gaG/gaC	HGVSc=ENSRNOT00000046607.3:c.1872G>C;HGVSp=ENSRNOP00000045518.3:p.Glu624Asp;DOMAINS=Superfamily_domain:90123,TIGRFAM_domain:TIGR00957;EXON=15/33;CANONICAL=YES	Abcc1	Multidrug resistance-associated protein 1 [Source:UniProtKB/Swiss-Prot;Acc:Q8CG09]
ENSRNOG00000032748	ENSRNOT00000044108	10_489686_C/G	10	489686	C	G	0	0	0	0	0	0	2	0	0	0	0	0	0	0	0	0	0	0	0	0	0	0	0	0	0	0	0	NON_SYNONYMOUS_CODING	1911	1872	624	E/D	gaG/gaC	HGVSc=ENSRNOT00000044108.3:c.1872G>C;HGVSp=ENSRNOP00000044445.3:p.Glu624Asp;DOMAINS=Superfamily_domain:90123;EXON=14/30	Abcc1	Multidrug resistance-associated protein 1 [Source:UniProtKB/Swiss-Prot;Acc:Q8CG09]
ENSRNOG00000042406	ENSRNOT00000004429	10_1538055_C/A	10	1538055	C	A	0	0	0	0	0	0	2	0	0	0	0	0	0	0	0	0	0	0	0	0	0	0	0	0	0	0	0	NON_SYNONYMOUS_CODING	272	272	91	T/K	aCa/aAa	HGVSc=ENSRNOT00000004429.5:c.272C>A;HGVSp=ENSRNOP00000004429.5:p.Thr91Lys;EXON=3/9;CANONICAL=YES	D4A5M3_RAT	protein N-terminal asparagine amidohydrolase [Source:RefSeq peptide;Acc:NP_001020295]
ENSRNOG00000042406	ENSRNOT00000066514	10_1538055_C/A	10	1538055	C	A	0	0	0	0	0	0	2	0	0	0	0	0	0	0	0	0	0	0	0	0	0	0	0	0	0	0	0	NON_SYNONYMOUS_CODING	272	272	91	T/K	aCa/aAa	HGVSc=ENSRNOT00000066514.1:c.272C>A;HGVSp=ENSRNOP00000058976.1:p.Thr91Lys;EXON=6/12	D4A5M3_RAT	protein N-terminal asparagine amidohydrolase [Source:RefSeq peptide;Acc:NP_001020295]
ENSRNOG00000042406	ENSRNOT00000047367	10_1538055_C/A	10	1538055	C	A	0	0	0	0	0	0	2	0	0	0	0	0	0	0	0	0	0	0	0	0	0	0	0	0	0	0	0	NON_SYNONYMOUS_CODING	272	272	91	T/K	aCa/aAa	HGVSc=ENSRNOT00000047367.3:c.272C>A;HGVSp=ENSRNOP00000039881.3:p.Thr91Lys;EXON=7/13	D4A5M3_RAT	protein N-terminal asparagine amidohydrolase [Source:RefSeq peptide;Acc:NP_001020295]
ENSRNOG00000032667	ENSRNOT00000052402	10_1843046_C/A	10	1843046	C	A	0	0	0	0	0	0	2	0	0	0	0	0	0	0	0	0	0	0	0	0	0	0	0	0	0	0	0	NON_SYNONYMOUS_CODING	115	115	39	A/S	Gcg/Tcg	HGVSc=ENSRNOT00000052402.1:c.115G>T;HGVSp=ENSRNOP00000046027.1:p.Ala39Ser;DOMAINS=Pfam_domain:PF01221,Superfamily_domain:54648;EXON=1/1;CANONICAL=YES	LOC686815	Uncharacterized protein [Source:UniProtKB/TrEMBL;Acc:D3ZNC3]
ENSRNOG00000032271	ENSRNOT00000051126	10_44309438_G/A	10	44309438	G	A	0	0	0	0	0	0	2	0	0	0	0	0	0	0	0	0	0	0	0	0	0	0	0	0	0	0	0	NON_SYNONYMOUS_CODING	953	953	318	T/I	aCt/aTt	HGVSc=ENSRNOT00000051126.1:c.953C>T;HGVSp=ENSRNOP00000050734.1:p.Thr318Ile;EXON=1/1;CANONICAL=YES	Olr1421	olfactory receptor Olr1421 [Source:RefSeq peptide;Acc:NP_001000780]
ENSRNOG00000003397	ENSRNOT00000004560	10_53742787_G/A	10	53742787	G	A	0	0	0	0	0	0	2	0	0	0	0	0	0	0	0	0	0	0	0	0	0	0	0	0	0	0	0	NON_SYNONYMOUS_CODING	167	14	5	P/L	cCg/cTg	HGVSc=ENSRNOT00000004560.4:c.14C>T;HGVSp=ENSRNOP00000004560.3:p.Pro5Leu;EXON=3/5;CANONICAL=YES	RGD1309906	Manganese-dependent ADP-ribose/CDP-alcohol diphosphatase [Source:UniProtKB/Swiss-Prot;Acc:Q5M886]
ENSRNOG00000006895	ENSRNOT00000056287	10_63499753_T/C	10	63499753	T	C	0	0	0	0	0	0	2	0	0	0	0	0	0	0	0	0	0	0	0	0	0	0	0	0	0	0	0	NON_SYNONYMOUS_CODING	85	85	29	I/V	Att/Gtt	HGVSc=ENSRNOT00000056287.2:c.85A>G;HGVSp=ENSRNOP00000053127.2:p.Ile29Val;DOMAINS=Pfam_domain:PF04100,Coiled-coils_(Ncoils):ncoils;EXON=3/20	Vps53	vacuolar protein sorting-associated protein 53 homolog [Source:RefSeq peptide;Acc:NP_001099283]
ENSRNOG00000006895	ENSRNOT00000033852	10_63499753_T/C	10	63499753	T	C	0	0	0	0	0	0	2	0	0	0	0	0	0	0	0	0	0	0	0	0	0	0	0	0	0	0	0	NON_SYNONYMOUS_CODING	441	310	104	I/V	Att/Gtt	HGVSc=ENSRNOT00000033852.2:c.310A>G;HGVSp=ENSRNOP00000030467.2:p.Ile104Val;DOMAINS=Pfam_domain:PF04100,Coiled-coils_(Ncoils):ncoils;EXON=5/18	Vps53	vacuolar protein sorting-associated protein 53 homolog [Source:RefSeq peptide;Acc:NP_001099283]
ENSRNOG00000006895	ENSRNOT00000010010	10_63499753_T/C	10	63499753	T	C	0	0	0	0	0	0	2	0	0	0	0	0	0	0	0	0	0	0	0	0	0	0	0	0	0	0	0	NON_SYNONYMOUS_CODING	441	310	104	I/V	Att/Gtt	HGVSc=ENSRNOT00000010010.3:c.310A>G;HGVSp=ENSRNOP00000010010.2:p.Ile104Val;DOMAINS=Pfam_domain:PF04100,Coiled-coils_(Ncoils):ncoils;EXON=5/22;CANONICAL=YES	Vps53	vacuolar protein sorting-associated protein 53 homolog [Source:RefSeq peptide;Acc:NP_001099283]
ENSRNOG00000012240	ENSRNOT00000016759	10_64419732_G/A	10	64419732	G	A	0	0	0	0	0	0	2	0	0	0	0	0	0	0	0	0	0	0	0	0	0	0	0	0	0	0	0	NON_SYNONYMOUS_CODING	4126	4126	1376	G/S	Ggc/Agc	HGVSc=ENSRNOT00000016759.4:c.4126G>A;HGVSp=ENSRNOP00000016759.3:p.Gly1376Ser;DOMAINS=Pfam_domain:PF00017,SMART_domain:SM00252,PIRSF_domain:PIRSF036947,PROSITE_profiles:PS50001;EXON=30/37;CANONICAL=YES	Supt6h	transcription elongation factor SPT6 [Source:RefSeq peptide;Acc:NP_001178749]
ENSRNOG00000012681	ENSRNOT00000017042	10_65131905_C/T	10	65131905	C	T	0	0	0	0	0	0	2	0	0	0	0	0	0	0	0	0	0	0	0	0	0	0	0	0	0	0	0	NON_SYNONYMOUS_CODING	804	733	245	V/M	Gtg/Atg	HGVSc=ENSRNOT00000017042.5:c.733G>A;HGVSp=ENSRNOP00000017042.5:p.Val245Met;DOMAINS=Pfam_domain:PF00337,Superfamily_domain:49899,SMART_domain:SM00276;EXON=9/11;CANONICAL=YES	Lgals9	Galectin-9 [Source:UniProtKB/Swiss-Prot;Acc:P97840]
ENSRNOG00000012681	ENSRNOT00000017071	10_65131905_C/T	10	65131905	C	T	0	0	0	0	0	0	2	0	0	0	0	0	0	0	0	0	0	0	0	0	0	0	0	0	0	0	0	NON_SYNONYMOUS_CODING	708	637	213	V/M	Gtg/Atg	HGVSc=ENSRNOT00000017071.4:c.637G>A;HGVSp=ENSRNOP00000017071.4:p.Val213Met;DOMAINS=Pfam_domain:PF00337,Superfamily_domain:49899,SMART_domain:SM00276;EXON=8/10	Lgals9	Galectin-9 [Source:UniProtKB/Swiss-Prot;Acc:P97840]
ENSRNOG00000012681	ENSRNOT00000017042	10_65143958_C/T	10	65143958	C	T	0	0	0	0	0	0	2	0	0	0	0	0	0	0	0	0	0	0	0	0	0	0	0	0	0	0	0	NON_SYNONYMOUS_CODING	180	109	37	V/I	Gtc/Atc	HGVSc=ENSRNOT00000017042.5:c.109G>A;HGVSp=ENSRNOP00000017042.5:p.Val37Ile;DOMAINS=Pfam_domain:PF00337,Superfamily_domain:49899,SMART_domain:SM00276;EXON=2/11;CANONICAL=YES	Lgals9	Galectin-9 [Source:UniProtKB/Swiss-Prot;Acc:P97840]
ENSRNOG00000012681	ENSRNOT00000017071	10_65143958_C/T	10	65143958	C	T	0	0	0	0	0	0	2	0	0	0	0	0	0	0	0	0	0	0	0	0	0	0	0	0	0	0	0	NON_SYNONYMOUS_CODING	180	109	37	V/I	Gtc/Atc	HGVSc=ENSRNOT00000017071.4:c.109G>A;HGVSp=ENSRNOP00000017071.4:p.Val37Ile;DOMAINS=Pfam_domain:PF00337,Superfamily_domain:49899,SMART_domain:SM00276;EXON=2/10	Lgals9	Galectin-9 [Source:UniProtKB/Swiss-Prot;Acc:P97840]
ENSRNOG00000015692	ENSRNOT00000021368	10_66543975_G/A	10	66543975	G	A	0	0	0	0	0	0	2	0	0	0	0	0	0	0	0	0	0	0	0	0	0	0	0	0	0	0	0	NON_SYNONYMOUS_CODING	427	427	143	V/I	Gtt/Att	HGVSc=ENSRNOT00000021368.4:c.427G>A;HGVSp=ENSRNOP00000021368.4:p.Val143Ile;DOMAINS=Pfam_domain:PF00069,Superfamily_domain:56112,SMART_domain:SM00220,SMART_domain:SM00219,PROSITE_profiles:PS50011;EXON=5/18;CANONICAL=YES	Taok1	Serine/threonine-protein kinase TAO1 [Source:UniProtKB/Swiss-Prot;Acc:O88664]
ENSRNOG00000003476	ENSRNOT00000004717	10_67135394_G/A	10	67135394	G	A	0	0	0	0	0	0	2	0	0	0	0	0	0	0	0	0	0	0	0	0	0	0	0	0	0	0	0	NON_SYNONYMOUS_CODING	1983	1876	626	R/C	Cgc/Tgc	HGVSc=ENSRNOT00000004717.4:c.1876C>T;HGVSp=ENSRNOP00000004717.4:p.Arg626Cys;EXON=13/13;CANONICAL=YES	Slc6a4	Sodium-dependent serotonin transporter [Source:UniProtKB/Swiss-Prot;Acc:P31652]
ENSRNOG00000003873	ENSRNOT00000067255	10_67359919_C/T	10	67359919	C	T	0	0	0	0	0	0	2	0	0	0	0	0	0	0	0	0	0	0	0	0	0	0	0	0	0	0	0	NON_SYNONYMOUS_CODING	858	733	245	P/S	Cca/Tca	HGVSc=ENSRNOT00000067255.1:c.733C>T;HGVSp=ENSRNOP00000061428.1:p.Pro245Ser;EXON=5/21	Cpd	Carboxypeptidase D [Source:UniProtKB/Swiss-Prot;Acc:Q9JHW1]
ENSRNOG00000003873	ENSRNOT00000005262	10_67359919_C/T	10	67359919	C	T	0	0	0	0	0	0	2	0	0	0	0	0	0	0	0	0	0	0	0	0	0	0	0	0	0	0	0	NON_SYNONYMOUS_CODING	1513	1468	490	P/S	Cca/Tca	HGVSc=ENSRNOT00000005262.3:c.1468C>T;HGVSp=ENSRNOP00000005262.2:p.Pro490Ser;EXON=5/21;CANONICAL=YES	Cpd	Carboxypeptidase D [Source:UniProtKB/Swiss-Prot;Acc:Q9JHW1]
ENSRNOG00000007335	ENSRNOT00000009756	10_70279201_C/A	10	70279201	C	A	0	0	0	0	0	0	2	0	0	0	0	0	0	0	0	0	0	0	0	0	0	0	0	0	0	0	0	NON_SYNONYMOUS_CODING	41	7	3	L/I	Ctc/Atc	HGVSc=ENSRNOT00000009756.3:c.7C>A;HGVSp=ENSRNOP00000009756.2:p.Leu3Ile;DOMAINS=Low_complexity_(Seg):Seg,Prints_domain:PR01731,Cleavage_site_(Signalp):Sigp;EXON=1/3;CANONICAL=YES	Ccl11	Eotaxin [Source:UniProtKB/Swiss-Prot;Acc:P97545]
ENSRNOG00000001971	ENSRNOT00000064057	11_51768330_G/T	11	51768330	G	T	0	0	0	0	0	0	2	0	0	0	0	0	0	0	0	0	0	0	0	0	0	0	0	0	0	0	0	NON_SYNONYMOUS_CODING	1335	1137	379	Q/H	caG/caT	HGVSc=ENSRNOT00000064057.1:c.1137G>T;HGVSp=ENSRNOP00000060602.1:p.Gln379His;EXON=10/16	Bbx	HMG box transcription factor BBX [Source:RefSeq peptide;Acc:NP_001073407]
ENSRNOG00000001971	ENSRNOT00000048117	11_51768330_G/T	11	51768330	G	T	0	0	0	0	0	0	2	0	0	0	0	0	0	0	0	0	0	0	0	0	0	0	0	0	0	0	0	NON_SYNONYMOUS_CODING	1005	807	269	Q/H	caG/caT	HGVSc=ENSRNOT00000048117.3:c.807G>T;HGVSp=ENSRNOP00000041870.3:p.Gln269His;EXON=7/14	Bbx	HMG box transcription factor BBX [Source:RefSeq peptide;Acc:NP_001073407]
ENSRNOG00000001971	ENSRNOT00000002700	11_51768330_G/T	11	51768330	G	T	0	0	0	0	0	0	2	0	0	0	0	0	0	0	0	0	0	0	0	0	0	0	0	0	0	0	0	NON_SYNONYMOUS_CODING	1329	1131	377	Q/H	caG/caT	HGVSc=ENSRNOT00000002700.5:c.1131G>T;HGVSp=ENSRNOP00000002700.4:p.Gln377His;EXON=9/15;CANONICAL=YES	Bbx	HMG box transcription factor BBX [Source:RefSeq peptide;Acc:NP_001073407]
ENSRNOG00000001971	ENSRNOT00000002707	11_51768330_G/T	11	51768330	G	T	0	0	0	0	0	0	2	0	0	0	0	0	0	0	0	0	0	0	0	0	0	0	0	0	0	0	0	NON_SYNONYMOUS_CODING	1329	1131	377	Q/H	caG/caT	HGVSc=ENSRNOT00000002707.5:c.1131G>T;HGVSp=ENSRNOP00000002707.5:p.Gln377His;EXON=9/14	Bbx	HMG box transcription factor BBX [Source:RefSeq peptide;Acc:NP_001073407]
ENSRNOG00000001971	ENSRNOT00000064057	11_51768390_C/G	11	51768390	C	G	0	0	0	0	0	0	2	0	0	0	0	0	0	0	0	0	0	0	0	0	0	0	0	0	0	0	0	NON_SYNONYMOUS_CODING	1395	1197	399	D/E	gaC/gaG	HGVSc=ENSRNOT00000064057.1:c.1197C>G;HGVSp=ENSRNOP00000060602.1:p.Asp399Glu;EXON=10/16	Bbx	HMG box transcription factor BBX [Source:RefSeq peptide;Acc:NP_001073407]
ENSRNOG00000001971	ENSRNOT00000048117	11_51768390_C/G	11	51768390	C	G	0	0	0	0	0	0	2	0	0	0	0	0	0	0	0	0	0	0	0	0	0	0	0	0	0	0	0	NON_SYNONYMOUS_CODING	1065	867	289	D/E	gaC/gaG	HGVSc=ENSRNOT00000048117.3:c.867C>G;HGVSp=ENSRNOP00000041870.3:p.Asp289Glu;EXON=7/14	Bbx	HMG box transcription factor BBX [Source:RefSeq peptide;Acc:NP_001073407]
ENSRNOG00000001971	ENSRNOT00000002700	11_51768390_C/G	11	51768390	C	G	0	0	0	0	0	0	2	0	0	0	0	0	0	0	0	0	0	0	0	0	0	0	0	0	0	0	0	NON_SYNONYMOUS_CODING	1389	1191	397	D/E	gaC/gaG	HGVSc=ENSRNOT00000002700.5:c.1191C>G;HGVSp=ENSRNOP00000002700.4:p.Asp397Glu;EXON=9/15;CANONICAL=YES	Bbx	HMG box transcription factor BBX [Source:RefSeq peptide;Acc:NP_001073407]
ENSRNOG00000001971	ENSRNOT00000002707	11_51768390_C/G	11	51768390	C	G	0	0	0	0	0	0	2	0	0	0	0	0	0	0	0	0	0	0	0	0	0	0	0	0	0	0	0	NON_SYNONYMOUS_CODING	1389	1191	397	D/E	gaC/gaG	HGVSc=ENSRNOT00000002707.5:c.1191C>G;HGVSp=ENSRNOP00000002707.5:p.Asp397Glu;EXON=9/14	Bbx	HMG box transcription factor BBX [Source:RefSeq peptide;Acc:NP_001073407]
ENSRNOG00000001971	ENSRNOT00000048117	11_51795224_G/A	11	51795224	G	A	0	0	0	0	0	0	2	0	0	0	0	0	0	0	0	0	0	0	0	0	0	0	0	0	0	0	0	NON_SYNONYMOUS_CODING	2479	2281	761	G/S	Ggt/Agt	HGVSc=ENSRNOT00000048117.3:c.2281G>A;HGVSp=ENSRNOP00000041870.3:p.Gly761Ser;EXON=13/14	Bbx	HMG box transcription factor BBX [Source:RefSeq peptide;Acc:NP_001073407]
ENSRNOG00000001971	ENSRNOT00000034391	11_51795224_G/A	11	51795224	G	A	0	0	0	0	0	0	2	0	0	0	0	0	0	0	0	0	0	0	0	0	0	0	0	0	0	0	0	NON_SYNONYMOUS_CODING	316	316	106	G/S	Ggt/Agt	HGVSc=ENSRNOT00000034391.3:c.316G>A;HGVSp=ENSRNOP00000032055.3:p.Gly106Ser;EXON=4/5	Bbx	HMG box transcription factor BBX [Source:RefSeq peptide;Acc:NP_001073407]
ENSRNOG00000001971	ENSRNOT00000002700	11_51795224_G/A	11	51795224	G	A	0	0	0	0	0	0	2	0	0	0	0	0	0	0	0	0	0	0	0	0	0	0	0	0	0	0	0	NON_SYNONYMOUS_CODING	2713	2515	839	G/S	Ggt/Agt	HGVSc=ENSRNOT00000002700.5:c.2515G>A;HGVSp=ENSRNOP00000002700.4:p.Gly839Ser;EXON=14/15;CANONICAL=YES	Bbx	HMG box transcription factor BBX [Source:RefSeq peptide;Acc:NP_001073407]
ENSRNOG00000001971	ENSRNOT00000002707	11_51795224_G/A	11	51795224	G	A	0	0	0	0	0	0	2	0	0	0	0	0	0	0	0	0	0	0	0	0	0	0	0	0	0	0	0	NON_SYNONYMOUS_CODING	2653	2455	819	G/S	Ggt/Agt	HGVSc=ENSRNOT00000002707.5:c.2455G>A;HGVSp=ENSRNOP00000002707.5:p.Gly819Ser;EXON=13/14	Bbx	HMG box transcription factor BBX [Source:RefSeq peptide;Acc:NP_001073407]
ENSRNOG00000032101	ENSRNOT00000046330	11_53461871_G/A	11	53461871	G	A	0	0	0	0	0	0	2	0	0	0	0	0	0	0	0	0	0	0	0	0	0	0	0	0	0	0	0	NON_SYNONYMOUS_CODING	1993	1993	665	L/F	Ctc/Ttc	HGVSc=ENSRNOT00000046330.3:c.1993C>T;HGVSp=ENSRNOP00000046114.3:p.Leu665Phe;EXON=19/27;CANONICAL=YES	Morc1	MORC family CW-type zinc finger protein 1 [Source:RefSeq peptide;Acc:NP_001165561]
ENSRNOG00000039146	ENSRNOT00000059887	11_53492103_T/A	11	53492103	T	A	0	0	0	0	0	0	2	0	0	0	0	0	0	0	0	0	0	0	0	0	0	0	0	0	0	0	0	NON_SYNONYMOUS_CODING	372	372	124	D/E	gaT/gaA	HGVSc=ENSRNOT00000059887.1:c.372T>A;HGVSp=ENSRNOP00000056632.1:p.Asp124Glu;DOMAINS=Pfam_domain:PF00067,Superfamily_domain:48264;EXON=3/3;CANONICAL=YES	F1M2U4_RAT	Uncharacterized protein [Source:UniProtKB/TrEMBL;Acc:F1M2U4]
ENSRNOG00000000954	ENSRNOT00000001262	12_8422730_C/T	12	8422730	C	T	0	0	0	0	0	0	2	0	0	0	0	0	0	0	0	0	0	0	0	0	0	0	0	0	0	0	0	NON_SYNONYMOUS_CODING	430	395	132	T/M	aCg/aTg	HGVSc=ENSRNOT00000001262.3:c.395C>T;HGVSp=ENSRNOP00000001262.3:p.Thr132Met;EXON=2/2;CANONICAL=YES	Rpo1-3	RNA polymerase 1-3 [Source:RefSeq peptide;Acc:NP_001032876]
ENSRNOG00000043202	ENSRNOT00000066441	13_53376582_A/G	13	53376582	A	G	0	0	0	0	0	0	2	0	0	0	0	0	0	0	0	0	0	0	0	0	0	0	0	0	0	0	0	NON_SYNONYMOUS_CODING	433	433	145	R/G	Aga/Gga	HGVSc=ENSRNOT00000066441.1:c.433A>G;HGVSp=ENSRNOP00000062466.1:p.Arg145Gly;EXON=3/4;CANONICAL=YES	D4A7A3_RAT	Uncharacterized protein [Source:UniProtKB/TrEMBL;Acc:D3ZGT1]
ENSRNOG00000002776	ENSRNOT00000003733	13_79831304_C/G	13	79831304	C	G	0	0	0	0	0	0	2	0	0	0	0	0	0	0	0	0	0	0	0	0	0	0	0	0	0	0	0	NON_SYNONYMOUS_CODING	604	499	167	R/G	Cgc/Ggc	HGVSc=ENSRNOT00000003733.5:c.499C>G;HGVSp=ENSRNOP00000003733.4:p.Arg167Gly;DOMAINS=PIRSF_domain:PIRSF002421,Pfam_domain:PF00008,Pfam_domain:PF07974,SMART_domain:SM00179,SMART_domain:SM00181,PROSITE_profiles:PS50026;EXON=4/9;CANONICAL=YES	Sell	L-selectin [Source:UniProtKB/Swiss-Prot;Acc:P30836]
ENSRNOG00000003917	ENSRNOT00000068637	13_82895064_T/C	13	82895064	T	C	0	0	0	0	0	0	2	0	0	0	0	0	0	0	0	0	0	0	0	0	0	0	0	0	0	0	0	NON_SYNONYMOUS_CODING	1074	629	210	Y/C	tAt/tGt	HGVSc=ENSRNOT00000068637.1:c.629A>G;HGVSp=ENSRNOP00000063701.1:p.Tyr210Cys;DOMAINS=Pfam_domain:PF00485,Superfamily_domain:52540;EXON=7/8	Uck2	Uridine-cytidine kinase 2 [Source:UniProtKB/Swiss-Prot;Acc:Q9QYG8]
ENSRNOG00000003601	ENSRNOT00000004815	13_96847844_C/T	13	96847844	C	T	0	0	0	0	0	0	2	0	0	0	0	0	0	0	0	0	0	0	0	0	0	0	0	0	0	0	0	NON_SYNONYMOUS_CODING	905	905	302	T/M	aCg/aTg	HGVSc=ENSRNOT00000004815.4:c.905C>T;HGVSp=ENSRNOP00000004815.4:p.Thr302Met;DOMAINS=PIRSF_domain:PIRSF017228;EXON=3/3;CANONICAL=YES	RGD1564463	Uncharacterized protein [Source:UniProtKB/TrEMBL;Acc:D3ZXB2]
ENSRNOG00000002045	ENSRNOT00000065429	14_14256652_T/A	14	14256652	T	A	0	0	0	0	0	0	2	0	0	0	0	0	0	0	0	0	0	0	0	0	0	0	0	0	0	0	0	NON_SYNONYMOUS_CODING	823	739	247	T/S	Acg/Tcg	HGVSc=ENSRNOT00000065429.1:c.739A>T;HGVSp=ENSRNOP00000059480.1:p.Thr247Ser;DOMAINS=Superfamily_domain:47874,Prints_domain:PR01814,Prints_domain:PR01808;EXON=12/14;CANONICAL=YES	Anxa3	Annexin A3 [Source:UniProtKB/Swiss-Prot;Acc:P14669]
ENSRNOG00000002045	ENSRNOT00000068134	14_14256652_T/A	14	14256652	T	A	0	0	0	0	0	0	2	0	0	0	0	0	0	0	0	0	0	0	0	0	0	0	0	0	0	0	0	NON_SYNONYMOUS_CODING	736	736	246	T/S	Acg/Tcg	HGVSc=ENSRNOT00000068134.1:c.736A>T;HGVSp=ENSRNOP00000063496.1:p.Thr246Ser;DOMAINS=Superfamily_domain:47874,Prints_domain:PR01814,Prints_domain:PR01808;EXON=11/13	Anxa3	Annexin A3 [Source:UniProtKB/Swiss-Prot;Acc:P14669]
ENSRNOG00000002045	ENSRNOT00000002806	14_14256652_T/A	14	14256652	T	A	0	0	0	0	0	0	2	0	0	0	0	0	0	0	0	0	0	0	0	0	0	0	0	0	0	0	0	NON_SYNONYMOUS_CODING	739	739	247	T/S	Acg/Tcg	HGVSc=ENSRNOT00000002806.3:c.739A>T;HGVSp=ENSRNOP00000002806.3:p.Thr247Ser;DOMAINS=Superfamily_domain:47874,Prints_domain:PR01814,Prints_domain:PR01808;EXON=11/13	Anxa3	Annexin A3 [Source:UniProtKB/Swiss-Prot;Acc:P14669]
ENSRNOG00000002070	ENSRNOT00000002834	14_14815721_C/T	14	14815721	C	T	0	0	0	0	0	0	2	0	0	0	0	0	0	0	0	0	0	0	0	0	0	0	0	0	0	0	0	NON_SYNONYMOUS_CODING	868	851	284	R/K	aGa/aAa	HGVSc=ENSRNOT00000002834.5:c.851G>A;HGVSp=ENSRNOP00000002834.5:p.Arg284Lys;DOMAINS=Pfam_domain:PF00687,Superfamily_domain:56808;EXON=8/10	Mrpl1	39S ribosomal protein L1, mitochondrial [Source:RefSeq peptide;Acc:NP_001099467]
ENSRNOG00000002070	ENSRNOT00000039083	14_14815721_C/T	14	14815721	C	T	0	0	0	0	0	0	2	0	0	0	0	0	0	0	0	0	0	0	0	0	0	0	0	0	0	0	0	NON_SYNONYMOUS_CODING	877	794	265	R/K	aGa/aAa	HGVSc=ENSRNOT00000039083.4:c.794G>A;HGVSp=ENSRNOP00000036682.4:p.Arg265Lys;DOMAINS=Pfam_domain:PF00687,Superfamily_domain:56808;EXON=9/10	Mrpl1	39S ribosomal protein L1, mitochondrial [Source:RefSeq peptide;Acc:NP_001099467]
ENSRNOG00000002070	ENSRNOT00000060834	14_14815721_C/T	14	14815721	C	T	0	0	0	0	0	0	2	0	0	0	0	0	0	0	0	0	0	0	0	0	0	0	0	0	0	0	0	NON_SYNONYMOUS_CODING	860	860	287	R/K	aGa/aAa	HGVSc=ENSRNOT00000060834.2:c.860G>A;HGVSp=ENSRNOP00000057559.2:p.Arg287Lys;DOMAINS=Pfam_domain:PF00687,Superfamily_domain:56808;EXON=9/10;CANONICAL=YES	Mrpl1	39S ribosomal protein L1, mitochondrial [Source:RefSeq peptide;Acc:NP_001099467]
ENSRNOG00000002152	ENSRNOT00000058743	14_37094761_C/T	14	37094761	C	T	0	0	0	0	0	0	2	0	0	0	0	0	0	0	0	0	0	0	0	0	0	0	0	0	0	0	0	NON_SYNONYMOUS_CODING	232	146	49	R/Q	cGg/cAg	HGVSc=ENSRNOT00000058743.2:c.146G>A;HGVSp=ENSRNOP00000055534.2:p.Arg49Gln;DOMAINS=Low_complexity_(Seg):Seg;EXON=4/10	Dcun1d4	DCN1-like protein 4 [Source:RefSeq peptide;Acc:NP_001101829]
ENSRNOG00000002152	ENSRNOT00000065458	14_37094761_C/T	14	37094761	C	T	0	0	0	0	0	0	2	0	0	0	0	0	0	0	0	0	0	0	0	0	0	0	0	0	0	0	0	NON_SYNONYMOUS_CODING	232	146	49	R/Q	cGg/cAg	HGVSc=ENSRNOT00000065458.1:c.146G>A;HGVSp=ENSRNOP00000059462.1:p.Arg49Gln;DOMAINS=Low_complexity_(Seg):Seg;EXON=4/11;CANONICAL=YES	Dcun1d4	DCN1-like protein 4 [Source:RefSeq peptide;Acc:NP_001101829]
ENSRNOG00000002152	ENSRNOT00000002945	14_37094761_C/T	14	37094761	C	T	0	0	0	0	0	0	2	0	0	0	0	0	0	0	0	0	0	0	0	0	0	0	0	0	0	0	0	NON_SYNONYMOUS_CODING	146	146	49	R/Q	cGg/cAg	HGVSc=ENSRNOT00000002945.5:c.146G>A;HGVSp=ENSRNOP00000002945.4:p.Arg49Gln;DOMAINS=Low_complexity_(Seg):Seg;EXON=4/11	Dcun1d4	DCN1-like protein 4 [Source:RefSeq peptide;Acc:NP_001101829]
ENSRNOG00000033292	ENSRNOT00000039889	14_89196301_T/C	14	89196301	T	C	0	0	0	0	0	0	2	0	0	0	0	0	0	0	0	0	0	0	0	0	0	0	0	0	0	0	0	NON_SYNONYMOUS_CODING	128	128	43	M/T	aTg/aCg	HGVSc=ENSRNOT00000039889.1:c.128T>C;HGVSp=ENSRNOP00000048844.1:p.Met43Thr;DOMAINS=Pfam_domain:PF01158;EXON=1/1;CANONICAL=YES	D3Z7Z2_RAT	60S ribosomal protein L36 [Source:UniProtKB/TrEMBL;Acc:D3Z7Z2]
ENSRNOG00000033292	ENSRNOT00000039889	14_89196302_G/A	14	89196302	G	A	0	0	0	0	0	0	2	0	0	0	0	0	0	0	0	0	0	0	0	0	0	0	0	0	0	0	0	NON_SYNONYMOUS_CODING	129	129	43	M/I	atG/atA	HGVSc=ENSRNOT00000039889.1:c.129G>A;HGVSp=ENSRNOP00000048844.1:p.Met43Ile;DOMAINS=Pfam_domain:PF01158;EXON=1/1;CANONICAL=YES	D3Z7Z2_RAT	60S ribosomal protein L36 [Source:UniProtKB/TrEMBL;Acc:D3Z7Z2]
ENSRNOG00000033292	ENSRNOT00000039889	14_89196304_C/T	14	89196304	C	T	0	0	0	0	0	0	2	0	0	0	0	0	0	0	0	0	0	0	0	0	0	0	0	0	0	0	0	NON_SYNONYMOUS_CODING	131	131	44	T/I	aCc/aTc	HGVSc=ENSRNOT00000039889.1:c.131C>T;HGVSp=ENSRNOP00000048844.1:p.Thr44Ile;DOMAINS=Pfam_domain:PF01158;EXON=1/1;CANONICAL=YES	D3Z7Z2_RAT	60S ribosomal protein L36 [Source:UniProtKB/TrEMBL;Acc:D3Z7Z2]
ENSRNOG00000033292	ENSRNOT00000039889	14_89196420_G/A	14	89196420	G	A	0	0	0	0	0	0	2	0	0	0	0	0	0	0	0	0	0	0	0	0	0	0	0	0	0	0	0	NON_SYNONYMOUS_CODING	247	247	83	A/T	Gcc/Acc	HGVSc=ENSRNOT00000039889.1:c.247G>A;HGVSp=ENSRNOP00000048844.1:p.Ala83Thr;DOMAINS=Pfam_domain:PF01158;EXON=1/1;CANONICAL=YES	D3Z7Z2_RAT	60S ribosomal protein L36 [Source:UniProtKB/TrEMBL;Acc:D3Z7Z2]
ENSRNOG00000009639	ENSRNOT00000012767	14_103658042_T/C	14	103658042	T	C	0	0	0	0	0	0	2	0	0	0	0	0	0	0	0	0	0	0	0	0	0	0	0	0	0	0	0	NON_SYNONYMOUS_CODING	163	134	45	V/A	gTg/gCg	HGVSc=ENSRNOT00000012767.4:c.134T>C;HGVSp=ENSRNOP00000012768.3:p.Val45Ala;DOMAINS=Low_complexity_(Seg):Seg,PROSITE_profiles:PS50313;EXON=1/1;CANONICAL=YES	Zrsr1	U2 small nuclear ribonucleoprotein auxiliary factor 35 kDa subunit-related protein 1 [Source:RefSeq peptide;Acc:NP_001017504]
ENSRNOG00000033742	ENSRNOT00000050773	15_12925868_C/T	15	12925868	C	T	0	0	0	0	0	0	2	0	0	0	0	0	0	0	0	0	0	0	0	0	0	0	0	0	0	0	0	NON_SYNONYMOUS_CODING	1508	1508	503	P/L	cCa/cTa	HGVSc=ENSRNOT00000050773.3:c.1508C>T;HGVSp=ENSRNOP00000039158.3:p.Pro503Leu;DOMAINS=SMART_domain:SM00112,Low_complexity_(Seg):Seg,PROSITE_profiles:PS50268;EXON=10/17;CANONICAL=YES	F1LYV5_RAT	Uncharacterized protein [Source:UniProtKB/TrEMBL;Acc:F1LYV5]
ENSRNOG00000024499	ENSRNOT00000037041	17_30520268_G/A	17	30520268	G	A	0	0	0	0	0	0	2	0	0	0	0	0	0	0	0	0	0	0	0	0	0	0	0	0	0	0	0	NON_SYNONYMOUS_CODING	31	31	11	V/M	Gtg/Atg	HGVSc=ENSRNOT00000037041.4:c.31G>A;HGVSp=ENSRNOP00000031060.4:p.Val11Met;DOMAINS=Low_complexity_(Seg):Seg;EXON=1/4;CANONICAL=YES	F1LWB7_RAT	Uncharacterized protein [Source:UniProtKB/TrEMBL;Acc:F1LWB7]
ENSRNOG00000024499	ENSRNOT00000037041	17_30520677_C/T	17	30520677	C	T	2	2	0	2	2	2	2	2	2	2	2	2	2	2	2	2	2	2	2	2	2	2	2	2	2	2	2	NON_SYNONYMOUS_CODING	145	145	49	L/F	Ctc/Ttc	HGVSc=ENSRNOT00000037041.4:c.145C>T;HGVSp=ENSRNOP00000031060.4:p.Leu49Phe;EXON=2/4;CANONICAL=YES	F1LWB7_RAT	Uncharacterized protein [Source:UniProtKB/TrEMBL;Acc:F1LWB7]
ENSRNOG00000003094	ENSRNOT00000064607	17_47689643_T/G	17	47689643	T	G	0	0	0	0	0	0	2	0	0	0	0	0	0	0	0	0	0	0	0	0	0	0	0	0	0	0	0	NON_SYNONYMOUS_CODING,SPLICE_SITE	701	700	234	S/R	Agc/Cgc	HGVSc=ENSRNOT00000064607.1:c.700A>C;HGVSp=ENSRNOP00000061290.1:p.Ser234Arg;EXON=5/10	Cmah	cytidine monophosphate-N-acetylneuraminic acid hydroxylase [Source:RefSeq peptide;Acc:NP_001019444]
ENSRNOG00000003094	ENSRNOT00000018699	17_47689643_T/G	17	47689643	T	G	0	0	0	0	0	0	2	0	0	0	0	0	0	0	0	0	0	0	0	0	0	0	0	0	0	0	0	NON_SYNONYMOUS_CODING,SPLICE_SITE	839	838	280	S/R	Agc/Cgc	HGVSc=ENSRNOT00000018699.5:c.838A>C;HGVSp=ENSRNOP00000018699.5:p.Ser280Arg;EXON=6/11;CANONICAL=YES	Cmah	cytidine monophosphate-N-acetylneuraminic acid hydroxylase [Source:RefSeq peptide;Acc:NP_001019444]
ENSRNOG00000038928	ENSRNOT00000059504	17_48158634_T/C	17	48158634	T	C	0	0	0	0	0	0	2	0	0	0	0	0	0	0	0	0	0	0	0	0	0	0	0	0	0	0	0	NON_SYNONYMOUS_CODING	44	44	15	K/R	aAa/aGa	HGVSc=ENSRNOT00000059504.1:c.44A>G;HGVSp=ENSRNOP00000056263.1:p.Lys15Arg;EXON=1/3;CANONICAL=YES	F1M0N9_RAT	Uncharacterized protein [Source:UniProtKB/TrEMBL;Acc:F1M0N9]
ENSRNOG00000038837	ENSRNOT00000047596	17_50352446_C/T	17	50352446	C	T	0	0	0	0	0	0	2	0	0	0	0	0	0	0	0	0	0	0	0	0	0	0	0	0	0	0	0	NON_SYNONYMOUS_CODING	28	28	10	A/T	Gcc/Acc	HGVSc=ENSRNOT00000047596.3:c.28G>A;HGVSp=ENSRNOP00000041818.3:p.Ala10Thr;DOMAINS=Superfamily_domain:47113,Low_complexity_(Seg):Seg;EXON=1/2;CANONICAL=YES	Hist1h2bm	histone cluster 1, H2bn [Source:RefSeq peptide;Acc:NP_001099584]
ENSRNOG00000027672	ENSRNOT00000036418	17_51527255_T/C	17	51527255	T	C	0	0	0	0	2	2	2	0	0	0	0	0	0	0	0	0	0	0	0	0	0	0	0	0	0	0	0	NON_SYNONYMOUS_CODING	839	839	280	H/R	cAt/cGt	HGVSc=ENSRNOT00000036418.4:c.839A>G;HGVSp=ENSRNOP00000038138.4:p.His280Arg;DOMAINS=Pfam_domain:PF00657,Superfamily_domain:52266;EXON=12/20;CANONICAL=YES	Aoah	acyloxyacyl hydrolase [Source:RefSeq peptide;Acc:NP_001178869]
ENSRNOG00000001066	ENSRNOT00000058121	17_79690039_G/A	17	79690039	G	A	0	0	0	0	0	0	2	0	0	0	0	0	0	0	0	0	0	0	0	0	0	0	0	0	0	0	0	NON_SYNONYMOUS_CODING	25	25	9	V/M	Gtg/Atg	HGVSc=ENSRNOT00000058121.2:c.25G>A;HGVSp=ENSRNOP00000054927.2:p.Val9Met;DOMAINS=Low_complexity_(Seg):Seg,Cleavage_site_(Signalp):Sigp;EXON=1/18	D3ZSC9_RAT	Uncharacterized protein [Source:UniProtKB/TrEMBL;Acc:D3ZFH5]
ENSRNOG00000001066	ENSRNOT00000058121	17_79690084_G/C	17	79690084	G	C	0	0	0	0	0	0	2	0	0	0	0	0	0	0	0	0	0	0	0	0	0	0	0	0	0	0	0	NON_SYNONYMOUS_CODING	70	70	24	E/Q	Gaa/Caa	HGVSc=ENSRNOT00000058121.2:c.70G>C;HGVSp=ENSRNOP00000054927.2:p.Glu24Gln;EXON=1/18	D3ZSC9_RAT	Uncharacterized protein [Source:UniProtKB/TrEMBL;Acc:D3ZFH5]
ENSRNOG00000001066	ENSRNOT00000058121	17_79701349_C/A	17	79701349	C	A	2	2	5	2	2	2	2	2	2	2	2	2	2	2	2	2	2	2	2	2	2	2	2	2	2	2	2	NON_SYNONYMOUS_CODING	508	508	170	H/N	Cac/Aac	HGVSc=ENSRNOT00000058121.2:c.508C>A;HGVSp=ENSRNOP00000054927.2:p.His170Asn;DOMAINS=Pfam_domain:PF08487,Superfamily_domain:82057,SMART_domain:SM00609;EXON=6/18	D3ZSC9_RAT	Uncharacterized protein [Source:UniProtKB/TrEMBL;Acc:D3ZFH5]
ENSRNOG00000016366	ENSRNOT00000021945	18_1169296_G/A	18	1169296	G	A	0	0	0	0	0	0	2	0	0	0	0	0	0	0	0	0	0	0	0	0	0	0	0	0	0	0	0	NON_SYNONYMOUS_CODING	1655	1568	523	S/N	aGt/aAt	HGVSc=ENSRNOT00000021945.5:c.1568G>A;HGVSp=ENSRNOP00000021945.5:p.Ser523Asn;DOMAINS=Low_complexity_(Seg):Seg,SMART_domain:SM00806,PROSITE_profiles:PS50315,PROSITE_profiles:PS50099;EXON=6/10	Colec12	Collectin-12 [Source:UniProtKB/Swiss-Prot;Acc:Q4V885]
ENSRNOG00000016366	ENSRNOT00000065494	18_1169296_G/A	18	1169296	G	A	0	0	0	0	0	0	2	0	0	0	0	0	0	0	0	0	0	0	0	0	0	0	0	0	0	0	0	NON_SYNONYMOUS_CODING	1655	1568	523	S/N	aGt/aAt	HGVSc=ENSRNOT00000065494.1:c.1568G>A;HGVSp=ENSRNOP00000059663.1:p.Ser523Asn;DOMAINS=Low_complexity_(Seg):Seg,SMART_domain:SM00806,PROSITE_profiles:PS50315,PROSITE_profiles:PS50099;EXON=6/10;CANONICAL=YES	Colec12	Collectin-12 [Source:UniProtKB/Swiss-Prot;Acc:Q4V885]
ENSRNOG00000017091	ENSRNOT00000023032	18_24017779_C/T	18	24017779	C	T	0	0	0	0	0	0	2	0	0	0	0	0	0	0	0	0	0	0	0	0	0	0	0	0	0	0	0	NON_SYNONYMOUS_CODING	117	58	20	D/N	Gac/Aac	HGVSc=ENSRNOT00000023032.5:c.58G>A;HGVSp=ENSRNOP00000023032.5:p.Asp20Asn;EXON=1/8;CANONICAL=YES	Slc25a46	Solute carrier family 25 member 46 [Source:UniProtKB/Swiss-Prot;Acc:Q5EB62]
ENSRNOG00000018525	ENSRNOT00000025137	18_29170583_C/G	18	29170583	C	G	0	0	0	0	0	0	2	0	0	0	0	0	0	0	0	0	0	0	0	0	0	0	0	0	0	0	0	NON_SYNONYMOUS_CODING	1628	1628	543	T/R	aCa/aGa	HGVSc=ENSRNOT00000025137.4:c.1628C>G;HGVSp=ENSRNOP00000025137.4:p.Thr543Arg;DOMAINS=Pfam_domain:PF00955,TIGRFAM_domain:TIGR00834;EXON=12/22;CANONICAL=YES	Slc4a9	Anion exchange protein 4 [Source:UniProtKB/Swiss-Prot;Acc:Q8K4V2]
ENSRNOG00000018525	ENSRNOT00000029203	18_29170583_C/G	18	29170583	C	G	0	0	0	0	0	0	2	0	0	0	0	0	0	0	0	0	0	0	0	0	0	0	0	0	0	0	0	NON_SYNONYMOUS_CODING	1412	1412	471	T/R	aCa/aGa	HGVSc=ENSRNOT00000029203.3:c.1412C>G;HGVSp=ENSRNOP00000032792.3:p.Thr471Arg;DOMAINS=Pfam_domain:PF00955,TIGRFAM_domain:TIGR00834;EXON=11/21	Slc4a9	Anion exchange protein 4 [Source:UniProtKB/Swiss-Prot;Acc:Q8K4V2]
ENSRNOG00000018525	ENSRNOT00000060629	18_29170583_C/G	18	29170583	C	G	0	0	0	0	0	0	2	0	0	0	0	0	0	0	0	0	0	0	0	0	0	0	0	0	0	0	0	NON_SYNONYMOUS_CODING	1625	1625	542	T/R	aCa/aGa	HGVSc=ENSRNOT00000060629.1:c.1625C>G;HGVSp=ENSRNOP00000057363.1:p.Thr542Arg;DOMAINS=Pfam_domain:PF00955,TIGRFAM_domain:TIGR00834;EXON=12/20	Slc4a9	Anion exchange protein 4 [Source:UniProtKB/Swiss-Prot;Acc:Q8K4V2]
ENSRNOG00000018525	ENSRNOT00000066703	18_29170583_C/G	18	29170583	C	G	0	0	0	0	0	0	2	0	0	0	0	0	0	0	0	0	0	0	0	0	0	0	0	0	0	0	0	NON_SYNONYMOUS_CODING	1415	1415	472	T/R	aCa/aGa	HGVSc=ENSRNOT00000066703.1:c.1415C>G;HGVSp=ENSRNOP00000059527.1:p.Thr472Arg;DOMAINS=Pfam_domain:PF00955,TIGRFAM_domain:TIGR00834;EXON=10/20	Slc4a9	Anion exchange protein 4 [Source:UniProtKB/Swiss-Prot;Acc:Q8K4V2]
ENSRNOG00000018525	ENSRNOT00000067803	18_29170583_C/G	18	29170583	C	G	0	0	0	0	0	0	2	0	0	0	0	0	0	0	0	0	0	0	0	0	0	0	0	0	0	0	0	NON_SYNONYMOUS_CODING	1625	1625	542	T/R	aCa/aGa	HGVSc=ENSRNOT00000067803.1:c.1625C>G;HGVSp=ENSRNOP00000062840.1:p.Thr542Arg;DOMAINS=Pfam_domain:PF00955,TIGRFAM_domain:TIGR00834;EXON=12/21	Slc4a9	Anion exchange protein 4 [Source:UniProtKB/Swiss-Prot;Acc:Q8K4V2]
ENSRNOG00000017571	ENSRNOT00000023811	18_29443581_C/A	18	29443581	C	A	0	0	0	0	0	0	2	0	0	0	0	0	0	0	0	0	0	0	0	0	0	0	0	0	0	0	0	NON_SYNONYMOUS_CODING	152	123	41	E/D	gaG/gaT	HGVSc=ENSRNOT00000023811.5:c.123G>T;HGVSp=ENSRNOP00000023811.5:p.Glu41Asp;DOMAINS=Pfam_domain:PF05047,PIRSF_domain:PIRSF005822;EXON=2/3;CANONICAL=YES	Ndufa2	NADH dehydrogenase [Source:RefSeq peptide;Acc:NP_001099623]
ENSRNOG00000039461	ENSRNOT00000060472	18_30580901_T/A	18	30580901	T	A	0	0	0	0	0	0	2	0	0	0	0	0	0	0	0	0	0	0	0	0	0	0	0	0	0	0	0	NON_SYNONYMOUS_CODING	601	431	144	V/D	gTt/gAt	HGVSc=ENSRNOT00000060472.2:c.431T>A;HGVSp=ENSRNOP00000057216.2:p.Val144Asp;DOMAINS=Pfam_domain:PF00028,Superfamily_domain:49313,PROSITE_profiles:PS50268;EXON=1/1;CANONICAL=YES	Pcdhga3	protocadherin gamma-A3 [Source:RefSeq peptide;Acc:NP_001032231]
ENSRNOG00000039461	ENSRNOT00000060472	18_30581701_A/G	18	30581701	A	G	0	0	0	0	0	0	2	0	0	0	0	0	0	0	0	0	0	0	0	0	0	0	0	0	0	0	0	NON_SYNONYMOUS_CODING	1401	1231	411	K/E	Aag/Gag	HGVSc=ENSRNOT00000060472.2:c.1231A>G;HGVSp=ENSRNOP00000057216.2:p.Lys411Glu;DOMAINS=Pfam_domain:PF00028,Superfamily_domain:49313,SMART_domain:SM00112,PROSITE_profiles:PS50268;EXON=1/1;CANONICAL=YES	Pcdhga3	protocadherin gamma-A3 [Source:RefSeq peptide;Acc:NP_001032231]
ENSRNOG00000042264	ENSRNOT00000065235	18_30586419_C/T	18	30586419	C	T	0	0	0	0	0	0	2	0	0	0	0	0	0	0	0	0	0	0	0	0	0	0	0	0	0	0	0	STOP_GAINED	10	10	4	Q/*	Cag/Tag	HGVSc=ENSRNOT00000065235.1:c.10C>T;HGVSp=ENSRNOP00000063269.1:p.Gln4X;DOMAINS=Cleavage_site_(Signalp):Sigp;EXON=1/2;CANONICAL=YES	D3ZUH3_RAT	Uncharacterized protein [Source:UniProtKB/TrEMBL;Acc:D3ZUH3]
ENSRNOG00000042264	ENSRNOT00000065235	18_30587709_A/C	18	30587709	A	C	0	0	0	0	0	0	2	0	0	0	0	0	0	0	0	0	0	0	0	0	0	0	0	0	0	0	0	NON_SYNONYMOUS_CODING	964	964	322	N/H	Aat/Cat	HGVSc=ENSRNOT00000065235.1:c.964A>C;HGVSp=ENSRNOP00000063269.1:p.Asn322His;DOMAINS=Superfamily_domain:49313,SMART_domain:SM00112,PROSITE_profiles:PS50268,Prints_domain:PR00205,PROSITE_patterns:PS00232;EXON=2/2;CANONICAL=YES	D3ZUH3_RAT	Uncharacterized protein [Source:UniProtKB/TrEMBL;Acc:D3ZUH3]
ENSRNOG00000042322	ENSRNOT00000067185	18_30591536_T/G	18	30591536	T	G	0	0	0	0	0	0	2	0	0	0	0	0	0	0	0	0	0	0	0	0	0	0	0	0	0	0	0	NON_SYNONYMOUS_CODING	22	22	8	Y/D	Tac/Gac	HGVSc=ENSRNOT00000067185.1:c.22T>G;HGVSp=ENSRNOP00000059914.1:p.Tyr8Asp;DOMAINS=Cleavage_site_(Signalp):Sigp;EXON=1/1;CANONICAL=YES	F1LRA0_RAT	Uncharacterized protein [Source:UniProtKB/TrEMBL;Acc:F1LRA0]
ENSRNOG00000042322	ENSRNOT00000067185	18_30591662_G/A	18	30591662	G	A	0	0	0	0	0	0	2	0	0	0	0	0	0	0	0	0	0	0	0	0	0	0	0	0	0	0	0	NON_SYNONYMOUS_CODING	148	148	50	D/N	Gac/Aac	HGVSc=ENSRNOT00000067185.1:c.148G>A;HGVSp=ENSRNOP00000059914.1:p.Asp50Asn;DOMAINS=Pfam_domain:PF08266,Superfamily_domain:49313,SMART_domain:SM00112;EXON=1/1;CANONICAL=YES	F1LRA0_RAT	Uncharacterized protein [Source:UniProtKB/TrEMBL;Acc:F1LRA0]
ENSRNOG00000017794	ENSRNOT00000066566	19_40804565_A/C	19	40804565	A	C	2	0	0	0	0	0	0	0	0	0	0	0	0	0	0	0	0	2	2	0	0	0	0	0	0	2	0	NON_SYNONYMOUS_CODING	2866	2805	935	H/Q	caT/caG	HGVSc=ENSRNOT00000066566.1:c.2805T>G;HGVSp=ENSRNOP00000062501.1:p.His935Gln;DOMAINS=Superfamily_domain:55060;EXON=22/23	Fuk	L-fucose kinase [Source:RefSeq peptide;Acc:NP_001100899]
ENSRNOG00000017794	ENSRNOT00000024091	19_40804565_A/C	19	40804565	A	C	2	0	0	0	0	0	0	0	0	0	0	0	0	0	0	0	0	2	2	0	0	0	0	0	0	2	0	NON_SYNONYMOUS_CODING	3079	3018	1006	H/Q	caT/caG	HGVSc=ENSRNOT00000024091.5:c.3018T>G;HGVSp=ENSRNOP00000024091.5:p.His1006Gln;DOMAINS=Pfam_domain:PF08544,Superfamily_domain:55060;EXON=23/24;CANONICAL=YES	Fuk	L-fucose kinase [Source:RefSeq peptide;Acc:NP_001100899]
ENSRNOG00000017794	ENSRNOT00000048012	19_40804565_A/C	19	40804565	A	C	2	0	0	0	0	0	0	0	0	0	0	0	0	0	0	0	0	2	2	0	0	0	0	0	0	2	0	NON_SYNONYMOUS_CODING	2866	2805	935	H/Q	caT/caG	HGVSc=ENSRNOT00000048012.2:c.2805T>G;HGVSp=ENSRNOP00000048370.2:p.His935Gln;DOMAINS=Superfamily_domain:55060;EXON=23/24	Fuk	L-fucose kinase [Source:RefSeq peptide;Acc:NP_001100899]
ENSRNOG00000017794	ENSRNOT00000066566	19_40819774_G/A	19	40819774	G	A	0	0	0	0	0	0	2	0	0	0	0	0	0	0	0	0	0	0	0	0	0	0	0	0	0	0	0	NON_SYNONYMOUS_CODING	321	260	87	S/L	tCg/tTg	HGVSc=ENSRNOT00000066566.1:c.260C>T;HGVSp=ENSRNOP00000062501.1:p.Ser87Leu;EXON=4/23	Fuk	L-fucose kinase [Source:RefSeq peptide;Acc:NP_001100899]
ENSRNOG00000017794	ENSRNOT00000024091	19_40819774_G/A	19	40819774	G	A	0	0	0	0	0	0	2	0	0	0	0	0	0	0	0	0	0	0	0	0	0	0	0	0	0	0	0	NON_SYNONYMOUS_CODING	321	260	87	S/L	tCg/tTg	HGVSc=ENSRNOT00000024091.5:c.260C>T;HGVSp=ENSRNOP00000024091.5:p.Ser87Leu;EXON=4/24;CANONICAL=YES	Fuk	L-fucose kinase [Source:RefSeq peptide;Acc:NP_001100899]
ENSRNOG00000017794	ENSRNOT00000048012	19_40819774_G/A	19	40819774	G	A	0	0	0	0	0	0	2	0	0	0	0	0	0	0	0	0	0	0	0	0	0	0	0	0	0	0	0	NON_SYNONYMOUS_CODING	321	260	87	S/L	tCg/tTg	HGVSc=ENSRNOT00000048012.2:c.260C>T;HGVSp=ENSRNOP00000048370.2:p.Ser87Leu;EXON=4/24	Fuk	L-fucose kinase [Source:RefSeq peptide;Acc:NP_001100899]
ENSRNOG00000022721	ENSRNOT00000048900	19_40995941_T/C	19	40995941	T	C	0	0	0	0	0	0	2	0	0	0	0	0	0	0	0	0	0	0	0	0	0	0	0	0	0	0	0	NON_SYNONYMOUS_CODING	668	668	223	Q/R	cAg/cGg	HGVSc=ENSRNOT00000048900.3:c.668A>G;HGVSp=ENSRNOP00000046834.3:p.Gln223Arg;DOMAINS=SMART_domain:SM00181,PROSITE_patterns:PS00022,PROSITE_patterns:PS01186,Prints_domain:PR00011;EXON=6/11;CANONICAL=YES	D3Z9X0_RAT	Uncharacterized protein [Source:UniProtKB/TrEMBL;Acc:D3Z9X0]
ENSRNOG00000022721	ENSRNOT00000048900	19_40997583_T/A	19	40997583	T	A	0	0	0	0	0	0	2	0	0	0	0	0	0	0	0	0	0	0	0	0	0	0	0	0	0	0	0	NON_SYNONYMOUS_CODING	366	366	122	E/D	gaA/gaT	HGVSc=ENSRNOT00000048900.3:c.366A>T;HGVSp=ENSRNOP00000046834.3:p.Glu122Asp;DOMAINS=Superfamily_domain:55797,SMART_domain:SM00198,Prints_domain:PR00837;EXON=4/11;CANONICAL=YES	D3Z9X0_RAT	Uncharacterized protein [Source:UniProtKB/TrEMBL;Acc:D3Z9X0]
ENSRNOG00000001157	ENSRNOT00000066841	20_9311165_T/C	20	9311165	T	C	0	0	0	0	0	0	2	0	0	0	0	0	0	0	0	0	0	0	0	0	0	0	0	0	0	0	0	NON_SYNONYMOUS_CODING	355	355	119	W/R	Tgg/Cgg	HGVSc=ENSRNOT00000066841.1:c.355T>C;HGVSp=ENSRNOP00000063904.1:p.Trp119Arg;DOMAINS=Pfam_domain:PF07645,Superfamily_domain:57196,SMART_domain:SM00179,PROSITE_patterns:PS01187;EXON=3/4	F1M7D3_RAT	Uncharacterized protein [Source:UniProtKB/TrEMBL;Acc:F1LTV4]
ENSRNOG00000001157	ENSRNOT00000066841	20_9311274_G/A	20	9311274	G	A	0	0	0	0	0	0	2	0	0	0	0	0	0	0	0	0	0	0	0	0	0	0	0	0	0	0	0	NON_SYNONYMOUS_CODING	464	464	155	R/H	cGt/cAt	HGVSc=ENSRNOT00000066841.1:c.464G>A;HGVSp=ENSRNOP00000063904.1:p.Arg155His;EXON=3/4	F1M7D3_RAT	Uncharacterized protein [Source:UniProtKB/TrEMBL;Acc:F1LTV4]
ENSRNOG00000001157	ENSRNOT00000066841	20_9311277_T/C	20	9311277	T	C	0	0	0	0	0	0	2	0	0	0	0	0	0	0	0	0	0	0	0	0	0	0	0	0	0	0	0	NON_SYNONYMOUS_CODING	467	467	156	V/A	gTg/gCg	HGVSc=ENSRNOT00000066841.1:c.467T>C;HGVSp=ENSRNOP00000063904.1:p.Val156Ala;EXON=3/4	F1M7D3_RAT	Uncharacterized protein [Source:UniProtKB/TrEMBL;Acc:F1LTV4]
ENSRNOG00000001215	ENSRNOT00000049745	20_11036318_C/T	20	11036318	C	T	0	0	0	0	0	0	2	0	0	0	0	0	0	0	0	0	0	0	0	0	0	0	0	0	0	0	0	NON_SYNONYMOUS_CODING	575	527	176	S/N	aGc/aAc	HGVSc=ENSRNOT00000049745.3:c.527G>A;HGVSp=ENSRNOP00000045156.3:p.Ser176Asn;EXON=5/7;CANONICAL=YES	RGD1309594
ENSRNOG00000000640	ENSRNOT00000000792	20_21885674_C/T	20	21885674	C	T	0	0	0	0	0	0	2	0	0	0	0	0	0	0	0	0	0	0	0	0	0	0	0	0	0	0	0	NON_SYNONYMOUS_CODING	1174	832	278	A/T	Gct/Act	HGVSc=ENSRNOT00000000792.3:c.832G>A;HGVSp=ENSRNOP00000000792.2:p.Ala278Thr;DOMAINS=Low_complexity_(Seg):Seg,PROSITE_profiles:PS50099;EXON=2/2;CANONICAL=YES	Egr2	Early growth response protein 2 [Source:UniProtKB/Swiss-Prot;Acc:P51774]
ENSRNOG00000000802	ENSRNOT00000001051	20_34982750_C/T	20	34982750	C	T	0	0	0	0	0	0	2	0	0	0	0	0	0	0	0	0	0	0	0	0	0	0	0	0	0	0	0	NON_SYNONYMOUS_CODING	613	613	205	V/I	Gtc/Atc	HGVSc=ENSRNOT00000001051.5:c.613G>A;HGVSp=ENSRNOP00000001051.5:p.Val205Ile;DOMAINS=Superfamily_domain:48371;EXON=5/41;CANONICAL=YES	D4A050_RAT	Uncharacterized protein [Source:UniProtKB/TrEMBL;Acc:D4A050]
ENSRNOG00000027239	ENSRNOT00000037439	X_50070996_G/C	X	50070996	G	C	0	0	0	0	0	0	2	0	0	0	0	0	0	0	0	0	0	0	0	0	0	0	0	0	0	0	0	NON_SYNONYMOUS_CODING	817	817	273	A/P	Gca/Cca	HGVSc=ENSRNOT00000037439.3:c.817G>C;HGVSp=ENSRNOP00000038996.2:p.Ala273Pro;DOMAINS=Low_complexity_(Seg):Seg,PROSITE_profiles:PS50323;EXON=2/2;CANONICAL=YES	LOC688526	Uncharacterized protein [Source:UniProtKB/TrEMBL;Acc:F1M6U2]
ENSRNOG00000003705	ENSRNOT00000005181	X_51042638_G/A	X	51042638	G	A	0	0	0	0	0	0	2	0	0	0	0	0	0	0	0	0	0	0	0	0	0	0	0	0	0	0	0	NON_SYNONYMOUS_CODING	1804	1804	602	V/M	Gtg/Atg	HGVSc=ENSRNOT00000005181.5:c.1804G>A;HGVSp=ENSRNOP00000005181.5:p.Val602Met;DOMAINS=Pfam_domain:PF00069,Pfam_domain:PF07714,Superfamily_domain:56112,SMART_domain:SM00219,SMART_domain:SM00220,PROSITE_profiles:PS50011;EXON=18/19;CANONICAL=YES	F1LVI0_RAT	cytoplasmic tyrosine-protein kinase BMX [Source:RefSeq peptide;Acc:NP_001102486]
ENSRNOG00000037273	ENSRNOT00000066873	X_159834718_C/T	X	159834718	C	T	0	0	0	0	0	0	2	0	0	0	0	0	0	0	0	0	0	0	0	0	0	0	0	0	0	0	0	NON_SYNONYMOUS_CODING	274	164	55	R/H	cGt/cAt	HGVSc=ENSRNOT00000066873.1:c.164G>A;HGVSp=ENSRNOP00000059399.1:p.Arg55His;DOMAINS=Pfam_domain:PF00611,Coiled-coils_(Ncoils):ncoils,SMART_domain:SM00055,PROSITE_profiles:PS50133;EXON=2/19	Arhgap4	Rho GTPase activating protein 4 [Source:RefSeq peptide;Acc:NP_653341]
ENSRNOG00000037273	ENSRNOT00000068618	X_159834718_C/T	X	159834718	C	T	0	0	0	0	0	0	2	0	0	0	0	0	0	0	0	0	0	0	0	0	0	0	0	0	0	0	0	NON_SYNONYMOUS_CODING	274	164	55	R/H	cGt/cAt	HGVSc=ENSRNOT00000068618.1:c.164G>A;HGVSp=ENSRNOP00000062390.1:p.Arg55His;DOMAINS=Pfam_domain:PF00611,Coiled-coils_(Ncoils):ncoils,SMART_domain:SM00055,PROSITE_profiles:PS50133;EXON=2/21	Arhgap4	Rho GTPase activating protein 4 [Source:RefSeq peptide;Acc:NP_653341]
ENSRNOG00000037273	ENSRNOT00000056344	X_159834718_C/T	X	159834718	C	T	0	0	0	0	0	0	2	0	0	0	0	0	0	0	0	0	0	0	0	0	0	0	0	0	0	0	0	NON_SYNONYMOUS_CODING	274	164	55	R/H	cGt/cAt	HGVSc=ENSRNOT00000056344.2:c.164G>A;HGVSp=ENSRNOP00000053181.2:p.Arg55His;DOMAINS=Pfam_domain:PF00611,Coiled-coils_(Ncoils):ncoils,SMART_domain:SM00055,PROSITE_profiles:PS50133;EXON=2/22;CANONICAL=YES	Arhgap4	Rho GTPase activating protein 4 [Source:RefSeq peptide;Acc:NP_653341]
B) List of transcripts showing non-synonymous coding SNVs shared between SHR, SHRSP and GK
Gene	Transcript	SNVID	Chr	Position	RefAllele	AltAllele	ACI/EurMcwi	BBDP/Wor	BN.Lx	F344/Ncrl	FHH/EurMcwi	FHL/EurMcwi	GK/Ox	LE/Stm	LEW/Ncrl	LEW/NcrlBR	LH/MavRrrc	LL/MavRrrc	LN/MavRrrc	MHS/Gib	MNS/Gib	SBH/Ygl	SBN/Ygl	SHR/OlaIpcv	SHR/NHsd	SHRSP/Gla	SR/Jr	SS/Jr	SS/JrHsdMcwi	WAG/Rij	WKY/NCrl	WKY/Gla	WKY/NHsd	Consequence	cDNA_position	CDS_position	Protein_position	Amino_acids	Codons	Extra	GeneSymbol	Description
ENSRNOG00000023588	ENSRNOT00000032783	rs8174426	2	23994106	C	T	0	2	0	2	2	2	0	2	2	2	0	0	0	0	0	0	2	0	0	0	0	0	0	2	2	2	2	NON_SYNONYMOUS_CODING	643	611	204	A/V	gCc/gTc	HGVSc=ENSRNOT00000032783.3:c.611C>T;HGVSp=ENSRNOP00000030481.3:p.Ala204Val;DOMAINS=Pfam_domain:PF01266,Superfamily_domain:51905;EXON=5/16;CANONICAL=YES	Dmgdh	Dimethylglycine dehydrogenase, mitochondrial [Source:UniProtKB/Swiss-Prot;Acc:Q63342]
ENSRNOG00000023588	ENSRNOT00000032783	rs8174425	2	24002775	A	G	0	2	0	2	2	2	2	2	2	2	0	0	0	0	0	0	2	2	2	2	0	0	0	2	2	2	2	NON_SYNONYMOUS_CODING	831	799	267	I/V	Atc/Gtc	HGVSc=ENSRNOT00000032783.3:c.799A>G;HGVSp=ENSRNOP00000030481.3:p.Ile267Val;DOMAINS=Pfam_domain:PF01266,Superfamily_domain:51905;EXON=6/16;CANONICAL=YES	Dmgdh	Dimethylglycine dehydrogenase, mitochondrial [Source:UniProtKB/Swiss-Prot;Acc:Q63342]
ENSRNOG00000023588	ENSRNOT00000032783	2_24008115_C/A	2	24008115	C	A	2	2	0	2	2	2	2	2	2	2	2	2	2	2	2	2	2	2	2	2	2	2	2	2	2	2	2	NON_SYNONYMOUS_CODING	1237	1205	402	T/K	aCg/aAg	HGVSc=ENSRNOT00000032783.3:c.1205C>A;HGVSp=ENSRNOP00000030481.3:p.Thr402Lys;DOMAINS=Pfam_domain:PF01266,Superfamily_domain:51905;EXON=8/16;CANONICAL=YES	Dmgdh	Dimethylglycine dehydrogenase, mitochondrial [Source:UniProtKB/Swiss-Prot;Acc:Q63342]
ENSRNOG00000023588	ENSRNOT00000032783	2_24018289_G/A	2	24018289	G	A	2	0	0	0	0	0	0	0	0	0	2	2	2	2	2	2	0	0	0	0	2	2	2	0	0	0	0	NON_SYNONYMOUS_CODING	2101	2069	690	R/Q	cGg/cAg	HGVSc=ENSRNOT00000032783.3:c.2069G>A;HGVSp=ENSRNOP00000030481.3:p.Arg690Gln;DOMAINS=Pfam_domain:PF01571,Superfamily_domain:103025;EXON=13/16;CANONICAL=YES	Dmgdh	Dimethylglycine dehydrogenase, mitochondrial [Source:UniProtKB/Swiss-Prot;Acc:Q63342]
ENSRNOG00000023588	ENSRNOT00000032783	2_24045772_A/G	2	24045772	A	G	2	2	0	2	2	2	2	2	2	2	2	2	2	2	2	2	2	2	2	2	2	2	2	2	2	2	2	NON_SYNONYMOUS_CODING	2268	2236	746	N/D	Aac/Gac	HGVSc=ENSRNOT00000032783.3:c.2236A>G;HGVSp=ENSRNOP00000030481.3:p.Asn746Asp;DOMAINS=Pfam_domain:PF08669,Superfamily_domain:103025;EXON=15/16;CANONICAL=YES	Dmgdh	Dimethylglycine dehydrogenase, mitochondrial [Source:UniProtKB/Swiss-Prot;Acc:Q63342]
ENSRNOG00000023588	ENSRNOT00000032783	rs8174427	2	24045856	A	G	2	2	0	2	2	2	2	2	2	2	2	2	2	2	2	2	2	2	2	2	2	2	2	2	2	2	2	NON_SYNONYMOUS_CODING	2352	2320	774	N/D	Aat/Gat	HGVSc=ENSRNOT00000032783.3:c.2320A>G;HGVSp=ENSRNOP00000030481.3:p.Asn774Asp;DOMAINS=Pfam_domain:PF08669,Superfamily_domain:101790;EXON=15/16;CANONICAL=YES	Dmgdh	Dimethylglycine dehydrogenase, mitochondrial [Source:UniProtKB/Swiss-Prot;Acc:Q63342]
ENSRNOG00000024119	ENSRNOT00000034960	2_113270080_T/A	2	113270080	T	A	0	0	0	0	0	0	2	0	0	0	0	0	0	0	0	0	0	2	2	2	0	0	0	0	0	0	0	NON_SYNONYMOUS_CODING	458	458	153	V/E	gTg/gAg	HGVSc=ENSRNOT00000034960.1:c.458T>A;HGVSp=ENSRNOP00000038418.1:p.Val153Glu;DOMAINS=Pfam_domain:PF00001,Superfamily_domain:81321,PROSITE_profiles:PS50262,Prints_domain:PR01417;EXON=1/2;CANONICAL=YES	Ghsr	Growth hormone secretagogue receptor type 1 [Source:UniProtKB/Swiss-Prot;Acc:O08725]
ENSRNOG00000033051	ENSRNOT00000046291	2_196977260_C/T	2	196977260	C	T	0	0	0	0	0	0	2	0	0	0	0	0	0	0	0	0	0	2	2	2	0	0	0	0	0	0	0	NON_SYNONYMOUS_CODING	1002	734	245	G/D	gGc/gAc	HGVSc=ENSRNOT00000046291.3:c.734G>A;HGVSp=ENSRNOP00000050838.3:p.Gly245Asp;DOMAINS=PROSITE_profiles:PS50850;EXON=7/7	Slc22a15	solute carrier family 22 member 15 [Source:RefSeq peptide;Acc:NP_001101177]
ENSRNOG00000018656	ENSRNOT00000025248	2_198320981_C/A	2	198320981	C	A	0	0	0	0	0	0	2	0	0	0	0	0	0	0	0	0	0	2	2	2	0	0	0	0	0	0	0	NON_SYNONYMOUS_CODING	616	605	202	A/E	gCa/gAa	HGVSc=ENSRNOT00000025248.5:c.605C>A;HGVSp=ENSRNOP00000025248.5:p.Ala202Glu;DOMAINS=PIRSF_domain:PIRSF001251,TIGRFAM_domain:TIGR01429;EXON=6/16;CANONICAL=YES	Ampd1	AMP deaminase 1 [Source:UniProtKB/Swiss-Prot;Acc:P10759]
ENSRNOG00000018656	ENSRNOT00000025248	2_198326954_A/G	2	198326954	A	G	0	0	0	0	0	0	2	0	0	0	0	0	0	0	2	0	0	2	2	2	0	0	0	0	0	0	0	NON_SYNONYMOUS_CODING	1494	1483	495	T/A	Act/Gct	HGVSc=ENSRNOT00000025248.5:c.1483A>G;HGVSp=ENSRNOP00000025248.5:p.Thr495Ala;DOMAINS=Pfam_domain:PF00962,Superfamily_domain:51556,PIRSF_domain:PIRSF001251,TIGRFAM_domain:TIGR01429;EXON=11/16;CANONICAL=YES	Ampd1	AMP deaminase 1 [Source:UniProtKB/Swiss-Prot;Acc:P10759]
ENSRNOG00000011363	ENSRNOT00000038148	4_8821759_G/A	4	8821759	G	A	0	0	0	0	0	0	2	0	0	0	0	0	0	0	0	0	0	2	2	2	0	0	0	0	0	0	0	NON_SYNONYMOUS_CODING	29	29	10	R/H	cGc/cAc	HGVSc=ENSRNOT00000038148.1:c.29G>A;HGVSp=ENSRNOP00000029908.1:p.Arg10His;EXON=1/5	Napepld	N-acyl-phosphatidylethanolamine-hydrolyzing phospholipase D [Source:UniProtKB/Swiss-Prot;Acc:Q769K2]
ENSRNOG00000011363	ENSRNOT00000038148	4_8845642_A/T	4	8845642	A	T	2	2	0	2	2	2	2	2	2	2	2	2	2	2	2	2	2	2	2	2	2	2	2	2	2	2	2	NON_SYNONYMOUS_CODING	1118	1118	373	K/I	aAa/aTa	HGVSc=ENSRNOT00000038148.1:c.1118A>T;HGVSp=ENSRNOP00000029908.1:p.Lys373Ile;DOMAINS=Superfamily_domain:56281;EXON=5/5	Napepld	N-acyl-phosphatidylethanolamine-hydrolyzing phospholipase D [Source:UniProtKB/Swiss-Prot;Acc:Q769K2]
ENSRNOG00000011363	ENSRNOT00000038148	4_8845643_A/C	4	8845643	A	C	2	2	5	2	2	2	2	2	2	2	2	2	2	2	2	2	2	2	2	2	2	2	2	2	2	2	2	NON_SYNONYMOUS_CODING	1119	1119	373	K/N	aaA/aaC	HGVSc=ENSRNOT00000038148.1:c.1119A>C;HGVSp=ENSRNOP00000029908.1:p.Lys373Asn;DOMAINS=Superfamily_domain:56281;EXON=5/5	Napepld	N-acyl-phosphatidylethanolamine-hydrolyzing phospholipase D [Source:UniProtKB/Swiss-Prot;Acc:Q769K2]
ENSRNOG00000011363	ENSRNOT00000038148	4_8845644_A/T	4	8845644	A	T	2	2	0	2	2	2	2	2	2	2	2	2	2	2	2	2	2	2	2	2	2	2	2	2	2	2	2	NON_SYNONYMOUS_CODING	1120	1120	374	S/C	Agc/Tgc	HGVSc=ENSRNOT00000038148.1:c.1120A>T;HGVSp=ENSRNOP00000029908.1:p.Ser374Cys;DOMAINS=Superfamily_domain:56281;EXON=5/5	Napepld	N-acyl-phosphatidylethanolamine-hydrolyzing phospholipase D [Source:UniProtKB/Swiss-Prot;Acc:Q769K2]
ENSRNOG00000011363	ENSRNOT00000038148	4_8845645_G/T	4	8845645	G	T	2	2	0	2	2	2	2	2	2	2	2	2	2	2	2	2	2	2	2	2	2	2	2	2	2	2	2	NON_SYNONYMOUS_CODING	1121	1121	374	S/I	aGc/aTc	HGVSc=ENSRNOT00000038148.1:c.1121G>T;HGVSp=ENSRNOP00000029908.1:p.Ser374Ile;DOMAINS=Superfamily_domain:56281;EXON=5/5	Napepld	N-acyl-phosphatidylethanolamine-hydrolyzing phospholipase D [Source:UniProtKB/Swiss-Prot;Acc:Q769K2]
ENSRNOG00000000017	ENSRNOT00000000018	4_24966566_A/G	4	24966566	A	G	0	0	0	0	0	0	2	0	0	0	0	0	0	0	0	0	0	2	2	2	0	0	0	0	0	0	0	NON_SYNONYMOUS_CODING	108	19	7	I/V	Att/Gtt	HGVSc=ENSRNOT00000000018.5:c.19A>G;HGVSp=ENSRNOP00000000018.4:p.Ile7Val;EXON=2/5;CANONICAL=YES	Steap1	metalloreductase STEAP1 [Source:RefSeq peptide;Acc:NP_001100099]
ENSRNOG00000034283	ENSRNOT00000045458	8_16256346_G/T	8	16256346	G	T	0	0	0	0	0	0	0	0	0	0	0	0	0	0	0	0	0	2	2	2	0	0	0	0	0	0	0	NON_SYNONYMOUS_CODING	761	761	254	T/K	aCa/aAa	HGVSc=ENSRNOT00000045458.1:c.761C>A;HGVSp=ENSRNOP00000047464.1:p.Thr254Lys;DOMAINS=Pfam_domain:PF00001,Superfamily_domain:81321,Transmembrane_helices:Tmhmm,PROSITE_profiles:PS50262;EXON=1/1;CANONICAL=YES	Olr1119	olfactory receptor Olr1119 [Source:RefSeq peptide;Acc:NP_001000988]
ENSRNOG00000034283	ENSRNOT00000045458	8_16256751_G/A	8	16256751	G	A	0	0	0	0	0	0	2	0	0	0	0	0	0	0	0	0	0	0	0	0	0	0	0	0	0	0	0	NON_SYNONYMOUS_CODING	356	356	119	A/V	gCg/gTg	HGVSc=ENSRNOT00000045458.1:c.356C>T;HGVSp=ENSRNOP00000047464.1:p.Ala119Val;DOMAINS=Pfam_domain:PF00001,Superfamily_domain:81321,Transmembrane_helices:Tmhmm,Prints_domain:PR00237,PROSITE_profiles:PS50262,PROSITE_patterns:PS00237;EXON=1/1;CANONICAL=YES	Olr1119	olfactory receptor Olr1119 [Source:RefSeq peptide;Acc:NP_001000988]
ENSRNOG00000026522	ENSRNOT00000048799	8_16699604_T/G	8	16699604	T	G	0	0	0	0	0	0	2	0	0	0	0	0	0	0	0	0	0	2	2	2	0	0	0	0	0	0	0	NON_SYNONYMOUS_CODING	2248	2248	750	T/P	Act/Cct	HGVSc=ENSRNOT00000048799.2:c.2248A>C;HGVSp=ENSRNOP00000049015.2:p.Thr750Pro;DOMAINS=Low_complexity_(Seg):Seg,PROSITE_profiles:PS50325;EXON=13/14	F1M0Q6_RAT	Uncharacterized protein [Source:UniProtKB/TrEMBL;Acc:D3ZPK5]
ENSRNOG00000026522	ENSRNOT00000048799	8_16699683_T/G	8	16699683	T	G	0	0	0	0	0	0	2	0	0	0	0	0	0	0	0	0	0	2	2	2	0	0	0	0	0	0	0	NON_SYNONYMOUS_CODING	2169	2169	723	E/D	gaA/gaC	HGVSc=ENSRNOT00000048799.2:c.2169A>C;HGVSp=ENSRNOP00000049015.2:p.Glu723Asp;DOMAINS=PROSITE_profiles:PS50325;EXON=13/14	F1M0Q6_RAT	Uncharacterized protein [Source:UniProtKB/TrEMBL;Acc:D3ZPK5]
ENSRNOG00000026522	ENSRNOT00000048799	8_16701986_A/T	8	16701986	A	T	0	0	0	0	0	0	2	0	0	0	0	0	0	0	0	0	0	2	2	2	0	0	0	0	0	0	0	NON_SYNONYMOUS_CODING	2101	2101	701	S/T	Tct/Act	HGVSc=ENSRNOT00000048799.2:c.2101T>A;HGVSp=ENSRNOP00000049015.2:p.Ser701Thr;DOMAINS=PROSITE_profiles:PS50325;EXON=12/14	F1M0Q6_RAT	Uncharacterized protein [Source:UniProtKB/TrEMBL;Acc:D3ZPK5]
ENSRNOG00000026522	ENSRNOT00000048799	8_16702096_C/T	8	16702096	C	T	0	0	0	0	0	0	2	0	0	0	0	0	0	0	0	0	0	2	2	2	0	0	0	0	0	0	0	NON_SYNONYMOUS_CODING,SPLICE_SITE	1991	1991	664	S/N	aGt/aAt	HGVSc=ENSRNOT00000048799.2:c.1991G>A;HGVSp=ENSRNOP00000049015.2:p.Ser664Asn;DOMAINS=PROSITE_profiles:PS50325;EXON=12/14	F1M0Q6_RAT	Uncharacterized protein [Source:UniProtKB/TrEMBL;Acc:D3ZPK5]
ENSRNOG00000026522	ENSRNOT00000048799	8_16707401_C/T	8	16707401	C	T	0	0	0	0	0	0	0	0	0	0	0	0	0	0	0	0	0	2	2	2	0	0	0	0	0	0	0	NON_SYNONYMOUS_CODING	967	967	323	A/T	Gca/Aca	HGVSc=ENSRNOT00000048799.2:c.967G>A;HGVSp=ENSRNOP00000049015.2:p.Ala323Thr;DOMAINS=PROSITE_profiles:PS50325;EXON=5/14	F1M0Q6_RAT	Uncharacterized protein [Source:UniProtKB/TrEMBL;Acc:D3ZPK5]
ENSRNOG00000026522	ENSRNOT00000048799	8_16707496_G/T	8	16707496	G	T	0	0	0	0	0	0	2	0	0	0	0	0	0	0	0	0	0	2	2	2	0	0	0	0	0	0	0	NON_SYNONYMOUS_CODING	872	872	291	S/Y	tCt/tAt	HGVSc=ENSRNOT00000048799.2:c.872C>A;HGVSp=ENSRNOP00000049015.2:p.Ser291Tyr;DOMAINS=PROSITE_profiles:PS50325;EXON=5/14	F1M0Q6_RAT	Uncharacterized protein [Source:UniProtKB/TrEMBL;Acc:D3ZPK5]
ENSRNOG00000026522	ENSRNOT00000048799	8_16708252_G/A	8	16708252	G	A	0	0	0	0	0	0	2	0	0	0	0	0	0	0	0	0	0	2	2	2	0	0	0	0	0	0	0	NON_SYNONYMOUS_CODING	584	584	195	T/I	aCa/aTa	HGVSc=ENSRNOT00000048799.2:c.584C>T;HGVSp=ENSRNOP00000049015.2:p.Thr195Ile;DOMAINS=PROSITE_profiles:PS50325;EXON=4/14	F1M0Q6_RAT	Uncharacterized protein [Source:UniProtKB/TrEMBL;Acc:D3ZPK5]
ENSRNOG00000026522	ENSRNOT00000048799	8_16708498_G/C	8	16708498	G	C	0	0	0	0	0	0	2	0	0	0	0	0	0	0	0	0	0	2	2	2	0	0	0	0	0	0	0	NON_SYNONYMOUS_CODING	338	338	113	S/C	tCt/tGt	HGVSc=ENSRNOT00000048799.2:c.338C>G;HGVSp=ENSRNOP00000049015.2:p.Ser113Cys;DOMAINS=PROSITE_profiles:PS50325;EXON=4/14	F1M0Q6_RAT	Uncharacterized protein [Source:UniProtKB/TrEMBL;Acc:D3ZPK5]
ENSRNOG00000026522	ENSRNOT00000048799	8_16708764_C/T	8	16708764	C	T	0	0	0	0	0	0	2	0	0	0	0	0	0	0	0	0	0	2	2	2	0	0	0	0	0	0	0	NON_SYNONYMOUS_CODING	231	231	77	M/I	atG/atA	HGVSc=ENSRNOT00000048799.2:c.231G>A;HGVSp=ENSRNOP00000049015.2:p.Met77Ile;DOMAINS=PROSITE_profiles:PS50325;EXON=3/14	F1M0Q6_RAT	Uncharacterized protein [Source:UniProtKB/TrEMBL;Acc:D3ZPK5]
ENSRNOG00000026522	ENSRNOT00000048799	8_16710163_C/G	8	16710163	C	G	0	0	0	0	0	0	2	0	0	0	0	0	0	0	0	0	0	2	2	2	0	0	0	0	0	0	0	NON_SYNONYMOUS_CODING	32	32	11	R/P	cGt/cCt	HGVSc=ENSRNOT00000048799.2:c.32G>C;HGVSp=ENSRNOP00000049015.2:p.Arg11Pro;DOMAINS=PROSITE_profiles:PS50325;EXON=1/14	F1M0Q6_RAT	Uncharacterized protein [Source:UniProtKB/TrEMBL;Acc:D3ZPK5]
ENSRNOG00000039919	ENSRNOT00000061323	8_17145830_C/T	8	17145830	C	T	0	0	0	0	0	0	2	0	0	0	0	0	0	0	0	0	0	2	2	2	0	0	0	0	0	0	0	NON_SYNONYMOUS_CODING	221	221	74	S/N	aGt/aAt	HGVSc=ENSRNOT00000061323.1:c.221G>A;HGVSp=ENSRNOP00000058036.1:p.Ser74Asn;DOMAINS=Pfam_domain:PF00001,Superfamily_domain:81321,Transmembrane_helices:Tmhmm,PROSITE_profiles:PS50262,Prints_domain:PR00237;EXON=1/1;CANONICAL=YES	Olr1132	olfactory receptor Olr1132 [Source:RefSeq peptide;Acc:NP_001000986]
ENSRNOG00000026354	ENSRNOT00000035560	8_17305083_T/C	8	17305083	T	C	0	0	0	0	0	0	2	0	0	0	0	0	0	0	0	0	0	2	2	2	0	0	0	0	0	0	0	NON_SYNONYMOUS_CODING	640	640	214	I/V	Ata/Gta	HGVSc=ENSRNOT00000035560.2:c.640A>G;HGVSp=ENSRNOP00000033351.2:p.Ile214Val;DOMAINS=Pfam_domain:PF00001,Superfamily_domain:81321,Transmembrane_helices:Tmhmm,Prints_domain:PR00237,PROSITE_profiles:PS50262;EXON=1/1;CANONICAL=YES	Olr1139	olfactory receptor Olr1139 [Source:RefSeq peptide;Acc:NP_001000427]
ENSRNOG00000042165	ENSRNOT00000065744	8_54601959_G/T	8	54601959	G	T	0	0	0	0	0	0	2	0	0	0	0	0	0	0	0	0	0	2	2	2	0	0	0	0	0	0	0	NON_SYNONYMOUS_CODING	624	551	184	P/H	cCt/cAt	HGVSc=ENSRNOT00000065744.1:c.551C>A;HGVSp=ENSRNOP00000061856.1:p.Pro184His;EXON=4/4;CANONICAL=YES	RGD1563866	Uncharacterized protein [Source:UniProtKB/TrEMBL;Acc:D4A677]
ENSRNOG00000009054	ENSRNOT00000012041	8_57415938_C/T	8	57415938	C	T	0	0	1	0	0	0	2	0	0	0	0	0	0	0	0	0	0	2	2	2	0	0	0	0	0	0	0	NON_SYNONYMOUS_CODING	448	237	79	M/I	atG/atA	HGVSc=ENSRNOT00000012041.5:c.237G>A;HGVSp=ENSRNOP00000012041.5:p.Met79Ile;EXON=5/11;CANONICAL=YES	D3ZDJ3_RAT	ELMO/CED-12 domain containing 1 [Source:RefSeq peptide;Acc:NP_001178508]
ENSRNOG00000013829	ENSRNOT00000065356	8_58573374_T/C	8	58573374	T	C	0	0	0	0	0	0	2	0	0	0	0	0	0	0	0	0	0	2	2	2	0	0	0	0	0	0	0	NON_SYNONYMOUS_CODING	541	541	181	K/E	Aag/Gag	HGVSc=ENSRNOT00000065356.1:c.541A>G;HGVSp=ENSRNOP00000059506.1:p.Lys181Glu;DOMAINS=Pfam_domain:PF02931,TIGRFAM_domain:TIGR00860;EXON=5/8	Chrna3	Neuronal acetylcholine receptor subunit alpha-3 [Source:UniProtKB/Swiss-Prot;Acc:P04757]
ENSRNOG00000010694	ENSRNOT00000014326	8_91078414_C/T	8	91078414	C	T	0	0	0	0	0	0	2	0	0	0	0	0	0	0	0	0	0	2	2	2	0	0	0	0	0	0	0	NON_SYNONYMOUS_CODING	1418	1055	352	A/V	gCt/gTt	HGVSc=ENSRNOT00000014326.2:c.1055C>T;HGVSp=ENSRNOP00000014326.1:p.Ala352Val;DOMAINS=Superfamily_domain:52058,Low_complexity_(Seg):Seg;EXON=2/2;CANONICAL=YES	Tpbg	Trophoblast glycoprotein [Source:UniProtKB/Swiss-Prot;Acc:Q5PQV5]
ENSRNOG00000025184	ENSRNOT00000034683	8_92023644_C/T	8	92023644	C	T	0	0	0	0	0	0	2	0	0	0	0	0	0	0	0	0	0	2	2	2	0	0	0	0	0	0	0	NON_SYNONYMOUS_CODING	1213	856	286	H/Y	Cac/Tac	HGVSc=ENSRNOT00000034683.3:c.856C>T;HGVSp=ENSRNOP00000036136.3:p.His286Tyr;DOMAINS=Pfam_domain:PF00089,Superfamily_domain:50494,SMART_domain:SM00020;EXON=2/2;CANONICAL=YES	Prss35	Inactive serine protease 35 [Source:UniProtKB/Swiss-Prot;Acc:Q5R212]
ENSRNOG00000002876	ENSRNOT00000003843	10_10457333_G/C	10	10457333	G	C	0	0	0	0	0	0	2	0	0	0	0	0	0	0	0	0	0	2	2	2	0	0	0	0	0	0	0	NON_SYNONYMOUS_CODING	566	545	182	R/T	aGa/aCa	HGVSc=ENSRNOT00000003843.4:c.545G>C;HGVSp=ENSRNOP00000003843.4:p.Arg182Thr;DOMAINS=Superfamily_domain:53335;EXON=6/8;CANONICAL=YES	Fam86a	family with sequence similarity 86, member A (Fam86a), mRNA [Source:RefSeq DNA;Acc:NM_001106975]
ENSRNOG00000030412	ENSRNOT00000042582	10_12609740_C/T	10	12609740	C	T	0	0	0	0	0	0	2	0	0	0	0	0	0	0	0	0	0	2	2	2	0	0	0	0	0	0	0	NON_SYNONYMOUS_CODING	910	910	304	V/I	Gtc/Atc	HGVSc=ENSRNOT00000042582.1:c.910G>A;HGVSp=ENSRNOP00000046341.1:p.Val304Ile;DOMAINS=Superfamily_domain:81321;EXON=1/1;CANONICAL=YES	Olr1378	olfactory receptor 1378 [Source:RefSeq peptide;Acc:NP_999993]
ENSRNOG00000021782	ENSRNOT00000064757	10_12874198_A/G	10	12874198	A	G	0	0	0	0	0	0	2	0	0	0	0	0	0	0	0	0	0	2	2	2	0	0	0	0	0	0	0	NON_SYNONYMOUS_CODING	706	478	160	S/G	Agc/Ggc	HGVSc=ENSRNOT00000064757.1:c.478A>G;HGVSp=ENSRNOP00000063171.1:p.Ser160Gly;DOMAINS=Low_complexity_(Seg):Seg;EXON=3/7	Zscan10	zinc finger and SCAN domain-containing protein 10 [Source:RefSeq peptide;Acc:NP_001100451]
ENSRNOG00000021782	ENSRNOT00000036563	10_12874198_A/G	10	12874198	A	G	0	0	0	0	0	0	2	0	0	0	0	0	0	0	0	0	0	2	2	2	0	0	0	0	0	0	0	NON_SYNONYMOUS_CODING	706	478	160	S/G	Agc/Ggc	HGVSc=ENSRNOT00000036563.4:c.478A>G;HGVSp=ENSRNOP00000031357.4:p.Ser160Gly;DOMAINS=Low_complexity_(Seg):Seg;EXON=3/6;CANONICAL=YES	Zscan10	zinc finger and SCAN domain-containing protein 10 [Source:RefSeq peptide;Acc:NP_001100451]
ENSRNOG00000029279	ENSRNOT00000034380	10_13096824_G/A	10	13096824	G	A	0	0	0	0	0	0	2	0	0	0	0	0	0	0	0	0	0	2	2	2	0	0	0	0	0	0	0	NON_SYNONYMOUS_CODING	318	298	100	H/Y	Cat/Tat	HGVSc=ENSRNOT00000034380.2:c.298C>T;HGVSp=ENSRNOP00000033099.2:p.His100Tyr;DOMAINS=Pfam_domain:PF00089,Superfamily_domain:50494,SMART_domain:SM00020,PROSITE_profiles:PS50240;EXON=4/6;CANONICAL=YES	Prss33	serine protease 33 [Source:RefSeq peptide;Acc:NP_001102497]
ENSRNOG00000039178	ENSRNOT00000059948	10_17643810_C/T	10	17643810	C	T	0	0	0	0	0	0	2	0	0	0	0	0	0	0	0	0	0	2	2	2	0	0	0	0	0	0	0	NON_SYNONYMOUS_CODING	193	193	65	A/T	Gcc/Acc	HGVSc=ENSRNOT00000059948.1:c.193G>A;HGVSp=ENSRNOP00000056695.1:p.Ala65Thr;DOMAINS=Superfamily_domain:51735;EXON=1/2;CANONICAL=YES	F1M1Y5_RAT	Uncharacterized protein [Source:UniProtKB/TrEMBL;Acc:F1M1Y5]
ENSRNOG00000027196	ENSRNOT00000031337	10_17691331_G/A	10	17691331	G	A	0	0	0	0	0	0	2	0	0	0	0	0	0	0	0	0	0	2	2	2	0	0	0	0	0	0	0	NON_SYNONYMOUS_CODING	96	35	12	A/V	gCa/gTa	HGVSc=ENSRNOT00000031337.4:c.35C>T;HGVSp=ENSRNOP00000038766.4:p.Ala12Val;EXON=1/4;CANONICAL=YES	RGD1306625	LOC360508 (RGD1306625), mRNA [Source:RefSeq DNA;Acc:NM_001108271]
ENSRNOG00000027383	ENSRNOT00000039347	15_13077514_C/T	15	13077514	C	T	0	0	0	0	0	0	2	0	0	0	0	0	0	0	0	0	0	2	2	2	0	0	0	0	0	0	0	NON_SYNONYMOUS_CODING	218	196	66	V/I	Gtt/Att	HGVSc=ENSRNOT00000039347.4:c.196G>A;HGVSp=ENSRNOP00000034316.4:p.Val66Ile;DOMAINS=Pfam_domain:PF01023,Superfamily_domain:47473;EXON=3/4;CANONICAL=YES	Sntn	sentan [Source:RefSeq peptide;Acc:NP_001102568]
ENSRNOG00000027383	ENSRNOT00000039347	15_13086592_A/G	15	13086592	A	G	0	0	0	0	0	0	2	0	0	0	0	0	0	0	0	0	0	2	2	2	0	0	0	0	0	0	0	NON_SYNONYMOUS_CODING	102	80	27	V/A	gTc/gCc	HGVSc=ENSRNOT00000039347.4:c.80T>C;HGVSp=ENSRNOP00000034316.4:p.Val27Ala;EXON=1/4;CANONICAL=YES	Sntn	sentan [Source:RefSeq peptide;Acc:NP_001102568]
ENSRNOG00000009655	ENSRNOT00000012902	15_96781175_A/G	15	96781175	A	G	0	0	0	0	0	0	2	0	0	0	0	0	0	0	0	0	0	2	2	2	0	0	0	0	0	0	0	NON_SYNONYMOUS_CODING	449	449	150	L/P	cTa/cCa	HGVSc=ENSRNOT00000012902.3:c.449T>C;HGVSp=ENSRNOP00000042146.1:p.Leu150Pro;EXON=3/3;CANONICAL=YES	D4A4U4_RAT	Uncharacterized protein [Source:UniProtKB/TrEMBL;Acc:D4A4U4]
ENSRNOG00000009655	ENSRNOT00000012902	15_96781187_C/A	15	96781187	C	A	0	0	0	0	0	0	2	0	0	0	0	0	0	0	0	0	0	2	2	2	0	0	0	0	0	0	0	NON_SYNONYMOUS_CODING	437	437	146	R/L	cGg/cTg	HGVSc=ENSRNOT00000012902.3:c.437G>T;HGVSp=ENSRNOP00000042146.1:p.Arg146Leu;EXON=3/3;CANONICAL=YES	D4A4U4_RAT	Uncharacterized protein [Source:UniProtKB/TrEMBL;Acc:D4A4U4]
ENSRNOG00000009655	ENSRNOT00000012902	15_96781206_C/T	15	96781206	C	T	0	0	0	0	0	0	2	0	0	0	0	0	0	0	0	0	0	2	2	2	0	0	0	0	0	0	0	NON_SYNONYMOUS_CODING	418	418	140	G/R	Gga/Aga	HGVSc=ENSRNOT00000012902.3:c.418G>A;HGVSp=ENSRNOP00000042146.1:p.Gly140Arg;EXON=3/3;CANONICAL=YES	D4A4U4_RAT	Uncharacterized protein [Source:UniProtKB/TrEMBL;Acc:D4A4U4]
ENSRNOG00000009655	ENSRNOT00000012902	15_96781331_T/A	15	96781331	T	A	0	0	0	0	0	0	2	0	0	0	0	0	0	0	0	0	0	2	2	2	0	0	0	0	0	0	0	NON_SYNONYMOUS_CODING	305	305	102	D/V	gAc/gTc	HGVSc=ENSRNOT00000012902.3:c.305A>T;HGVSp=ENSRNOP00000042146.1:p.Asp102Val;EXON=2/3;CANONICAL=YES	D4A4U4_RAT	Uncharacterized protein [Source:UniProtKB/TrEMBL;Acc:D4A4U4]
ENSRNOG00000009655	ENSRNOT00000012902	15_96781438_A/G	15	96781438	A	G	0	0	0	0	0	0	2	0	0	0	0	0	0	0	0	0	0	2	2	2	0	0	0	0	0	0	0	NON_SYNONYMOUS_CODING,SPLICE_SITE	200	200	67	V/A	gTc/gCc	HGVSc=ENSRNOT00000012902.3:c.200T>C;HGVSp=ENSRNOP00000042146.1:p.Val67Ala;DOMAINS=Pfam_domain:PF01157,Superfamily_domain:50104;EXON=1/3;CANONICAL=YES	D4A4U4_RAT	Uncharacterized protein [Source:UniProtKB/TrEMBL;Acc:D4A4U4]
ENSRNOG00000009655	ENSRNOT00000012902	15_96781456_G/T	15	96781456	G	T	0	0	0	0	0	0	2	0	0	0	0	0	0	0	0	0	0	2	2	2	0	0	0	0	0	0	0	NON_SYNONYMOUS_CODING	182	182	61	T/N	aCc/aAc	HGVSc=ENSRNOT00000012902.3:c.182C>A;HGVSp=ENSRNOP00000042146.1:p.Thr61Asn;DOMAINS=Pfam_domain:PF01157,Superfamily_domain:50104,PROSITE_patterns:PS01171;EXON=1/3;CANONICAL=YES	D4A4U4_RAT	Uncharacterized protein [Source:UniProtKB/TrEMBL;Acc:D4A4U4]
ENSRNOG00000009655	ENSRNOT00000012902	15_96781543_C/T	15	96781543	C	T	0	0	0	0	0	0	2	0	0	0	0	0	0	0	0	0	0	2	2	2	0	0	0	0	0	0	0	NON_SYNONYMOUS_CODING	95	95	32	R/Q	cGa/cAa	HGVSc=ENSRNOT00000012902.3:c.95G>A;HGVSp=ENSRNOP00000042146.1:p.Arg32Gln;DOMAINS=Pfam_domain:PF01157,Superfamily_domain:50104;EXON=1/3;CANONICAL=YES	D4A4U4_RAT	Uncharacterized protein [Source:UniProtKB/TrEMBL;Acc:D4A4U4]
ENSRNOG00000009655	ENSRNOT00000012902	15_96781545_A/C	15	96781545	A	C	0	0	0	0	0	0	2	0	0	0	0	0	0	0	0	0	0	2	2	2	0	0	0	0	0	0	0	NON_SYNONYMOUS_CODING	93	93	31	I/M	atT/atG	HGVSc=ENSRNOT00000012902.3:c.93T>G;HGVSp=ENSRNOP00000042146.1:p.Ile31Met;DOMAINS=Pfam_domain:PF01157,Superfamily_domain:50104;EXON=1/3;CANONICAL=YES	D4A4U4_RAT	Uncharacterized protein [Source:UniProtKB/TrEMBL;Acc:D4A4U4]
ENSRNOG00000027382	ENSRNOT00000037793	20_2639123_T/A	20	2639123	T	A	0	0	0	0	0	0	2	0	0	0	0	0	0	0	0	0	0	2	2	2	0	0	0	0	0	0	0	NON_SYNONYMOUS_CODING	263	263	88	I/N	aTc/aAc	HGVSc=ENSRNOT00000037793.2:c.263T>A;HGVSp=ENSRNOP00000038029.2:p.Ile88Asn;DOMAINS=Pfam_domain:PF03719,Superfamily_domain:54211;EXON=1/2;CANONICAL=YES	F1M9M7_RAT	Uncharacterized protein [Source:UniProtKB/TrEMBL;Acc:F1M9M7]
ENSRNOG00000000723	ENSRNOT00000038660	20_3510477_C/A	20	3510477	C	A	0	0	0	0	0	0	2	0	0	0	0	0	0	0	0	0	0	2	1	2	0	0	0	0	0	0	0	NON_SYNONYMOUS_CODING	961	925	309	A/S	Gct/Tct	HGVSc=ENSRNOT00000038660.3:c.925G>T;HGVSp=ENSRNOP00000037728.3:p.Ala309Ser;DOMAINS=Pfam_domain:PF06623;EXON=5/7	RT1-CE5	RT1 class I, locus CE5 isoform 2 [Source:RefSeq peptide;Acc:NP_001029158]
ENSRNOG00000000723	ENSRNOT00000047779	20_3510477_C/A	20	3510477	C	A	0	0	0	0	0	0	2	0	0	0	0	0	0	0	0	0	0	2	1	2	0	0	0	0	0	0	0	NON_SYNONYMOUS_CODING	1063	658	220	A/S	Gct/Tct	HGVSc=ENSRNOT00000047779.3:c.658G>T;HGVSp=ENSRNOP00000041135.3:p.Ala220Ser;DOMAINS=Pfam_domain:PF06623;EXON=7/8	RT1-CE5	RT1 class I, locus CE5 isoform 2 [Source:RefSeq peptide;Acc:NP_001029158]
ENSRNOG00000000723	ENSRNOT00000060980	20_3510477_C/A	20	3510477	C	A	0	0	0	0	0	0	2	0	0	0	0	0	0	0	0	0	0	2	1	2	0	0	0	0	0	0	0	NON_SYNONYMOUS_CODING	1096	1069	357	A/S	Gct/Tct	HGVSc=ENSRNOT00000060980.2:c.1069G>T;HGVSp=ENSRNOP00000057699.2:p.Ala357Ser;DOMAINS=Pfam_domain:PF06623;EXON=6/8;CANONICAL=YES	RT1-CE5	RT1 class I, locus CE5 isoform 2 [Source:RefSeq peptide;Acc:NP_001029158]
ENSRNOG00000000858	ENSRNOT00000001146	20_3862740_A/G	20	3862740	A	G	2	2	0	2	2	2	2	2	2	2	2	2	2	2	2	2	2	2	2	2	2	2	2	2	2	2	2	NON_SYNONYMOUS_CODING	87	80	27	H/R	cAt/cGt	HGVSc=ENSRNOT00000001146.4:c.80A>G;HGVSp=ENSRNOP00000001146.3:p.His27Arg;EXON=1/4;CANONICAL=YES	Ng23	Ng23 protein [Source:RefSeq peptide;Acc:NP_001004069]
ENSRNOG00000000858	ENSRNOT00000001146	20_3863650_G/A	20	3863650	G	A	0	0	0	0	0	0	2	0	0	0	0	0	0	0	0	0	0	2	2	2	0	0	0	0	0	0	0	NON_SYNONYMOUS_CODING	293	286	96	A/T	Gcc/Acc	HGVSc=ENSRNOT00000001146.4:c.286G>A;HGVSp=ENSRNOP00000001146.3:p.Ala96Thr;EXON=3/4;CANONICAL=YES	Ng23	Ng23 protein [Source:RefSeq peptide;Acc:NP_001004069]
ENSRNOG00000030630	ENSRNOT00000047370	20_4027375_G/A	20	4027375	G	A	0	0	0	0	0	0	2	0	0	0	0	0	0	0	0	0	0	2	2	2	0	0	0	0	0	0	0	NON_SYNONYMOUS_CODING	2162	2162	721	A/V	gCt/gTt	HGVSc=ENSRNOT00000047370.3:c.2162C>T;HGVSp=ENSRNOP00000042145.3:p.Ala721Val;DOMAINS=Superfamily_domain:82199;EXON=18/25;CANONICAL=YES	Ehmt2	histone-lysine N-methyltransferase, H3 lysine-9 specific 3 [Source:RefSeq peptide;Acc:NP_997628]
ENSRNOG00000030630	ENSRNOT00000051433	20_4027375_G/A	20	4027375	G	A	0	0	0	0	0	0	2	0	0	0	0	0	0	0	0	0	0	2	2	2	0	0	0	0	0	0	0	NON_SYNONYMOUS_CODING	2057	2057	686	A/V	gCt/gTt	HGVSc=ENSRNOT00000051433.3:c.2057C>T;HGVSp=ENSRNOP00000046220.3:p.Ala686Val;DOMAINS=Superfamily_domain:82199;EXON=17/24	Ehmt2	histone-lysine N-methyltransferase, H3 lysine-9 specific 3 [Source:RefSeq peptide;Acc:NP_997628]
ENSRNOG00000030630	ENSRNOT00000064697	20_4027375_G/A	20	4027375	G	A	0	0	0	0	0	0	2	0	0	0	0	0	0	0	0	0	0	2	2	2	0	0	0	0	0	0	0	NON_SYNONYMOUS_CODING	2156	2156	719	A/V	gCt/gTt	HGVSc=ENSRNOT00000064697.1:c.2156C>T;HGVSp=ENSRNOP00000059315.1:p.Ala719Val;DOMAINS=Superfamily_domain:82199;EXON=19/26	Ehmt2	histone-lysine N-methyltransferase, H3 lysine-9 specific 3 [Source:RefSeq peptide;Acc:NP_997628]
ENSRNOG00000000432	ENSRNOT00000000494	rs13450026	20	4201999	C	A	0	0	0	0	0	0	2	0	0	0	0	0	0	0	0	0	0	2	2	2	0	0	0	0	0	0	0	NON_SYNONYMOUS_CODING	380	178	60	A/S	Gcg/Tcg	HGVSc=ENSRNOT00000000494.4:c.178G>T;HGVSp=ENSRNOP00000000494.3:p.Ala60Ser;EXON=2/2;CANONICAL=YES	Fkbpl	FK506-binding protein-like [Source:UniProtKB/Swiss-Prot;Acc:Q6MG81]
ENSRNOG00000030729	ENSRNOT00000031704	20_4302133_G/A	20	4302133	G	A	0	0	0	0	0	0	2	0	0	0	0	0	0	0	0	0	0	2	2	2	0	0	0	0	0	0	0	NON_SYNONYMOUS_CODING	601	601	201	V/I	Gta/Ata	HGVSc=ENSRNOT00000031704.4:c.601G>A;HGVSp=ENSRNOP00000037902.4:p.Val201Ile;DOMAINS=Pfam_domain:PF01835;EXON=5/41;CANONICAL=YES	E9PSV0_RAT	complement component 4, gene 2 [Source:RefSeq peptide;Acc:NP_001002805]
ENSRNOG00000030729	ENSRNOT00000031704	20_4306444_A/T	20	4306444	A	T	2	0	0	0	0	0	0	0	0	0	0	0	0	0	0	0	0	0	0	0	0	0	0	0	0	0	0	NON_SYNONYMOUS_CODING	1996	1996	666	S/C	Agc/Tgc	HGVSc=ENSRNOT00000031704.4:c.1996A>T;HGVSp=ENSRNOP00000037902.4:p.Ser666Cys;EXON=16/41;CANONICAL=YES	E9PSV0_RAT	complement component 4, gene 2 [Source:RefSeq peptide;Acc:NP_001002805]
ENSRNOG00000030729	ENSRNOT00000031704	20_4306872_G/A	20	4306872	G	A	0	0	0	0	0	0	0	2	0	0	2	0	2	0	0	2	0	0	0	0	0	0	0	0	0	0	0	NON_SYNONYMOUS_CODING	2173	2173	725	A/T	Gcc/Acc	HGVSc=ENSRNOT00000031704.4:c.2173G>A;HGVSp=ENSRNOP00000037902.4:p.Ala725Thr;DOMAINS=Pfam_domain:PF01821,Superfamily_domain:47686,SMART_domain:SM00104,PROSITE_profiles:PS01178,PROSITE_patterns:PS01177,Prints_domain:PR00004;EXON=17/41;CANONICAL=YES	E9PSV0_RAT	complement component 4, gene 2 [Source:RefSeq peptide;Acc:NP_001002805]
ENSRNOG00000030729	ENSRNOT00000031704	20_4313178_A/G	20	4313178	A	G	2	2	0	2	2	2	2	2	2	2	2	2	2	2	2	2	2	2	2	2	2	2	2	2	2	2	2	NON_SYNONYMOUS_CODING	4192	4192	1398	I/V	Atc/Gtc	HGVSc=ENSRNOT00000031704.4:c.4192A>G;HGVSp=ENSRNOP00000037902.4:p.Ile1398Val;EXON=32/41;CANONICAL=YES	E9PSV0_RAT	complement component 4, gene 2 [Source:RefSeq peptide;Acc:NP_001002805]
ENSRNOG00000030431	ENSRNOT00000042571	20_4650197_T/G	20	4650197	T	G	0	0	0	0	0	0	2	0	0	0	0	0	0	0	0	0	0	2	2	2	0	0	0	0	0	0	0	NON_SYNONYMOUS_CODING	625	625	209	T/P	Acc/Ccc	HGVSc=ENSRNOT00000042571.3:c.625A>C;HGVSp=ENSRNOP00000042899.3:p.Thr209Pro;DOMAINS=Pfam_domain:PF07654,Superfamily_domain:48726,SMART_domain:SM00407,PROSITE_profiles:PS50835;EXON=3/3;CANONICAL=YES	RT1-Db2	RT1 class II, locus Db2 [Source:RefSeq peptide;Acc:NP_001158298]
ENSRNOG00000030431	ENSRNOT00000042571	20_4650211_T/G	20	4650211	T	G	0	0	0	0	0	0	2	0	0	0	0	0	0	0	0	0	0	1	2	2	0	0	0	0	0	0	0	NON_SYNONYMOUS_CODING	611	611	204	E/A	gAg/gCg	HGVSc=ENSRNOT00000042571.3:c.611A>C;HGVSp=ENSRNOP00000042899.3:p.Glu204Ala;DOMAINS=Pfam_domain:PF07654,Superfamily_domain:48726,SMART_domain:SM00407,PROSITE_patterns:PS00290,PROSITE_profiles:PS50835;EXON=3/3;CANONICAL=YES	RT1-Db2	RT1 class II, locus Db2 [Source:RefSeq peptide;Acc:NP_001158298]
ENSRNOG00000000465	ENSRNOT00000000541	20_4962431_G/C	20	4962431	G	C	2	2	0	2	2	2	2	2	2	2	2	2	2	2	2	2	2	2	2	2	2	2	2	2	2	2	2	NON_SYNONYMOUS_CODING	904	577	193	D/H	Gat/Cat	HGVSc=ENSRNOT00000000541.4:c.577G>C;HGVSp=ENSRNOP00000000541.3:p.Asp193His;DOMAINS=Pfam_domain:PF02535,PROSITE_profiles:PS50316;EXON=3/7;CANONICAL=YES	Slc39a7	solute carrier family 39 (zinc transporter), member 7 [Source:RefSeq peptide;Acc:NP_001008885]
ENSRNOG00000000465	ENSRNOT00000035186	20_4962431_G/C	20	4962431	G	C	2	2	0	2	2	2	2	2	2	2	2	2	2	2	2	2	2	2	2	2	2	2	2	2	2	2	2	NON_SYNONYMOUS_CODING	904	577	193	D/H	Gat/Cat	HGVSc=ENSRNOT00000035186.3:c.577G>C;HGVSp=ENSRNOP00000037621.3:p.Asp193His;DOMAINS=Pfam_domain:PF02535,PROSITE_profiles:PS50316;EXON=3/8	Slc39a7	solute carrier family 39 (zinc transporter), member 7 [Source:RefSeq peptide;Acc:NP_001008885]
ENSRNOG00000000465	ENSRNOT00000000541	rs13452229	20	4962948	C	T	0	0	0	0	0	0	2	0	0	0	0	0	0	0	0	0	0	2	2	2	0	0	0	0	0	0	0	NON_SYNONYMOUS_CODING	1205	878	293	T/M	aCg/aTg	HGVSc=ENSRNOT00000000541.4:c.878C>T;HGVSp=ENSRNOP00000000541.3:p.Thr293Met;DOMAINS=Pfam_domain:PF02535,Low_complexity_(Seg):Seg;EXON=5/7;CANONICAL=YES	Slc39a7	solute carrier family 39 (zinc transporter), member 7 [Source:RefSeq peptide;Acc:NP_001008885]
ENSRNOG00000000465	ENSRNOT00000035186	rs13452229	20	4962948	C	T	0	0	0	0	0	0	2	0	0	0	0	0	0	0	0	0	0	2	2	2	0	0	0	0	0	0	0	NON_SYNONYMOUS_CODING	1187	860	287	T/M	aCg/aTg	HGVSc=ENSRNOT00000035186.3:c.860C>T;HGVSp=ENSRNOP00000037621.3:p.Thr287Met;DOMAINS=Pfam_domain:PF02535,Low_complexity_(Seg):Seg;EXON=6/8	Slc39a7	solute carrier family 39 (zinc transporter), member 7 [Source:RefSeq peptide;Acc:NP_001008885]
C) List of transcripts showing non-synonymous coding SNVs shared between LH and SS
Gene	Transcript	SNVID	Chr	Position	RefAllele	AltAllele	ACI/EurMcwi	BBDP/Wor	BN.Lx	F344/Ncrl	FHH/EurMcwi	FHL/EurMcwi	GK/Ox	LE/Stm	LEW/Ncrl	LEW/NcrlBR	LH/MavRrrc	LL/MavRrrc	LN/MavRrrc	MHS/Gib	MNS/Gib	SBH/Ygl	SBN/Ygl	SHR/OlaIpcv	SHR/NHsd	SHRSP/Gla	SR/Jr	SS/Jr	SS/JrHsdMcwi	WAG/Rij	WKY/NCrl	WKY/Gla	WKY/NHsd	Consequence	cDNA_position	CDS_position	Protein_position	Amino_acids	Codons	Extra	GeneSymbol	Description
ENSRNOG00000030741	ENSRNOT00000051001	10_34832784_G/C	10	34832784	G	C	0	0	0	0	0	0	0	0	0	0	2	0	0	0	0	0	0	0	0	0	0	2	2	0	0	0	0	NON_SYNONYMOUS_CODING	64	64	22	D/H	Gac/Cac	HGVSc=ENSRNOT00000051001.1:c.64G>C;HGVSp=ENSRNOP00000050507.1:p.Asp22His;DOMAINS=Superfamily_domain:81321;EXON=1/1;CANONICAL=YES	Olr1392	olfactory receptor Olr1392 [Source:RefSeq peptide;Acc:NP_001001090]
ENSRNOG00000030741	ENSRNOT00000051001	10_34832869_A/G	10	34832869	A	G	0	0	0	0	0	0	0	0	0	0	2	0	0	0	0	0	0	0	0	0	0	2	2	0	0	0	0	NON_SYNONYMOUS_CODING	149	149	50	Q/R	cAa/cGa	HGVSc=ENSRNOT00000051001.1:c.149A>G;HGVSp=ENSRNOP00000050507.1:p.Gln50Arg;DOMAINS=Pfam_domain:PF00001,Superfamily_domain:81321,PROSITE_profiles:PS50262,Prints_domain:PR00237;EXON=1/1;CANONICAL=YES	Olr1392	olfactory receptor Olr1392 [Source:RefSeq peptide;Acc:NP_001001090]
ENSRNOG00000030741	ENSRNOT00000051001	10_34833214_T/C	10	34833214	T	C	0	0	0	0	0	0	0	0	0	0	2	0	0	0	0	0	0	0	0	0	0	2	2	0	0	0	0	NON_SYNONYMOUS_CODING	494	494	165	V/A	gTg/gCg	HGVSc=ENSRNOT00000051001.1:c.494T>C;HGVSp=ENSRNOP00000050507.1:p.Val165Ala;DOMAINS=Pfam_domain:PF00001,Superfamily_domain:81321,PROSITE_profiles:PS50262;EXON=1/1;CANONICAL=YES	Olr1392	olfactory receptor Olr1392 [Source:RefSeq peptide;Acc:NP_001001090]
ENSRNOG00000030741	ENSRNOT00000051001	10_34833351_G/A	10	34833351	G	A	0	0	0	0	0	0	0	0	0	0	2	0	0	0	0	0	0	0	0	0	0	2	2	0	0	0	0	NON_SYNONYMOUS_CODING	631	631	211	A/T	Gca/Aca	HGVSc=ENSRNOT00000051001.1:c.631G>A;HGVSp=ENSRNOP00000050507.1:p.Ala211Thr;DOMAINS=Pfam_domain:PF00001,Superfamily_domain:81321,Transmembrane_helices:Tmhmm,PROSITE_profiles:PS50262;EXON=1/1;CANONICAL=YES	Olr1392	olfactory receptor Olr1392 [Source:RefSeq peptide;Acc:NP_001001090]
ENSRNOG00000030741	ENSRNOT00000051001	10_34833354_C/T	10	34833354	C	T	0	0	0	0	0	0	0	0	0	0	2	0	0	0	0	0	0	0	0	0	0	2	2	0	0	0	0	NON_SYNONYMOUS_CODING	634	634	212	L/F	Ctt/Ttt	HGVSc=ENSRNOT00000051001.1:c.634C>T;HGVSp=ENSRNOP00000050507.1:p.Leu212Phe;DOMAINS=Pfam_domain:PF00001,Superfamily_domain:81321,Transmembrane_helices:Tmhmm,PROSITE_profiles:PS50262;EXON=1/1;CANONICAL=YES	Olr1392	olfactory receptor Olr1392 [Source:RefSeq peptide;Acc:NP_001001090]
ENSRNOG00000031992	ENSRNOT00000048930	10_34886654_A/G	10	34886654	A	G	0	0	0	0	0	0	0	0	0	0	2	0	0	0	0	0	0	0	0	0	0	2	2	0	0	0	0	NON_SYNONYMOUS_CODING	32	32	11	K/R	aAa/aGa	HGVSc=ENSRNOT00000048930.1:c.32A>G;HGVSp=ENSRNOP00000050766.1:p.Lys11Arg;DOMAINS=Superfamily_domain:81321;EXON=1/1;CANONICAL=YES	Olr1395	olfactory receptor Olr1395 [Source:RefSeq peptide;Acc:NP_001001092]
ENSRNOG00000031992	ENSRNOT00000048930	10_34886728_G/T	10	34886728	G	T	0	0	0	0	0	0	0	0	0	0	2	0	0	0	0	0	0	0	0	0	0	2	2	0	0	0	0	NON_SYNONYMOUS_CODING	106	106	36	A/S	Gcc/Tcc	HGVSc=ENSRNOT00000048930.1:c.106G>T;HGVSp=ENSRNOP00000050766.1:p.Ala36Ser;DOMAINS=Superfamily_domain:81321,Transmembrane_helices:Tmhmm,Prints_domain:PR00237;EXON=1/1;CANONICAL=YES	Olr1395	olfactory receptor Olr1395 [Source:RefSeq peptide;Acc:NP_001001092]
ENSRNOG00000031992	ENSRNOT00000048930	10_34886731_C/A	10	34886731	C	A	0	0	0	0	0	0	0	0	0	0	2	0	0	0	0	0	0	0	0	0	0	2	2	0	0	0	0	NON_SYNONYMOUS_CODING	109	109	37	L/I	Cta/Ata	HGVSc=ENSRNOT00000048930.1:c.109C>A;HGVSp=ENSRNOP00000050766.1:p.Leu37Ile;DOMAINS=Superfamily_domain:81321,Transmembrane_helices:Tmhmm,Prints_domain:PR00237;EXON=1/1;CANONICAL=YES	Olr1395	olfactory receptor Olr1395 [Source:RefSeq peptide;Acc:NP_001001092]
ENSRNOG00000004956	ENSRNOT00000006593	10_37339271_C/T	10	37339271	C	T	0	0	0	0	0	0	0	0	0	0	2	0	0	0	0	0	0	0	0	0	0	2	2	0	0	0	0	NON_SYNONYMOUS_CODING	1829	1738	580	D/N	Gat/Aat	HGVSc=ENSRNOT00000006593.4:c.1738G>A;HGVSp=ENSRNOP00000006593.4:p.Asp580Asn;EXON=13/13	Phf15	protein Jade-2 [Source:RefSeq peptide;Acc:NP_001100468]
ENSRNOG00000004956	ENSRNOT00000043343	10_37339271_C/T	10	37339271	C	T	0	0	0	0	0	0	0	0	0	0	2	0	0	0	0	0	0	0	0	0	0	2	2	0	0	0	0	NON_SYNONYMOUS_CODING	1898	1807	603	D/N	Gat/Aat	HGVSc=ENSRNOT00000043343.3:c.1807G>A;HGVSp=ENSRNOP00000045638.3:p.Asp603Asn;EXON=12/12;CANONICAL=YES	Phf15	protein Jade-2 [Source:RefSeq peptide;Acc:NP_001100468]
ENSRNOG00000020848	ENSRNOT00000028290	1_82326867_G/A	1	82326867	G	A	0	0	0	0	0	0	0	0	0	0	2	0	0	0	0	0	0	0	0	0	0	2	2	0	0	0	0	NON_SYNONYMOUS_CODING	1131	1055	352	R/Q	cGg/cAg	HGVSc=ENSRNOT00000028290.5:c.1055G>A;HGVSp=ENSRNOP00000028290.5:p.Arg352Gln;DOMAINS=Superfamily_domain:56112,Low_complexity_(Seg):Seg;EXON=12/15	Adck4	Uncharacterized aarF domain-containing protein kinase 4 [Source:UniProtKB/Swiss-Prot;Acc:Q6AY19]
ENSRNOG00000018698	ENSRNOT00000058852	17_64570567_T/G	17	64570567	T	G	0	0	0	0	0	0	0	0	0	0	2	0	0	0	0	0	0	0	0	0	0	2	2	0	0	0	0	NON_SYNONYMOUS_CODING	598	598	200	C/G	Tgc/Ggc	HGVSc=ENSRNOT00000058852.2:c.598T>G;HGVSp=ENSRNOP00000055641.2:p.Cys200Gly;DOMAINS=Prints_domain:PR01217;EXON=8/18	F1LW69_RAT	Uncharacterized protein [Source:UniProtKB/TrEMBL;Acc:F1LW69]
ENSRNOG00000020848	ENSRNOT00000057220	1_82326867_G/A	1	82326867	G	A	0	0	0	0	0	0	0	0	0	0	2	0	0	0	0	0	0	0	0	0	0	2	2	0	0	0	0	NON_SYNONYMOUS_CODING	1146	1070	357	R/Q	cGg/cAg	HGVSc=ENSRNOT00000057220.2:c.1070G>A;HGVSp=ENSRNOP00000054046.2:p.Arg357Gln;DOMAINS=Superfamily_domain:56112,Low_complexity_(Seg):Seg;EXON=13/16;CANONICAL=YES	Adck4	Uncharacterized aarF domain-containing protein kinase 4 [Source:UniProtKB/Swiss-Prot;Acc:Q6AY19]
ENSRNOG00000002469	ENSRNOT00000003339	10_34113196_A/C	10	34113196	A	C	0	0	0	0	0	0	0	0	0	0	2	0	0	0	0	0	0	0	0	0	0	2	2	0	0	0	0	NON_SYNONYMOUS_CODING	857	857	286	N/T	aAc/aCc	HGVSc=ENSRNOT00000003339.5:c.857A>C;HGVSp=ENSRNOP00000003339.5:p.Asn286Thr;EXON=4/7;CANONICAL=YES	Trim7	Uncharacterized protein [Source:UniProtKB/TrEMBL;Acc:D3ZNJ9]
ENSRNOG00000033094	ENSRNOT00000044667	10_34219883_G/A	10	34219883	G	A	0	0	0	0	0	0	0	0	0	0	2	0	0	0	0	0	0	0	0	0	0	2	2	0	0	0	0	NON_SYNONYMOUS_CODING	922	922	308	R/C	Cgc/Tgc	HGVSc=ENSRNOT00000044667.1:c.922C>T;HGVSp=ENSRNOP00000042980.1:p.Arg308Cys;DOMAINS=Superfamily_domain:81321;EXON=1/1;CANONICAL=YES	Olr1383	olfactory receptor Olr1383 [Source:RefSeq peptide;Acc:NP_999997]
ENSRNOG00000003475	ENSRNOT00000036789	10_37145999_T/C	10	37145999	T	C	0	0	0	0	0	0	0	0	0	0	2	0	0	0	0	0	0	0	0	0	0	2	2	0	0	0	0	NON_SYNONYMOUS_CODING	456	272	91	K/R	aAa/aGa	HGVSc=ENSRNOT00000036789.4:c.272A>G;HGVSp=ENSRNOP00000036701.4:p.Lys91Arg;EXON=3/10;CANONICAL=YES	Rmnd5b	protein RMD5 homolog B [Source:RefSeq peptide;Acc:NP_001017473]
ENSRNOG00000002499	ENSRNOT00000003373	10_34677104_C/T	10	34677104	C	T	0	0	0	0	0	0	0	0	0	0	2	0	0	0	0	0	0	0	0	0	0	2	2	0	0	0	0	NON_SYNONYMOUS_CODING	368	368	123	T/I	aCt/aTt	HGVSc=ENSRNOT00000003373.5:c.368C>T;HGVSp=ENSRNOP00000059685.1:p.Thr123Ile;EXON=2/3;CANONICAL=YES	F1M1N2_RAT	Uncharacterized protein [Source:UniProtKB/TrEMBL;Acc:F1M1N2]
ENSRNOG00000033680	ENSRNOT00000044127	1_81266923_C/T	1	81266923	C	T	0	0	5	0	0	0	0	0	0	0	2	0	0	0	0	0	0	0	0	0	0	2	2	0	0	0	0	NON_SYNONYMOUS_CODING	96	79	27	R/C	Cgt/Tgt	HGVSc=ENSRNOT00000044127.2:c.79C>T;HGVSp=ENSRNOP00000049925.2:p.Arg27Cys;DOMAINS=Low_complexity_(Seg):Seg;EXON=1/8	Cyp2b1	Cytochrome P450 2B1 [Source:UniProtKB/Swiss-Prot;Acc:P00176]
D) List of transcripts showing unique non-synonymous coding SNVs in MHS
Gene	Transcript	SNVID	Chr	Position	RefAllele	AltAllele	ACI/EurMcwi	BBDP/Wor	BN.Lx	F344/Ncrl	FHH/EurMcwi	FHL/EurMcwi	GK/Ox	LE/Stm	LEW/Ncrl	LEW/NcrlBR	LH/MavRrrc	LL/MavRrrc	LN/MavRrrc	MHS/Gib	MNS/Gib	SBH/Ygl	SBN/Ygl	SHR/OlaIpcv	SHR/NHsd	SHRSP/Gla	SR/Jr	SS/Jr	SS/JrHsdMcwi	WAG/Rij	WKY/NCrl	WKY/Gla	WKY/NHsd	Consequence	cDNA_position	CDS_position	Protein_position	Amino_acids	Codons	Extra	GeneSymbol	Description
ENSRNOG00000043159	ENSRNOT00000045611	1_142011126_G/A	1	142011126	G	A	0	0	0	0	0	0	0	0	0	0	0	0	0	2	0	0	0	0	0	0	0	0	0	0	0	0	0	STOP_GAINED	1663	1663	555	Q/*	Caa/Taa	HGVSc=ENSRNOT00000045611.3:c.1663C>T;HGVSp=ENSRNOP00000051379.3:p.Gln555X;DOMAINS=Prints_domain:PR01535,Prints_domain:PR00592;EXON=6/6;CANONICAL=YES	Vom2r42	vomeronasal 2 receptor 42 [Source:RefSeq peptide;Acc:NP_001092981]
ENSRNOG00000026942	ENSRNOT00000039428	1_233434694_C/T	1	233434694	C	T	0	0	0	0	0	0	0	0	0	0	0	0	0	2	0	0	0	0	0	0	0	0	0	0	0	0	0	NON_SYNONYMOUS_CODING	817	817	273	A/T	Gct/Act	HGVSc=ENSRNOT00000039428.4:c.817G>A;HGVSp=ENSRNOP00000032296.4:p.Ala273Thr;EXON=1/1;CANONICAL=YES	RGD1311595	Uncharacterized protein [Source:UniProtKB/TrEMBL;Acc:F1LRC7]
ENSRNOG00000022356	ENSRNOT00000066966	2_96423757_G/C	2	96423757	G	C	0	0	0	0	0	0	0	0	0	0	0	0	0	2	0	0	0	0	0	0	0	0	0	0	0	0	0	NON_SYNONYMOUS_CODING	573	539	180	A/G	gCa/gGa	HGVSc=ENSRNOT00000066966.1:c.539C>G;HGVSp=ENSRNOP00000060953.1:p.Ala180Gly;DOMAINS=Low_complexity_(Seg):Seg;EXON=6/9;CANONICAL=YES	Fam164a	family with sequence similarity 164, member A (Fam164a), mRNA [Source:RefSeq DNA;Acc:NM_001107661]
ENSRNOG00000022356	ENSRNOT00000034137	2_96423757_G/C	2	96423757	G	C	0	0	0	0	0	0	0	0	0	0	0	0	0	2	0	0	0	0	0	0	0	0	0	0	0	0	0	NON_SYNONYMOUS_CODING	539	539	180	A/G	gCa/gGa	HGVSc=ENSRNOT00000034137.4:c.539C>G;HGVSp=ENSRNOP00000034918.4:p.Ala180Gly;DOMAINS=Low_complexity_(Seg):Seg;EXON=6/9	Fam164a	family with sequence similarity 164, member A (Fam164a), mRNA [Source:RefSeq DNA;Acc:NM_001107661]
ENSRNOG00000022356	ENSRNOT00000059232	2_96423757_G/C	2	96423757	G	C	0	0	0	0	0	0	0	0	0	0	0	0	0	2	0	0	0	0	0	0	0	0	0	0	0	0	0	NON_SYNONYMOUS_CODING	539	539	180	A/G	gCa/gGa	HGVSc=ENSRNOT00000059232.2:c.539C>G;HGVSp=ENSRNOP00000056001.2:p.Ala180Gly;DOMAINS=Low_complexity_(Seg):Seg;EXON=6/8	Fam164a	family with sequence similarity 164, member A (Fam164a), mRNA [Source:RefSeq DNA;Acc:NM_001107661]
ENSRNOG00000042717	ENSRNOT00000056322	2_190660816_T/C	2	190660816	T	C	0	0	0	0	0	0	0	0	0	0	0	0	0	2	0	0	0	0	0	0	0	0	0	0	0	0	0	NON_SYNONYMOUS_CODING	1003	853	285	I/V	Atc/Gtc	HGVSc=ENSRNOT00000056322.2:c.853A>G;HGVSp=ENSRNOP00000053161.2:p.Ile285Val;EXON=6/6;CANONICAL=YES	RGD1566380	Uncharacterized protein [Source:UniProtKB/TrEMBL;Acc:D3ZPV3]
ENSRNOG00000015781	ENSRNOT00000021335	2_220385151_T/C	2	220385151	T	C	0	0	0	0	0	0	0	0	0	0	0	0	0	2	0	0	0	0	0	0	0	0	0	0	0	0	0	NON_SYNONYMOUS_CODING	1021	1021	341	T/A	Acc/Gcc	HGVSc=ENSRNOT00000021335.2:c.1021A>G;HGVSp=ENSRNOP00000021335.1:p.Thr341Ala;EXON=2/13;CANONICAL=YES	Ndst3	bifunctional heparan sulfate N-deacetylase/N-sulfotransferase 3 [Source:RefSeq peptide;Acc:NP_001178645]
ENSRNOG00000015542	ENSRNOT00000020846	3_106024726_C/T	3	106024726	C	T	0	0	0	0	0	0	0	0	0	0	0	0	0	2	0	0	0	0	0	0	0	0	0	0	0	0	0	NON_SYNONYMOUS_CODING	758	758	253	A/V	gCg/gTg	HGVSc=ENSRNOT00000020846.4:c.758C>T;HGVSp=ENSRNOP00000020846.3:p.Ala253Val;DOMAINS=Pfam_domain:PF05276;EXON=7/7;CANONICAL=YES	F1LY35_RAT	Uncharacterized protein [Source:UniProtKB/TrEMBL;Acc:F1LY35]
ENSRNOG00000016551	ENSRNOT00000051069	3_115689747_C/T	3	115689747	C	T	0	0	0	0	0	0	0	0	0	0	0	0	0	2	0	0	0	0	0	0	0	0	0	0	0	0	0	NON_SYNONYMOUS_CODING	62	62	21	A/V	gCc/gTc	HGVSc=ENSRNOT00000051069.3:c.62C>T;HGVSp=ENSRNOP00000039006.3:p.Ala21Val;DOMAINS=Transmembrane_helices:Tmhmm,Low_complexity_(Seg):Seg,Prints_domain:PR00308,Cleavage_site_(Signalp):Sigp;EXON=1/5;CANONICAL=YES	Bcl2l11	bcl-2-like protein 11 isoform BOD-M [Source:RefSeq peptide;Acc:NP_741986]
ENSRNOG00000036752	ENSRNOT00000055079	3_164675138_G/A	3	164675138	G	A	0	0	0	0	0	0	0	0	0	0	0	0	0	2	0	0	0	0	0	0	0	0	0	0	0	0	0	NON_SYNONYMOUS_CODING	148	148	50	A/T	Gca/Aca	HGVSc=ENSRNOT00000055079.1:c.148G>A;HGVSp=ENSRNOP00000051954.1:p.Ala50Thr;EXON=1/3;CANONICAL=YES	D3ZTI8_RAT	Uncharacterized protein [Source:UniProtKB/TrEMBL;Acc:D3ZTI8]
ENSRNOG00000030754	ENSRNOT00000050822	3_167043763_G/A	3	167043763	G	A	0	0	0	0	0	0	0	0	0	0	0	0	0	2	0	0	0	0	0	0	0	0	0	0	0	0	0	NON_SYNONYMOUS_CODING	245	245	82	A/V	gCc/gTc	HGVSc=ENSRNOT00000050822.2:c.245C>T;HGVSp=ENSRNOP00000041243.2:p.Ala82Val;DOMAINS=Pfam_domain:PF00096,Superfamily_domain:57667,SMART_domain:SM00355,PROSITE_profiles:PS50157,PROSITE_patterns:PS00028;EXON=1/1;CANONICAL=YES	F1LY55_RAT	Uncharacterized protein [Source:UniProtKB/TrEMBL;Acc:F1LY55]
ENSRNOG00000008877	ENSRNOT00000051922	3_169097062_A/G	3	169097062	A	G	0	0	0	0	0	0	0	0	0	0	0	0	0	2	0	0	0	0	0	0	0	0	0	0	0	0	0	NON_SYNONYMOUS_CODING	442	442	148	M/V	Atg/Gtg	HGVSc=ENSRNOT00000051922.3:c.442A>G;HGVSp=ENSRNOP00000048120.3:p.Met148Val;EXON=4/6	LOC100362102	Uncharacterized protein [Source:UniProtKB/TrEMBL;Acc:D3Z8C1]
ENSRNOG00000008877	ENSRNOT00000011856	3_169097062_A/G	3	169097062	A	G	0	0	0	0	0	0	0	0	0	0	0	0	0	2	0	0	0	0	0	0	0	0	0	0	0	0	0	NON_SYNONYMOUS_CODING	637	637	213	M/V	Atg/Gtg	HGVSc=ENSRNOT00000011856.3:c.637A>G;HGVSp=ENSRNOP00000011852.3:p.Met213Val;EXON=6/8	LOC100362102	Uncharacterized protein [Source:UniProtKB/TrEMBL;Acc:D3Z8C1]
ENSRNOG00000014347	ENSRNOT00000067179	4_6111372_C/T	4	6111372	C	T	0	0	0	0	0	0	0	0	0	0	0	0	0	2	0	0	0	0	0	0	0	0	0	0	0	0	0	NON_SYNONYMOUS_CODING	116	116	39	G/D	gGc/gAc	HGVSc=ENSRNOT00000067179.1:c.116G>A;HGVSp=ENSRNOP00000062619.1:p.Gly39Asp;DOMAINS=Low_complexity_(Seg):Seg;EXON=2/19	Slc4a2	Anion exchange protein 2 [Source:UniProtKB/Swiss-Prot;Acc:P23347]
ENSRNOG00000014347	ENSRNOT00000047258	4_6111372_C/T	4	6111372	C	T	0	0	0	0	0	0	0	0	0	0	0	0	0	2	0	0	0	0	0	0	0	0	0	0	0	0	0	NON_SYNONYMOUS_CODING	590	590	197	G/D	gGc/gAc	HGVSc=ENSRNOT00000047258.2:c.590G>A;HGVSp=ENSRNOP00000041335.2:p.Gly197Asp;DOMAINS=Low_complexity_(Seg):Seg;EXON=5/22	Slc4a2	Anion exchange protein 2 [Source:UniProtKB/Swiss-Prot;Acc:P23347]
ENSRNOG00000014347	ENSRNOT00000019666	4_6111372_C/T	4	6111372	C	T	0	0	0	0	0	0	0	0	0	0	0	0	0	2	0	0	0	0	0	0	0	0	0	0	0	0	0	NON_SYNONYMOUS_CODING	813	617	206	G/D	gGc/gAc	HGVSc=ENSRNOT00000019666.2:c.617G>A;HGVSp=ENSRNOP00000019666.2:p.Gly206Asp;DOMAINS=Low_complexity_(Seg):Seg;EXON=6/23;CANONICAL=YES	Slc4a2	Anion exchange protein 2 [Source:UniProtKB/Swiss-Prot;Acc:P23347]
ENSRNOG00000010572	ENSRNOT00000044615	4_6741274_G/C	4	6741274	G	C	0	0	0	0	0	0	0	0	0	0	0	0	0	2	0	0	0	0	0	0	0	0	0	0	0	0	0	NON_SYNONYMOUS_CODING	469	469	157	V/L	Gtg/Ctg	HGVSc=ENSRNOT00000044615.3:c.469G>C;HGVSp=ENSRNOP00000049880.3:p.Val157Leu;DOMAINS=PIRSF_domain:PIRSF037016,Superfamily_domain:55120;EXON=2/16;CANONICAL=YES	Pus7	pseudouridylate synthase 7 homolog [Source:RefSeq peptide;Acc:NP_001164060]
ENSRNOG00000010572	ENSRNOT00000014063	4_6741274_G/C	4	6741274	G	C	0	0	0	0	0	0	0	0	0	0	0	0	0	2	0	0	0	0	0	0	0	0	0	0	0	0	0	NON_SYNONYMOUS_CODING	469	469	157	V/L	Gtg/Ctg	HGVSc=ENSRNOT00000014063.5:c.469G>C;HGVSp=ENSRNOP00000014063.5:p.Val157Leu;DOMAINS=PIRSF_domain:PIRSF037016,Superfamily_domain:55120;EXON=2/15	Pus7	pseudouridylate synthase 7 homolog [Source:RefSeq peptide;Acc:NP_001164060]
ENSRNOG00000010205	ENSRNOT00000013620	4_83095893_C/T	4	83095893	C	T	0	0	0	0	0	0	0	0	0	0	0	0	0	2	0	0	0	0	0	0	0	0	0	0	0	0	0	NON_SYNONYMOUS_CODING	225	158	53	A/V	gCg/gTg	HGVSc=ENSRNOT00000013620.4:c.158C>T;HGVSp=ENSRNOP00000013620.4:p.Ala53Val;DOMAINS=Low_complexity_(Seg):Seg;EXON=2/3;CANONICAL=YES	MGC95152	similar to B230212L03Rik protein (MGC95152), mRNA [Source:RefSeq DNA;Acc:NM_001007645]
ENSRNOG00000013110	ENSRNOT00000017712	5_58901315_T/C	5	58901315	T	C	0	0	0	0	0	0	0	0	0	0	0	0	0	2	0	0	0	0	0	0	0	0	0	0	0	0	0	NON_SYNONYMOUS_CODING	255	212	71	I/T	aTc/aCc	HGVSc=ENSRNOT00000017712.4:c.212T>C;HGVSp=ENSRNOP00000017712.3:p.Ile71Thr;DOMAINS=Pfam_domain:PF00293,Superfamily_domain:55811,Prints_domain:PR01405;EXON=3/3;CANONICAL=YES	Nudt2	Bis(5'-nucleosyl)-tetraphosphatase [asymmetrical] [Source:UniProtKB/Swiss-Prot;Acc:Q6PEC0]
ENSRNOG00000033122	ENSRNOT00000045457	5_59258362_T/C	5	59258362	T	C	0	0	0	0	0	0	0	0	0	0	0	0	0	2	0	0	0	0	0	0	0	0	0	0	0	0	0	NON_SYNONYMOUS_CODING	2917	428	143	K/R	aAa/aGa	HGVSc=ENSRNOT00000045457.2:c.428A>G;HGVSp=ENSRNOP00000057317.1:p.Lys143Arg;DOMAINS=Prints_domain:PR01503;EXON=4/4;CANONICAL=YES	D4AAZ1_RAT	Uncharacterized protein [Source:UniProtKB/TrEMBL;Acc:D4AAZ1]
ENSRNOG00000009535	ENSRNOT00000013151	5_59519635_C/T	5	59519635	C	T	0	0	0	0	0	0	0	0	0	0	0	0	0	2	0	0	0	0	0	0	0	0	0	0	0	0	0	NON_SYNONYMOUS_CODING	887	886	296	V/I	Gtc/Atc	HGVSc=ENSRNOT00000013151.4:c.886G>A;HGVSp=ENSRNOP00000013151.3:p.Val296Ile;EXON=9/10;CANONICAL=YES	Stoml2	Stomatin-like protein 2 [Source:UniProtKB/Swiss-Prot;Acc:Q4FZT0]
ENSRNOG00000009535	ENSRNOT00000065756	5_59519635_C/T	5	59519635	C	T	0	0	0	0	0	0	0	0	0	0	0	0	0	2	0	0	0	0	0	0	0	0	0	0	0	0	0	NON_SYNONYMOUS_CODING	749	748	250	V/I	Gtc/Atc	HGVSc=ENSRNOT00000065756.1:c.748G>A;HGVSp=ENSRNOP00000062609.1:p.Val250Ile;EXON=8/9	Stoml2	Stomatin-like protein 2 [Source:UniProtKB/Swiss-Prot;Acc:Q4FZT0]
ENSRNOG00000004876	ENSRNOT00000006485	6_24962069_A/G	6	24962069	A	G	0	0	0	0	0	0	0	0	0	0	0	0	0	2	0	0	0	0	0	0	0	0	0	0	0	0	0	NON_SYNONYMOUS_CODING	191	191	64	Q/R	cAg/cGg	HGVSc=ENSRNOT00000006485.3:c.191A>G;HGVSp=ENSRNOP00000044586.1:p.Gln64Arg;EXON=3/6;CANONICAL=YES	F1M300_RAT	Uncharacterized protein [Source:UniProtKB/TrEMBL;Acc:F1M300]
ENSRNOG00000004876	ENSRNOT00000006485	6_24962395_A/G	6	24962395	A	G	0	0	0	0	0	0	0	0	0	0	0	0	0	2	0	0	0	0	0	0	0	0	0	0	0	0	0	NON_SYNONYMOUS_CODING	515	515	172	Y/C	tAt/tGt	HGVSc=ENSRNOT00000006485.3:c.515A>G;HGVSp=ENSRNOP00000044586.1:p.Tyr172Cys;DOMAINS=Pfam_domain:PF01248,Superfamily_domain:55315;EXON=4/6;CANONICAL=YES	F1M300_RAT	Uncharacterized protein [Source:UniProtKB/TrEMBL;Acc:F1M300]
ENSRNOG00000004901	ENSRNOT00000067323	6_24966615_T/C	6	24966615	T	C	0	0	0	0	0	0	0	0	0	0	0	0	0	2	0	0	0	0	0	0	0	0	0	0	0	0	0	NON_SYNONYMOUS_CODING	256	200	67	H/R	cAt/cGt	HGVSc=ENSRNOT00000067323.1:c.200A>G;HGVSp=ENSRNOP00000063698.1:p.His67Arg;EXON=3/3	D3ZTF1_RAT	Uncharacterized protein [Source:UniProtKB/TrEMBL;Acc:D3ZTF1]
ENSRNOG00000004158	ENSRNOT00000005521	6_52714246_G/A	6	52714246	G	A	0	0	0	0	0	0	0	0	0	0	0	0	0	2	0	0	0	0	0	0	0	0	0	0	0	0	0	NON_SYNONYMOUS_CODING	1361	1361	454	A/V	gCt/gTt	HGVSc=ENSRNOT00000005521.5:c.1361C>T;HGVSp=ENSRNOP00000005521.5:p.Ala454Val;EXON=14/14;CANONICAL=YES	Hdac9	similar to histone deacetylase 9 isoform 5 [Source:RefSeq peptide;Acc:NP_001186974]
ENSRNOG00000013661	ENSRNOT00000018278	6_137003335_C/T	6	137003335	C	T	0	0	0	0	0	0	0	0	0	0	0	0	0	2	0	0	0	0	0	0	0	0	0	0	0	0	0	NON_SYNONYMOUS_CODING	3302	3179	1060	S/F	tCc/tTc	HGVSc=ENSRNOT00000018278.5:c.3179C>T;HGVSp=ENSRNOP00000018278.4:p.Ser1060Phe;EXON=12/16;CANONICAL=YES	Kif26a	kinesin-like protein KIF26A [Source:RefSeq peptide;Acc:NP_001163819]
ENSRNOG00000006841	ENSRNOT00000009084	7_25779391_T/C	7	25779391	T	C	0	0	0	0	0	0	0	0	0	0	0	0	0	2	0	0	0	0	0	0	0	0	0	0	0	0	0	NON_SYNONYMOUS_CODING	412	412	138	I/V	Ata/Gta	HGVSc=ENSRNOT00000009084.5:c.412A>G;HGVSp=ENSRNOP00000009084.5:p.Ile138Val;EXON=4/32;CANONICAL=YES	Ano4	anoctamin-4 [Source:RefSeq peptide;Acc:NP_001100248]
ENSRNOG00000027569	ENSRNOT00000067052	7_110316941_G/A	7	110316941	G	A	0	0	0	0	0	0	0	0	0	0	0	0	0	2	0	0	0	0	0	0	0	0	0	0	0	0	0	NON_SYNONYMOUS_CODING	3421	3421	1141	R/C	Cgt/Tgt	HGVSc=ENSRNOT00000067052.1:c.3421C>T;HGVSp=ENSRNOP00000061165.1:p.Arg1141Cys;EXON=27/27;CANONICAL=YES	D3ZJK6_RAT	trafficking protein particle complex 9 [Source:RefSeq peptide;Acc:NP_001029328]
ENSRNOG00000027569	ENSRNOT00000012261	7_110316941_G/A	7	110316941	G	A	0	0	0	0	0	0	0	0	0	0	0	0	0	2	0	0	0	0	0	0	0	0	0	0	0	0	0	NON_SYNONYMOUS_CODING	3394	3394	1132	R/C	Cgt/Tgt	HGVSc=ENSRNOT00000012261.5:c.3394C>T;HGVSp=ENSRNOP00000012261.5:p.Arg1132Cys;EXON=26/26	D3ZJK6_RAT	trafficking protein particle complex 9 [Source:RefSeq peptide;Acc:NP_001029328]
ENSRNOG00000027569	ENSRNOT00000038172	7_110316941_G/A	7	110316941	G	A	0	0	0	0	0	0	0	0	0	0	0	0	0	2	0	0	0	0	0	0	0	0	0	0	0	0	0	NON_SYNONYMOUS_CODING	2857	2857	953	R/C	Cgt/Tgt	HGVSc=ENSRNOT00000038172.4:c.2857C>T;HGVSp=ENSRNOP00000038503.4:p.Arg953Cys;EXON=27/27	D3ZJK6_RAT	trafficking protein particle complex 9 [Source:RefSeq peptide;Acc:NP_001029328]
ENSRNOG00000027569	ENSRNOT00000067052	7_110317664_C/T	7	110317664	C	T	0	0	0	0	0	0	0	0	0	0	0	0	0	2	0	0	0	0	0	0	0	0	0	0	0	0	0	NON_SYNONYMOUS_CODING	3122	3122	1041	R/H	cGt/cAt	HGVSc=ENSRNOT00000067052.1:c.3122G>A;HGVSp=ENSRNOP00000061165.1:p.Arg1041His;EXON=26/27;CANONICAL=YES	D3ZJK6_RAT	trafficking protein particle complex 9 [Source:RefSeq peptide;Acc:NP_001029328]
ENSRNOG00000027569	ENSRNOT00000012261	7_110317664_C/T	7	110317664	C	T	0	0	0	0	0	0	0	0	0	0	0	0	0	2	0	0	0	0	0	0	0	0	0	0	0	0	0	NON_SYNONYMOUS_CODING	3095	3095	1032	R/H	cGt/cAt	HGVSc=ENSRNOT00000012261.5:c.3095G>A;HGVSp=ENSRNOP00000012261.5:p.Arg1032His;EXON=25/26	D3ZJK6_RAT	trafficking protein particle complex 9 [Source:RefSeq peptide;Acc:NP_001029328]
ENSRNOG00000027569	ENSRNOT00000038172	7_110317664_C/T	7	110317664	C	T	0	0	0	0	0	0	0	0	0	0	0	0	0	2	0	0	0	0	0	0	0	0	0	0	0	0	0	NON_SYNONYMOUS_CODING	2558	2558	853	R/H	cGt/cAt	HGVSc=ENSRNOT00000038172.4:c.2558G>A;HGVSp=ENSRNOP00000038503.4:p.Arg853His;EXON=26/27	D3ZJK6_RAT	trafficking protein particle complex 9 [Source:RefSeq peptide;Acc:NP_001029328]
ENSRNOG00000033555	ENSRNOT00000041359	7_111183202_C/T	7	111183202	C	T	0	0	0	0	0	0	0	0	0	0	0	0	0	2	0	0	0	0	0	0	0	0	0	0	0	0	0	NON_SYNONYMOUS_CODING	86	86	29	C/Y	tGc/tAc	HGVSc=ENSRNOT00000041359.1:c.86G>A;HGVSp=ENSRNOP00000043248.1:p.Cys29Tyr;DOMAINS=Pfam_domain:PF01158;EXON=1/1;CANONICAL=YES	RGD1564268	Uncharacterized protein [Source:UniProtKB/TrEMBL;Acc:F1LU09]
ENSRNOG00000033555	ENSRNOT00000041359	7_111183203_A/G	7	111183203	A	G	0	0	0	0	0	0	0	0	0	0	0	0	0	2	0	0	0	0	0	0	0	0	0	0	0	0	0	NON_SYNONYMOUS_CODING	85	85	29	C/R	Tgc/Cgc	HGVSc=ENSRNOT00000041359.1:c.85T>C;HGVSp=ENSRNOP00000043248.1:p.Cys29Arg;DOMAINS=Pfam_domain:PF01158;EXON=1/1;CANONICAL=YES	RGD1564268	Uncharacterized protein [Source:UniProtKB/TrEMBL;Acc:F1LU09]
ENSRNOG00000033287	ENSRNOT00000045739	8_17845297_C/T	8	17845297	C	T	0	0	0	0	0	0	0	0	0	0	0	0	0	2	0	0	0	2	2	2	0	0	0	0	2	2	2	NON_SYNONYMOUS_CODING	881	881	294	S/N	aGc/aAc	HGVSc=ENSRNOT00000045739.3:c.881G>A;HGVSp=ENSRNOP00000040034.3:p.Ser294Asn;DOMAINS=Superfamily_domain:81321,Prints_domain:PR00245,Prints_domain:PR00237,Prints_domain:PR00534,Prints_domain:PR00362;EXON=1/1;CANONICAL=YES	Olr1151	olfactory receptor Olr1151 [Source:RefSeq peptide;Acc:NP_001000432]
ENSRNOG00000033287	ENSRNOT00000045739	8_17845492_G/A	8	17845492	G	A	0	0	0	0	0	0	0	0	0	0	0	0	0	2	0	0	0	0	0	0	0	0	0	0	2	2	2	NON_SYNONYMOUS_CODING	686	686	229	P/L	cCa/cTa	HGVSc=ENSRNOT00000045739.3:c.686C>T;HGVSp=ENSRNOP00000040034.3:p.Pro229Leu;DOMAINS=Pfam_domain:PF00001,Superfamily_domain:81321,PROSITE_profiles:PS50262;EXON=1/1;CANONICAL=YES	Olr1151	olfactory receptor Olr1151 [Source:RefSeq peptide;Acc:NP_001000432]
ENSRNOG00000033287	ENSRNOT00000045739	8_17845574_T/C	8	17845574	T	C	0	0	0	0	0	0	0	0	0	0	0	0	0	2	0	0	0	2	2	2	0	0	0	0	2	2	2	NON_SYNONYMOUS_CODING	604	604	202	M/V	Atg/Gtg	HGVSc=ENSRNOT00000045739.3:c.604A>G;HGVSp=ENSRNOP00000040034.3:p.Met202Val;DOMAINS=Pfam_domain:PF00001,Superfamily_domain:81321,Transmembrane_helices:Tmhmm,PROSITE_profiles:PS50262,Prints_domain:PR00237;EXON=1/1;CANONICAL=YES	Olr1151	olfactory receptor Olr1151 [Source:RefSeq peptide;Acc:NP_001000432]
ENSRNOG00000033287	ENSRNOT00000045739	8_17845577_T/A	8	17845577	T	A	0	0	0	0	0	0	0	0	0	0	0	0	0	2	0	0	0	2	2	2	0	0	0	0	2	2	2	NON_SYNONYMOUS_CODING	601	601	201	T/S	Aca/Tca	HGVSc=ENSRNOT00000045739.3:c.601A>T;HGVSp=ENSRNOP00000040034.3:p.Thr201Ser;DOMAINS=Pfam_domain:PF00001,Superfamily_domain:81321,Transmembrane_helices:Tmhmm,PROSITE_profiles:PS50262,Prints_domain:PR00237;EXON=1/1;CANONICAL=YES	Olr1151	olfactory receptor Olr1151 [Source:RefSeq peptide;Acc:NP_001000432]
ENSRNOG00000033287	ENSRNOT00000045739	8_17845657_A/T	8	17845657	A	T	0	0	0	0	0	0	0	0	0	0	0	0	0	2	0	0	0	2	2	2	0	0	0	0	2	2	2	NON_SYNONYMOUS_CODING	521	521	174	I/N	aTt/aAt	HGVSc=ENSRNOT00000045739.3:c.521T>A;HGVSp=ENSRNOP00000040034.3:p.Ile174Asn;DOMAINS=Pfam_domain:PF00001,Superfamily_domain:81321,PROSITE_profiles:PS50262;EXON=1/1;CANONICAL=YES	Olr1151	olfactory receptor Olr1151 [Source:RefSeq peptide;Acc:NP_001000432]
ENSRNOG00000033287	ENSRNOT00000045739	8_17846120_T/C	8	17846120	T	C	0	0	0	0	0	0	0	0	0	0	0	0	0	2	0	0	0	2	2	2	0	0	0	0	2	2	2	NON_SYNONYMOUS_CODING	58	58	20	N/D	Aat/Gat	HGVSc=ENSRNOT00000045739.3:c.58A>G;HGVSp=ENSRNOP00000040034.3:p.Asn20Asp;DOMAINS=Superfamily_domain:81321;EXON=1/1;CANONICAL=YES	Olr1151	olfactory receptor Olr1151 [Source:RefSeq peptide;Acc:NP_001000432]
ENSRNOG00000033287	ENSRNOT00000045739	8_17846158_G/T	8	17846158	G	T	0	0	0	0	0	0	0	0	0	0	0	0	0	2	0	0	0	2	2	2	0	0	0	0	2	2	2	NON_SYNONYMOUS_CODING	20	20	7	T/K	aCa/aAa	HGVSc=ENSRNOT00000045739.3:c.20C>A;HGVSp=ENSRNOP00000040034.3:p.Thr7Lys;DOMAINS=Superfamily_domain:81321;EXON=1/1;CANONICAL=YES	Olr1151	olfactory receptor Olr1151 [Source:RefSeq peptide;Acc:NP_001000432]
ENSRNOG00000031675	ENSRNOT00000042717	8_38912703_G/A	8	38912703	G	A	0	0	0	0	0	0	0	0	0	0	0	0	0	2	0	0	0	0	0	0	0	0	0	0	0	0	0	NON_SYNONYMOUS_CODING	388	85	29	R/C	Cgt/Tgt	HGVSc=ENSRNOT00000042717.1:c.85C>T;HGVSp=ENSRNOP00000041185.1:p.Arg29Cys;DOMAINS=PROSITE_profiles:PS51013;EXON=1/4;CANONICAL=YES	Panx3	Pannexin-3 [Source:UniProtKB/Swiss-Prot;Acc:P60572]
ENSRNOG00000031123	ENSRNOT00000048993	8_39345511_C/G	8	39345511	C	G	0	0	0	0	0	0	0	0	0	0	0	0	0	2	0	0	0	0	0	0	0	0	0	0	0	0	0	NON_SYNONYMOUS_CODING	7	7	3	L/V	Ctg/Gtg	HGVSc=ENSRNOT00000048993.1:c.7C>G;HGVSp=ENSRNOP00000044838.1:p.Leu3Val;EXON=1/1;CANONICAL=YES	Olr1203	olfactory receptor Olr1203 [Source:RefSeq peptide;Acc:NP_001001082]
ENSRNOG00000031123	ENSRNOT00000048993	8_39345512_T/G	8	39345512	T	G	0	0	0	0	0	0	0	0	0	0	0	0	0	2	0	0	0	0	0	0	0	0	0	0	0	0	0	NON_SYNONYMOUS_CODING	8	8	3	L/R	cTg/cGg	HGVSc=ENSRNOT00000048993.1:c.8T>G;HGVSp=ENSRNOP00000044838.1:p.Leu3Arg;EXON=1/1;CANONICAL=YES	Olr1203	olfactory receptor Olr1203 [Source:RefSeq peptide;Acc:NP_001001082]
ENSRNOG00000031123	ENSRNOT00000048993	8_39345948_G/A	8	39345948	G	A	0	0	0	0	0	0	0	0	0	0	0	0	0	2	0	0	0	0	0	0	0	0	0	0	0	0	0	NON_SYNONYMOUS_CODING	444	444	148	M/I	atG/atA	HGVSc=ENSRNOT00000048993.1:c.444G>A;HGVSp=ENSRNOP00000044838.1:p.Met148Ile;DOMAINS=Pfam_domain:PF00001,Superfamily_domain:81321,Transmembrane_helices:Tmhmm,PROSITE_profiles:PS50262;EXON=1/1;CANONICAL=YES	Olr1203	olfactory receptor Olr1203 [Source:RefSeq peptide;Acc:NP_001001082]
ENSRNOG00000028595	ENSRNOT00000051403	9_20162757_G/T	9	20162757	G	T	0	0	0	0	0	0	0	0	0	0	0	0	0	2	0	0	0	0	0	0	0	0	0	0	0	0	0	NON_SYNONYMOUS_CODING	427	427	143	V/L	Gta/Tta	HGVSc=ENSRNOT00000051403.1:c.427G>T;HGVSp=ENSRNOP00000039784.1:p.Val143Leu;EXON=4/4;CANONICAL=YES	LOC689090	Uncharacterized protein [Source:UniProtKB/TrEMBL;Acc:D3Z9G4]
ENSRNOG00000013733	ENSRNOT00000066793	9_104593135_G/A	9	104593135	G	A	0	0	0	0	0	0	0	0	0	0	0	0	0	2	0	0	0	0	0	0	0	0	0	0	0	0	0	NON_SYNONYMOUS_CODING	1407	1400	467	R/K	aGa/aAa	HGVSc=ENSRNOT00000066793.1:c.1400G>A;HGVSp=ENSRNOP00000061977.1:p.Arg467Lys;DOMAINS=Superfamily_domain:48371;EXON=10/19;CANONICAL=YES	Ppp4r1	Serine/threonine-protein phosphatase 4 regulatory subunit 1 [Source:UniProtKB/Swiss-Prot;Acc:Q8VI02]
ENSRNOG00000037294	ENSRNOT00000056401	9_104593135_G/A	9	104593135	G	A	0	0	0	0	0	0	0	0	0	0	0	0	0	2	0	0	0	0	0	0	0	0	0	0	0	0	0	NON_SYNONYMOUS_CODING	103	103	35	L/F	Ctc/Ttc	HGVSc=ENSRNOT00000056401.1:c.103C>T;HGVSp=ENSRNOP00000053239.1:p.Leu35Phe;EXON=1/4;CANONICAL=YES	D3ZLH4_RAT	Uncharacterized protein [Source:UniProtKB/TrEMBL;Acc:D3ZLH4]
ENSRNOG00000013733	ENSRNOT00000066793	9_104601582_T/C	9	104601582	T	C	2	2	0	2	2	2	2	2	2	2	2	2	2	2	2	2	2	2	2	2	2	2	2	2	2	2	2	NON_SYNONYMOUS_CODING	1781	1774	592	S/P	Tcg/Ccg	HGVSc=ENSRNOT00000066793.1:c.1774T>C;HGVSp=ENSRNOP00000061977.1:p.Ser592Pro;DOMAINS=Superfamily_domain:48371;EXON=12/19;CANONICAL=YES	Ppp4r1	Serine/threonine-protein phosphatase 4 regulatory subunit 1 [Source:UniProtKB/Swiss-Prot;Acc:Q8VI02]
ENSRNOG00000001792	ENSRNOT00000040167	11_68971418_G/T	11	68971418	G	T	2	2	0	2	2	2	2	2	2	2	2	2	2	2	2	2	2	2	2	2	2	2	2	2	2	2	2	NON_SYNONYMOUS_CODING	1405	1359	453	D/E	gaC/gaA	HGVSc=ENSRNOT00000040167.3:c.1359C>A;HGVSp=ENSRNOP00000045345.3:p.Asp453Glu;DOMAINS=Pfam_domain:PF00324;EXON=11/13	Slc12a8	Solute carrier family 12 member 8 [Source:UniProtKB/Swiss-Prot;Acc:Q8CJI3]
ENSRNOG00000001792	ENSRNOT00000002439	11_68971418_G/T	11	68971418	G	T	2	2	0	2	2	2	2	2	2	2	2	2	2	2	2	2	2	2	2	2	2	2	2	2	2	2	2	NON_SYNONYMOUS_CODING	1483	1437	479	D/E	gaC/gaA	HGVSc=ENSRNOT00000002439.5:c.1437C>A;HGVSp=ENSRNOP00000002439.5:p.Asp479Glu;DOMAINS=Pfam_domain:PF00324;EXON=10/14;CANONICAL=YES	Slc12a8	Solute carrier family 12 member 8 [Source:UniProtKB/Swiss-Prot;Acc:Q8CJI3]
ENSRNOG00000001792	ENSRNOT00000040167	11_69067462_G/A	11	69067462	G	A	0	0	0	0	0	0	0	0	0	0	0	0	0	2	0	0	0	0	0	0	0	0	0	0	0	0	0	NON_SYNONYMOUS_CODING	99	53	18	A/V	gCc/gTc	HGVSc=ENSRNOT00000040167.3:c.53C>T;HGVSp=ENSRNOP00000045345.3:p.Ala18Val;EXON=2/13	Slc12a8	Solute carrier family 12 member 8 [Source:UniProtKB/Swiss-Prot;Acc:Q8CJI3]
ENSRNOG00000001792	ENSRNOT00000002439	11_69067462_G/A	11	69067462	G	A	0	0	0	0	0	0	0	0	0	0	0	0	0	2	0	0	0	0	0	0	0	0	0	0	0	0	0	NON_SYNONYMOUS_CODING	99	53	18	A/V	gCc/gTc	HGVSc=ENSRNOT00000002439.5:c.53C>T;HGVSp=ENSRNOP00000002439.5:p.Ala18Val;EXON=2/14;CANONICAL=YES	Slc12a8	Solute carrier family 12 member 8 [Source:UniProtKB/Swiss-Prot;Acc:Q8CJI3]
ENSRNOG00000001774	ENSRNOT00000051989	11_69658269_T/C	11	69658269	T	C	0	0	0	0	0	0	0	0	0	0	0	0	0	2	0	0	0	0	0	0	0	0	0	0	0	0	0	NON_SYNONYMOUS_CODING	322	289	97	T/A	Acg/Gcg	HGVSc=ENSRNOT00000051989.3:c.289A>G;HGVSp=ENSRNOP00000042417.3:p.Thr97Ala;DOMAINS=Superfamily_domain:52058;EXON=2/21;CANONICAL=YES	D3ZWD1_RAT	Uncharacterized protein [Source:UniProtKB/TrEMBL;Acc:D3ZWD1]
ENSRNOG00000001774	ENSRNOT00000063883	11_69658269_T/C	11	69658269	T	C	0	0	0	0	0	0	0	0	0	0	0	0	0	2	0	0	0	0	0	0	0	0	0	0	0	0	0	NON_SYNONYMOUS_CODING	322	289	97	T/A	Acg/Gcg	HGVSc=ENSRNOT00000063883.1:c.289A>G;HGVSp=ENSRNOP00000063876.1:p.Thr97Ala;DOMAINS=Superfamily_domain:52058;EXON=2/19	D3ZWD1_RAT	Uncharacterized protein [Source:UniProtKB/TrEMBL;Acc:D3ZWD1]
ENSRNOG00000001776	ENSRNOT00000002418	11_69823190_C/A	11	69823190	C	A	0	0	0	0	0	0	0	0	0	0	0	0	0	2	0	0	0	0	0	0	0	0	0	0	0	0	0	NON_SYNONYMOUS_CODING	1214	1186	396	R/S	Cgt/Agt	HGVSc=ENSRNOT00000002418.5:c.1186C>A;HGVSp=ENSRNOP00000002418.5:p.Arg396Ser;EXON=4/4;CANONICAL=YES	Muc20	mucin-20 [Source:RefSeq peptide;Acc:NP_001100559]
ENSRNOG00000001714	ENSRNOT00000002333	11_73213207_G/A	11	73213207	G	A	0	0	0	0	0	0	0	0	0	0	0	0	0	2	0	0	0	0	0	0	0	0	0	0	0	0	0	NON_SYNONYMOUS_CODING,SPLICE_SITE	1965	1965	655	M/I	atG/atA	HGVSc=ENSRNOT00000002333.5:c.1965G>A;HGVSp=ENSRNOP00000002333.5:p.Met655Ile;DOMAINS=Superfamily_domain:56784,TIGRFAM_domain:TIGR01657;EXON=16/29;CANONICAL=YES	Atp13a4	probable cation-transporting ATPase 13A4 [Source:RefSeq peptide;Acc:NP_001178587]
ENSRNOG00000001714	ENSRNOT00000002336	11_73213207_G/A	11	73213207	G	A	0	0	0	0	0	0	0	0	0	0	0	0	0	2	0	0	0	0	0	0	0	0	0	0	0	0	0	NON_SYNONYMOUS_CODING,SPLICE_SITE	1965	1965	655	M/I	atG/atA	HGVSc=ENSRNOT00000002336.5:c.1965G>A;HGVSp=ENSRNOP00000002336.5:p.Met655Ile;DOMAINS=Superfamily_domain:81660;EXON=16/21	Atp13a4	probable cation-transporting ATPase 13A4 [Source:RefSeq peptide;Acc:NP_001178587]
ENSRNOG00000000068	ENSRNOT00000000078	13_107420436_C/T	13	107420436	C	T	0	0	0	0	0	0	0	0	0	0	0	0	0	2	0	0	0	0	0	0	0	0	0	0	0	0	0	NON_SYNONYMOUS_CODING	782	605	202	R/Q	cGa/cAa	HGVSc=ENSRNOT00000000078.5:c.605G>A;HGVSp=ENSRNOP00000000078.4:p.Arg202Gln;DOMAINS=Pfam_domain:PF01603,Superfamily_domain:48371,PIRSF_domain:PIRSF028043;EXON=5/13;CANONICAL=YES	Ppp2r5a	serine/threonine-protein phosphatase 2A 56 kDa regulatory subunit alpha isoform [Source:RefSeq peptide;Acc:NP_001101361]
ENSRNOG00000038427	ENSRNOT00000058528	14_79171311_C/G	14	79171311	C	G	0	0	0	0	0	0	0	0	0	0	0	0	0	2	0	0	0	0	0	0	0	0	0	0	0	0	0	NON_SYNONYMOUS_CODING	266	266	89	C/S	tGc/tCc	HGVSc=ENSRNOT00000058528.1:c.266G>C;HGVSp=ENSRNOP00000055326.1:p.Cys89Ser;EXON=2/3	D3ZFN3_RAT	Uncharacterized protein [Source:UniProtKB/TrEMBL;Acc:D3ZFN3]
ENSRNOG00000013039	ENSRNOT00000018340	14_81769416_A/T	14	81769416	A	T	0	0	0	0	0	0	0	0	0	0	0	0	0	2	0	0	0	2	2	2	0	0	0	0	2	2	2	NON_SYNONYMOUS_CODING	1008	947	316	F/Y	tTt/tAt	HGVSc=ENSRNOT00000018340.3:c.947T>A;HGVSp=ENSRNOP00000018340.3:p.Phe316Tyr;DOMAINS=Pfam_domain:PF00596,Superfamily_domain:53639;EXON=8/15	Add1	Alpha-adducin [Source:UniProtKB/Swiss-Prot;Acc:Q63028]
ENSRNOG00000013039	ENSRNOT00000018073	14_81769416_A/T	14	81769416	A	T	0	0	0	0	0	0	0	0	0	0	0	0	0	2	0	0	0	2	2	2	0	0	0	0	2	2	2	NON_SYNONYMOUS_CODING	1008	947	316	F/Y	tTt/tAt	HGVSc=ENSRNOT00000018073.5:c.947T>A;HGVSp=ENSRNOP00000018072.4:p.Phe316Tyr;DOMAINS=Pfam_domain:PF00596,Superfamily_domain:53639;EXON=8/15;CANONICAL=YES	Add1	Alpha-adducin [Source:UniProtKB/Swiss-Prot;Acc:Q63028]
ENSRNOG00000013747	ENSRNOT00000058111	14_81822831_A/C	14	81822831	A	C	0	0	0	0	0	0	0	0	0	0	0	0	0	2	0	0	0	0	0	0	0	0	0	0	0	0	0	NON_SYNONYMOUS_CODING	982	982	328	S/A	Tct/Gct	HGVSc=ENSRNOT00000058111.1:c.982T>G;HGVSp=ENSRNOP00000054918.1:p.Ser328Ala;DOMAINS=Low_complexity_(Seg):Seg,PROSITE_profiles:PS50099;EXON=7/13	Sh3bp2	SH3-domain binding protein 2 [Source:RefSeq peptide;Acc:NP_001094154]
ENSRNOG00000013747	ENSRNOT00000018424	14_81822831_A/C	14	81822831	A	C	0	0	0	0	0	0	0	0	0	0	0	0	0	2	0	0	0	0	0	0	0	0	0	0	0	0	0	NON_SYNONYMOUS_CODING	1114	1114	372	S/A	Tct/Gct	HGVSc=ENSRNOT00000018424.5:c.1114T>G;HGVSp=ENSRNOP00000018424.4:p.Ser372Ala;DOMAINS=Low_complexity_(Seg):Seg,PROSITE_profiles:PS50099;EXON=8/14	Sh3bp2	SH3-domain binding protein 2 [Source:RefSeq peptide;Acc:NP_001094154]
ENSRNOG00000013747	ENSRNOT00000063805	14_81822831_A/C	14	81822831	A	C	0	0	0	0	0	0	0	0	0	0	0	0	0	2	0	0	0	0	0	0	0	0	0	0	0	0	0	NON_SYNONYMOUS_CODING	1150	1150	384	S/A	Tct/Gct	HGVSc=ENSRNOT00000063805.1:c.1150T>G;HGVSp=ENSRNOP00000062366.1:p.Ser384Ala;DOMAINS=Low_complexity_(Seg):Seg,PROSITE_profiles:PS50099;EXON=8/13;CANONICAL=YES	Sh3bp2	SH3-domain binding protein 2 [Source:RefSeq peptide;Acc:NP_001094154]
ENSRNOG00000013805	ENSRNOT00000018477	14_81882661_A/G	14	81882661	A	G	0	0	0	0	0	0	0	0	0	0	0	0	0	2	0	0	0	2	2	2	0	0	0	0	2	2	2	NON_SYNONYMOUS_CODING	694	592	198	T/A	Acc/Gcc	HGVSc=ENSRNOT00000018477.4:c.592A>G;HGVSp=ENSRNOP00000018477.3:p.Thr198Ala;EXON=3/6;CANONICAL=YES	Tnip2	TNFAIP3-interacting protein 2 [Source:RefSeq peptide;Acc:NP_001019942]
ENSRNOG00000014874	ENSRNOT00000020154	14_82223468_T/A	14	82223468	T	A	0	0	0	0	0	0	0	0	0	0	0	0	0	2	0	0	0	2	2	2	0	0	0	0	2	2	2	NON_SYNONYMOUS_CODING	1739	1564	522	S/T	Tcc/Acc	HGVSc=ENSRNOT00000020154.5:c.1564T>A;HGVSp=ENSRNOP00000020154.5:p.Ser522Thr;EXON=8/13;CANONICAL=YES	Zfyve28	lateral signaling target protein 2 homolog [Source:RefSeq peptide;Acc:NP_001100697]
ENSRNOG00000014874	ENSRNOT00000020154	14_82223725_A/C	14	82223725	A	C	0	0	0	0	0	0	0	0	0	0	0	0	0	2	0	0	0	0	0	0	0	0	0	0	0	0	0	NON_SYNONYMOUS_CODING	1996	1821	607	E/D	gaA/gaC	HGVSc=ENSRNOT00000020154.5:c.1821A>C;HGVSp=ENSRNOP00000020154.5:p.Glu607Asp;EXON=8/13;CANONICAL=YES	Zfyve28	lateral signaling target protein 2 homolog [Source:RefSeq peptide;Acc:NP_001100697]
ENSRNOG00000014874	ENSRNOT00000020154	14_82223891_G/A	14	82223891	G	A	0	0	0	0	0	0	0	0	0	0	0	0	0	2	0	0	0	0	0	0	0	0	0	0	0	0	0	NON_SYNONYMOUS_CODING	2162	1987	663	V/I	Gtc/Atc	HGVSc=ENSRNOT00000020154.5:c.1987G>A;HGVSp=ENSRNOP00000020154.5:p.Val663Ile;EXON=8/13;CANONICAL=YES	Zfyve28	lateral signaling target protein 2 homolog [Source:RefSeq peptide;Acc:NP_001100697]
ENSRNOG00000016818	ENSRNOT00000040791	14_82691725_C/T	14	82691725	C	T	0	0	0	0	0	0	0	0	0	0	0	0	0	2	0	0	0	0	0	0	0	0	0	0	0	0	0	NON_SYNONYMOUS_CODING	125	125	42	S/N	aGc/aAc	HGVSc=ENSRNOT00000040791.1:c.125G>A;HGVSp=ENSRNOP00000049031.1:p.Ser42Asn;DOMAINS=PIRSF_domain:PIRSF000628,Superfamily_domain:48726,PROSITE_profiles:PS50835;EXON=2/17;CANONICAL=YES	Fgfr3	fibroblast growth factor receptor 3 [Source:RefSeq peptide;Acc:NP_445881]
ENSRNOG00000016818	ENSRNOT00000023144	14_82691725_C/T	14	82691725	C	T	0	0	0	0	0	0	0	0	0	0	0	0	0	2	0	0	0	0	0	0	0	0	0	0	0	0	0	NON_SYNONYMOUS_CODING	125	125	42	S/N	aGc/aAc	HGVSc=ENSRNOT00000023144.4:c.125G>A;HGVSp=ENSRNOP00000023144.3:p.Ser42Asn;DOMAINS=PIRSF_domain:PIRSF000628,Superfamily_domain:48726,PROSITE_profiles:PS50835;EXON=2/17	Fgfr3	fibroblast growth factor receptor 3 [Source:RefSeq peptide;Acc:NP_445881]
ENSRNOG00000016818	ENSRNOT00000057995	14_82691725_C/T	14	82691725	C	T	0	0	0	0	0	0	0	0	0	0	0	0	0	2	0	0	0	0	0	0	0	0	0	0	0	0	0	NON_SYNONYMOUS_CODING	203	203	68	S/N	aGc/aAc	HGVSc=ENSRNOT00000057995.1:c.203G>A;HGVSp=ENSRNOP00000054804.1:p.Ser68Asn;DOMAINS=Superfamily_domain:48726,PROSITE_profiles:PS50835;EXON=3/9	Fgfr3	fibroblast growth factor receptor 3 [Source:RefSeq peptide;Acc:NP_445881]
ENSRNOG00000009274	ENSRNOT00000012300	15_3826474_C/A	15	3826474	C	A	0	0	0	0	0	0	0	0	0	0	0	0	0	2	0	0	0	0	0	0	0	0	0	0	0	0	0	NON_SYNONYMOUS_CODING	1249	1204	402	A/S	Gcc/Tcc	HGVSc=ENSRNOT00000012300.2:c.1204G>T;HGVSp=ENSRNOP00000012300.1:p.Ala402Ser;DOMAINS=Pfam_domain:PF00852,PIRSF_domain:PIRSF037332;EXON=2/3;CANONICAL=YES	Fut11	Alpha-(1,3)-fucosyltransferase 11 [Source:UniProtKB/Swiss-Prot;Acc:Q68FV3]
ENSRNOG00000009274	ENSRNOT00000066031	15_3826474_C/A	15	3826474	C	A	0	0	0	0	0	0	0	0	0	0	0	0	0	2	0	0	0	0	0	0	0	0	0	0	0	0	0	NON_SYNONYMOUS_CODING	1189	1189	397	A/S	Gcc/Tcc	HGVSc=ENSRNOT00000066031.1:c.1189G>T;HGVSp=ENSRNOP00000060371.1:p.Ala397Ser;DOMAINS=Pfam_domain:PF00852,PIRSF_domain:PIRSF037332;EXON=3/4	Fut11	Alpha-(1,3)-fucosyltransferase 11 [Source:UniProtKB/Swiss-Prot;Acc:Q68FV3]
ENSRNOG00000027012	ENSRNOT00000029615	15_3970392_C/A	15	3970392	C	A	0	0	0	0	0	0	0	0	0	0	0	0	0	2	0	0	0	0	0	0	0	0	0	0	0	0	0	NON_SYNONYMOUS_CODING	2809	2809	937	P/T	Ccc/Acc	HGVSc=ENSRNOT00000029615.4:c.2809C>A;HGVSp=ENSRNOP00000038767.4:p.Pro937Thr;EXON=17/20;CANONICAL=YES	Usp54	Inactive ubiquitin carboxyl-terminal hydrolase 54 [Source:UniProtKB/Swiss-Prot;Acc:Q6IE24]
ENSRNOG00000024486	ENSRNOT00000037429	15_92036097_T/G	15	92036097	T	G	0	0	0	0	0	0	0	0	0	0	0	0	0	2	0	0	0	0	0	0	0	0	0	0	0	0	0	NON_SYNONYMOUS_CODING	50	50	17	N/T	aAc/aCc	HGVSc=ENSRNOT00000037429.3:c.50A>C;HGVSp=ENSRNOP00000051443.2:p.Asn17Thr;DOMAINS=Pfam_domain:PF00044,Superfamily_domain:51735;EXON=1/4;CANONICAL=YES	D3ZW22_RAT	Uncharacterized protein [Source:UniProtKB/TrEMBL;Acc:D3ZW22]
ENSRNOG00000012542	ENSRNOT00000016736	19_46853891_C/T	19	46853891	C	T	0	0	0	0	0	0	0	0	0	0	0	0	0	2	0	0	0	0	0	0	0	0	0	0	0	0	0	STOP_GAINED	94	94	32	R/*	Cga/Tga	HGVSc=ENSRNOT00000016736.4:c.94C>T;HGVSp=ENSRNOP00000041337.2:p.Arg32X;DOMAINS=Pfam_domain:PF01157,Superfamily_domain:50104;EXON=1/3;CANONICAL=YES	D3ZQD7_RAT	Uncharacterized protein [Source:UniProtKB/TrEMBL;Acc:D3ZQD7]
ENSRNOG00000012542	ENSRNOT00000016736	19_46853980_G/A	19	46853980	G	A	0	0	0	0	0	0	0	0	0	0	0	0	0	2	0	0	0	0	0	0	0	0	0	0	0	0	0	NON_SYNONYMOUS_CODING	164	164	55	C/Y	tGt/tAt	HGVSc=ENSRNOT00000016736.4:c.164G>A;HGVSp=ENSRNOP00000041337.2:p.Cys55Tyr;DOMAINS=Pfam_domain:PF01157,Superfamily_domain:50104;EXON=2/3;CANONICAL=YES	D3ZQD7_RAT	Uncharacterized protein [Source:UniProtKB/TrEMBL;Acc:D3ZQD7]
ENSRNOG00000012542	ENSRNOT00000016736	19_46854025_C/T	19	46854025	C	T	0	0	0	0	0	0	0	0	0	0	0	0	0	2	0	0	0	0	0	0	0	0	0	0	0	0	0	NON_SYNONYMOUS_CODING	209	209	70	A/V	gCc/gTc	HGVSc=ENSRNOT00000016736.4:c.209C>T;HGVSp=ENSRNOP00000041337.2:p.Ala70Val;DOMAINS=Pfam_domain:PF01157,Superfamily_domain:50104;EXON=2/3;CANONICAL=YES	D3ZQD7_RAT	Uncharacterized protein [Source:UniProtKB/TrEMBL;Acc:D3ZQD7]
ENSRNOG00000013676	ENSRNOT00000018678	19_47920192_T/A	19	47920192	T	A	0	0	0	0	0	0	0	0	0	0	0	0	0	2	0	0	0	0	0	0	0	0	0	0	0	0	0	NON_SYNONYMOUS_CODING	1439	1438	480	N/Y	Aac/Tac	HGVSc=ENSRNOT00000018678.5:c.1438A>T;HGVSp=ENSRNOP00000018678.5:p.Asn480Tyr;DOMAINS=Superfamily_domain:51695;EXON=13/28;CANONICAL=YES	Plcg2	1-phosphatidylinositol-4,5-bisphosphate phosphodiesterase gamma-2 [Source:UniProtKB/Swiss-Prot;Acc:P24135]
ENSRNOG00000000588	ENSRNOT00000000718	20_44256240_G/A	20	44256240	G	A	0	0	0	0	0	0	0	0	0	0	0	0	0	2	0	0	0	0	0	0	0	0	0	0	0	0	0	NON_SYNONYMOUS_CODING	868	677	226	T/I	aCc/aTc	HGVSc=ENSRNOT00000000718.4:c.677C>T;HGVSp=ENSRNOP00000000718.4:p.Thr226Ile;DOMAINS=Pfam_domain:PF07690,Superfamily_domain:103473;EXON=3/6;CANONICAL=YES	Slc16a10	Monocarboxylate transporter 10 [Source:UniProtKB/Swiss-Prot;Acc:Q91Y77]
ENSRNOG00000023016	ENSRNOT00000037881	X_149965133_C/G	X	149965133	C	G	0	0	0	0	0	0	0	0	0	0	0	0	0	2	0	0	0	0	0	0	0	0	0	0	0	0	0	NON_SYNONYMOUS_CODING	1033	875	292	A/G	gCt/gGt	HGVSc=ENSRNOT00000037881.4:c.875C>G;HGVSp=ENSRNOP00000053408.2:p.Ala292Gly;DOMAINS=PROSITE_profiles:PS50838;EXON=3/3;CANONICAL=YES	MGC114427	similar to melanoma antigen family A, 5 (MGC114427), mRNA [Source:RefSeq DNA;Acc:NM_001024893]
E) List of transcripts showing unique frameshift coding variants in MHS
Gene	Transcript	INDELID	Chr	Start	End	RefAllele	AltAllele	ACI/EurMcwi	BBDP/Wor	BN.Lx	F344/Ncrl	FHH/EurMcwi	FHL/EurMcwi	GK/Ox	LE/Stm	LEW/Ncrl	LEW/NcrlBR	LH/MavRrrc	LL/MavRrrc	LN/MavRrrc	MHS/Gib	MNS/Gib	SBH/Ygl	SBN/Ygl	SHR/OlaIpcv	SHR/NHsd	SHRSP/Gla	SR/Jr	SS/Jr	SS/JrHsdMcwi	WAG/Rij	WKY/NCrl	WKY/Gla	WKY/NHsd	Consequence	cDNA_position	CDS_position	Protein_position	Amino_acids	Codons	Extra	GeneSymbol	Description
ENSRNOG00000014465	ENSRNOT00000019498	1_107801809_-/T	1	107801809	107801810	-	T	0	0	0	0	0	0	0	0	0	0	0	0	0	2	0	0	0	0	0	0	0	0	0	0	0	0	0	FRAMESHIFT_CODING	2098-2099	2076-2077	692-693	-	-	HGVSc=ENSRNOT00000019498.3:c.2076_2077insT;HGVSp=ENSRNOP00000019498.3:p.Val694CysfsX51;DOMAINS=Pfam_domain:PF03600,Transmembrane_helices:Tmhmm,Low_complexity_(Seg):Seg,TIGRFAM_domain:TIGR00935	LOC100365773	Pink-eyed dilution [Source:UniProtKB/TrEMBL;Acc:Q4LEV3]
ENSRNOG00000028973	ENSRNOT00000047238	6_52676924_-/G	6	52676924	52676925	-	G	0	0	0	0	0	0	0	0	0	0	0	0	0	2	0	0	0	0	0	0	0	0	0	0	0	0	0	SPLICE_SITE,FRAMESHIFT_CODING,INTRONIC	621-622	621-622	207-208	-	-	HGVSc=ENSRNOT00000047238.2:c.621dupC;HGVSp=ENSRNOP00000044434.2:p.Leu208ProfsX14	D3ZQF0_RAT	Uncharacterized protein [Source:UniProtKB/TrEMBL;Acc:D3ZQF0]
ENSRNOG00000028973	ENSRNOT00000046185	6_52676924_-/G	6	52676924	52676925	-	G	0	0	0	0	0	0	0	0	0	0	0	0	0	2	0	0	0	0	0	0	0	0	0	0	0	0	0	SPLICE_SITE,FRAMESHIFT_CODING,INTRONIC	612-613	612-613	204-205	-	-	HGVSc=ENSRNOT00000046185.2:c.612dupC;HGVSp=ENSRNOP00000041150.2:p.Leu205ProfsX14	D3ZQF0_RAT	Uncharacterized protein [Source:UniProtKB/TrEMBL;Acc:D3ZQF0]
ENSRNOG00000016818	ENSRNOT00000057995	14_82689063_AGCCACCC/-	14	82689063	82689070	AGCCACCC	-	0	0	0	0	0	0	0	0	0	0	0	0	0	2	0	0	0	0	0	0	0	0	0	0	0	0	0	FRAMESHIFT_CODING	1025-1032	1025-1032	342-344	-	-	HGVSc=ENSRNOT00000057995.1:c.1025_1032delGGGTGGCT;HGVSp=ENSRNOP00000054804.1:p.Trp342LeufsX41;DOMAINS=SMART_domain:SM00409	Fgfr3	fibroblast growth factor receptor 3 [Source:RefSeq peptide;Acc:NP_445881]
ENSRNOG00000039241	ENSRNOT00000060098	18_38600646_-/T	18	38600646	38600647	-	T	0	0	0	0	0	0	0	0	0	0	0	0	0	2	0	0	0	0	0	0	0	0	0	0	0	0	0	FRAMESHIFT_CODING	1170-1171	1170-1171	390-391	-	-	HGVSc=ENSRNOT00000060098.2:c.1170_1171insT;HGVSp=ENSRNOP00000056847.2:p.Asn393X	Ythdc2	Uncharacterized protein [Source:UniProtKB/TrEMBL;Acc:D3ZIV8]
F) List of transcripts showing unique non-synonymous coding SNVs in BBDP
Gene	Transcript	SNVID	Chr	Position	RefAllele	AltAllele	ACI/EurMcwi	BBDP/Wor	BN.Lx	F344/Ncrl	FHH/EurMcwi	FHL/EurMcwi	GK/Ox	LE/Stm	LEW/Ncrl	LEW/NcrlBR	LH/MavRrrc	LL/MavRrrc	LN/MavRrrc	MHS/Gib	MNS/Gib	SBH/Ygl	SBN/Ygl	SHR/OlaIpcv	SHR/NHsd	SHRSP/Gla	SR/Jr	SS/Jr	SS/JrHsdMcwi	WAG/Rij	WKY/NCrl	WKY/Gla	WKY/NHsd	Consequence	cDNA_position	CDS_position	Protein_position	Amino_acids	Codons	Extra	GeneSymbol	Description
ENSRNOG00000017243	ENSRNOT00000023477	1_198686447_T/A	1	198686447	T	A	0	2	0	0	0	0	0	0	0	0	0	0	0	0	0	0	0	0	0	0	0	0	0	0	0	0	0	NON_SYNONYMOUS_CODING	360	275	92	Y/F	tAt/tTt	HGVSc=ENSRNOT00000023477.4:c.275A>T;HGVSp=ENSRNOP00000023477.4:p.Tyr92Phe;DOMAINS=Pfam_domain:PF06553;EXON=4/6;CANONICAL=YES	Bnip3	BCL2/adenovirus E1B interacting protein 3 [Source:RefSeq peptide;Acc:NP_445872]
ENSRNOG00000021485	ENSRNOT00000029171	1_200029695_C/T	1	200029695	C	T	0	0	0	0	0	0	2	0	0	0	0	0	0	0	0	0	0	2	2	2	0	0	0	0	2	2	2	NON_SYNONYMOUS_CODING	229	229	77	V/I	Gtc/Atc	HGVSc=ENSRNOT00000029171.2:c.229G>A;HGVSp=ENSRNOP00000036253.2:p.Val77Ile;DOMAINS=Pfam_domain:PF00001,Superfamily_domain:81321,Transmembrane_helices:Tmhmm,PROSITE_profiles:PS50262,Prints_domain:PR00237;EXON=1/1;CANONICAL=YES	Olr288	olfactory receptor Olr288 [Source:RefSeq peptide;Acc:NP_001000231]
ENSRNOG00000021485	ENSRNOT00000029171	1_200029899_T/C	1	200029899	T	C	0	2	0	0	0	0	2	0	0	0	0	0	0	0	0	0	0	2	2	2	0	0	0	0	2	2	2	NON_SYNONYMOUS_CODING	25	25	9	N/D	Aat/Gat	HGVSc=ENSRNOT00000029171.2:c.25A>G;HGVSp=ENSRNOP00000036253.2:p.Asn9Asp;DOMAINS=Superfamily_domain:81321;EXON=1/1;CANONICAL=YES	Olr288	olfactory receptor Olr288 [Source:RefSeq peptide;Acc:NP_001000231]
ENSRNOG00000036647	ENSRNOT00000064975	1_200066102_G/A	1	200066102	G	A	0	2	0	0	0	0	0	0	0	0	0	0	0	0	0	0	0	0	0	0	0	0	0	0	0	0	0	NON_SYNONYMOUS_CODING	590	590	197	R/Q	cGg/cAg	HGVSc=ENSRNOT00000064975.1:c.590G>A;HGVSp=ENSRNOP00000060419.1:p.Arg197Gln;DOMAINS=Pfam_domain:PF00530,Superfamily_domain:56487,PROSITE_profiles:PS50287;EXON=3/21;CANONICAL=YES	LOC680907	Uncharacterized protein [Source:UniProtKB/TrEMBL;Acc:D3ZKC7]
ENSRNOG00000036647	ENSRNOT00000054880	1_200066102_G/A	1	200066102	G	A	0	2	0	0	0	0	0	0	0	0	0	0	0	0	0	0	0	0	0	0	0	0	0	0	0	0	0	NON_SYNONYMOUS_CODING	590	590	197	R/Q	cGg/cAg	HGVSc=ENSRNOT00000054880.2:c.590G>A;HGVSp=ENSRNOP00000051764.2:p.Arg197Gln;DOMAINS=Pfam_domain:PF00530,Superfamily_domain:56487,PROSITE_profiles:PS50287;EXON=3/13	LOC680907	Uncharacterized protein [Source:UniProtKB/TrEMBL;Acc:D3ZKC7]
ENSRNOG00000036647	ENSRNOT00000025680	1_200066102_G/A	1	200066102	G	A	0	2	0	0	0	0	0	0	0	0	0	0	0	0	0	0	0	0	0	0	0	0	0	0	0	0	0	NON_SYNONYMOUS_CODING	590	590	197	R/Q	cGg/cAg	HGVSc=ENSRNOT00000025680.3:c.590G>A;HGVSp=ENSRNOP00000025680.3:p.Arg197Gln;DOMAINS=Pfam_domain:PF00530,Superfamily_domain:56487,PROSITE_profiles:PS50287;EXON=3/14	LOC680907	Uncharacterized protein [Source:UniProtKB/TrEMBL;Acc:D3ZKC7]
ENSRNOG00000036646	ENSRNOT00000054879	1_200953005_G/A	1	200953005	G	A	0	2	0	0	0	0	0	0	0	0	0	0	0	0	0	0	0	0	0	0	0	0	0	0	0	0	0	NON_SYNONYMOUS_CODING	994	994	332	A/T	Gcc/Acc	HGVSc=ENSRNOT00000054879.1:c.994G>A;HGVSp=ENSRNOP00000051763.1:p.Ala332Thr;EXON=5/5;CANONICAL=YES	D3ZR77_RAT	Uncharacterized protein [Source:UniProtKB/TrEMBL;Acc:D3ZR77]
ENSRNOG00000018061	ENSRNOT00000032904	1_201532331_C/T	1	201532331	C	T	0	2	0	0	0	0	0	0	0	0	0	0	0	0	0	0	0	0	0	0	0	0	0	0	0	0	0	NON_SYNONYMOUS_CODING	533	113	38	A/V	gCa/gTa	HGVSc=ENSRNOT00000032904.2:c.113C>T;HGVSp=ENSRNOP00000038108.2:p.Ala38Val;DOMAINS=Transmembrane_helices:Tmhmm;EXON=4/4	Tmem80	transmembrane protein 80 [Source:RefSeq peptide;Acc:NP_001017455]
ENSRNOG00000018061	ENSRNOT00000041246	1_201532331_C/T	1	201532331	C	T	0	2	0	0	0	0	0	0	0	0	0	0	0	0	0	0	0	0	0	0	0	0	0	0	0	0	0	NON_SYNONYMOUS_CODING	626	206	69	A/V	gCa/gTa	HGVSc=ENSRNOT00000041246.3:c.206C>T;HGVSp=ENSRNOP00000041595.3:p.Ala69Val;DOMAINS=Transmembrane_helices:Tmhmm,Prints_domain:PR01436;EXON=5/5;CANONICAL=YES	Tmem80	transmembrane protein 80 [Source:RefSeq peptide;Acc:NP_001017455]
ENSRNOG00000019199	ENSRNOT00000025964	1_201652868_G/A	1	201652868	G	A	0	2	0	0	0	0	0	0	0	0	0	0	0	0	0	0	0	0	0	0	0	0	0	0	0	0	0	NON_SYNONYMOUS_CODING	1276	1090	364	A/T	Gcc/Acc	HGVSc=ENSRNOT00000025964.5:c.1090G>A;HGVSp=ENSRNOP00000025964.4:p.Ala364Thr;EXON=11/11;CANONICAL=YES	Efcab4a	EF-hand calcium-binding domain-containing protein 4A [Source:UniProtKB/Swiss-Prot;Acc:B0BNK9]
ENSRNOG00000021005	ENSRNOT00000028517	1_214549755_G/A	1	214549755	G	A	0	2	0	0	0	0	0	0	0	0	0	0	0	0	0	0	0	0	0	0	0	0	0	0	0	0	0	NON_SYNONYMOUS_CODING	734	650	217	R/H	cGc/cAc	HGVSc=ENSRNOT00000028517.5:c.650G>A;HGVSp=ENSRNOP00000028517.4:p.Arg217His;EXON=4/4;CANONICAL=YES	Mrpl16	39S ribosomal protein L16, mitochondrial [Source:UniProtKB/Swiss-Prot;Acc:Q5M818]
ENSRNOG00000024713	ENSRNOT00000050690	1_215250678_C/A	1	215250678	C	A	0	2	0	0	0	0	0	0	0	0	0	0	0	0	0	0	0	0	0	0	0	0	0	0	0	0	0	NON_SYNONYMOUS_CODING	330	330	110	R/S	agG/agT	HGVSc=ENSRNOT00000050690.3:c.330G>T;HGVSp=ENSRNOP00000051687.2:p.Arg110Ser;DOMAINS=Superfamily_domain:55315;EXON=5/5;CANONICAL=YES	D3ZVY2_RAT	Uncharacterized protein [Source:UniProtKB/TrEMBL;Acc:D3ZVY2]
ENSRNOG00000043409	ENSRNOT00000067978	2_173000596_G/A	2	173000596	G	A	0	2	0	0	0	0	0	0	0	0	0	0	0	0	0	0	0	0	0	0	0	0	0	0	0	0	0	NON_SYNONYMOUS_CODING	436	436	146	L/F	Ctt/Ttt	HGVSc=ENSRNOT00000067978.1:c.436C>T;HGVSp=ENSRNOP00000062816.1:p.Leu146Phe;EXON=4/6;CANONICAL=YES	LOC684508	Uncharacterized protein [Source:UniProtKB/TrEMBL;Acc:F1LUH0]
ENSRNOG00000010866	ENSRNOT00000014433	2_176468385_C/G	2	176468385	C	G	0	2	0	0	0	0	0	0	0	0	0	0	0	0	0	0	0	0	0	0	0	0	0	0	0	0	0	NON_SYNONYMOUS_CODING	298	203	68	T/S	aCc/aGc	HGVSc=ENSRNOT00000014433.5:c.203C>G;HGVSp=ENSRNOP00000014433.5:p.Thr68Ser;EXON=2/6;CANONICAL=YES	Tmem154	transmembrane protein 154 [Source:RefSeq peptide;Acc:NP_001102023]
ENSRNOG00000016344	ENSRNOT00000021904	2_182494187_G/A	2	182494187	G	A	0	2	0	0	0	0	0	0	0	0	0	0	0	0	0	0	0	0	0	0	0	0	0	0	0	0	0	NON_SYNONYMOUS_CODING	530	454	152	V/M	Gtg/Atg	HGVSc=ENSRNOT00000021904.5:c.454G>A;HGVSp=ENSRNOP00000021905.4:p.Val152Met;DOMAINS=Pfam_domain:PF02535;EXON=4/4;CANONICAL=YES	Slc39a1	zinc transporter ZIP1 [Source:RefSeq peptide;Acc:NP_001128049]
ENSRNOG00000030502	ENSRNOT00000047249	2_196191077_G/A	2	196191077	G	A	0	2	0	0	0	0	0	0	0	0	0	0	0	0	0	0	0	0	0	0	0	0	0	0	0	0	0	NON_SYNONYMOUS_CODING	380	380	127	R/H	cGc/cAc	HGVSc=ENSRNOT00000047249.3:c.380G>A;HGVSp=ENSRNOP00000039904.3:p.Arg127His;EXON=1/1;CANONICAL=YES	RGD1562971	Uncharacterized protein [Source:UniProtKB/TrEMBL;Acc:D3ZEP1]
ENSRNOG00000023148	ENSRNOT00000023794	2_210070022_G/A	2	210070022	G	A	0	2	0	0	0	0	0	0	0	0	0	0	0	0	0	0	0	0	0	0	0	0	0	0	0	0	0	NON_SYNONYMOUS_CODING	1291	1291	431	A/T	Gca/Aca	HGVSc=ENSRNOT00000023794.1:c.1291G>A;HGVSp=ENSRNOP00000023794.1:p.Ala431Thr;DOMAINS=PROSITE_profiles:PS50315;EXON=9/15	COBA1_RAT	Collagen alpha-1(XI) chain [Source:UniProtKB/Swiss-Prot;Acc:P20909]
ENSRNOG00000023148	ENSRNOT00000023689	2_210070022_G/A	2	210070022	G	A	0	2	0	0	0	0	0	0	0	0	0	0	0	0	0	0	0	0	0	0	0	0	0	0	0	0	0	NON_SYNONYMOUS_CODING	1138	1138	380	A/T	Gca/Aca	HGVSc=ENSRNOT00000023689.2:c.1138G>A;HGVSp=ENSRNOP00000023689.2:p.Ala380Thr;EXON=8/14	COBA1_RAT	Collagen alpha-1(XI) chain [Source:UniProtKB/Swiss-Prot;Acc:P20909]
ENSRNOG00000011317	ENSRNOT00000031748	2_240938202_C/T	2	240938202	C	T	0	2	0	0	0	0	0	0	0	0	0	0	0	0	0	0	0	0	0	0	0	0	0	0	0	0	0	NON_SYNONYMOUS_CODING	1566	1210	404	G/S	Ggt/Agt	HGVSc=ENSRNOT00000031748.4:c.1210G>A;HGVSp=ENSRNOP00000034133.4:p.Gly404Ser;DOMAINS=Superfamily_domain:49562,SMART_domain:SM00239;EXON=8/22;CANONICAL=YES	Pkn2	Serine/threonine-protein kinase N2 [Source:UniProtKB/Swiss-Prot;Acc:O08874]
ENSRNOG00000011317	ENSRNOT00000015458	2_240938202_C/T	2	240938202	C	T	0	2	0	0	0	0	0	0	0	0	0	0	0	0	0	0	0	0	0	0	0	0	0	0	0	0	0	NON_SYNONYMOUS_CODING	1138	1138	380	G/S	Ggt/Agt	HGVSc=ENSRNOT00000015458.5:c.1138G>A;HGVSp=ENSRNOP00000015458.5:p.Gly380Ser;DOMAINS=Superfamily_domain:49562,SMART_domain:SM00239;EXON=8/22	Pkn2	Serine/threonine-protein kinase N2 [Source:UniProtKB/Swiss-Prot;Acc:O08874]
ENSRNOG00000027158	ENSRNOT00000056429	4_151689632_A/C	4	151689632	A	C	0	2	0	0	0	0	0	0	0	0	0	0	0	0	0	0	0	0	0	0	0	0	0	0	0	0	0	NON_SYNONYMOUS_CODING	876	838	280	K/Q	Aag/Cag	HGVSc=ENSRNOT00000056429.2:c.838A>C;HGVSp=ENSRNOP00000053267.2:p.Lys280Gln;DOMAINS=PIRSF_domain:PIRSF011789,TIGRFAM_domain:TIGR00324;EXON=6/13;CANONICAL=YES	Tsen2	tRNA-splicing endonuclease subunit Sen2 [Source:UniProtKB/Swiss-Prot;Acc:Q5M954]
ENSRNOG00000027158	ENSRNOT00000032947	4_151689632_A/C	4	151689632	A	C	0	2	0	0	0	0	0	0	0	0	0	0	0	0	0	0	0	0	0	0	0	0	0	0	0	0	0	NON_SYNONYMOUS_CODING	823	823	275	K/Q	Aag/Cag	HGVSc=ENSRNOT00000032947.4:c.823A>C;HGVSp=ENSRNOP00000036310.4:p.Lys275Gln;DOMAINS=PIRSF_domain:PIRSF011789,TIGRFAM_domain:TIGR00324;EXON=7/14	Tsen2	tRNA-splicing endonuclease subunit Sen2 [Source:UniProtKB/Swiss-Prot;Acc:Q5M954]
ENSRNOG00000028390	ENSRNOT00000057165	6_132689050_A/G	6	132689050	A	G	0	2	0	0	0	0	2	0	0	0	0	0	0	0	0	0	0	2	2	2	0	0	0	0	2	2	2	NON_SYNONYMOUS_CODING	1166	1166	389	E/G	gAa/gGa	HGVSc=ENSRNOT00000057165.2:c.1166A>G;HGVSp=ENSRNOP00000053994.2:p.Glu389Gly;DOMAINS=Superfamily_domain:50952;EXON=4/10	Hhipl1	Uncharacterized protein [Source:UniProtKB/TrEMBL;Acc:D3ZJC9]
ENSRNOG00000028390	ENSRNOT00000034883	6_132689050_A/G	6	132689050	A	G	0	2	0	0	0	0	2	0	0	0	0	0	0	0	0	0	0	2	2	2	0	0	0	0	2	2	2	NON_SYNONYMOUS_CODING	1166	1166	389	E/G	gAa/gGa	HGVSc=ENSRNOT00000034883.4:c.1166A>G;HGVSp=ENSRNOP00000038254.4:p.Glu389Gly;DOMAINS=Superfamily_domain:50952;EXON=4/9;CANONICAL=YES	Hhipl1	Uncharacterized protein [Source:UniProtKB/TrEMBL;Acc:D3ZJC9]
ENSRNOG00000026679	ENSRNOT00000030152	8_48100343_G/C	8	48100343	G	C	0	2	0	0	0	0	0	0	0	0	0	0	0	0	0	0	0	0	0	0	0	0	0	0	0	0	0	NON_SYNONYMOUS_CODING	373	373	125	D/H	Gac/Cac	HGVSc=ENSRNOT00000030152.2:c.373G>C;HGVSp=ENSRNOP00000033284.2:p.Asp125His;DOMAINS=Pfam_domain:PF07686,Superfamily_domain:48726,SMART_domain:SM00409,SMART_domain:SM00408,SMART_domain:SM00406,PROSITE_profiles:PS50835;EXON=3/5;CANONICAL=YES	Scn4b	Sodium channel subunit beta-4 [Source:UniProtKB/Swiss-Prot;Acc:Q7M730]
ENSRNOG00000029195	ENSRNOT00000046483	8_113245648_A/G	8	113245648	A	G	2	2	0	2	2	2	2	2	2	2	2	2	2	2	2	2	2	2	2	2	2	2	2	2	2	2	2	NON_SYNONYMOUS_CODING	545	376	126	M/V	Atg/Gtg	HGVSc=ENSRNOT00000046483.3:c.376A>G;HGVSp=ENSRNOP00000040485.3:p.Met126Val;DOMAINS=Pfam_domain:PF00899,Superfamily_domain:69572,TIGRFAM_domain:TIGR01408;EXON=4/24;CANONICAL=YES	Uba7	ubiquitin-like modifier-activating enzyme 7 [Source:RefSeq peptide;Acc:NP_001100326]
ENSRNOG00000020579	ENSRNOT00000066518	8_113979014_A/G	8	113979014	A	G	2	2	0	2	2	2	2	2	2	2	2	2	2	2	2	2	2	2	2	2	2	2	2	2	2	2	2	NON_SYNONYMOUS_CODING	3020	3020	1007	N/S	aAc/aGc	HGVSc=ENSRNOT00000066518.1:c.3020A>G;HGVSp=ENSRNOP00000060913.1:p.Asn1007Ser;DOMAINS=Pfam_domain:PF00041,Superfamily_domain:49265,SMART_domain:SM00060,PROSITE_profiles:PS50853;EXON=26/107	Col7a1	procollagen, type VII, alpha 1 [Source:RefSeq peptide;Acc:NP_001100328]
ENSRNOG00000020579	ENSRNOT00000066518	8_113980541_C/T	8	113980541	C	T	2	2	0	2	2	2	2	2	2	2	2	2	2	2	2	2	2	2	2	2	2	2	2	2	2	2	2	NON_SYNONYMOUS_CODING	3410	3410	1137	T/I	aCc/aTc	HGVSc=ENSRNOT00000066518.1:c.3410C>T;HGVSp=ENSRNOP00000060913.1:p.Thr1137Ile;DOMAINS=Pfam_domain:PF00092,Superfamily_domain:53300,PROSITE_profiles:PS50234;EXON=29/107	Col7a1	procollagen, type VII, alpha 1 [Source:RefSeq peptide;Acc:NP_001100328]
ENSRNOG00000020579	ENSRNOT00000066518	8_113983244_A/G	8	113983244	A	G	2	2	0	0	2	2	0	0	0	0	2	2	2	0	0	0	0	0	0	0	2	2	2	0	0	0	0	NON_SYNONYMOUS_CODING	4249	4249	1417	S/G	Agc/Ggc	HGVSc=ENSRNOT00000066518.1:c.4249A>G;HGVSp=ENSRNOP00000060913.1:p.Ser1417Gly;DOMAINS=Pfam_domain:PF01391,Low_complexity_(Seg):Seg,PROSITE_profiles:PS50315,PROSITE_profiles:PS50099;EXON=41/107	Col7a1	procollagen, type VII, alpha 1 [Source:RefSeq peptide;Acc:NP_001100328]
ENSRNOG00000020579	ENSRNOT00000066518	8_113991282_G/A	8	113991282	G	A	0	0	0	2	0	0	2	2	2	2	0	0	0	2	2	2	2	2	2	2	0	0	0	2	2	2	2	NON_SYNONYMOUS_CODING	6025	6025	2009	G/S	Ggt/Agt	HGVSc=ENSRNOT00000066518.1:c.6025G>A;HGVSp=ENSRNOP00000060913.1:p.Gly2009Ser;DOMAINS=Pfam_domain:PF01391,Low_complexity_(Seg):Seg,PROSITE_profiles:PS50315,PROSITE_profiles:PS50099;EXON=76/107	Col7a1	procollagen, type VII, alpha 1 [Source:RefSeq peptide;Acc:NP_001100328]
ENSRNOG00000020579	ENSRNOT00000066518	8_113991863_C/T	8	113991863	C	T	0	2	0	0	0	0	0	0	0	0	0	0	0	0	0	0	0	0	0	0	0	0	0	0	0	0	0	NON_SYNONYMOUS_CODING	6266	6266	2089	P/L	cCt/cTt	HGVSc=ENSRNOT00000066518.1:c.6266C>T;HGVSp=ENSRNOP00000060913.1:p.Pro2089Leu;DOMAINS=Pfam_domain:PF01391,PROSITE_profiles:PS50315,PROSITE_profiles:PS50099;EXON=79/107	Col7a1	procollagen, type VII, alpha 1 [Source:RefSeq peptide;Acc:NP_001100328]
ENSRNOG00000020688	ENSRNOT00000028075	8_114103020_T/C	8	114103020	T	C	2	2	0	2	2	2	2	2	2	2	2	2	2	2	2	2	2	2	2	2	2	2	2	2	2	2	2	NON_SYNONYMOUS_CODING	104	49	17	S/P	Tcc/Ccc	HGVSc=ENSRNOT00000028075.5:c.49T>C;HGVSp=ENSRNOP00000028075.4:p.Ser17Pro;EXON=2/4;CANONICAL=YES	Ccdc51	Coiled-coil domain-containing protein 51 [Source:UniProtKB/Swiss-Prot;Acc:Q5PPN7]
ENSRNOG00000020688	ENSRNOT00000028075	8_114103035_T/C	8	114103035	T	C	0	2	0	0	0	0	0	0	0	0	0	0	0	0	0	0	0	0	0	0	0	0	0	0	0	0	0	NON_SYNONYMOUS_CODING	119	64	22	W/R	Tgg/Cgg	HGVSc=ENSRNOT00000028075.5:c.64T>C;HGVSp=ENSRNOP00000028075.4:p.Trp22Arg;EXON=2/4;CANONICAL=YES	Ccdc51	Coiled-coil domain-containing protein 51 [Source:UniProtKB/Swiss-Prot;Acc:Q5PPN7]
ENSRNOG00000030887	ENSRNOT00000042919	10_45036053_T/A	10	45036053	T	A	0	2	0	0	0	0	0	0	0	0	0	0	0	0	0	0	0	0	0	0	0	0	0	0	0	0	0	NON_SYNONYMOUS_CODING	16	16	6	T/S	Aca/Tca	HGVSc=ENSRNOT00000042919.1:c.16A>T;HGVSp=ENSRNOP00000044814.1:p.Thr6Ser;DOMAINS=Superfamily_domain:81321,Cleavage_site_(Signalp):Sigp;EXON=1/1;CANONICAL=YES	Olr1457	olfactory receptor Olr1457 [Source:RefSeq peptide;Acc:NP_001000526]
ENSRNOG00000004834	ENSRNOT00000006519	10_105945213_G/A	10	105945213	G	A	0	2	0	0	0	0	0	0	0	0	0	0	0	0	0	0	0	0	0	0	0	0	0	0	0	0	0	NON_SYNONYMOUS_CODING	318	148	50	G/S	Ggt/Agt	HGVSc=ENSRNOT00000006519.3:c.148G>A;HGVSp=ENSRNOP00000006519.3:p.Gly50Ser;DOMAINS=Superfamily_domain:50978,SMART_domain:SM00320;EXON=3/26;CANONICAL=YES	Llgl2	lethal(2) giant larvae protein homolog 2 [Source:RefSeq peptide;Acc:NP_001121021]
ENSRNOG00000009617	ENSRNOT00000068050	10_106413869_G/A	10	106413869	G	A	0	2	0	0	0	0	0	0	0	0	0	0	0	0	0	0	0	0	0	0	0	0	0	0	0	0	0	NON_SYNONYMOUS_CODING	685	631	211	R/W	Cgg/Tgg	HGVSc=ENSRNOT00000068050.1:c.631C>T;HGVSp=ENSRNOP00000059717.1:p.Arg211Trp;DOMAINS=Pfam_domain:PF03081;EXON=5/19	Exoc7	Exocyst complex component 7 [Source:UniProtKB/Swiss-Prot;Acc:O54922]
ENSRNOG00000009617	ENSRNOT00000013281	10_106413869_G/A	10	106413869	G	A	0	2	0	0	0	0	0	0	0	0	0	0	0	0	0	0	0	0	0	0	0	0	0	0	0	0	0	NON_SYNONYMOUS_CODING	685	631	211	R/W	Cgg/Tgg	HGVSc=ENSRNOT00000013281.3:c.631C>T;HGVSp=ENSRNOP00000013281.2:p.Arg211Trp;DOMAINS=Pfam_domain:PF03081;EXON=5/18	Exoc7	Exocyst complex component 7 [Source:UniProtKB/Swiss-Prot;Acc:O54922]
ENSRNOG00000009617	ENSRNOT00000065956	10_106413869_G/A	10	106413869	G	A	0	2	0	0	0	0	0	0	0	0	0	0	0	0	0	0	0	0	0	0	0	0	0	0	0	0	0	NON_SYNONYMOUS_CODING	685	631	211	R/W	Cgg/Tgg	HGVSc=ENSRNOT00000065956.1:c.631C>T;HGVSp=ENSRNOP00000061866.1:p.Arg211Trp;DOMAINS=Pfam_domain:PF03081;EXON=5/7	Exoc7	Exocyst complex component 7 [Source:UniProtKB/Swiss-Prot;Acc:O54922]
ENSRNOG00000009617	ENSRNOT00000013240	10_106413869_G/A	10	106413869	G	A	0	2	0	0	0	0	0	0	0	0	0	0	0	0	0	0	0	0	0	0	0	0	0	0	0	0	0	NON_SYNONYMOUS_CODING	685	631	211	R/W	Cgg/Tgg	HGVSc=ENSRNOT00000013240.3:c.631C>T;HGVSp=ENSRNOP00000013241.2:p.Arg211Trp;DOMAINS=Pfam_domain:PF03081;EXON=5/20;CANONICAL=YES	Exoc7	Exocyst complex component 7 [Source:UniProtKB/Swiss-Prot;Acc:O54922]
ENSRNOG00000034191	ENSRNOT00000041908	13_78504507_C/T	13	78504507	C	T	0	2	0	0	0	0	0	0	0	0	0	0	0	0	0	0	0	0	0	0	0	0	0	0	0	0	0	NON_SYNONYMOUS_CODING	1305	1261	421	G/S	Ggc/Agc	HGVSc=ENSRNOT00000041908.1:c.1261G>A;HGVSp=ENSRNOP00000044613.1:p.Gly421Ser;DOMAINS=Pfam_domain:PF00743,PIRSF_domain:PIRSF000332,Prints_domain:PR01121;EXON=9/9;CANONICAL=YES	Fmo1	Dimethylaniline monooxygenase [N-oxide-forming] 1 [Source:UniProtKB/Swiss-Prot;Acc:P36365]
ENSRNOG00000009440	ENSRNOT00000012948	15_41620547_C/T	15	41620547	C	T	0	2	0	0	0	0	0	0	0	0	0	0	0	0	0	0	0	0	0	0	0	0	0	0	0	0	0	NON_SYNONYMOUS_CODING	2278	2255	752	G/D	gGc/gAc	HGVSc=ENSRNOT00000012948.3:c.2255G>A;HGVSp=ENSRNOP00000012948.2:p.Gly752Asp;EXON=16/16;CANONICAL=YES	Gucy1b2	Guanylate cyclase soluble subunit beta-2 [Source:UniProtKB/Swiss-Prot;Acc:P22717]
ENSRNOG00000009440	ENSRNOT00000065793	15_41638561_T/C	15	41638561	T	C	0	2	0	0	0	0	0	0	0	0	0	0	0	0	0	0	0	0	0	0	0	0	0	0	0	0	0	NON_SYNONYMOUS_CODING	1672	1663	555	K/E	Aaa/Gaa	HGVSc=ENSRNOT00000065793.1:c.1663A>G;HGVSp=ENSRNOP00000060063.1:p.Lys555Glu;DOMAINS=Pfam_domain:PF00211,Superfamily_domain:55073,SMART_domain:SM00044;EXON=11/13	Gucy1b2	Guanylate cyclase soluble subunit beta-2 [Source:UniProtKB/Swiss-Prot;Acc:P22717]
ENSRNOG00000009440	ENSRNOT00000012948	15_41638561_T/C	15	41638561	T	C	0	2	0	0	0	0	0	0	0	0	0	0	0	0	0	0	0	0	0	0	0	0	0	0	0	0	0	NON_SYNONYMOUS_CODING	1926	1903	635	K/E	Aaa/Gaa	HGVSc=ENSRNOT00000012948.3:c.1903A>G;HGVSp=ENSRNOP00000012948.2:p.Lys635Glu;DOMAINS=Pfam_domain:PF00211,Superfamily_domain:55073,SMART_domain:SM00044;EXON=14/16;CANONICAL=YES	Gucy1b2	Guanylate cyclase soluble subunit beta-2 [Source:UniProtKB/Swiss-Prot;Acc:P22717]
ENSRNOG00000009440	ENSRNOT00000065793	15_41654403_T/C	15	41654403	T	C	0	2	0	0	0	0	0	0	0	0	0	0	0	0	0	0	0	0	0	0	0	0	0	0	0	0	0	NON_SYNONYMOUS_CODING	194	185	62	E/G	gAa/gGa	HGVSc=ENSRNOT00000065793.1:c.185A>G;HGVSp=ENSRNOP00000060063.1:p.Glu62Gly;DOMAINS=Pfam_domain:PF07700,Superfamily_domain:111126;EXON=2/13	Gucy1b2	Guanylate cyclase soluble subunit beta-2 [Source:UniProtKB/Swiss-Prot;Acc:P22717]
ENSRNOG00000009440	ENSRNOT00000012948	15_41654403_T/C	15	41654403	T	C	0	2	0	0	0	0	0	0	0	0	0	0	0	0	0	0	0	0	0	0	0	0	0	0	0	0	0	NON_SYNONYMOUS_CODING	448	425	142	E/G	gAa/gGa	HGVSc=ENSRNOT00000012948.3:c.425A>G;HGVSp=ENSRNOP00000012948.2:p.Glu142Gly;DOMAINS=Pfam_domain:PF07700,Superfamily_domain:111126;EXON=5/16;CANONICAL=YES	Gucy1b2	Guanylate cyclase soluble subunit beta-2 [Source:UniProtKB/Swiss-Prot;Acc:P22717]
ENSRNOG00000009440	ENSRNOT00000012948	15_41684251_C/A	15	41684251	C	A	0	2	0	0	0	0	0	0	0	0	0	0	0	0	0	0	0	0	0	0	0	0	0	0	0	0	0	NON_SYNONYMOUS_CODING	143	120	40	E/D	gaG/gaT	HGVSc=ENSRNOT00000012948.3:c.120G>T;HGVSp=ENSRNOP00000012948.2:p.Glu40Asp;DOMAINS=Pfam_domain:PF07700,Superfamily_domain:111126;EXON=2/16;CANONICAL=YES	Gucy1b2	Guanylate cyclase soluble subunit beta-2 [Source:UniProtKB/Swiss-Prot;Acc:P22717]
ENSRNOG00000009873	ENSRNOT00000035888	15_42014831_A/T	15	42014831	A	T	0	2	0	0	0	0	0	0	0	0	0	0	0	0	0	0	0	0	0	0	0	0	0	0	0	0	0	STOP_GAINED	284	284	95	L/*	tTg/tAg	HGVSc=ENSRNOT00000035888.2:c.284T>A;HGVSp=ENSRNOP00000034419.2:p.Leu95X;EXON=3/8	D3ZBC5_RAT	Uncharacterized protein [Source:UniProtKB/TrEMBL;Acc:D3ZBC5]
ENSRNOG00000033351	ENSRNOT00000015611	16_20181465_T/G	16	20181465	T	G	0	2	0	0	0	0	0	0	0	0	0	0	0	0	0	0	0	0	0	0	0	0	0	0	0	0	0	NON_SYNONYMOUS_CODING	6	6	2	D/E	gaT/gaG	HGVSc=ENSRNOT00000015611.3:c.6T>G;HGVSp=ENSRNOP00000015611.2:p.Asp2Glu;EXON=1/4;CANONICAL=YES	LOC100361114	RCG38640, isoform CRA_aUncharacterized protein [Source:UniProtKB/TrEMBL;Acc:D3ZKK4]
ENSRNOG00000010731	ENSRNOT00000014312	16_39695367_C/A	16	39695367	C	A	0	2	0	0	0	0	0	0	0	0	0	0	0	0	0	0	0	0	0	0	0	0	0	0	0	0	0	NON_SYNONYMOUS_CODING	223	202	68	A/S	Gct/Tct	HGVSc=ENSRNOT00000014312.5:c.202G>T;HGVSp=ENSRNOP00000014312.4:p.Ala68Ser;DOMAINS=Pfam_domain:PF01275;EXON=2/7;CANONICAL=YES	Gpm6a	neuronal membrane glycoprotein M6-a [Source:RefSeq peptide;Acc:NP_835206]
ENSRNOG00000010714	ENSRNOT00000014248	16_54446434_A/G	16	54446434	A	G	0	2	0	0	0	0	0	0	0	0	0	0	0	0	0	0	0	0	0	0	0	0	0	0	0	0	0	NON_SYNONYMOUS_CODING	231	149	50	Q/R	cAg/cGg	HGVSc=ENSRNOT00000014248.4:c.149A>G;HGVSp=ENSRNOP00000014248.4:p.Gln50Arg;DOMAINS=Coiled-coils_(Ncoils):ncoils;EXON=3/8;CANONICAL=YES	Fgl1	Fibrinogen-like protein 1 [Source:UniProtKB/Swiss-Prot;Acc:Q5M8C6]
ENSRNOG00000010714	ENSRNOT00000059092	16_54446434_A/G	16	54446434	A	G	0	2	0	0	0	0	0	0	0	0	0	0	0	0	0	0	0	0	0	0	0	0	0	0	0	0	0	NON_SYNONYMOUS_CODING	231	149	50	Q/R	cAg/cGg	HGVSc=ENSRNOT00000059092.2:c.149A>G;HGVSp=ENSRNOP00000055869.2:p.Gln50Arg;DOMAINS=Coiled-coils_(Ncoils):ncoils;EXON=3/9	Fgl1	Fibrinogen-like protein 1 [Source:UniProtKB/Swiss-Prot;Acc:Q5M8C6]
ENSRNOG00000027648	ENSRNOT00000037434	16_60127979_G/T	16	60127979	G	T	0	2	0	0	0	0	0	0	0	0	0	0	0	0	0	0	0	0	0	0	0	0	0	0	0	0	0	NON_SYNONYMOUS_CODING	2002	2002	668	P/T	Cca/Aca	HGVSc=ENSRNOT00000037434.3:c.2002C>A;HGVSp=ENSRNOP00000035931.3:p.Pro668Thr;DOMAINS=Pfam_domain:PF00008,Superfamily_domain:57196,SMART_domain:SM00181;EXON=13/13;CANONICAL=YES	F1M2M3_RAT	Uncharacterized protein [Source:UniProtKB/TrEMBL;Acc:F1M2M3]
ENSRNOG00000027648	ENSRNOT00000037434	16_60130861_C/T	16	60130861	C	T	0	2	0	0	0	0	0	0	0	0	0	0	0	0	0	0	0	0	0	0	0	0	0	0	0	0	0	NON_SYNONYMOUS_CODING	1307	1307	436	G/D	gGt/gAt	HGVSc=ENSRNOT00000037434.3:c.1307G>A;HGVSp=ENSRNOP00000035931.3:p.Gly436Asp;DOMAINS=Pfam_domain:PF00058,Superfamily_domain:63825;EXON=9/13;CANONICAL=YES	F1M2M3_RAT	Uncharacterized protein [Source:UniProtKB/TrEMBL;Acc:F1M2M3]
ENSRNOG00000027648	ENSRNOT00000037434	16_60130966_T/G	16	60130966	T	G	0	2	0	0	0	0	0	0	0	0	0	0	0	0	0	0	0	0	0	0	0	0	0	0	0	0	0	NON_SYNONYMOUS_CODING	1202	1202	401	Y/S	tAt/tCt	HGVSc=ENSRNOT00000037434.3:c.1202A>C;HGVSp=ENSRNOP00000035931.3:p.Tyr401Ser;DOMAINS=Superfamily_domain:63825;EXON=9/13;CANONICAL=YES	F1M2M3_RAT	Uncharacterized protein [Source:UniProtKB/TrEMBL;Acc:F1M2M3]
ENSRNOG00000027648	ENSRNOT00000037434	16_60131923_C/T	16	60131923	C	T	0	2	0	0	0	0	0	0	0	0	0	0	0	0	0	0	0	0	0	0	0	0	0	0	0	0	0	NON_SYNONYMOUS_CODING	1123	1123	375	G/S	Ggc/Agc	HGVSc=ENSRNOT00000037434.3:c.1123G>A;HGVSp=ENSRNOP00000035931.3:p.Gly375Ser;DOMAINS=Pfam_domain:PF07645,Pfam_domain:PF00008,Superfamily_domain:57196,SMART_domain:SM00179,SMART_domain:SM00181,PROSITE_patterns:PS01186,PROSITE_profiles:PS50026;EXON=8/13;CANONICAL=YES	F1M2M3_RAT	Uncharacterized protein [Source:UniProtKB/TrEMBL;Acc:F1M2M3]
ENSRNOG00000027648	ENSRNOT00000037434	16_60138707_T/C	16	60138707	T	C	0	2	0	0	0	0	0	0	0	0	0	0	0	0	0	0	0	0	0	0	0	0	0	0	0	0	0	NON_SYNONYMOUS_CODING	269	269	90	K/R	aAg/aGg	HGVSc=ENSRNOT00000037434.3:c.269A>G;HGVSp=ENSRNOP00000035931.3:p.Lys90Arg;DOMAINS=Pfam_domain:PF00057,Superfamily_domain:57424,SMART_domain:SM00192,PROSITE_profiles:PS50311,PROSITE_profiles:PS50068;EXON=2/13;CANONICAL=YES	F1M2M3_RAT	Uncharacterized protein [Source:UniProtKB/TrEMBL;Acc:F1M2M3]
ENSRNOG00000012329	ENSRNOT00000016792	16_61746822_G/A	16	61746822	G	A	0	2	0	0	0	0	0	0	0	0	0	0	0	0	0	0	0	0	0	0	0	0	0	0	0	0	0	NON_SYNONYMOUS_CODING	1045	1034	345	S/L	tCg/tTg	HGVSc=ENSRNOT00000016792.4:c.1034C>T;HGVSp=ENSRNOP00000016792.4:p.Ser345Leu;DOMAINS=Pfam_domain:PF06682,Low_complexity_(Seg):Seg;EXON=5/6;CANONICAL=YES	Tmem66	Transmembrane protein 66 [Source:UniProtKB/Swiss-Prot;Acc:Q6AYN2]
ENSRNOG00000030102	ENSRNOT00000042003	16_61795779_T/G	16	61795779	T	G	0	2	0	0	0	0	2	0	0	0	0	0	0	0	0	0	0	2	2	2	0	0	0	0	2	2	2	NON_SYNONYMOUS_CODING	217	217	73	M/L	Atg/Ctg	HGVSc=ENSRNOT00000042003.3:c.217A>C;HGVSp=ENSRNOP00000046106.3:p.Met73Leu;EXON=2/3;CANONICAL=YES	Mboat4	Ghrelin O-acyltransferase [Source:UniProtKB/Swiss-Prot;Acc:B1Q005]
ENSRNOG00000007748	ENSRNOT00000034325	rs8147204	16	62374272	C	A	0	2	0	0	0	0	0	0	0	0	0	0	0	0	0	0	0	0	0	0	0	0	0	0	0	0	0	NON_SYNONYMOUS_CODING	8284	8284	2762	A/S	Gcg/Tcg	HGVSc=ENSRNOT00000034325.4:c.8284G>T;HGVSp=ENSRNOP00000032440.4:p.Ala2762Ser;DOMAINS=Low_complexity_(Seg):Seg;EXON=3/4;CANONICAL=YES	Tex15	testis-expressed sequence 15 protein [Source:RefSeq peptide;Acc:NP_001099557]
ENSRNOG00000007748	ENSRNOT00000034325	16_62374631_G/A	16	62374631	G	A	0	2	0	0	0	0	0	0	0	0	0	0	0	0	0	0	0	0	0	0	0	0	0	0	0	0	0	NON_SYNONYMOUS_CODING	7925	7925	2642	A/V	gCg/gTg	HGVSc=ENSRNOT00000034325.4:c.7925C>T;HGVSp=ENSRNOP00000032440.4:p.Ala2642Val;EXON=3/4;CANONICAL=YES	Tex15	testis-expressed sequence 15 protein [Source:RefSeq peptide;Acc:NP_001099557]
ENSRNOG00000007748	ENSRNOT00000034325	16_62374700_T/C	16	62374700	T	C	0	2	0	0	0	0	2	0	0	0	0	0	0	0	0	0	0	2	2	2	0	0	0	0	2	2	2	NON_SYNONYMOUS_CODING	7856	7856	2619	H/R	cAc/cGc	HGVSc=ENSRNOT00000034325.4:c.7856A>G;HGVSp=ENSRNOP00000032440.4:p.His2619Arg;EXON=3/4;CANONICAL=YES	Tex15	testis-expressed sequence 15 protein [Source:RefSeq peptide;Acc:NP_001099557]
ENSRNOG00000007748	ENSRNOT00000034325	16_62374778_G/C	16	62374778	G	C	0	2	0	0	0	0	0	0	0	0	0	0	0	0	0	0	0	0	0	0	0	0	0	0	0	0	0	NON_SYNONYMOUS_CODING	7778	7778	2593	A/G	gCa/gGa	HGVSc=ENSRNOT00000034325.4:c.7778C>G;HGVSp=ENSRNOP00000032440.4:p.Ala2593Gly;EXON=3/4;CANONICAL=YES	Tex15	testis-expressed sequence 15 protein [Source:RefSeq peptide;Acc:NP_001099557]
ENSRNOG00000007748	ENSRNOT00000034325	16_62377112_C/T	16	62377112	C	T	0	0	0	0	0	0	2	0	0	0	0	0	0	0	0	0	0	2	2	2	0	0	0	0	2	2	2	NON_SYNONYMOUS_CODING	7072	7072	2358	D/N	Gat/Aat	HGVSc=ENSRNOT00000034325.4:c.7072G>A;HGVSp=ENSRNOP00000032440.4:p.Asp2358Asn;EXON=2/4;CANONICAL=YES	Tex15	testis-expressed sequence 15 protein [Source:RefSeq peptide;Acc:NP_001099557]
ENSRNOG00000012841	ENSRNOT00000017164	16_74602944_G/A	16	74602944	G	A	0	2	0	0	0	0	0	0	0	0	0	0	0	0	0	0	0	0	0	0	0	0	0	0	0	0	0	NON_SYNONYMOUS_CODING	712	700	234	L/F	Ctc/Ttc	HGVSc=ENSRNOT00000017164.3:c.700C>T;HGVSp=ENSRNOP00000017163.2:p.Leu234Phe;DOMAINS=Superfamily_domain:53756,Transmembrane_helices:Tmhmm;EXON=3/4;CANONICAL=YES	Alg11	asparagine-linked glycosylation protein 11 homolog [Source:RefSeq peptide;Acc:NP_001101871]
ENSRNOG00000038126	ENSRNOT00000058030	16_75395403_C/G	16	75395403	C	G	0	2	0	0	0	0	0	0	0	0	0	0	0	0	0	0	0	0	0	0	0	0	0	0	0	0	0	NON_SYNONYMOUS_CODING	107	107	36	G/A	gGa/gCa	HGVSc=ENSRNOT00000058030.1:c.107G>C;HGVSp=ENSRNOP00000054839.1:p.Gly36Ala;DOMAINS=Pfam_domain:PF00711,Superfamily_domain:57392,SMART_domain:SM00048;EXON=2/2;CANONICAL=YES	Defb3	Beta-defensin 3 [Source:UniProtKB/Swiss-Prot;Acc:Q32ZI4]
ENSRNOG00000013957	ENSRNOT00000018741	16_75476526_A/C	16	75476526	A	C	0	2	0	0	0	0	0	0	0	0	0	0	0	0	0	0	0	0	0	0	0	0	0	0	0	0	0	NON_SYNONYMOUS_CODING	63	8	3	V/G	gTt/gGt	HGVSc=ENSRNOT00000018741.2:c.8T>G;HGVSp=ENSRNOP00000018741.1:p.Val3Gly;DOMAINS=Low_complexity_(Seg):Seg,Cleavage_site_(Signalp):Sigp;EXON=1/2;CANONICAL=YES	Spag11b	Sperm-associated antigen 11 [Source:UniProtKB/Swiss-Prot;Acc:Q8VBV2]
ENSRNOG00000018198	ENSRNOT00000066950	17_9661107_C/T	17	9661107	C	T	0	2	0	0	0	0	0	0	0	0	0	0	0	0	0	0	0	0	0	0	0	0	0	0	0	0	0	NON_SYNONYMOUS_CODING	1758	1484	495	R/K	aGa/aAa	HGVSc=ENSRNOT00000066950.1:c.1484G>A;HGVSp=ENSRNOP00000062122.1:p.Arg495Lys;DOMAINS=Pfam_domain:PF00023,Superfamily_domain:48403,SMART_domain:SM00248,PROSITE_profiles:PS50088,PROSITE_profiles:PS50297;EXON=16/26	Dapk1	death-associated protein kinase 1 [Source:RefSeq peptide;Acc:NP_001100805]
ENSRNOG00000018198	ENSRNOT00000024675	17_9661107_C/T	17	9661107	C	T	0	2	0	0	0	0	0	0	0	0	0	0	0	0	0	0	0	0	0	0	0	0	0	0	0	0	0	NON_SYNONYMOUS_CODING	1758	1484	495	R/K	aGa/aAa	HGVSc=ENSRNOT00000024675.4:c.1484G>A;HGVSp=ENSRNOP00000024675.4:p.Arg495Lys;DOMAINS=Pfam_domain:PF00023,Superfamily_domain:48403,SMART_domain:SM00248,PROSITE_profiles:PS50088,PROSITE_profiles:PS50297;EXON=16/27;CANONICAL=YES	Dapk1	death-associated protein kinase 1 [Source:RefSeq peptide;Acc:NP_001100805]
ENSRNOG00000016510	ENSRNOT00000022251	17_43621542_A/C	17	43621542	A	C	0	2	0	0	0	0	0	0	0	0	0	0	0	0	0	0	0	0	0	0	0	0	0	0	0	0	0	NON_SYNONYMOUS_CODING	258	211	71	N/H	Aat/Cat	HGVSc=ENSRNOT00000022251.4:c.211A>C;HGVSp=ENSRNOP00000022251.3:p.Asn71His;DOMAINS=Pfam_domain:PF00103,Superfamily_domain:47266;EXON=3/6;CANONICAL=YES	Prl7d1	prolactin-7D1 [Source:RefSeq peptide;Acc:NP_445816]
ENSRNOG00000039029	ENSRNOT00000059683	17_43759406_T/A	17	43759406	T	A	0	2	0	0	0	0	0	0	0	0	0	0	0	0	0	0	0	0	0	0	0	0	0	0	0	0	0	NON_SYNONYMOUS_CODING,SPLICE_SITE	386	386	129	L/H	cTc/cAc	HGVSc=ENSRNOT00000059683.1:c.386T>A;HGVSp=ENSRNOP00000056434.1:p.Leu129His;DOMAINS=Pfam_domain:PF00103,Superfamily_domain:47266;EXON=6/7;CANONICAL=YES	D3ZXR1_RAT	Uncharacterized protein [Source:UniProtKB/TrEMBL;Acc:D3ZXR1]
ENSRNOG00000043237	ENSRNOT00000068163	17_44100290_C/A	17	44100290	C	A	0	2	0	0	0	0	0	0	0	0	0	0	0	0	0	0	0	0	0	0	0	0	0	0	0	0	0	NON_SYNONYMOUS_CODING	207	160	54	Q/K	Cag/Aag	HGVSc=ENSRNOT00000068163.1:c.160C>A;HGVSp=ENSRNOP00000063898.1:p.Gln54Lys;DOMAINS=Pfam_domain:PF00103,Superfamily_domain:47266;EXON=2/6;CANONICAL=YES	LOC100361884	Uncharacterized protein [Source:UniProtKB/TrEMBL;Acc:D3ZVV3]
ENSRNOG00000017007	ENSRNOT00000022871	17_44185242_G/A	17	44185242	G	A	0	2	0	0	0	0	0	0	0	0	0	0	0	0	0	0	0	0	0	0	0	0	0	0	0	0	0	NON_SYNONYMOUS_CODING	301	301	101	E/K	Gag/Aag	HGVSc=ENSRNOT00000022871.2:c.301G>A;HGVSp=ENSRNOP00000022871.1:p.Glu101Lys;DOMAINS=Pfam_domain:PF00103,Superfamily_domain:47266,Prints_domain:PR00836;EXON=3/5;CANONICAL=YES	Prl2b1	Prolactin-2B1 [Source:UniProtKB/Swiss-Prot;Acc:Q9JKL9]
ENSRNOG00000017185	ENSRNOT00000023086	17_44341518_C/A	17	44341518	C	A	0	2	0	0	0	0	0	0	0	0	0	0	0	0	0	0	0	0	0	0	0	0	0	0	0	0	0	NON_SYNONYMOUS_CODING	137	81	27	Q/H	caG/caT	HGVSc=ENSRNOT00000023086.3:c.81G>T;HGVSp=ENSRNOP00000023086.3:p.Gln27His;DOMAINS=Pfam_domain:PF00103,Superfamily_domain:47266,Cleavage_site_(Signalp):Sigp;EXON=2/5;CANONICAL=YES	Prl3b1	Prolactin-3B1 [Source:UniProtKB/Swiss-Prot;Acc:P09321]
ENSRNOG00000017185	ENSRNOT00000023086	17_44341537_G/C	17	44341537	G	C	0	2	0	0	0	0	0	0	0	0	0	0	0	0	0	0	0	0	0	0	0	0	0	0	0	0	0	NON_SYNONYMOUS_CODING	118	62	21	T/S	aCc/aGc	HGVSc=ENSRNOT00000023086.3:c.62C>G;HGVSp=ENSRNOP00000023086.3:p.Thr21Ser;DOMAINS=Pfam_domain:PF00103,Low_complexity_(Seg):Seg,Cleavage_site_(Signalp):Sigp;EXON=2/5;CANONICAL=YES	Prl3b1	Prolactin-3B1 [Source:UniProtKB/Swiss-Prot;Acc:P09321]
ENSRNOG00000018820	ENSRNOT00000025453	18_35366710_G/A	18	35366710	G	A	0	2	0	0	0	0	0	0	0	0	0	0	0	0	0	0	0	0	0	0	0	0	0	0	0	0	0	NON_SYNONYMOUS_CODING	436	436	146	P/S	Cct/Tct	HGVSc=ENSRNOT00000025453.4:c.436C>T;HGVSp=ENSRNOP00000025453.3:p.Pro146Ser;DOMAINS=Pfam_domain:PF04749,TIGRFAM_domain:TIGR01571;EXON=4/4;CANONICAL=YES	LOC364853	RCG49364Uncharacterized protein [Source:UniProtKB/TrEMBL;Acc:D3ZTM1]
ENSRNOG00000027250	ENSRNOT00000060199	18_35522776_T/G	18	35522776	T	G	0	2	0	0	0	0	0	0	0	0	0	0	0	0	0	0	0	0	0	0	0	0	0	0	0	0	0	NON_SYNONYMOUS_CODING	2179	2179	727	C/G	Tgt/Ggt	HGVSc=ENSRNOT00000060199.2:c.2179T>G;HGVSp=ENSRNOP00000056947.2:p.Cys727Gly;DOMAINS=Superfamily_domain:54928;EXON=13/19	D3ZE52_RAT	RNA binding motif protein 27 (Predicted), isoform CRA_aUncharacterized protein [Source:UniProtKB/TrEMBL;Acc:D3ZE52]
ENSRNOG00000027250	ENSRNOT00000037599	18_35522776_T/G	18	35522776	T	G	0	2	0	0	0	0	0	0	0	0	0	0	0	0	0	0	0	0	0	0	0	0	0	0	0	0	0	NON_SYNONYMOUS_CODING	2047	2047	683	C/G	Tgt/Ggt	HGVSc=ENSRNOT00000037599.4:c.2047T>G;HGVSp=ENSRNOP00000030053.4:p.Cys683Gly;EXON=13/19	D3ZE52_RAT	RNA binding motif protein 27 (Predicted), isoform CRA_aUncharacterized protein [Source:UniProtKB/TrEMBL;Acc:D3ZE52]
ENSRNOG00000027250	ENSRNOT00000036512	18_35522776_T/G	18	35522776	T	G	0	2	0	0	0	0	0	0	0	0	0	0	0	0	0	0	0	0	0	0	0	0	0	0	0	0	0	NON_SYNONYMOUS_CODING	1747	1117	373	C/G	Tgt/Ggt	HGVSc=ENSRNOT00000036512.4:c.1117T>G;HGVSp=ENSRNOP00000031889.4:p.Cys373Gly;DOMAINS=Superfamily_domain:54928;EXON=10/16	D3ZE52_RAT	RNA binding motif protein 27 (Predicted), isoform CRA_aUncharacterized protein [Source:UniProtKB/TrEMBL;Acc:D3ZE52]
ENSRNOG00000027250	ENSRNOT00000036613	18_35522776_T/G	18	35522776	T	G	0	2	0	0	0	0	0	0	0	0	0	0	0	0	0	0	0	0	0	0	0	0	0	0	0	0	0	NON_SYNONYMOUS_CODING	2344	2344	782	C/G	Tgt/Ggt	HGVSc=ENSRNOT00000036613.4:c.2344T>G;HGVSp=ENSRNOP00000035970.4:p.Cys782Gly;DOMAINS=Superfamily_domain:54928;EXON=14/20;CANONICAL=YES	D3ZE52_RAT	RNA binding motif protein 27 (Predicted), isoform CRA_aUncharacterized protein [Source:UniProtKB/TrEMBL;Acc:D3ZE52]
ENSRNOG00000019217	ENSRNOT00000026098	18_58175635_C/T	18	58175635	C	T	0	2	0	0	0	0	0	0	0	0	0	0	0	0	0	0	0	0	0	0	0	0	0	0	0	0	0	NON_SYNONYMOUS_CODING	1167	1167	389	M/I	atG/atA	HGVSc=ENSRNOT00000026098.2:c.1167G>A;HGVSp=ENSRNOP00000026098.1:p.Met389Ile;EXON=1/1;CANONICAL=YES	Adrb2	Beta-2 adrenergic receptor [Source:UniProtKB/Swiss-Prot;Acc:P10608]
ENSRNOG00000000545	ENSRNOT00000000655	20_38729041_A/G	20	38729041	A	G	0	2	0	0	0	0	0	0	0	0	0	0	0	0	0	0	0	2	2	2	0	0	0	0	0	2	0	NON_SYNONYMOUS_CODING	574	574	192	T/A	Act/Gct	HGVSc=ENSRNOT00000000655.5:c.574A>G;HGVSp=ENSRNOP00000000655.4:p.Thr192Ala;DOMAINS=Pfam_domain:PF01391,Low_complexity_(Seg):Seg,PROSITE_profiles:PS50315,PROSITE_profiles:PS50099;EXON=2/3;CANONICAL=YES	D3ZGL7_RAT	Uncharacterized protein [Source:UniProtKB/TrEMBL;Acc:D3ZGL7]
ENSRNOG00000000545	ENSRNOT00000000655	20_38729419_G/A	20	38729419	G	A	0	0	0	0	0	0	2	0	0	0	0	0	0	0	0	0	0	0	0	0	0	0	0	0	2	0	2	NON_SYNONYMOUS_CODING	952	952	318	A/T	Gcc/Acc	HGVSc=ENSRNOT00000000655.5:c.952G>A;HGVSp=ENSRNOP00000000655.4:p.Ala318Thr;DOMAINS=Pfam_domain:PF01391,Low_complexity_(Seg):Seg,PROSITE_profiles:PS50315,PROSITE_profiles:PS50099,Prints_domain:PR01500;EXON=2/3;CANONICAL=YES	D3ZGL7_RAT	Uncharacterized protein [Source:UniProtKB/TrEMBL;Acc:D3ZGL7]
ENSRNOG00000000545	ENSRNOT00000000655	20_38730050_G/A	20	38730050	G	A	0	2	0	0	0	0	0	0	0	0	0	0	0	0	0	0	0	2	2	2	0	0	0	0	0	2	0	NON_SYNONYMOUS_CODING	1533	1533	511	M/I	atG/atA	HGVSc=ENSRNOT00000000655.5:c.1533G>A;HGVSp=ENSRNOP00000000655.4:p.Met511Ile;EXON=3/3;CANONICAL=YES	D3ZGL7_RAT	Uncharacterized protein [Source:UniProtKB/TrEMBL;Acc:D3ZGL7]
ENSRNOG00000002953	ENSRNOT00000045907	X_88589720_G/A	X	88589720	G	A	0	2	0	0	0	0	0	0	0	0	0	0	0	0	0	0	0	0	0	0	0	0	0	0	0	0	0	NON_SYNONYMOUS_CODING	991	937	313	L/F	Ctc/Ttc	HGVSc=ENSRNOT00000045907.2:c.937C>T;HGVSp=ENSRNOP00000039027.2:p.Leu313Phe;DOMAINS=Superfamily_domain:81321,Prints_domain:PR01066,Prints_domain:PR01067,Prints_domain:PR00657;EXON=2/2;CANONICAL=YES	P2ry4	P2Y purinoceptor 4 [Source:UniProtKB/Swiss-Prot;Acc:O35811]
G) List of transcripts showing unique frameshift coding variants in BBDP
Gene	Transcript	INDELID	Chr	Start	End	RefAllele	AltAllele	ACI/EurMcwi	BBDP/Wor	BN.Lx	F344/Ncrl	FHH/EurMcwi	FHL/EurMcwi	GK/Ox	LE/Stm	LEW/Ncrl	LEW/NcrlBR	LH/MavRrrc	LL/MavRrrc	LN/MavRrrc	MHS/Gib	MNS/Gib	SBH/Ygl	SBN/Ygl	SHR/OlaIpcv	SHR/NHsd	SHRSP/Gla	SR/Jr	SS/Jr	SS/JrHsdMcwi	WAG/Rij	WKY/NCrl	WKY/Gla	WKY/NHsd	Consequence	cDNA_position	CDS_position	Protein_position	Amino_acids	Codons	Extra	GeneSymbol	Description
ENSRNOG00000030692	ENSRNOT00000047834	1_200677145_-/T	1	200677145	200677146	-	T	0	2	0	0	0	0	0	0	0	0	0	0	0	0	0	0	0	0	0	0	0	0	0	0	0	0	0	FRAMESHIFT_CODING	843-844	843-844	281-282	-	-	HGVSc=ENSRNOT00000047834.1:c.843_844insT;HGVSp=ENSRNOP00000039251.1:p.Ser282X;DOMAINS=Pfam_domain:PF00001,Superfamily_domain:81321,Transmembrane_helices:Tmhmm,PROSITE_profiles:PS50262,Prints_domain:PR00237	Olr308	olfactory receptor Olr308 [Source:RefSeq peptide;Acc:NP_001000955]
ENSRNOG00000008416	ENSRNOT00000059156	4_76842369_C/-	4	76842369	76842369	C	-	0	2	0	0	0	0	0	0	0	0	0	0	0	0	0	0	0	0	0	0	0	0	0	0	0	0	0	FRAMESHIFT_CODING	909	247	83	-	-	HGVSc=ENSRNOT00000059156.1:c.247delC;HGVSp=ENSRNOP00000055929.1:p.Ile85SerfsX20;DOMAINS=Pfam_domain:PF04548,Superfamily_domain:52540	GIMA5_RAT	GTPase IMAP family member 5 [Source:UniProtKB/Swiss-Prot;Acc:Q8K3L6]
ENSRNOG00000002511	ENSRNOT00000059341	10_35100669_A/-	10	35100669	35100669	A	-	0	2	0	0	0	0	0	0	0	0	0	0	0	0	0	0	0	0	0	0	0	0	0	0	0	0	0	SPLICE_SITE,FRAMESHIFT_CODING	3220	3220	1074	-	-	HGVSc=ENSRNOT00000059341.2:c.3220delA;HGVSp=ENSRNOP00000056100.2:p.Arg1075GlyfsX12;DOMAINS=Pfam_domain:PF00069,Pfam_domain:PF07714,Superfamily_domain:56112,SMART_domain:SM00219,SMART_domain:SM00220,PROSITE_profiles:PS50011	Flt4	Vascular endothelial growth factor receptor 3 [Source:UniProtKB/Swiss-Prot;Acc:Q91ZT1]
ENSRNOG00000021988	ENSRNOT00000067584	10_45924128_-/T	10	45924128	45924129	-	T	0	2	0	0	0	0	0	0	0	0	0	0	0	0	0	0	0	0	0	0	0	0	0	0	0	0	0	FRAMESHIFT_CODING	68-69	68-69	23	-	-	HGVSc=ENSRNOT00000067584.1:c.68_69insT;HGVSp=ENSRNOP00000063524.1:p.Glu23AspfsX47;DOMAINS=Superfamily_domain:81321	D3ZAH2_RAT	Uncharacterized protein [Source:UniProtKB/TrEMBL;Acc:D3ZAH2]
ENSRNOG00000021988	ENSRNOT00000029494	10_45924128_-/T	10	45924128	45924129	-	T	0	2	0	0	0	0	0	0	0	0	0	0	0	0	0	0	0	0	0	0	0	0	0	0	0	0	0	FRAMESHIFT_CODING	68-69	68-69	23	-	-	HGVSc=ENSRNOT00000029494.2:c.68_69insT;HGVSp=ENSRNOP00000031720.2:p.Glu23AspfsX47;DOMAINS=Superfamily_domain:81321	D3ZAH2_RAT	Uncharacterized protein [Source:UniProtKB/TrEMBL;Acc:D3ZAH2]
ENSRNOG00000000248	ENSRNOT00000035900	10_106954656_C/-	10	106954656	106954656	C	-	0	2	0	0	0	0	0	0	0	0	0	0	0	0	0	0	0	0	0	0	0	0	0	0	0	0	0	SPLICE_SITE,FRAMESHIFT_CODING	861	698	233	-	-	HGVSc=ENSRNOT00000035900.4:c.698delG;HGVSp=ENSRNOP00000034926.4:p.Gly233Glu	Sfrs2	Serine/arginine-rich splicing factor 2 [Source:UniProtKB/Swiss-Prot;Acc:Q6PDU1]
ENSRNOG00000002104	ENSRNOT00000042311	11_29807216_GA/-	11	29807216	29807217	GA	-	0	2	0	0	0	0	0	0	0	0	0	0	0	0	0	0	0	0	0	0	0	0	0	0	0	0	0	FRAMESHIFT_CODING	3294-3295	3294-3295	1098-1099	-	-	HGVSc=ENSRNOT00000042311.3:c.3294_3295delGA;HGVSp=ENSRNOP00000039978.3:p.Glu1100ValfsX7;DOMAINS=Low_complexity_(Seg):Seg,PROSITE_profiles:PS50323	SFR15_RAT	Splicing factor, arginine/serine-rich 15 [Source:UniProtKB/Swiss-Prot;Acc:Q63627]
ENSRNOG00000002104	ENSRNOT00000047741	11_29807216_GA/-	11	29807216	29807217	GA	-	0	2	0	0	0	0	0	0	0	0	0	0	0	0	0	0	0	0	0	0	0	0	0	0	0	0	0	FRAMESHIFT_CODING	3687-3688	3330-3331	1110-1111	-	-	HGVSc=ENSRNOT00000047741.3:c.3330_3331delGA;HGVSp=ENSRNOP00000047258.3:p.Glu1112ValfsX7;DOMAINS=Low_complexity_(Seg):Seg,PROSITE_profiles:PS50323	SFR15_RAT	Splicing factor, arginine/serine-rich 15 [Source:UniProtKB/Swiss-Prot;Acc:Q63627]
ENSRNOG00000031693	ENSRNOT00000045740	15_59622206_TTGTCTC/-	15	59622206	59622212	TTGTCTC	-	0	2	0	0	0	0	0	0	0	0	0	0	0	0	0	0	0	0	0	0	0	0	0	0	0	0	0	FRAMESHIFT_CODING	116-122	116-122	39-41	-	-	HGVSc=ENSRNOT00000045740.1:c.116_122delTTGTCTC;HGVSp=ENSRNOP00000047708.1:p.Ile39MetfsX5;DOMAINS=Pfam_domain:PF03719,Superfamily_domain:54211	F1M103_RAT	Uncharacterized protein [Source:UniProtKB/TrEMBL;Acc:F1M103]
ENSRNOG00000029808	ENSRNOT00000045115	15_60840591_C/-	15	60840591	60840591	C	-	0	2	0	0	0	0	0	0	0	0	0	0	0	0	0	0	0	0	0	0	0	0	0	0	0	0	0	FRAMESHIFT_CODING	191	191	64	-	-	HGVSc=ENSRNOT00000045115.1:c.191delG;HGVSp=ENSRNOP00000043436.1:p.Arg64Leu	LOC100360244	LRRGT00053-like (LOC100360244), mRNA [Source:RefSeq DNA;Acc:NM_001177863]
ENSRNOG00000031061	ENSRNOT00000040851	15_61392776_C/-	15	61392776	61392776	C	-	0	2	0	0	0	0	0	0	0	0	0	0	0	0	0	0	0	0	0	0	0	0	0	0	0	0	0	FRAMESHIFT_CODING	1016	1016	339	-	-	HGVSc=ENSRNOT00000040851.1:c.1016delC;HGVSp=ENSRNOP00000046600.1:p.Pro340Arg;DOMAINS=Low_complexity_(Seg):Seg,PROSITE_profiles:PS50310,PROSITE_profiles:PS50318	LOC306079	ribosomal protein L14 [Source:RefSeq peptide;Acc:NP_001041344]
ENSRNOG00000009846	ENSRNOT00000013078	16_54238225_C/-	16	54238225	54238225	C	-	0	2	0	0	0	0	0	0	0	0	0	0	0	0	0	0	0	0	0	0	0	0	0	0	0	0	0	FRAMESHIFT_CODING	207	96	32	-	-	HGVSc=ENSRNOT00000013078.5:c.96delC;HGVSp=ENSRNOP00000013078.5:p.Pro33LeufsX78	D3ZZK8_RAT	Uncharacterized protein [Source:UniProtKB/TrEMBL;Acc:D3ZZK8]
ENSRNOG00000028426	ENSRNOT00000043170	16_81366097_-/G	16	81366097	81366098	-	G	0	2	0	0	0	0	0	0	0	0	0	0	0	0	0	0	0	0	0	0	0	0	0	0	0	0	0	FRAMESHIFT_CODING	3362-3363	3302-3303	1101	-	-	HGVSc=ENSRNOT00000043170.3:c.3302dupC;HGVSp=ENSRNOP00000047024.3:p.Glu1102ArgfsX37	Mcf2l	Guanine nucleotide exchange factor DBS [Source:UniProtKB/Swiss-Prot;Acc:Q63406]
ENSRNOG00000028426	ENSRNOT00000023352	16_81366097_-/G	16	81366097	81366098	-	G	0	2	0	0	0	0	0	0	0	0	0	0	0	0	0	0	0	0	0	0	0	0	0	0	0	0	0	FRAMESHIFT_CODING	3533-3534	3473-3474	1158	-	-	HGVSc=ENSRNOT00000023352.4:c.3473dupC;HGVSp=ENSRNOP00000023352.4:p.Glu1159ArgfsX37	Mcf2l	Guanine nucleotide exchange factor DBS [Source:UniProtKB/Swiss-Prot;Acc:Q63406]
ENSRNOG00000028426	ENSRNOT00000033358	16_81366097_-/G	16	81366097	81366098	-	G	0	2	0	0	0	0	0	0	0	0	0	0	0	0	0	0	0	0	0	0	0	0	0	0	0	0	0	FRAMESHIFT_CODING	3440-3441	2774-2775	925	-	-	HGVSc=ENSRNOT00000033358.3:c.2774dupC;HGVSp=ENSRNOP00000034970.3:p.Glu926ArgfsX37	Mcf2l	Guanine nucleotide exchange factor DBS [Source:UniProtKB/Swiss-Prot;Acc:Q63406]
ENSRNOG00000038787	ENSRNOT00000059262	18_58865566_-/TG	18	58865566	58865567	-	TG	0	2	0	0	0	0	0	0	0	0	0	0	0	0	0	0	0	0	0	0	0	0	0	0	0	0	0	FRAMESHIFT_CODING	147-148	147-148	49-50	-	-	HGVSc=ENSRNOT00000059262.1:c.147_148insCA;HGVSp=ENSRNOP00000056029.1:p.Asn50GlnfsX12	D3ZW70_RAT	Uncharacterized protein [Source:UniProtKB/TrEMBL;Acc:D3ZW70]
Note: As each transcript may contain more than one non-synonymous coding variant, some of the transcripts are represented in this table more than once and the number of rows is greater than the number of transcripts.
Genotype code
0-Reference allele
1-Heterozygous
2-Alternate allele
5-low coverage
6-Ambiguous call
