# Supplementary material for: Genome Sequencing Reveals Loci under Artificial Selection that Underlie Disease Phenotypes in the Laboratory Rat
Source: Cell. 2013 Aug 1;154(3):691–703. doi: 10.1016/j.cell.2013.06.040 (PMC3732391; doi:10.1016/j.cell.2013.06.040)
Supplement: Table S6. Genomic Segments Unique to a Strain or Shared between Multiple Strains, Related to Figure 3 [file mmc6.xlsx]

## Sheet: 23genome_10k_snp_density_nogap_
Table S6. Genomic Segments Unique to a Strain or Shared between Multiple Strains, Related to Figure 3
Chromosome	Start	End	Length	No. of 10 kb windows	No. of Strains	Strain combinations	P-value	Q-value	FDR
chr1	140001	270000	130000	13	22	ACI:BBDP:F344:FHH:FHL:GK:LE:LEW:LH:LL:LN:MHS:MNS:SBH:SBN:SHR:SHRSP:SR:SS:WAG:WKY:WKYG	5e-07	4.44993e-06	0.000115275
chr1	1380001	1420000	40000	4	3	FHH:FHL:LE	3.1e-06	2.55957e-05	0.000418568
chr1	2230001	2310000	80000	8	16	ACI:BBDP:F344:FHH:GK:LEW:LH:LL:LN:MHS:MNS:SBH:SBN:SR:SS:WAG	< 1e-7	0	1.89006e-05
chr1	2730001	2760000	30000	3	15	FHL:LE:LH:LL:LN:MHS:MNS:SBH:SBN:SHR:SHRSP:SR:SS:WKY:WKYG	< 1e-7	0	1.89006e-05
chr1	2930001	2960000	30000	3	17	BBDP:F344:FHL:LE:LH:LL:LN:MHS:MNS:SBH:SBN:SHR:SHRSP:SR:SS:WKY:WKYG	< 1e-7	0	1.89006e-05
chr1	3240001	3280000	40000	4	16	BBDP:F344:LEW:LH:LL:LN:MHS:MNS:SBH:SBN:SHR:SHRSP:SR:SS:WKY:WKYG	< 1e-7	0	1.89006e-05
chr1	3480001	3560000	80000	8	18	BBDP:F344:FHL:LE:LEW:LH:LL:LN:MHS:MNS:SBH:SBN:SHR:SHRSP:SR:SS:WKY:WKYG	< 1e-7	0	1.89006e-05
chr1	3800001	3840000	40000	4	9	ACI:FHH:FHL:GK:LE:SHR:SHRSP:WKY:WKYG	< 1e-7	0	1.89006e-05
chr1	4090001	4120000	30000	3	15	BBDP:F344:LE:LEW:LH:LL:LN:MHS:MNS:SBH:SBN:SR:SS:WAG:WKY	< 1e-7	0	1.89006e-05
chr1	4160001	4210000	50000	5	19	ACI:BBDP:F344:FHH:FHL:GK:LE:LEW:LH:LL:LN:MHS:MNS:SBH:SBN:SR:SS:WAG:WKY	< 1e-7	0	1.89006e-05
chr1	4520001	4550000	30000	3	18	BBDP:F344:LE:LEW:LH:LL:LN:MHS:MNS:SBH:SBN:SHR:SHRSP:SR:SS:WAG:WKY:WKYG	7.3e-06	5.56622e-05	0.000418568
chr1	4620001	4650000	30000	3	11	ACI:FHH:FHL:GK:LE:SBH:SBN:SHR:SHRSP:WKY:WKYG	< 1e-7	0	1.89006e-05
chr1	5220001	5270000	50000	5	11	ACI:FHH:FHL:MHS:MNS:SBH:SBN:SHR:SHRSP:WKY:WKYG	< 1e-7	0	1.89006e-05
chr1	6230001	6290000	60000	6	12	BBDP:GK:LE:LEW:MHS:MNS:SBH:SHR:SHRSP:WAG:WKY:WKYG	< 1e-7	0	1.89006e-05
chr1	7080001	7210000	130000	13	22	ACI:BBDP:F344:FHH:FHL:GK:LE:LEW:LH:LL:LN:MHS:MNS:SBH:SBN:SHR:SHRSP:SR:SS:WAG:WKY:WKYG	5e-07	4.44993e-06	0.000115275
chr1	7290001	7410000	120000	12	22	ACI:BBDP:F344:FHH:FHL:GK:LE:LEW:LH:LL:LN:MHS:MNS:SBH:SBN:SHR:SHRSP:SR:SS:WAG:WKY:WKYG	1.4e-06	1.19641e-05	0.000363837
chr1	7520001	7550000	30000	3	20	BBDP:F344:FHL:GK:LE:LEW:LH:LL:LN:MHS:MNS:SBH:SBN:SHR:SHRSP:SR:SS:WAG:WKY:WKYG	2e-07	1.84909e-06	6.03253e-05
chr1	8020001	8040000	20000	2	7	ACI:FHH:FHL:LE:LEW:SBH:SBN	8.5e-06	6.34257e-05	0.000418568
chr1	8040001	8160000	120000	12	22	ACI:BBDP:F344:FHH:FHL:GK:LE:LEW:LH:LL:LN:MHS:MNS:SBH:SBN:SHR:SHRSP:SR:SS:WAG:WKY:WKYG	1.4e-06	1.19641e-05	0.000363837
chr1	8510001	8540000	30000	3	11	ACI:GK:LE:LEW:SBH:SBN:SHR:SHRSP:WAG:WKY:WKYG	< 1e-7	0	1.89006e-05
chr1	8660001	9110000	450000	45	22	ACI:BBDP:F344:FHH:FHL:GK:LE:LEW:LH:LL:LN:MHS:MNS:SBH:SBN:SHR:SHRSP:SR:SS:WAG:WKY:WKYG	< 1e-7	0	1.89006e-05
chr1	9130001	9190000	60000	6	5	ACI:GK:LE:SBN:WAG	< 1e-7	0	1.89006e-05
chr1	9770001	9840000	70000	7	5	LE:SHR:SHRSP:WKY:WKYG	< 1e-7	0	1.89006e-05
chr1	9860001	9920000	60000	6	5	LE:SHR:SHRSP:WKY:WKYG	< 1e-7	0	1.89006e-05
chr1	10170001	10200000	30000	3	8	GK:LE:LEW:SBH:SHR:SHRSP:WKY:WKYG	< 1e-7	0	1.89006e-05
chr1	10200001	10260000	60000	6	6	LEW:SBH:SHR:SHRSP:WKY:WKYG	< 1e-7	0	1.89006e-05
chr1	10360001	10390000	30000	3	8	GK:LE:LEW:SBH:SHR:SHRSP:WKY:WKYG	< 1e-7	0	1.89006e-05
chr1	10420001	10450000	30000	3	8	GK:LE:LEW:SBH:SHR:SHRSP:WKY:WKYG	< 1e-7	0	1.89006e-05
chr1	10450001	10470000	20000	2	9	GK:LE:LEW:MNS:SBH:SHR:SHRSP:WKY:WKYG	8.2e-06	6.15161e-05	0.000418568
chr1	10660001	10690000	30000	3	10	ACI:GK:LE:MNS:SBH:SHR:SHRSP:WAG:WKY:WKYG	2e-06	1.68796e-05	0.000418568
chr1	10710001	10740000	30000	3	9	ACI:GK:LE:MNS:SHR:SHRSP:WAG:WKY:WKYG	< 1e-7	0	1.89006e-05
chr1	10740001	10770000	30000	3	8	ACI:LE:SBH:SHR:SHRSP:WAG:WKY:WKYG	< 1e-7	0	1.89006e-05
chr1	10900001	10930000	30000	3	10	ACI:GK:LE:MNS:SBH:SHR:SHRSP:WAG:WKY:WKYG	2e-06	1.68796e-05	0.000418568
chr1	10930001	10960000	30000	3	7	GK:MNS:SBH:SHR:SHRSP:WKY:WKYG	< 1e-7	0	1.89006e-05
chr1	11010001	11070000	60000	6	10	ACI:GK:LE:MNS:SBH:SHR:SHRSP:WAG:WKY:WKYG	< 1e-7	0	1.89006e-05
chr1	11120001	11160000	40000	4	10	ACI:GK:LE:MNS:SBH:SHR:SHRSP:WAG:WKY:WKYG	< 1e-7	0	1.89006e-05
chr1	11160001	11190000	30000	3	7	GK:MNS:SBH:SHR:SHRSP:WKY:WKYG	< 1e-7	0	1.89006e-05
chr1	11220001	11260000	40000	4	10	ACI:GK:LE:MNS:SBH:SHR:SHRSP:WAG:WKY:WKYG	< 1e-7	0	1.89006e-05
chr1	11290001	11340000	50000	5	11	ACI:GK:LE:MNS:SBH:SHR:SHRSP:SS:WAG:WKY:WKYG	< 1e-7	0	1.89006e-05
chr1	11380001	11490000	110000	11	11	ACI:GK:LE:MNS:SBH:SHR:SHRSP:SS:WAG:WKY:WKYG	< 1e-7	0	1.89006e-05
chr1	11510001	11560000	50000	5	10	ACI:GK:LE:MNS:SBH:SHR:SHRSP:WAG:WKY:WKYG	< 1e-7	0	1.89006e-05
chr1	11600001	11680000	80000	8	10	ACI:GK:LE:MNS:SBH:SHR:SHRSP:WAG:WKY:WKYG	< 1e-7	0	1.89006e-05
chr1	11750001	11790000	40000	4	18	BBDP:F344:FHH:FHL:GK:LH:LL:LN:MHS:MNS:SBH:SBN:SHR:SHRSP:SR:SS:WKY:WKYG	< 1e-7	0	1.89006e-05
chr1	11850001	11880000	30000	3	11	BBDP:F344:FHH:FHL:LH:LL:LN:MHS:SBN:SR:SS	< 1e-7	0	1.89006e-05
chr1	11980001	12020000	40000	4	18	BBDP:F344:FHH:FHL:GK:LE:LH:LL:LN:MNS:SBH:SBN:SHR:SHRSP:SR:SS:WKY:WKYG	< 1e-7	0	1.89006e-05
chr1	12070001	12100000	30000	3	12	BBDP:F344:FHH:FHL:LH:LL:LN:MNS:SBH:SBN:SR:SS	1.2e-06	1.03262e-05	0.000247719
chr1	12270001	12300000	30000	3	16	BBDP:F344:FHH:FHL:GK:LH:LL:LN:SBH:SBN:SHR:SHRSP:SR:SS:WKY:WKYG	< 1e-7	0	1.89006e-05
chr1	12300001	12330000	30000	3	17	BBDP:F344:FHH:FHL:GK:LE:LH:LL:LN:SBH:SBN:SHR:SHRSP:SR:SS:WKY:WKYG	2e-07	1.84909e-06	6.03253e-05
chr1	12390001	12420000	30000	3	17	BBDP:F344:FHH:FHL:GK:LE:LH:LL:LN:SBH:SBN:SHR:SHRSP:SR:SS:WKY:WKYG	2e-07	1.84909e-06	6.03253e-05
chr1	12480001	12510000	30000	3	17	BBDP:F344:FHH:FHL:GK:LE:LH:LL:LN:SBH:SBN:SHR:SHRSP:SR:SS:WKY:WKYG	2e-07	1.84909e-06	6.03253e-05
chr1	12510001	12550000	40000	4	16	BBDP:F344:FHH:FHL:GK:LH:LL:LN:SBH:SBN:SHR:SHRSP:SR:SS:WKY:WKYG	< 1e-7	0	1.89006e-05
chr1	12550001	12580000	30000	3	16	BBDP:F344:FHH:FHL:GK:LE:LH:LL:LN:SBH:SBN:SHR:SHRSP:SR:WKY:WKYG	< 1e-7	0	1.89006e-05
chr1	12640001	12750000	110000	11	8	ACI:LE:SHR:SHRSP:SS:WAG:WKY:WKYG	< 1e-7	0	1.89006e-05
chr1	12800001	12950000	150000	15	8	ACI:LE:SHR:SHRSP:SS:WAG:WKY:WKYG	< 1e-7	0	1.89006e-05
chr1	12950001	12980000	30000	3	4	ACI:LE:SS:WAG	< 1e-7	0	1.89006e-05
chr1	12980001	13020000	40000	4	8	ACI:LE:SHR:SHRSP:SS:WAG:WKY:WKYG	< 1e-7	0	1.89006e-05
chr1	13020001	13070000	50000	5	4	SHR:SHRSP:WKY:WKYG	2.6e-06	2.16812e-05	0.000418568
chr1	13070001	13270000	200000	20	9	ACI:LE:LH:LN:SHR:SHRSP:WAG:WKY:WKYG	< 1e-7	0	1.89006e-05
chr1	13310001	13340000	30000	3	9	ACI:LE:LH:LN:SHR:SHRSP:WAG:WKY:WKYG	1e-07	9.46722e-07	3.94671e-05
chr1	13380001	13410000	30000	3	8	ACI:BBDP:LE:SHR:SHRSP:WAG:WKY:WKYG	1e-07	9.46722e-07	3.94671e-05
chr1	13610001	13670000	60000	6	5	LE:SHR:SHRSP:WKY:WKYG	< 1e-7	0	1.89006e-05
chr1	13750001	13810000	60000	6	5	LE:SHR:SHRSP:WKY:WKYG	< 1e-7	0	1.89006e-05
chr1	13890001	13940000	50000	5	2	LE:LEW	< 1e-7	0	1.89006e-05
chr1	13950001	14060000	100000	10	6	LE:LEW:SHR:SHRSP:WKY:WKYG	< 1e-7	0	1.89006e-05
chr1	14230001	14330000	100000	10	2	LE:LEW	< 1e-7	0	1.89006e-05
chr1	14330001	14370000	40000	4	6	LE:LEW:SHR:SHRSP:WKY:WKYG	< 1e-7	0	1.89006e-05
chr1	14390001	14450000	60000	6	7	GK:LE:LEW:SHR:SHRSP:WKY:WKYG	< 1e-7	0	1.89006e-05
chr1	14490001	14590000	90000	9	6	LE:LEW:SHR:SHRSP:WKY:WKYG	< 1e-7	0	1.89006e-05
chr1	14590001	14640000	50000	5	2	LE:LEW	< 1e-7	0	1.89006e-05
chr1	14640001	14740000	80000	8	6	LE:LEW:SHR:SHRSP:WKY:WKYG	< 1e-7	0	1.89006e-05
chr1	14830001	14860000	30000	3	2	LE:LEW	2e-07	1.84909e-06	6.03253e-05
chr1	14880001	14910000	30000	3	6	LE:LEW:SHR:SHRSP:WKY:WKYG	7e-07	6.14488e-06	0.000147377
chr1	14950001	15110000	160000	16	7	FHH:FHL:LE:LEW:SHR:SHRSP:WKYG	< 1e-7	0	1.89006e-05
chr1	15110001	15230000	120000	12	8	FHH:FHL:GK:LE:LEW:SHR:SHRSP:WKYG	< 1e-7	0	1.89006e-05
chr1	15270001	15460000	150000	15	7	FHH:FHL:GK:LE:SHR:SHRSP:WKYG	< 1e-7	0	1.89006e-05
chr1	15520001	15560000	40000	4	7	FHH:FHL:GK:LE:SHR:SHRSP:WKYG	< 1e-7	0	1.89006e-05
chr1	15570001	15660000	90000	9	7	FHH:FHL:GK:LE:SHR:SHRSP:WKYG	< 1e-7	0	1.89006e-05
chr1	15720001	15760000	40000	4	4	BBDP:GK:LE:LEW	< 1e-7	0	1.89006e-05
chr1	15790001	15850000	60000	6	7	BBDP:GK:LE:LEW:SHR:SHRSP:WKYG	< 1e-7	0	1.89006e-05
chr1	15850001	15900000	50000	5	4	BBDP:GK:LE:LEW	< 1e-7	0	1.89006e-05
chr1	15940001	16040000	100000	10	9	BBDP:FHH:FHL:GK:LE:LEW:SHR:SHRSP:WKYG	< 1e-7	0	1.89006e-05
chr1	16090001	16120000	30000	3	7	BBDP:FHH:FHL:GK:LE:LEW:SBH	< 1e-7	0	1.89006e-05
chr1	16120001	16150000	30000	3	10	BBDP:FHH:FHL:GK:LE:LEW:SBH:SHR:SHRSP:WKYG	1.2e-06	1.03262e-05	0.000247719
chr1	16160001	16240000	80000	8	10	BBDP:FHH:FHL:GK:LE:LEW:SBH:SHR:SHRSP:WKYG	< 1e-7	0	1.89006e-05
chr1	16280001	16340000	60000	6	10	BBDP:FHH:FHL:GK:LE:LEW:SBH:SHR:SHRSP:WKYG	< 1e-7	0	1.89006e-05
chr1	16360001	16540000	180000	18	10	BBDP:FHH:FHL:GK:LE:LEW:SBH:SHR:SHRSP:WKYG	< 1e-7	0	1.89006e-05
chr1	16540001	16580000	40000	4	7	BBDP:FHH:FHL:GK:LE:LEW:SBH	< 1e-7	0	1.89006e-05
chr1	16600001	16640000	40000	4	3	SHR:SHRSP:WKYG	9e-06	6.65633e-05	0.000418568
chr1	16640001	16680000	40000	4	11	ACI:BBDP:LEW:LH:LL:LN:SHR:SHRSP:SR:SS:WKYG	< 1e-7	0	1.89006e-05
chr1	16700001	16780000	80000	8	12	ACI:BBDP:LEW:LH:LL:LN:SHR:SHRSP:SR:SS:WAG:WKYG	< 1e-7	0	1.89006e-05
chr1	16780001	16820000	40000	4	9	ACI:BBDP:LEW:LH:LL:LN:SR:SS:WAG	< 1e-7	0	1.89006e-05
chr1	16850001	16890000	40000	4	3	SHR:SHRSP:WKYG	9e-06	6.65633e-05	0.000418568
chr1	16900001	16930000	30000	3	12	ACI:BBDP:LEW:LH:LL:LN:SHR:SHRSP:SR:SS:WAG:WKYG	1e-07	9.46722e-07	3.94671e-05
chr1	16970001	17000000	30000	3	9	ACI:BBDP:LEW:LH:LL:LN:SR:SS:WAG	1e-07	9.46722e-07	3.94671e-05
chr1	17000001	17040000	40000	4	10	ACI:LEW:LH:LL:LN:MHS:MNS:SR:SS:WAG	< 1e-7	0	1.89006e-05
chr1	17060001	17160000	100000	10	13	ACI:LEW:LH:LL:LN:MHS:MNS:SHR:SHRSP:SR:SS:WAG:WKYG	< 1e-7	0	1.89006e-05
chr1	17200001	17230000	30000	3	13	ACI:LEW:LH:LL:LN:MHS:MNS:SHR:SHRSP:SR:SS:WAG:WKYG	1e-07	9.46722e-07	3.94671e-05
chr1	17300001	17480000	180000	18	2	LEW:WAG	< 1e-7	0	1.89006e-05
chr1	17480001	17520000	40000	4	1	WAG	1e-07	9.46722e-07	3.94671e-05
chr1	17520001	17570000	50000	5	5	SHR:SHRSP:WAG:WKY:WKYG	< 1e-7	0	1.89006e-05
chr1	17570001	17870000	300000	30	4	SHR:SHRSP:WKY:WKYG	< 1e-7	0	1.89006e-05
chr1	17920001	18090000	170000	17	4	SHR:SHRSP:WKY:WKYG	< 1e-7	0	1.89006e-05
chr1	18090001	18150000	60000	6	1	LE	< 1e-7	0	1.89006e-05
chr1	18160001	18580000	420000	42	1	LE	< 1e-7	0	1.89006e-05
chr1	19040001	19070000	30000	3	6	F344:FHH:FHL:LL:LN:SR	< 1e-7	0	1.89006e-05
chr1	19090001	19110000	20000	2	6	F344:FHH:FHL:SHRSP:SR:WKY	7.2e-06	5.49999e-05	0.000418568
chr1	19120001	19140000	20000	2	12	BBDP:GK:LH:LL:LN:SBH:SHR:SHRSP:SS:WAG:WKY:WKYG	6.1e-06	4.75517e-05	0.000418568
chr1	19150001	19180000	30000	3	13	BBDP:FHH:FHL:GK:LH:LL:LN:SBH:SHR:SS:WAG:WKY:WKYG	< 1e-7	0	1.89006e-05
chr1	19200001	19230000	30000	3	17	BBDP:FHH:FHL:GK:LEW:LH:LL:LN:MHS:MNS:SBH:SHR:SHRSP:SS:WAG:WKY:WKYG	< 1e-7	0	1.89006e-05
chr1	19450001	19490000	40000	4	13	F344:FHH:FHL:LEW:LH:MHS:MNS:SBH:SHR:SHRSP:SR:WKY:WKYG	< 1e-7	0	1.89006e-05
chr1	19690001	19730000	40000	4	11	F344:FHH:FHL:LEW:LH:MHS:MNS:SBH:SHRSP:SR:WKY	< 1e-7	0	1.89006e-05
chr1	19840001	19900000	60000	6	3	F344:LH:SR	< 1e-7	0	1.89006e-05
chr1	20100001	20130000	30000	3	9	F344:FHH:FHL:LEW:LH:MHS:MNS:SBH:SR	< 1e-7	0	1.89006e-05
chr1	20340001	20370000	30000	3	6	F344:LE:LH:SHRSP:SR:WKY	< 1e-7	0	1.89006e-05
chr1	20460001	20500000	40000	4	4	F344:LE:SHRSP:WKY	< 1e-7	0	1.89006e-05
chr1	20520001	20550000	30000	3	6	F344:LE:LH:SHRSP:SR:WKY	< 1e-7	0	1.89006e-05
chr1	20630001	20650000	20000	2	3	LE:LH:SR	7.7e-06	5.82875e-05	0.000418568
chr1	20710001	20790000	80000	8	8	FHH:FHL:LEW:MHS:SBH:SBN:SHRSP:WKY	< 1e-7	0	1.89006e-05
chr1	20870001	20890000	20000	2	9	FHH:FHL:LE:LEW:MHS:SBH:SBN:SHRSP:WKY	8.4e-06	6.27914e-05	0.000418568
chr1	20940001	20970000	30000	3	13	F344:FHH:FHL:LE:LEW:LH:MHS:MNS:SBH:SBN:SHRSP:SR:WKY	< 1e-7	0	1.89006e-05
chr1	21010001	21060000	50000	5	7	FHH:FHL:LEW:MHS:SBH:SBN:WKY	< 1e-7	0	1.89006e-05
chr1	21110001	21160000	50000	5	11	F344:FHH:FHL:LEW:LH:MHS:MNS:SBH:SBN:SR:WKY	< 1e-7	0	1.89006e-05
chr1	21190001	21230000	40000	4	10	F344:FHH:FHL:LEW:LH:MHS:MNS:SBH:SR:WKY	< 1e-7	0	1.89006e-05
chr1	21270001	21300000	30000	3	11	F344:FHH:FHL:LE:LEW:LH:MHS:MNS:SBH:SR:WKY	< 1e-7	0	1.89006e-05
chr1	21330001	21370000	40000	4	8	F344:FHH:FHL:LEW:LH:MHS:MNS:SR	< 1e-7	0	1.89006e-05
chr1	21510001	21540000	30000	3	13	F344:FHH:FHL:LE:LEW:LH:MHS:MNS:SHR:SHRSP:SR:WKY:WKYG	< 1e-7	0	1.89006e-05
chr1	21560001	21590000	30000	3	12	F344:FHH:FHL:LE:LEW:LH:MHS:MNS:SHR:SHRSP:SR:WKYG	< 1e-7	0	1.89006e-05
chr1	21750001	21800000	50000	5	2	F344:LE	< 1e-7	0	1.89006e-05
chr1	21800001	21840000	40000	4	6	F344:LE:SHR:SHRSP:WKY:WKYG	< 1e-7	0	1.89006e-05
chr1	21850001	21920000	70000	7	6	F344:LE:SHR:SHRSP:WKY:WKYG	< 1e-7	0	1.89006e-05
chr1	22050001	22070000	20000	2	8	ACI:F344:FHH:FHL:LEW:SHR:SHRSP:WKYG	7e-06	5.3668e-05	0.000418568
chr1	22120001	22200000	80000	8	2	F344:LE	< 1e-7	0	1.89006e-05
chr1	22230001	22260000	30000	3	10	ACI:F344:FHH:FHL:LE:LEW:SHR:SHRSP:WKY:WKYG	1e-07	9.46722e-07	3.94671e-05
chr1	22330001	22430000	100000	10	6	ACI:F344:FHH:FHL:LE:LEW	< 1e-7	0	1.89006e-05
chr1	22520001	22560000	40000	4	4	ACI:FHH:FHL:LEW	< 1e-7	0	1.89006e-05
chr1	22590001	22620000	30000	3	6	ACI:F344:FHH:FHL:LE:LEW	1e-07	9.46722e-07	3.94671e-05
chr1	22940001	23000000	60000	6	3	ACI:LE:SBH	< 1e-7	0	1.89006e-05
chr1	23040001	23100000	60000	6	3	ACI:LE:SBH	< 1e-7	0	1.89006e-05
chr1	23180001	23220000	40000	4	5	ACI:F344:LE:MNS:SBH	< 1e-7	0	1.89006e-05
chr1	23240001	23330000	90000	9	5	ACI:F344:LE:MNS:SBH	< 1e-7	0	1.89006e-05
chr1	23500001	23540000	40000	4	7	ACI:F344:MNS:SHR:SHRSP:WKY:WKYG	< 1e-7	0	1.89006e-05
chr1	23580001	23620000	40000	4	3	F344:LE:MNS	< 1e-7	0	1.89006e-05
chr1	23840001	23880000	40000	4	9	ACI:F344:LE:MNS:SBN:SHR:SHRSP:WKY:WKYG	< 1e-7	0	1.89006e-05
chr1	23940001	23970000	30000	3	9	ACI:F344:LE:MNS:SBN:SHR:SHRSP:WKY:WKYG	< 1e-7	0	1.89006e-05
chr1	23970001	24000000	30000	3	8	ACI:F344:MNS:SBN:SHR:SHRSP:WKY:WKYG	< 1e-7	0	1.89006e-05
chr1	24020001	24050000	30000	3	6	F344:MNS:SHR:SHRSP:WKY:WKYG	< 1e-7	0	1.89006e-05
chr1	24070001	24250000	180000	18	9	ACI:F344:GK:MNS:SBN:SHR:SHRSP:WKY:WKYG	< 1e-7	0	1.89006e-05
chr1	24280001	24450000	170000	17	9	ACI:F344:GK:MNS:SBH:SHR:SHRSP:WKY:WKYG	< 1e-7	0	1.89006e-05
chr1	24520001	24560000	40000	4	4	ACI:F344:MNS:SBH	< 1e-7	0	1.89006e-05
chr1	24620001	24760000	140000	14	8	ACI:F344:MNS:SBH:SHR:SHRSP:WKY:WKYG	< 1e-7	0	1.89006e-05
chr1	24840001	24900000	60000	6	5	LE:SHR:SHRSP:WKY:WKYG	< 1e-7	0	1.89006e-05
chr1	24950001	24970000	20000	2	9	ACI:F344:LE:MNS:SBH:SHR:SHRSP:WKY:WKYG	9.5e-06	6.98553e-05	0.00094401
chr1	24980001	25010000	30000	3	8	ACI:F344:LE:SBH:SHR:SHRSP:WKY:WKYG	< 1e-7	0	1.89006e-05
chr1	25050001	25120000	70000	7	6	ACI:SBH:SHR:SHRSP:WKY:WKYG	< 1e-7	0	1.89006e-05
chr1	25160001	25200000	40000	4	7	ACI:LE:SBH:SHR:SHRSP:WKY:WKYG	< 1e-7	0	1.89006e-05
chr1	25220001	25250000	30000	3	6	ACI:SBH:SHR:SHRSP:WKY:WKYG	4e-07	3.60068e-06	7.86675e-05
chr1	25420001	25450000	30000	3	7	ACI:LE:SBH:SHR:SHRSP:WKY:WKYG	6.1e-06	4.75517e-05	0.000418568
chr1	25460001	25510000	50000	5	6	ACI:SBH:SHR:SHRSP:WKY:WKYG	< 1e-7	0	1.89006e-05
chr1	25620001	25650000	30000	3	7	ACI:LE:SBH:SHR:SHRSP:WKY:WKYG	6.1e-06	4.75517e-05	0.000418568
chr1	25720001	25750000	30000	3	7	ACI:LE:SBH:SHR:SHRSP:WKY:WKYG	6.1e-06	4.75517e-05	0.000418568
chr1	25770001	25800000	30000	3	6	ACI:LE:SBH:SHR:SHRSP:WKYG	< 1e-7	0	1.89006e-05
chr1	25850001	25880000	30000	3	5	ACI:LE:SHR:SHRSP:WKYG	5e-07	4.44993e-06	0.000115275
chr1	25940001	25970000	30000	3	8	ACI:F344:FHH:FHL:LE:SHR:SHRSP:WKYG	1e-07	9.46722e-07	3.94671e-05
chr1	26020001	26050000	30000	3	8	ACI:F344:FHH:FHL:LE:SHR:SHRSP:WKYG	1e-07	9.46722e-07	3.94671e-05
chr1	26070001	26140000	70000	7	4	LE:SHR:SHRSP:WKYG	< 1e-7	0	1.89006e-05
chr1	26180001	26210000	30000	3	8	ACI:F344:FHH:FHL:LE:SHR:SHRSP:WKYG	1e-07	9.46722e-07	3.94671e-05
chr1	26210001	26280000	70000	7	4	LE:SHR:SHRSP:WKYG	< 1e-7	0	1.89006e-05
chr1	26280001	26360000	80000	8	1	LE	< 1e-7	0	1.89006e-05
chr1	26380001	26410000	30000	3	7	ACI:F344:FHH:FHL:SHR:SHRSP:WKYG	< 1e-7	0	1.89006e-05
chr1	26420001	26590000	170000	17	14	BBDP:GK:LE:LH:LL:LN:MHS:MNS:SBH:SBN:SR:SS:WAG:WKY	< 1e-7	0	1.89006e-05
chr1	26750001	26810000	60000	6	16	BBDP:GK:LH:LL:LN:MHS:MNS:SBH:SBN:SHR:SHRSP:SR:SS:WAG:WKY:WKYG	< 1e-7	0	1.89006e-05
chr1	26810001	26840000	30000	3	14	BBDP:GK:LE:LH:LL:LN:MHS:MNS:SBH:SBN:SR:SS:WAG:WKY	1e-07	9.46722e-07	3.94671e-05
chr1	26840001	26910000	70000	7	13	BBDP:GK:LH:LL:LN:MHS:MNS:SBH:SBN:SR:SS:WAG:WKY	< 1e-7	0	1.89006e-05
chr1	27140001	27170000	30000	3	16	BBDP:GK:LE:LH:LL:LN:MHS:MNS:SBH:SBN:SHR:SHRSP:SR:SS:WAG:WKYG	2e-07	1.84909e-06	6.03253e-05
chr1	27240001	27280000	40000	4	17	BBDP:GK:LE:LH:LL:LN:MHS:MNS:SBH:SBN:SHR:SHRSP:SR:SS:WAG:WKY:WKYG	< 1e-7	0	1.89006e-05
chr1	27340001	27380000	40000	4	17	BBDP:GK:LE:LH:LL:LN:MHS:MNS:SBH:SBN:SHR:SHRSP:SR:SS:WAG:WKY:WKYG	< 1e-7	0	1.89006e-05
chr1	27390001	27420000	30000	3	16	BBDP:GK:LE:LH:LL:LN:MHS:MNS:SBH:SBN:SHR:SHRSP:SR:SS:WAG:WKYG	2e-07	1.84909e-06	6.03253e-05
chr1	27550001	27590000	40000	4	11	BBDP:GK:MHS:MNS:SBH:SBN:SHR:SHRSP:WAG:WKY:WKYG	< 1e-7	0	1.89006e-05
chr1	27680001	27760000	80000	8	9	BBDP:GK:LE:MHS:MNS:SBH:SBN:WAG:WKY	< 1e-7	0	1.89006e-05
chr1	27760001	27780000	20000	2	8	BBDP:GK:MHS:MNS:SBH:SBN:WAG:WKY	7.2e-06	5.49999e-05	0.000418568
chr1	27780001	27850000	70000	7	9	BBDP:GK:LE:MHS:MNS:SBH:SBN:WAG:WKY	< 1e-7	0	1.89006e-05
chr1	27870001	27950000	80000	8	8	BBDP:GK:LE:MHS:MNS:SBN:WAG:WKY	< 1e-7	0	1.89006e-05
chr1	27970001	28020000	50000	5	6	LE:SBH:SHR:SHRSP:WKY:WKYG	< 1e-7	0	1.89006e-05
chr1	28080001	28140000	60000	6	5	SBH:SHR:SHRSP:WKY:WKYG	< 1e-7	0	1.89006e-05
chr1	28170001	28210000	40000	4	5	SBH:SHR:SHRSP:WKY:WKYG	< 1e-7	0	1.89006e-05
chr1	28210001	28260000	50000	5	4	SHR:SHRSP:WKY:WKYG	2.6e-06	2.16812e-05	0.000418568
chr1	28360001	28410000	50000	5	4	SHR:SHRSP:WKY:WKYG	2.6e-06	2.16812e-05	0.000418568
chr1	28560001	28600000	40000	4	5	LE:SHR:SHRSP:WKY:WKYG	< 1e-7	0	1.89006e-05
chr1	28920001	28950000	30000	3	16	BBDP:GK:LE:LH:LL:LN:MHS:MNS:SBN:SHR:SHRSP:SR:SS:WAG:WKY:WKYG	< 1e-7	0	1.89006e-05
chr1	28970001	29030000	60000	6	17	BBDP:GK:LE:LH:LL:LN:MHS:MNS:SBH:SBN:SHR:SHRSP:SR:SS:WAG:WKY:WKYG	< 1e-7	0	1.89006e-05
chr1	29240001	29300000	60000	6	1	LE	< 1e-7	0	1.89006e-05
chr1	29320001	29350000	30000	3	16	GK:LE:LH:LL:LN:MHS:MNS:SBH:SBN:SHR:SHRSP:SR:SS:WAG:WKY:WKYG	1e-07	9.46722e-07	3.94671e-05
chr1	29410001	29470000	60000	6	16	GK:LE:LH:LL:LN:MHS:MNS:SBH:SBN:SHR:SHRSP:SR:SS:WAG:WKY:WKYG	< 1e-7	0	1.89006e-05
chr1	29540001	29600000	60000	6	12	GK:LH:LL:LN:MHS:MNS:SBH:SBN:SR:SS:WAG:WKY	< 1e-7	0	1.89006e-05
chr1	29660001	29700000	40000	4	15	GK:LH:LL:LN:MHS:MNS:SBH:SBN:SHR:SHRSP:SR:SS:WAG:WKY:WKYG	< 1e-7	0	1.89006e-05
chr1	29850001	29870000	20000	2	13	ACI:GK:LH:LL:LN:MHS:MNS:SBH:SBN:SR:SS:WAG:WKY	7.9e-06	5.95859e-05	0.000418568
chr1	29910001	29940000	30000	3	9	ACI:F344:FHH:FHL:LE:SHR:SHRSP:WKY:WKYG	6e-07	5.299e-06	0.000145535
chr1	30010001	30040000	30000	3	9	ACI:F344:FHH:FHL:LE:SHR:SHRSP:WKY:WKYG	6e-07	5.299e-06	0.000145535
chr1	30060001	30100000	40000	4	9	ACI:F344:FHH:FHL:LE:SHR:SHRSP:WKY:WKYG	< 1e-7	0	1.89006e-05
chr1	30130001	30160000	30000	3	7	ACI:F344:LE:SHR:SHRSP:WKY:WKYG	2e-07	1.84909e-06	6.03253e-05
chr1	30160001	30200000	40000	4	6	ACI:LE:SHR:SHRSP:WKY:WKYG	< 1e-7	0	1.89006e-05
chr1	30200001	30250000	50000	5	7	ACI:F344:LE:SHR:SHRSP:WKY:WKYG	< 1e-7	0	1.89006e-05
chr1	30260001	30570000	310000	31	2	ACI:LE	< 1e-7	0	1.89006e-05
chr1	30570001	30650000	80000	8	1	LE	< 1e-7	0	1.89006e-05
chr1	30910001	31200000	220000	22	2	GK:SHRSP	< 1e-7	0	1.89006e-05
chr1	31400001	31440000	40000	4	2	GK:SHRSP	1.8e-06	1.52532e-05	0.000418568
chr1	31680001	31920000	230000	23	2	GK:SHRSP	< 1e-7	0	1.89006e-05
chr1	31960001	32080000	100000	10	2	GK:SHRSP	< 1e-7	0	1.89006e-05
chr1	32180001	32330000	110000	11	2	GK:SHRSP	< 1e-7	0	1.89006e-05
chr1	32840001	32920000	80000	8	7	GK:LH:LL:LN:SHRSP:SR:SS	< 1e-7	0	1.89006e-05
chr1	32970001	33030000	60000	6	2	GK:SHRSP	< 1e-7	0	1.89006e-05
chr1	33060001	33100000	40000	4	2	GK:SHRSP	1.8e-06	1.52532e-05	0.000418568
chr1	33260001	33390000	130000	13	2	GK:SHRSP	< 1e-7	0	1.89006e-05
chr1	33470001	33520000	50000	5	2	GK:SHRSP	< 1e-7	0	1.89006e-05
chr1	33570001	33620000	50000	5	2	GK:SHRSP	< 1e-7	0	1.89006e-05
chr1	33730001	33840000	110000	11	2	GK:SHRSP	< 1e-7	0	1.89006e-05
chr1	33940001	34040000	100000	10	2	GK:SHRSP	< 1e-7	0	1.89006e-05
chr1	34120001	34280000	160000	16	2	GK:SHRSP	< 1e-7	0	1.89006e-05
chr1	34320001	34430000	110000	11	7	GK:LH:LL:LN:SHRSP:SR:SS	< 1e-7	0	1.89006e-05
chr1	34430001	34490000	60000	6	5	LH:LL:LN:SR:SS	< 1e-7	0	1.89006e-05
chr1	34490001	34600000	110000	11	7	GK:LH:LL:LN:SHRSP:SR:SS	< 1e-7	0	1.89006e-05
chr1	34660001	34730000	70000	7	7	GK:LH:LL:LN:SHRSP:SR:SS	< 1e-7	0	1.89006e-05
chr1	34730001	34910000	180000	18	5	LH:LL:LN:SR:SS	< 1e-7	0	1.89006e-05
chr1	35000001	35290000	290000	29	7	GK:LH:LL:LN:SHRSP:SR:SS	< 1e-7	0	1.89006e-05
chr1	35480001	35550000	70000	7	6	GK:LH:LL:LN:SR:SS	< 1e-7	0	1.89006e-05
chr1	35570001	35680000	110000	11	6	GK:LH:LL:LN:SR:SS	< 1e-7	0	1.89006e-05
chr1	35740001	35870000	130000	13	6	GK:LH:LL:LN:SR:SS	< 1e-7	0	1.89006e-05
chr1	35870001	35940000	70000	7	1	GK	< 1e-7	0	1.89006e-05
chr1	35960001	36010000	50000	5	5	LH:LL:LN:SR:SS	< 1e-7	0	1.89006e-05
chr1	36010001	36040000	30000	3	7	F344:GK:MHS:SHR:SHRSP:WKY:WKYG	3.4e-06	2.79076e-05	0.000418568
chr1	36040001	36100000	60000	6	12	F344:GK:LH:LL:LN:MHS:SHR:SHRSP:SR:SS:WKY:WKYG	< 1e-7	0	1.89006e-05
chr1	36100001	36170000	70000	7	5	LH:LL:LN:SR:SS	< 1e-7	0	1.89006e-05
chr1	36170001	36220000	50000	5	11	F344:GK:LH:LL:LN:SHR:SHRSP:SR:SS:WKY:WKYG	< 1e-7	0	1.89006e-05
chr1	36220001	36280000	60000	6	5	LH:LL:LN:SR:SS	< 1e-7	0	1.89006e-05
chr1	36280001	36360000	80000	8	11	F344:GK:LH:LL:LN:SHR:SHRSP:SR:SS:WKY:WKYG	< 1e-7	0	1.89006e-05
chr1	36410001	36450000	40000	4	5	LH:LL:LN:SR:SS	5e-07	4.44993e-06	0.000115275
chr1	36580001	36730000	150000	15	11	F344:GK:LH:LL:LN:SHR:SHRSP:SR:SS:WKY:WKYG	< 1e-7	0	1.89006e-05
chr1	36780001	37060000	280000	28	11	F344:GK:LH:LL:LN:SHR:SHRSP:SR:SS:WKY:WKYG	< 1e-7	0	1.89006e-05
chr1	37080001	37260000	180000	18	11	F344:GK:LH:LL:LN:SHR:SHRSP:SR:SS:WKY:WKYG	< 1e-7	0	1.89006e-05
chr1	37290001	37330000	40000	4	6	F344:GK:SHR:SHRSP:WKY:WKYG	2e-07	1.84909e-06	6.03253e-05
chr1	37450001	37500000	50000	5	11	F344:GK:LH:LL:LN:SHR:SHRSP:SR:SS:WKY:WKYG	< 1e-7	0	1.89006e-05
chr1	37650001	37690000	40000	4	11	F344:GK:LH:LL:LN:SHR:SHRSP:SR:SS:WKY:WKYG	< 1e-7	0	1.89006e-05
chr1	37690001	37720000	30000	3	10	GK:LH:LL:LN:SHR:SHRSP:SR:SS:WKY:WKYG	3.3e-06	2.714e-05	0.000418568
chr1	37730001	37760000	30000	3	10	GK:LH:LL:LN:SHR:SHRSP:SR:SS:WKY:WKYG	3.3e-06	2.714e-05	0.000418568
chr1	37800001	37830000	30000	3	10	GK:LH:LL:LN:SHR:SHRSP:SR:SS:WKY:WKYG	3.3e-06	2.714e-05	0.000418568
chr1	37850001	37890000	40000	4	11	F344:GK:LH:LL:LN:SHR:SHRSP:SR:SS:WKY:WKYG	< 1e-7	0	1.89006e-05
chr1	37940001	37990000	50000	5	11	F344:GK:LH:LL:LN:SHR:SHRSP:SR:SS:WKY:WKYG	< 1e-7	0	1.89006e-05
chr1	38060001	38370000	310000	31	9	F344:FHH:FHL:LH:LL:LN:MNS:SR:SS	< 1e-7	0	1.89006e-05
chr1	38370001	38560000	190000	19	10	BBDP:F344:FHH:FHL:LH:LL:LN:MNS:SR:SS	< 1e-7	0	1.89006e-05
chr1	38560001	38860000	300000	30	12	BBDP:F344:FHH:FHL:LH:LL:LN:MNS:SBH:SBN:SR:SS	< 1e-7	0	1.89006e-05
chr1	38870001	38920000	50000	5	17	BBDP:F344:FHH:FHL:GK:LH:LL:LN:MNS:SBH:SBN:SHR:SHRSP:SR:SS:WKY:WKYG	< 1e-7	0	1.89006e-05
chr1	38920001	38990000	70000	7	12	BBDP:F344:FHH:FHL:LH:LL:LN:MNS:SBH:SBN:SR:SS	< 1e-7	0	1.89006e-05
chr1	39010001	39040000	30000	3	17	BBDP:F344:FHH:FHL:GK:LH:LL:LN:MNS:SBH:SBN:SHR:SHRSP:SR:SS:WKY:WKYG	1e-07	9.46722e-07	3.94671e-05
chr1	39100001	39140000	40000	4	18	ACI:BBDP:F344:FHH:FHL:GK:LH:LL:LN:MHS:MNS:SHR:SHRSP:SR:SS:WAG:WKY:WKYG	< 1e-7	0	1.89006e-05
chr1	39240001	39270000	30000	3	13	ACI:BBDP:F344:FHH:FHL:LH:LL:LN:MHS:MNS:SR:SS:WAG	< 1e-7	0	1.89006e-05
chr1	39270001	39300000	30000	3	18	ACI:BBDP:F344:FHH:FHL:GK:LH:LL:LN:MHS:MNS:SHR:SHRSP:SR:SS:WAG:WKY:WKYG	2e-07	1.84909e-06	6.03253e-05
chr1	39320001	39580000	260000	26	6	BBDP:LE:LEW:MHS:SBH:SBN	< 1e-7	0	1.89006e-05
chr1	39580001	39620000	40000	4	17	ACI:BBDP:F344:FHH:FHL:GK:LE:LEW:MHS:MNS:SBH:SBN:SHR:SHRSP:WAG:WKY:WKYG	< 1e-7	0	1.89006e-05
chr1	39670001	39740000	70000	7	8	FHH:FHL:LH:LL:LN:MNS:SR:SS	< 1e-7	0	1.89006e-05
chr1	40020001	40160000	140000	14	17	ACI:F344:FHH:FHL:GK:LE:LH:LL:LN:MNS:SHR:SHRSP:SR:SS:WAG:WKY:WKYG	< 1e-7	0	1.89006e-05
chr1	40500001	40540000	40000	4	8	ACI:F344:GK:SHR:SHRSP:WAG:WKY:WKYG	< 1e-7	0	1.89006e-05
chr1	40810001	40840000	30000	3	13	BBDP:F344:FHH:FHL:LEW:LH:LL:LN:SBH:SBN:SR:SS:WAG	1e-07	9.46722e-07	3.94671e-05
chr1	40990001	41030000	40000	4	2	F344:LE	< 1e-7	0	1.89006e-05
chr1	41130001	41180000	50000	5	12	BBDP:FHH:FHL:LEW:LH:LL:LN:SBH:SBN:SR:SS:WAG	< 1e-7	0	1.89006e-05
chr1	41200001	41230000	30000	3	4	LE:SBH:SBN:SHRSP	< 1e-7	0	1.89006e-05
chr1	41400001	41430000	30000	3	11	BBDP:F344:FHH:FHL:LH:LL:LN:SBH:SBN:SR:SS	< 1e-7	0	1.89006e-05
chr1	41550001	41580000	30000	3	12	BBDP:FHH:FHL:LE:LH:LL:LN:SBH:SBN:SHRSP:SR:SS	< 1e-7	0	1.89006e-05
chr1	41630001	41660000	30000	3	8	BBDP:FHH:FHL:LH:LL:LN:SR:SS	< 1e-7	0	1.89006e-05
chr1	41890001	41920000	30000	3	14	BBDP:FHH:FHL:LEW:LH:LL:LN:MNS:SBH:SBN:SHRSP:SR:SS:WAG	< 1e-7	0	1.89006e-05
chr1	41960001	42000000	40000	4	15	BBDP:FHH:FHL:LE:LEW:LH:LL:LN:MNS:SBH:SBN:SHRSP:SR:SS:WAG	< 1e-7	0	1.89006e-05
chr1	42100001	42130000	30000	3	15	BBDP:FHH:FHL:LE:LEW:LH:LL:LN:MNS:SBH:SBN:SHRSP:SR:SS:WAG	< 1e-7	0	1.89006e-05
chr1	42180001	42210000	30000	3	13	BBDP:FHH:FHL:LEW:LH:LL:LN:MNS:SBH:SBN:SR:SS:WAG	< 1e-7	0	1.89006e-05
chr1	42390001	42440000	50000	5	7	BBDP:FHH:FHL:LE:LEW:MNS:WAG	< 1e-7	0	1.89006e-05
chr1	42450001	42690000	240000	24	7	LH:LL:LN:SBH:SBN:SR:SS	< 1e-7	0	1.89006e-05
chr1	42690001	42730000	40000	4	8	GK:LH:LL:LN:SBH:SBN:SR:SS	< 1e-7	0	1.89006e-05
chr1	42740001	42770000	30000	3	8	GK:LH:LL:LN:SBH:SBN:SR:SS	< 1e-7	0	1.89006e-05
chr1	42860001	42980000	120000	12	6	LH:SBH:SBN:SHRSP:SR:SS	< 1e-7	0	1.89006e-05
chr1	43030001	43060000	30000	3	6	LH:SBH:SBN:SHRSP:SR:SS	1e-07	9.46722e-07	3.94671e-05
chr1	43130001	43160000	30000	3	8	SBH:SBN:SHR:SHRSP:SR:SS:WKY:WKYG	1e-07	9.46722e-07	3.94671e-05
chr1	43160001	43190000	30000	3	9	GK:SBH:SBN:SHR:SHRSP:SR:SS:WKY:WKYG	< 1e-7	0	1.89006e-05
chr1	43190001	43240000	50000	5	8	SBH:SBN:SHR:SHRSP:SR:SS:WKY:WKYG	< 1e-7	0	1.89006e-05
chr1	43270001	43320000	50000	5	9	MHS:SBH:SBN:SHR:SHRSP:SR:SS:WKY:WKYG	< 1e-7	0	1.89006e-05
chr1	43350001	43400000	50000	5	4	SHR:SHRSP:WKY:WKYG	2.6e-06	2.16812e-05	0.000418568
chr1	43420001	43510000	90000	9	9	MHS:SBH:SBN:SHR:SHRSP:SR:SS:WKY:WKYG	< 1e-7	0	1.89006e-05
chr1	43510001	43630000	120000	12	4	SHR:SHRSP:WKY:WKYG	< 1e-7	0	1.89006e-05
chr1	43920001	43960000	40000	4	13	BBDP:F344:MHS:MNS:SBH:SBN:SHR:SHRSP:SR:SS:WAG:WKY:WKYG	< 1e-7	0	1.89006e-05
chr1	43960001	44010000	50000	5	9	MHS:SBH:SBN:SHR:SHRSP:SR:SS:WKY:WKYG	< 1e-7	0	1.89006e-05
chr1	44090001	44130000	40000	4	9	BBDP:F344:MHS:MNS:SBH:SBN:SR:SS:WAG	< 1e-7	0	1.89006e-05
chr1	44130001	44190000	60000	6	13	BBDP:F344:MHS:MNS:SBH:SBN:SHR:SHRSP:SR:SS:WAG:WKY:WKYG	< 1e-7	0	1.89006e-05
chr1	44250001	44290000	40000	4	8	SBH:SBN:SHR:SHRSP:SR:SS:WKY:WKYG	< 1e-7	0	1.89006e-05
chr1	44290001	44340000	50000	5	4	SBH:SBN:SR:SS	< 1e-7	0	1.89006e-05
chr1	44340001	44380000	40000	4	9	BBDP:F344:MHS:MNS:SHR:SHRSP:WAG:WKY:WKYG	< 1e-7	0	1.89006e-05
chr1	44420001	44500000	80000	8	10	BBDP:F344:LEW:MHS:MNS:SBH:SBN:SR:SS:WAG	< 1e-7	0	1.89006e-05
chr1	44500001	44610000	110000	11	15	BBDP:F344:GK:LEW:MHS:MNS:SBH:SBN:SHR:SHRSP:SR:SS:WAG:WKY:WKYG	< 1e-7	0	1.89006e-05
chr1	44620001	44700000	80000	8	15	BBDP:F344:GK:LEW:MHS:MNS:SBH:SBN:SHR:SHRSP:SR:SS:WAG:WKY:WKYG	< 1e-7	0	1.89006e-05
chr1	44760001	44850000	90000	9	16	BBDP:F344:GK:LE:LEW:MHS:MNS:SBH:SBN:SHR:SHRSP:SR:SS:WAG:WKY:WKYG	< 1e-7	0	1.89006e-05
chr1	44870001	44900000	30000	3	16	BBDP:GK:LE:LEW:LH:MHS:MNS:SBH:SBN:SHR:SHRSP:SR:SS:WAG:WKY:WKYG	< 1e-7	0	1.89006e-05
chr1	44910001	45000000	90000	9	2	FHH:FHL	< 1e-7	0	1.89006e-05
chr1	45130001	45170000	40000	4	9	FHH:FHL:GK:SBH:SBN:SHRSP:SR:SS:WKY	< 1e-7	0	1.89006e-05
chr1	45170001	45200000	30000	3	10	F344:FHH:FHL:GK:SBH:SBN:SHRSP:SR:SS:WKY	< 1e-7	0	1.89006e-05
chr1	45310001	45330000	20000	2	13	ACI:F344:GK:LE:LEW:LH:LL:LN:SHRSP:SR:SS:WAG:WKY	9e-06	6.65633e-05	0.000418568
chr1	45420001	45480000	60000	6	16	ACI:BBDP:F344:LE:LEW:LH:LL:LN:MHS:MNS:SBH:SBN:SHR:WAG:WKY:WKYG	< 1e-7	0	1.89006e-05
chr1	45500001	45530000	30000	3	18	ACI:BBDP:F344:FHH:FHL:LE:LEW:LH:LL:LN:MHS:MNS:SBH:SBN:SHR:WAG:WKY:WKYG	< 1e-7	0	1.89006e-05
chr1	45530001	45560000	30000	3	6	FHH:FHL:MHS:SBH:SBN:WAG	< 1e-7	0	1.89006e-05
chr1	45860001	45900000	40000	4	15	BBDP:F344:FHH:FHL:GK:LEW:MHS:MNS:SBH:SBN:SHR:SHRSP:SS:WKY:WKYG	< 1e-7	0	1.89006e-05
chr1	45900001	45950000	50000	5	19	ACI:BBDP:F344:FHH:FHL:GK:LE:LEW:LH:LL:LN:MNS:SHR:SHRSP:SR:SS:WAG:WKY:WKYG	< 1e-7	0	1.89006e-05
chr1	46120001	46280000	160000	16	19	ACI:BBDP:FHH:FHL:LE:LEW:LH:LL:LN:MHS:MNS:SBH:SBN:SHR:SR:SS:WAG:WKY:WKYG	< 1e-7	0	1.89006e-05
chr1	46300001	46320000	20000	2	11	ACI:FHH:FHL:LE:LH:LL:LN:SBH:SBN:SR:WAG	8.8e-06	6.53149e-05	0.000418568
chr1	46360001	46400000	40000	4	19	ACI:BBDP:FHH:FHL:LE:LEW:LH:LL:LN:MHS:MNS:SBH:SBN:SHR:SR:SS:WAG:WKY:WKYG	< 1e-7	0	1.89006e-05
chr1	46530001	46560000	30000	3	8	FHH:FHL:LE:LH:LL:LN:SR:WAG	< 1e-7	0	1.89006e-05
chr1	46630001	46660000	30000	3	17	BBDP:FHH:FHL:GK:LE:LEW:LH:LL:LN:MHS:MNS:SHR:SR:SS:WAG:WKY:WKYG	< 1e-7	0	1.89006e-05
chr1	46780001	46810000	30000	3	9	BBDP:GK:LEW:MHS:MNS:SHR:SS:WKY:WKYG	< 1e-7	0	1.89006e-05
chr1	46860001	46890000	30000	3	17	BBDP:FHH:FHL:GK:LE:LEW:LH:LL:LN:MHS:MNS:SHR:SR:SS:WAG:WKY:WKYG	< 1e-7	0	1.89006e-05
chr1	47000001	47030000	30000	3	5	FHH:FHL:LE:LEW:SS	< 1e-7	0	1.89006e-05
chr1	47030001	47120000	90000	9	3	FHH:FHL:LE	< 1e-7	0	1.89006e-05
chr1	47200001	47230000	30000	3	15	ACI:BBDP:FHH:FHL:GK:LE:LEW:MHS:MNS:SBH:SBN:SHR:SS:WKY:WKYG	< 1e-7	0	1.89006e-05
chr1	47260001	47290000	30000	3	12	F344:FHH:FHL:LE:LH:LL:LN:SHR:SR:WAG:WKY:WKYG	< 1e-7	0	1.89006e-05
chr1	47350001	47390000	40000	4	16	ACI:BBDP:FHH:FHL:GK:LE:MHS:MNS:SBH:SBN:SHR:SHRSP:SS:WAG:WKY:WKYG	< 1e-7	0	1.89006e-05
chr1	47390001	47430000	40000	4	14	ACI:BBDP:FHH:FHL:GK:LE:MHS:MNS:SBH:SBN:SHR:WAG:WKY:WKYG	< 1e-7	0	1.89006e-05
chr1	47570001	47610000	40000	4	15	ACI:BBDP:FHH:FHL:GK:LE:MHS:MNS:SBH:SBN:SHR:SS:WAG:WKY:WKYG	< 1e-7	0	1.89006e-05
chr1	47610001	47640000	30000	3	16	ACI:BBDP:FHH:FHL:GK:LE:MHS:MNS:SBH:SBN:SHR:SHRSP:SS:WAG:WKY:WKYG	< 1e-7	0	1.89006e-05
chr1	48150001	48180000	30000	3	16	ACI:BBDP:FHH:FHL:GK:LE:MHS:MNS:SBH:SBN:SHR:SHRSP:SS:WAG:WKY:WKYG	< 1e-7	0	1.89006e-05
chr1	48230001	48450000	220000	22	1	SS	< 1e-7	0	1.89006e-05
chr1	48850001	48880000	30000	3	17	BBDP:FHH:FHL:GK:LE:LH:LL:LN:MHS:MNS:SBH:SHR:SHRSP:SS:WAG:WKY:WKYG	8.7e-06	6.46874e-05	0.000418568
chr1	49200001	49230000	30000	3	17	BBDP:FHH:FHL:GK:LE:LH:LL:LN:MHS:MNS:SBH:SHR:SHRSP:SS:WAG:WKY:WKYG	8.7e-06	6.46874e-05	0.000418568
chr1	49270001	49310000	40000	4	13	BBDP:GK:LH:LL:LN:MHS:MNS:SBH:SHR:SS:WAG:WKY:WKYG	< 1e-7	0	1.89006e-05
chr1	49550001	49610000	60000	6	7	FHH:FHL:LE:SHR:SHRSP:WKY:WKYG	< 1e-7	0	1.89006e-05
chr1	49630001	49680000	50000	5	8	FHH:FHL:LE:SHR:SHRSP:SS:WKY:WKYG	< 1e-7	0	1.89006e-05
chr1	49700001	49730000	30000	3	17	BBDP:FHH:FHL:GK:LE:LH:LL:LN:MHS:MNS:SBH:SHR:SHRSP:SS:WAG:WKY:WKYG	8.7e-06	6.46874e-05	0.000418568
chr1	49840001	49880000	40000	4	17	BBDP:FHH:FHL:GK:LE:LH:LL:LN:MHS:MNS:SBH:SHR:SHRSP:SS:WAG:WKY:WKYG	< 1e-7	0	1.89006e-05
chr1	50730001	50810000	80000	8	3	SHR:WKY:WKYG	< 1e-7	0	1.89006e-05
chr1	50980001	51010000	30000	3	17	BBDP:FHH:FHL:GK:LE:LH:LL:LN:MHS:MNS:SBH:SHR:SHRSP:SS:WAG:WKY:WKYG	8.7e-06	6.46874e-05	0.000418568
chr1	51080001	51350000	270000	27	17	BBDP:FHH:FHL:GK:LE:LH:LL:LN:MHS:MNS:SBH:SHR:SHRSP:SS:WAG:WKY:WKYG	< 1e-7	0	1.89006e-05
chr1	51850001	51920000	70000	7	3	FHH:FHL:LE	< 1e-7	0	1.89006e-05
chr1	52530001	52610000	80000	8	17	BBDP:FHH:FHL:GK:LE:LH:LL:LN:MHS:MNS:SBH:SHR:SHRSP:SS:WAG:WKY:WKYG	< 1e-7	0	1.89006e-05
chr1	53120001	53150000	30000	3	11	ACI:F344:FHH:FHL:SBH:SBN:SHR:SHRSP:SS:WKY:WKYG	< 1e-7	0	1.89006e-05
chr1	53230001	53250000	20000	2	8	BBDP:F344:FHH:FHL:SBN:SHR:WKY:WKYG	6.9e-06	5.29984e-05	0.000418568
chr1	53260001	53290000	30000	3	7	BBDP:F344:FHH:FHL:SBH:SBN:SS	< 1e-7	0	1.89006e-05
chr1	53320001	53430000	110000	11	11	BBDP:F344:FHH:FHL:SBH:SBN:SHR:SHRSP:SS:WKY:WKYG	< 1e-7	0	1.89006e-05
chr1	53480001	53500000	20000	2	5	BBDP:F344:FHH:FHL:SBN	6.4e-06	4.96132e-05	0.000418568
chr1	53630001	53670000	40000	4	4	ACI:BBDP:F344:LE	< 1e-7	0	1.89006e-05
chr1	53670001	53710000	40000	4	10	ACI:BBDP:F344:FHH:FHL:LE:SHR:SHRSP:WKY:WKYG	< 1e-7	0	1.89006e-05
chr1	53930001	53960000	30000	3	5	ACI:BBDP:F344:LE:SHRSP	< 1e-7	0	1.89006e-05
chr1	54030001	54070000	40000	4	14	ACI:BBDP:F344:FHH:FHL:LE:LH:LL:LN:SHR:SHRSP:SR:WKY:WKYG	< 1e-7	0	1.89006e-05
chr1	54110001	54690000	580000	58	22	ACI:BBDP:F344:FHH:FHL:GK:LE:LEW:LH:LL:LN:MHS:MNS:SBH:SBN:SHR:SHRSP:SR:SS:WAG:WKY:WKYG	< 1e-7	0	1.89006e-05
chr1	54710001	54850000	140000	14	22	ACI:BBDP:F344:FHH:FHL:GK:LE:LEW:LH:LL:LN:MHS:MNS:SBH:SBN:SHR:SHRSP:SR:SS:WAG:WKY:WKYG	< 1e-7	0	1.89006e-05
chr1	55090001	55130000	40000	4	14	F344:FHL:GK:LE:LEW:LH:LL:LN:MHS:MNS:SBH:SR:SS:WAG	< 1e-7	0	1.89006e-05
chr1	55130001	55160000	30000	3	15	F344:FHL:GK:LE:LEW:LH:LL:LN:MHS:MNS:SBH:SBN:SR:SS:WAG	< 1e-7	0	1.89006e-05
chr1	55820001	55920000	100000	10	21	ACI:BBDP:F344:FHH:FHL:GK:LE:LEW:LH:LL:LN:MHS:MNS:SBN:SHR:SHRSP:SR:SS:WAG:WKY:WKYG	< 1e-7	0	1.89006e-05
chr1	56430001	56460000	30000	3	4	SBN:SHR:WKY:WKYG	< 1e-7	0	1.89006e-05
chr1	56730001	56760000	30000	3	9	ACI:FHH:FHL:LE:SBH:SHR:SHRSP:WKY:WKYG	< 1e-7	0	1.89006e-05
chr1	56800001	56840000	40000	4	15	BBDP:F344:GK:LEW:LH:LL:LN:MHS:MNS:SHR:SR:SS:WAG:WKY:WKYG	< 1e-7	0	1.89006e-05
chr1	56840001	56900000	60000	6	16	BBDP:F344:GK:LEW:LH:LL:LN:MHS:MNS:SBN:SHR:SR:SS:WAG:WKY:WKYG	< 1e-7	0	1.89006e-05
chr1	56970001	57040000	70000	7	16	BBDP:F344:GK:LEW:LH:LL:LN:MHS:MNS:SBN:SHR:SR:SS:WAG:WKY:WKYG	< 1e-7	0	1.89006e-05
chr1	57080001	57110000	30000	3	6	ACI:FHH:FHL:LE:SBH:SHRSP	< 1e-7	0	1.89006e-05
chr1	57180001	57220000	40000	4	10	ACI:FHH:FHL:LE:SBH:SBN:SHR:SHRSP:WKY:WKYG	< 1e-7	0	1.89006e-05
chr1	57220001	57250000	30000	3	9	ACI:FHH:FHL:LE:SBH:SHR:SHRSP:WKY:WKYG	< 1e-7	0	1.89006e-05
chr1	57370001	57440000	70000	7	21	ACI:BBDP:F344:FHH:FHL:GK:LE:LEW:LH:LL:LN:MHS:MNS:SBH:SHR:SHRSP:SR:SS:WAG:WKY:WKYG	< 1e-7	0	1.89006e-05
chr1	57470001	57640000	170000	17	12	BBDP:F344:GK:LEW:LH:LL:LN:MHS:MNS:SR:SS:WAG	< 1e-7	0	1.89006e-05
chr1	58000001	58040000	40000	4	18	ACI:BBDP:F344:FHH:FHL:GK:LE:LEW:LH:LL:LN:MHS:MNS:SBH:SHRSP:SR:SS:WAG	< 1e-7	0	1.89006e-05
chr1	58260001	58370000	110000	11	10	ACI:FHH:FHL:LE:SBH:SBN:SHR:SHRSP:WKY:WKYG	< 1e-7	0	1.89006e-05
chr1	58380001	58420000	40000	4	9	ACI:FHH:FHL:LE:SBH:SHR:SHRSP:WKY:WKYG	< 1e-7	0	1.89006e-05
chr1	58600001	58820000	220000	22	22	ACI:BBDP:F344:FHH:FHL:GK:LE:LEW:LH:LL:LN:MHS:MNS:SBH:SBN:SHR:SHRSP:SR:SS:WAG:WKY:WKYG	< 1e-7	0	1.89006e-05
chr1	58830001	58980000	150000	15	3	ACI:LE:SHRSP	< 1e-7	0	1.89006e-05
chr1	58990001	59030000	40000	4	7	FHH:FHL:LH:LL:LN:SBN:SS	< 1e-7	0	1.89006e-05
chr1	59030001	59300000	270000	27	14	ACI:FHH:FHL:LE:LH:LL:LN:SBH:SBN:SHR:SHRSP:SS:WKY:WKYG	< 1e-7	0	1.89006e-05
chr1	59340001	59390000	50000	5	10	ACI:LE:LH:LL:LN:SHR:SHRSP:SS:WKY:WKYG	< 1e-7	0	1.89006e-05
chr1	59440001	59460000	20000	2	7	ACI:LE:LH:LL:LN:SHRSP:SS	9.1e-06	6.71842e-05	0.000597066
chr1	59470001	59500000	30000	3	11	ACI:LE:LH:LL:LN:SBH:SHR:SHRSP:SS:WKY:WKYG	< 1e-7	0	1.89006e-05
chr1	59540001	59570000	30000	3	9	ACI:FHH:FHL:LE:SBN:SHR:SHRSP:WKY:WKYG	< 1e-7	0	1.89006e-05
chr1	59580001	59650000	70000	7	13	ACI:FHH:FHL:LE:LH:LL:LN:SBN:SHR:SHRSP:SS:WKY:WKYG	< 1e-7	0	1.89006e-05
chr1	59690001	59860000	170000	17	13	ACI:FHH:FHL:LE:LH:LL:LN:SBN:SHR:SHRSP:SS:WKY:WKYG	< 1e-7	0	1.89006e-05
chr1	59940001	60010000	70000	7	3	SHR:WKY:WKYG	< 1e-7	0	1.89006e-05
chr1	60110001	60150000	40000	4	10	ACI:FHH:FHL:LE:SBH:SBN:SHR:SHRSP:WKY:WKYG	< 1e-7	0	1.89006e-05
chr1	60190001	60220000	30000	3	7	ACI:FHH:FHL:LE:SBH:SBN:SHRSP	< 1e-7	0	1.89006e-05
chr1	60240001	60290000	50000	5	4	SBH:SHR:WKY:WKYG	< 1e-7	0	1.89006e-05
chr1	60340001	60380000	40000	4	4	SBH:SHR:WKY:WKYG	< 1e-7	0	1.89006e-05
chr1	60450001	60520000	70000	7	3	SHR:WKY:WKYG	< 1e-7	0	1.89006e-05
chr1	60620001	60670000	50000	5	7	FHH:FHL:SBH:SBN:SHR:WKY:WKYG	< 1e-7	0	1.89006e-05
chr1	60720001	60750000	30000	3	6	FHH:FHL:SBN:SHR:WKY:WKYG	< 1e-7	0	1.89006e-05
chr1	60880001	60910000	30000	3	8	LH:LL:LN:SBH:SHR:SS:WKY:WKYG	< 1e-7	0	1.89006e-05
chr1	61000001	61050000	50000	5	4	LH:LL:LN:SBH	< 1e-7	0	1.89006e-05
chr1	61070001	61140000	70000	7	1	SBH	< 1e-7	0	1.89006e-05
chr1	61260001	61300000	40000	4	4	LH:LL:LN:SBH	< 1e-7	0	1.89006e-05
chr1	61340001	61430000	90000	9	7	LH:LL:LN:SBH:SHR:WKY:WKYG	< 1e-7	0	1.89006e-05
chr1	61430001	61460000	30000	3	4	SBH:SHR:WKY:WKYG	7e-07	6.14488e-06	0.000147377
chr1	61460001	61490000	30000	3	7	LH:LL:LN:SBH:SHR:WKY:WKYG	2e-07	1.84909e-06	6.03253e-05
chr1	61490001	61630000	140000	14	4	LH:LL:LN:SBH	< 1e-7	0	1.89006e-05
chr1	61640001	61780000	140000	14	4	LH:LL:LN:SBH	< 1e-7	0	1.89006e-05
chr1	61790001	61980000	190000	19	6	LH:LL:LN:SHR:WKY:WKYG	< 1e-7	0	1.89006e-05
chr1	62040001	62070000	30000	3	6	LH:LL:LN:SHR:WKY:WKYG	5e-07	4.44993e-06	0.000115275
chr1	62120001	62200000	80000	8	3	SHR:WKY:WKYG	< 1e-7	0	1.89006e-05
chr1	62200001	62280000	80000	8	4	SBH:SHR:WKY:WKYG	< 1e-7	0	1.89006e-05
chr1	62290001	62320000	30000	3	3	LH:LL:LN	2.7e-06	2.24703e-05	0.000418568
chr1	62410001	62450000	40000	4	6	LH:LL:LN:SBH:WKY:WKYG	< 1e-7	0	1.89006e-05
chr1	62470001	62630000	160000	16	6	LH:LL:LN:SBH:WKY:WKYG	< 1e-7	0	1.89006e-05
chr1	62680001	62780000	100000	10	2	WKY:WKYG	< 1e-7	0	1.89006e-05
chr1	62890001	63200000	310000	31	6	LH:LL:LN:SBH:WKY:WKYG	< 1e-7	0	1.89006e-05
chr1	63220001	63320000	100000	10	6	LH:LL:LN:SBH:WKY:WKYG	< 1e-7	0	1.89006e-05
chr1	63350001	63450000	100000	10	5	LH:LL:LN:WKY:WKYG	< 1e-7	0	1.89006e-05
chr1	63490001	63540000	50000	5	6	LH:LL:LN:SBH:WKY:WKYG	< 1e-7	0	1.89006e-05
chr1	63540001	63570000	30000	3	5	LH:LL:LN:WKY:WKYG	1e-07	9.46722e-07	3.94671e-05
chr1	63570001	63850000	250000	25	6	LH:LL:LN:SBH:WKY:WKYG	< 1e-7	0	1.89006e-05
chr1	63870001	63940000	70000	7	6	LH:LL:LN:SBH:WKY:WKYG	< 1e-7	0	1.89006e-05
chr1	64110001	64160000	50000	5	3	SBH:WKY:WKYG	< 1e-7	0	1.89006e-05
chr1	64230001	64290000	60000	6	6	LH:LL:LN:SBH:WKY:WKYG	< 1e-7	0	1.89006e-05
chr1	64290001	64330000	40000	4	4	LH:LL:LN:SBH	< 1e-7	0	1.89006e-05
chr1	64350001	64910000	550000	55	4	LH:LL:LN:SBH	< 1e-7	0	1.89006e-05
chr1	64920001	64990000	70000	7	6	LH:LL:LN:SBH:WKY:WKYG	< 1e-7	0	1.89006e-05
chr1	65040001	65070000	30000	3	3	SBH:WKY:WKYG	4e-07	3.60068e-06	7.86675e-05
chr1	65110001	65150000	40000	4	4	LH:LL:LN:SBH	< 1e-7	0	1.89006e-05
chr1	65200001	65270000	70000	7	6	LH:LL:LN:SBH:WKY:WKYG	< 1e-7	0	1.89006e-05
chr1	65290001	65330000	40000	4	5	LH:LL:LN:WKY:WKYG	< 1e-7	0	1.89006e-05
chr1	65400001	65450000	50000	5	6	BBDP:FHH:FHL:LH:LL:LN	< 1e-7	0	1.89006e-05
chr1	65480001	65520000	40000	4	4	BBDP:FHH:FHL:SBH	< 1e-7	0	1.89006e-05
chr1	65520001	65540000	20000	2	5	FHH:FHL:LH:LL:LN	8e-06	6.02316e-05	0.000418568
chr1	65700001	65740000	40000	4	9	BBDP:FHH:FHL:LH:LL:LN:SBH:WKY:WKYG	< 1e-7	0	1.89006e-05
chr1	65840001	65870000	30000	3	8	BBDP:FHH:FHL:LH:LL:LN:WKY:WKYG	< 1e-7	0	1.89006e-05
chr1	65880001	65930000	50000	5	8	FHH:FHL:LH:LL:LN:SBH:WKY:WKYG	< 1e-7	0	1.89006e-05
chr1	66050001	66090000	40000	4	11	BBDP:FHH:FHL:LE:LH:LL:LN:SBH:SS:WKY:WKYG	< 1e-7	0	1.89006e-05
chr1	66180001	66210000	30000	3	10	FHH:FHL:LH:LL:LN:SBH:SBN:SS:WKY:WKYG	< 1e-7	0	1.89006e-05
chr1	66870001	66910000	40000	4	9	FHH:FHL:LH:LL:LN:SR:SS:WKY:WKYG	< 1e-7	0	1.89006e-05
chr1	66910001	66970000	60000	6	11	BBDP:FHH:FHL:LH:LL:LN:SBH:SR:SS:WKY:WKYG	< 1e-7	0	1.89006e-05
chr1	66970001	67000000	30000	3	7	FHH:FHL:LH:LL:LN:SR:SS	5e-07	4.44993e-06	0.000115275
chr1	67000001	67040000	40000	4	10	BBDP:FHH:FHL:LH:LL:LN:SR:SS:WKY:WKYG	< 1e-7	0	1.89006e-05
chr1	67130001	67260000	130000	13	11	BBDP:FHH:FHL:LH:LL:LN:SBH:SR:SS:WKY:WKYG	< 1e-7	0	1.89006e-05
chr1	67380001	67410000	30000	3	9	BBDP:LH:LL:LN:SBH:SR:SS:WKY:WKYG	< 1e-7	0	1.89006e-05
chr1	67480001	67520000	40000	4	2	LH:SBH	< 1e-7	0	1.89006e-05
chr1	67590001	67630000	40000	4	6	FHH:FHL:LH:SBH:WKY:WKYG	< 1e-7	0	1.89006e-05
chr1	67820001	67870000	50000	5	5	FHH:FHL:LH:WKY:WKYG	< 1e-7	0	1.89006e-05
chr1	67870001	67900000	30000	3	8	FHH:FHL:LH:SBH:SR:SS:WKY:WKYG	< 1e-7	0	1.89006e-05
chr1	67960001	68000000	40000	4	6	FHH:FHL:LH:SBH:SR:SS	< 1e-7	0	1.89006e-05
chr1	68060001	68140000	80000	8	8	FHH:FHL:LH:SBH:SR:SS:WKY:WKYG	< 1e-7	0	1.89006e-05
chr1	68150001	68180000	30000	3	11	BBDP:FHH:FHL:LH:LL:LN:SBH:SR:SS:WKY:WKYG	2e-07	1.84909e-06	6.03253e-05
chr1	69090001	69110000	20000	2	12	FHH:FHL:GK:LE:LH:MHS:MNS:SBN:SR:SS:WKY:WKYG	8.1e-06	6.0875e-05	0.000418568
chr1	69110001	69140000	30000	3	13	FHH:FHL:GK:LE:LH:MHS:MNS:SBH:SBN:SR:SS:WKY:WKYG	8e-07	6.98114e-06	0.000247719
chr1	69140001	69190000	50000	5	5	FHH:FHL:LH:SR:SS	< 1e-7	0	1.89006e-05
chr1	69220001	69300000	80000	8	5	FHH:FHL:LH:SR:SS	< 1e-7	0	1.89006e-05
chr1	69430001	69480000	50000	5	4	FHH:FHL:LH:SBH	< 1e-7	0	1.89006e-05
chr1	69550001	69580000	30000	3	11	FHH:FHL:GK:LE:LH:MHS:MNS:SBH:SBN:WKY:WKYG	2e-07	1.84909e-06	6.03253e-05
chr1	69680001	69720000	40000	4	11	FHH:FHL:GK:LE:LH:MHS:MNS:SBH:SBN:WKY:WKYG	< 1e-7	0	1.89006e-05
chr1	69780001	69850000	70000	7	11	FHH:FHL:GK:LE:LH:MHS:MNS:SBH:SBN:WKY:WKYG	< 1e-7	0	1.89006e-05
chr1	69880001	69910000	30000	3	13	FHH:FHL:GK:LE:LH:MHS:MNS:SBH:SBN:SR:SS:WKY:WKYG	8e-07	6.98114e-06	0.000247719
chr1	69930001	69980000	50000	5	10	GK:LE:MHS:MNS:SBH:SBN:SR:SS:WKY:WKYG	< 1e-7	0	1.89006e-05
chr1	69980001	70300000	320000	32	12	FHH:FHL:GK:LE:MHS:MNS:SBH:SBN:SR:SS:WKY:WKYG	< 1e-7	0	1.89006e-05
chr1	70310001	70530000	220000	22	12	FHH:FHL:GK:LE:MHS:MNS:SBH:SBN:SR:SS:WKY:WKYG	< 1e-7	0	1.89006e-05
chr1	70580001	70620000	40000	4	13	FHH:FHL:GK:LE:LH:MHS:MNS:SBH:SBN:SR:SS:WKY:WKYG	< 1e-7	0	1.89006e-05
chr1	70640001	70720000	80000	8	13	FHH:FHL:GK:LE:LH:MHS:MNS:SBH:SBN:SR:SS:WKY:WKYG	< 1e-7	0	1.89006e-05
chr1	70760001	70790000	30000	3	13	FHH:FHL:GK:LE:LH:MHS:MNS:SBH:SBN:SR:SS:WKY:WKYG	8e-07	6.98114e-06	0.000247719
chr1	70820001	70860000	40000	4	5	FHH:FHL:LH:SR:SS	< 1e-7	0	1.89006e-05
chr1	70970001	71000000	30000	3	10	GK:LE:MHS:MNS:SBH:SBN:SR:SS:WKY:WKYG	< 1e-7	0	1.89006e-05
chr1	71030001	71060000	30000	3	9	GK:LE:LH:MHS:MNS:SBH:SBN:WKY:WKYG	< 1e-7	0	1.89006e-05
chr1	71070001	71160000	90000	9	2	SR:SS	< 1e-7	0	1.89006e-05
chr1	71270001	71320000	50000	5	3	LH:SR:SS	< 1e-7	0	1.89006e-05
chr1	71560001	71590000	30000	3	15	FHH:FHL:GK:LE:LH:MHS:MNS:SBH:SBN:SHR:SHRSP:SR:SS:WKY:WKYG	< 1e-7	0	1.89006e-05
chr1	71590001	71610000	20000	2	14	FHH:FHL:GK:LE:MHS:MNS:SBH:SBN:SHR:SHRSP:SR:SS:WKY:WKYG	7.8e-06	5.89379e-05	0.000418568
chr1	71830001	71880000	50000	5	3	LH:SR:SS	< 1e-7	0	1.89006e-05
chr1	71930001	71970000	40000	4	1	LH	< 1e-7	0	1.89006e-05
chr1	72170001	72260000	90000	9	7	LH:SHR:SHRSP:SR:SS:WKY:WKYG	< 1e-7	0	1.89006e-05
chr1	72340001	72410000	70000	7	7	LH:SHR:SHRSP:SR:SS:WKY:WKYG	< 1e-7	0	1.89006e-05
chr1	72440001	72470000	30000	3	1	LH	5.5e-06	4.3359e-05	0.000418568
chr1	72550001	72630000	80000	8	3	LH:SR:SS	< 1e-7	0	1.89006e-05
chr1	72750001	72840000	90000	9	7	LH:SHR:SHRSP:SR:SS:WKY:WKYG	< 1e-7	0	1.89006e-05
chr1	72860001	72920000	60000	6	7	LH:SHR:SHRSP:SR:SS:WKY:WKYG	< 1e-7	0	1.89006e-05
chr1	73020001	73060000	40000	4	7	LH:SHR:SHRSP:SR:SS:WKY:WKYG	< 1e-7	0	1.89006e-05
chr1	73060001	73160000	100000	10	6	SHR:SHRSP:SR:SS:WKY:WKYG	< 1e-7	0	1.89006e-05
chr1	73170001	73280000	110000	11	6	SHR:SHRSP:SR:SS:WKY:WKYG	< 1e-7	0	1.89006e-05
chr1	73280001	73320000	40000	4	7	LH:SHR:SHRSP:SR:SS:WKY:WKYG	< 1e-7	0	1.89006e-05
chr1	73320001	73370000	50000	5	3	LH:SR:SS	< 1e-7	0	1.89006e-05
chr1	73370001	73440000	70000	7	2	SR:SS	< 1e-7	0	1.89006e-05
chr1	73610001	73690000	80000	8	3	LH:SR:SS	< 1e-7	0	1.89006e-05
chr1	73720001	73790000	70000	7	5	LH:SHR:SHRSP:WKY:WKYG	< 1e-7	0	1.89006e-05
chr1	73890001	74480000	590000	59	7	LH:SHR:SHRSP:SR:SS:WKY:WKYG	< 1e-7	0	1.89006e-05
chr1	74590001	74630000	40000	4	7	LH:SHR:SHRSP:SR:SS:WKY:WKYG	< 1e-7	0	1.89006e-05
chr1	74740001	74870000	130000	13	1	LH	< 1e-7	0	1.89006e-05
chr1	74960001	75100000	140000	14	3	LH:SR:SS	< 1e-7	0	1.89006e-05
chr1	75120001	75180000	60000	6	1	LH	< 1e-7	0	1.89006e-05
chr1	75630001	75690000	60000	6	1	LH	< 1e-7	0	1.89006e-05
chr1	75770001	76020000	250000	25	7	LH:SHR:SHRSP:SR:SS:WKY:WKYG	< 1e-7	0	1.89006e-05
chr1	76120001	76150000	30000	3	16	BBDP:FHH:FHL:GK:LE:LH:MHS:MNS:SBH:SBN:SHR:SHRSP:SR:SS:WKY:WKYG	< 1e-7	0	1.89006e-05
chr1	76160001	76230000	70000	7	15	BBDP:FHH:FHL:GK:LE:MHS:MNS:SBH:SBN:SHR:SHRSP:SR:SS:WKY:WKYG	< 1e-7	0	1.89006e-05
chr1	76230001	76350000	120000	12	16	BBDP:FHH:FHL:GK:LE:LH:MHS:MNS:SBH:SBN:SHR:SHRSP:SR:SS:WKY:WKYG	< 1e-7	0	1.89006e-05
chr1	76350001	76370000	20000	2	14	BBDP:FHH:FHL:GK:LE:MHS:MNS:SBN:SHR:SHRSP:SR:SS:WKY:WKYG	6.9e-06	5.29984e-05	0.000418568
chr1	76420001	76510000	90000	9	5	LH:SHR:SHRSP:WKY:WKYG	< 1e-7	0	1.89006e-05
chr1	76580001	76650000	70000	7	11	BBDP:FHH:FHL:GK:LE:LH:MHS:MNS:SBH:SR:SS	< 1e-7	0	1.89006e-05
chr1	76750001	76780000	30000	3	14	BBDP:FHH:FHL:GK:LE:LH:MHS:MNS:SHR:SHRSP:SR:SS:WKY:WKYG	2e-07	1.84909e-06	6.03253e-05
chr1	76850001	76880000	30000	3	14	BBDP:FHH:FHL:GK:LE:LH:MHS:MNS:SHR:SHRSP:SR:SS:WKY:WKYG	2e-07	1.84909e-06	6.03253e-05
chr1	76910001	76950000	40000	4	15	BBDP:FHH:FHL:GK:LE:LH:MHS:MNS:SBH:SHR:SHRSP:SR:SS:WKY:WKYG	< 1e-7	0	1.89006e-05
chr1	76950001	77060000	110000	11	8	BBDP:FHH:FHL:GK:LE:MHS:SR:SS	< 1e-7	0	1.89006e-05
chr1	77090001	77170000	80000	8	14	BBDP:FHH:FHL:GK:LE:LH:MHS:MNS:SHR:SHRSP:SR:SS:WKY:WKYG	< 1e-7	0	1.89006e-05
chr1	77180001	77220000	40000	4	13	BBDP:FHH:FHL:GK:LE:MHS:MNS:SHR:SHRSP:SR:SS:WKY:WKYG	< 1e-7	0	1.89006e-05
chr1	77250001	77300000	50000	5	13	BBDP:FHH:FHL:GK:LE:LH:MHS:SHR:SHRSP:SR:SS:WKY:WKYG	< 1e-7	0	1.89006e-05
chr1	77340001	77370000	30000	3	14	BBDP:FHH:FHL:GK:LE:LH:MHS:SBH:SHR:SHRSP:SR:SS:WKY:WKYG	< 1e-7	0	1.89006e-05
chr1	77550001	77590000	40000	4	11	BBDP:FHH:FHL:GK:LE:LH:MHS:MNS:SBH:SR:SS	< 1e-7	0	1.89006e-05
chr1	77900001	77920000	20000	2	8	BBDP:FHH:FHL:LE:MHS:SBH:SR:SS	7.5e-06	5.69796e-05	0.000418568
chr1	78090001	78110000	20000	2	13	BBDP:FHH:FHL:LE:LH:MHS:MNS:SBH:SHR:SR:SS:WKY:WKYG	7.5e-06	5.69796e-05	0.000418568
chr1	78110001	78140000	30000	3	14	BBDP:FHH:FHL:LE:LH:MHS:MNS:SBH:SHR:SHRSP:SR:SS:WKY:WKYG	< 1e-7	0	1.89006e-05
chr1	78350001	78390000	40000	4	9	BBDP:LH:MHS:MNS:SBH:SHR:SHRSP:WKY:WKYG	< 1e-7	0	1.89006e-05
chr1	78420001	78480000	60000	6	9	BBDP:LH:MHS:MNS:SBH:SHR:SHRSP:WKY:WKYG	< 1e-7	0	1.89006e-05
chr1	78570001	78670000	100000	10	8	BBDP:LH:MHS:MNS:SBH:SHR:WKY:WKYG	< 1e-7	0	1.89006e-05
chr1	79170001	79200000	30000	3	5	BBDP:LH:MHS:MNS:SHRSP	1e-07	9.46722e-07	3.94671e-05
chr1	79200001	79230000	30000	3	4	BBDP:LH:MHS:MNS	< 1e-7	0	1.89006e-05
chr1	79300001	79330000	30000	3	5	LH:SBH:SHR:WKY:WKYG	< 1e-7	0	1.89006e-05
chr1	79410001	79440000	30000	3	5	FHH:LE:LH:MHS:MNS	< 1e-7	0	1.89006e-05
chr1	79510001	79540000	30000	3	8	FHH:LE:MHS:MNS:SBH:SHR:WKY:WKYG	< 1e-7	0	1.89006e-05
chr1	79580001	79600000	20000	2	7	FHL:LH:MHS:MNS:SHR:WKY:WKYG	6.8e-06	5.23263e-05	0.000418568
chr1	79600001	79690000	90000	9	11	BBDP:FHH:FHL:LE:LH:MHS:MNS:SBH:SHR:WKY:WKYG	< 1e-7	0	1.89006e-05
chr1	79840001	79870000	30000	3	11	BBDP:FHH:FHL:LE:LH:MHS:MNS:SBH:SHR:WKY:WKYG	1e-07	9.46722e-07	3.94671e-05
chr1	79950001	79980000	30000	3	2	BBDP:SBH	8e-07	6.98114e-06	0.000247719
chr1	80080001	80110000	30000	3	11	BBDP:FHH:FHL:LE:LH:MHS:MNS:SBH:SHR:WKY:WKYG	1e-07	9.46722e-07	3.94671e-05
chr1	80130001	80160000	30000	3	3	FHH:LE:LH	< 1e-7	0	1.89006e-05
chr1	80200001	80260000	60000	6	5	BBDP:FHH:LE:LH:SBH	< 1e-7	0	1.89006e-05
chr1	80380001	80410000	30000	3	9	BBDP:LH:MHS:MNS:SBH:SHR:SHRSP:WKY:WKYG	1.3e-06	1.1148e-05	0.000247719
chr1	80840001	80870000	30000	3	9	BBDP:FHH:GK:LE:LH:MHS:MNS:SBH:SHRSP	< 1e-7	0	1.89006e-05
chr1	81020001	81060000	40000	4	10	BBDP:FHH:GK:LE:LH:MHS:MNS:SBH:SHRSP:SS	< 1e-7	0	1.89006e-05
chr1	81080001	81110000	30000	3	4	LH:MNS:SBH:SS	< 1e-7	0	1.89006e-05
chr1	81360001	81390000	30000	3	7	BBDP:LH:MHS:MNS:SBH:SHRSP:SS	< 1e-7	0	1.89006e-05
chr1	81510001	81590000	80000	8	12	BBDP:FHH:GK:LE:LH:MHS:MNS:SBH:SHR:SS:WKY:WKYG	< 1e-7	0	1.89006e-05
chr1	81600001	81630000	30000	3	11	FHH:GK:LE:LH:MNS:SBH:SHR:SHRSP:SS:WKY:WKYG	< 1e-7	0	1.89006e-05
chr1	81770001	81800000	30000	3	13	BBDP:FHH:GK:LE:LH:MHS:MNS:SBH:SHR:SHRSP:SS:WKY:WKYG	2e-07	1.84909e-06	6.03253e-05
chr1	81800001	81850000	50000	5	12	BBDP:FHH:GK:LE:LH:MHS:MNS:SBH:SHR:SS:WKY:WKYG	< 1e-7	0	1.89006e-05
chr1	81880001	81950000	70000	7	13	BBDP:FHH:GK:LE:LH:MHS:MNS:SBH:SHR:SHRSP:SS:WKY:WKYG	< 1e-7	0	1.89006e-05
chr1	81980001	82020000	40000	4	10	FHH:LE:LH:MNS:SBH:SHR:SHRSP:SS:WKY:WKYG	< 1e-7	0	1.89006e-05
chr1	82040001	82110000	70000	7	3	MNS:SBH:SHRSP	< 1e-7	0	1.89006e-05
chr1	82120001	82220000	100000	10	11	BBDP:FHH:LE:LH:MHS:MNS:SBH:SHR:SS:WKY:WKYG	< 1e-7	0	1.89006e-05
chr1	82260001	82300000	40000	4	13	BBDP:FHH:GK:LE:LH:MHS:MNS:SBH:SHR:SHRSP:SS:WKY:WKYG	< 1e-7	0	1.89006e-05
chr1	82370001	82400000	30000	3	4	BBDP:GK:MHS:SHRSP	< 1e-7	0	1.89006e-05
chr1	82450001	82480000	30000	3	12	BBDP:FHH:LE:LH:MHS:MNS:SBH:SHR:SR:SS:WKY:WKYG	< 1e-7	0	1.89006e-05
chr1	82510001	82530000	20000	2	9	BBDP:FHH:LE:MHS:MNS:SBH:SHR:WKY:WKYG	7.3e-06	5.56622e-05	0.000418568
chr1	82530001	82560000	30000	3	13	BBDP:FHH:GK:LE:LH:MHS:MNS:SBH:SHR:SHRSP:SR:WKY:WKYG	< 1e-7	0	1.89006e-05
chr1	82610001	82630000	20000	2	10	FHH:GK:LH:MNS:SBH:SHR:SHRSP:SR:WKY:WKYG	7.5e-06	5.69796e-05	0.000418568
chr1	82830001	82860000	30000	3	6	FHH:GK:LE:MNS:SBH:SHRSP	< 1e-7	0	1.89006e-05
chr1	82860001	82880000	20000	2	12	BBDP:FHH:GK:LE:LH:MHS:MNS:SBH:SHR:SR:WKY:WKYG	7.6e-06	5.76347e-05	0.000418568
chr1	82880001	82900000	20000	2	10	BBDP:FHH:GK:LE:MHS:MNS:SBH:SHR:WKY:WKYG	7.1e-06	5.43352e-05	0.000418568
chr1	82940001	82960000	20000	2	7	BBDP:LE:MHS:SHR:SHRSP:WKY:WKYG	7.7e-06	5.82875e-05	0.000418568
chr1	82990001	83030000	40000	4	14	BBDP:FHH:FHL:GK:LE:LH:MHS:MNS:SBH:SHR:SHRSP:SR:WKY:WKYG	< 1e-7	0	1.89006e-05
chr1	83260001	83300000	40000	4	14	BBDP:FHH:FHL:GK:LE:LH:MHS:MNS:SBH:SHR:SHRSP:SR:WKY:WKYG	< 1e-7	0	1.89006e-05
chr1	83320001	83350000	30000	3	11	FHH:FHL:GK:LH:MNS:SBH:SHR:SHRSP:SR:WKY:WKYG	< 1e-7	0	1.89006e-05
chr1	83430001	83460000	30000	3	14	BBDP:FHH:FHL:GK:LE:LH:MHS:MNS:SBH:SHR:SHRSP:SR:WKY:WKYG	4e-07	3.60068e-06	7.86675e-05
chr1	83510001	83540000	30000	3	14	BBDP:FHH:FHL:GK:LE:LH:MHS:MNS:SBH:SHR:SHRSP:SR:WKY:WKYG	4e-07	3.60068e-06	7.86675e-05
chr1	83670001	83720000	50000	5	11	FHH:FHL:GK:LE:LH:MNS:SBH:SHR:SR:WKY:WKYG	< 1e-7	0	1.89006e-05
chr1	83860001	83890000	30000	3	8	FHH:FHL:LE:LH:MNS:SBH:SHRSP:SR	< 1e-7	0	1.89006e-05
chr1	83910001	83940000	30000	3	7	BBDP:LH:MHS:MNS:SBH:SHRSP:SR	< 1e-7	0	1.89006e-05
chr1	83960001	83980000	20000	2	3	BBDP:MHS:SHRSP	8.6e-06	6.40577e-05	0.000418568
chr1	84000001	84030000	30000	3	14	BBDP:FHH:FHL:GK:LE:LH:MHS:MNS:SBH:SHR:SHRSP:SR:WKY:WKYG	4e-07	3.60068e-06	7.86675e-05
chr1	84030001	84070000	40000	4	12	FHH:FHL:GK:LE:LH:MNS:SBH:SHR:SHRSP:SR:WKY:WKYG	< 1e-7	0	1.89006e-05
chr1	84100001	84120000	20000	2	11	BBDP:GK:LH:MHS:MNS:SBH:SHR:SHRSP:SR:WKY:WKYG	9.5e-06	6.98553e-05	0.00094401
chr1	84880001	84920000	40000	4	15	BBDP:FHH:FHL:GK:LE:LH:LL:LN:MHS:MNS:SBH:SHR:SHRSP:WKY:WKYG	< 1e-7	0	1.89006e-05
chr1	85000001	85070000	70000	7	13	BBDP:FHH:FHL:LE:LH:LL:LN:MHS:MNS:SBH:SHR:WKY:WKYG	< 1e-7	0	1.89006e-05
chr1	85160001	85190000	30000	3	15	BBDP:FHH:FHL:GK:LH:LL:LN:MHS:MNS:SBH:SBN:SHR:SHRSP:WKY:WKYG	< 1e-7	0	1.89006e-05
chr1	85360001	85390000	30000	3	10	BBDP:GK:LE:LH:LL:LN:MHS:SHR:WKY:WKYG	< 1e-7	0	1.89006e-05
chr1	85500001	85530000	30000	3	14	BBDP:GK:LE:LH:LL:LN:MHS:MNS:SBH:SBN:SHR:SHRSP:WKY:WKYG	< 1e-7	0	1.89006e-05
chr1	85750001	85770000	20000	2	13	F344:GK:LE:LH:LL:LN:MNS:SBH:SBN:SHR:SHRSP:WKY:WKYG	8.9e-06	6.59402e-05	0.000418568
chr1	86060001	86090000	30000	3	9	FHH:FHL:LE:LH:LL:LN:MNS:SBH:SBN	< 1e-7	0	1.89006e-05
chr1	86090001	86110000	20000	2	14	F344:FHH:FHL:LE:LH:LL:LN:MNS:SBH:SBN:SHR:SHRSP:WKY:WKYG	7.6e-06	5.76347e-05	0.000418568
chr1	86280001	86310000	30000	3	9	FHH:FHL:GK:LH:LL:LN:MNS:SBH:SBN	< 1e-7	0	1.89006e-05
chr1	86410001	86470000	60000	6	14	BBDP:F344:FHH:FHL:GK:LE:LH:LL:LN:MHS:SHR:SHRSP:WKY:WKYG	< 1e-7	0	1.89006e-05
chr1	86530001	86560000	30000	3	16	BBDP:F344:FHH:FHL:GK:LH:LL:LN:MHS:MNS:SBH:SBN:SHR:SHRSP:WKY:WKYG	< 1e-7	0	1.89006e-05
chr1	86590001	86640000	50000	5	17	BBDP:F344:FHH:FHL:GK:LE:LH:LL:LN:MHS:MNS:SBH:SBN:SHR:SHRSP:WKY:WKYG	< 1e-7	0	1.89006e-05
chr1	86810001	86860000	50000	5	17	BBDP:F344:FHH:FHL:GK:LE:LH:LL:LN:MHS:MNS:SBH:SBN:SHR:SHRSP:WKY:WKYG	< 1e-7	0	1.89006e-05
chr1	87020001	87050000	30000	3	17	BBDP:F344:FHH:FHL:GK:LE:LH:LL:LN:MHS:MNS:SBH:SBN:SHR:SHRSP:WKY:WKYG	8e-07	6.98114e-06	0.000247719
chr1	87320001	87350000	30000	3	17	ACI:FHH:FHL:LE:LH:LL:LN:MNS:SBH:SBN:SHR:SHRSP:SR:SS:WAG:WKY:WKYG	4e-07	3.60068e-06	7.86675e-05
chr1	87550001	87580000	30000	3	6	FHH:FHL:SHR:SHRSP:WKY:WKYG	6.3e-06	4.89286e-05	0.000418568
chr1	87690001	87730000	40000	4	10	FHH:FHL:LE:LH:LL:LN:SHR:SHRSP:WKY:WKYG	< 1e-7	0	1.89006e-05
chr1	87730001	87770000	40000	4	13	FHH:FHL:LE:LH:LL:LN:MNS:SBH:SBN:SHR:SHRSP:WKY:WKYG	< 1e-7	0	1.89006e-05
chr1	87780001	87810000	30000	3	13	FHH:FHL:LE:LH:LL:LN:MNS:SBH:SBN:SHR:SHRSP:WKY:WKYG	2e-07	1.84909e-06	6.03253e-05
chr1	87930001	87960000	30000	3	10	FHH:FHL:LE:LH:LL:LN:SHR:SHRSP:WKY:WKYG	< 1e-7	0	1.89006e-05
chr1	87960001	88010000	50000	5	13	FHH:FHL:LE:LH:LL:LN:MNS:SBH:SBN:SHR:SHRSP:WKY:WKYG	< 1e-7	0	1.89006e-05
chr1	88010001	88030000	20000	2	7	LE:LH:LL:LN:MNS:SBH:SBN	6.7e-06	5.16518e-05	0.000418568
chr1	88040001	88080000	40000	4	13	FHH:FHL:LE:LH:LL:LN:MNS:SBH:SBN:SHR:SHRSP:WKY:WKYG	< 1e-7	0	1.89006e-05
chr1	88250001	88280000	30000	3	17	ACI:FHH:FHL:LE:LH:LL:LN:MNS:SBH:SBN:SHR:SHRSP:SR:SS:WAG:WKY:WKYG	4e-07	3.60068e-06	7.86675e-05
chr1	88380001	88450000	70000	7	17	ACI:FHH:FHL:LE:LH:LL:LN:MNS:SBH:SBN:SHR:SHRSP:SR:SS:WAG:WKY:WKYG	< 1e-7	0	1.89006e-05
chr1	88450001	88520000	70000	7	18	ACI:FHH:FHL:GK:LE:LH:LL:LN:MNS:SBH:SBN:SHR:SHRSP:SR:SS:WAG:WKY:WKYG	< 1e-7	0	1.89006e-05
chr1	88550001	88570000	20000	2	11	F344:FHH:FHL:GK:LEW:LH:LL:LN:MNS:SBH:SBN	7.1e-06	5.43352e-05	0.000418568
chr1	88600001	88640000	40000	4	9	FHH:FHL:GK:LH:LL:LN:MNS:SBH:SBN	< 1e-7	0	1.89006e-05
chr1	88670001	88700000	30000	3	10	FHH:FHL:GK:MNS:SBH:SBN:SHR:SHRSP:WKY:WKYG	1e-07	9.46722e-07	3.94671e-05
chr1	88740001	88770000	30000	3	9	FHH:FHL:MNS:SBH:SBN:SHR:SHRSP:WKY:WKYG	< 1e-7	0	1.89006e-05
chr1	88770001	88810000	40000	4	10	FHH:FHL:GK:MNS:SBH:SBN:SHR:SHRSP:WKY:WKYG	< 1e-7	0	1.89006e-05
chr1	88810001	88900000	90000	9	7	FHH:FHL:GK:SHR:SHRSP:WKY:WKYG	< 1e-7	0	1.89006e-05
chr1	88920001	89020000	100000	10	7	FHH:FHL:GK:SHR:SHRSP:WKY:WKYG	< 1e-7	0	1.89006e-05
chr1	89020001	89060000	40000	4	10	BBDP:FHH:FHL:GK:LE:SHR:SHRSP:WAG:WKY:WKYG	< 1e-7	0	1.89006e-05
chr1	89070001	89100000	30000	3	10	BBDP:FHH:FHL:GK:LE:SHR:SHRSP:WAG:WKY:WKYG	< 1e-7	0	1.89006e-05
chr1	89180001	89220000	40000	4	14	BBDP:F344:FHH:FHL:GK:LE:LEW:MHS:MNS:SHR:SHRSP:WAG:WKY:WKYG	< 1e-7	0	1.89006e-05
chr1	89470001	89500000	30000	3	8	BBDP:F344:GK:LE:LEW:MHS:MNS:WAG	< 1e-7	0	1.89006e-05
chr1	89500001	89540000	40000	4	10	BBDP:F344:FHH:FHL:GK:LE:LEW:MHS:MNS:WAG	< 1e-7	0	1.89006e-05
chr1	89600001	89670000	70000	7	18	BBDP:F344:FHH:FHL:GK:LE:LEW:LH:LL:LN:MNS:SHR:SHRSP:SR:SS:WAG:WKY:WKYG	< 1e-7	0	1.89006e-05
chr1	89680001	89740000	60000	6	17	BBDP:F344:FHH:FHL:LE:LEW:LH:LL:LN:MNS:SHR:SHRSP:SR:SS:WAG:WKY:WKYG	< 1e-7	0	1.89006e-05
chr1	89760001	89800000	40000	4	17	BBDP:F344:FHH:FHL:LE:LEW:LH:LL:LN:MNS:SHR:SHRSP:SR:SS:WAG:WKY:WKYG	< 1e-7	0	1.89006e-05
chr1	89840001	89870000	30000	3	17	BBDP:F344:FHH:FHL:LE:LEW:LH:LL:LN:MNS:SHR:SHRSP:SR:SS:WAG:WKY:WKYG	1e-07	9.46722e-07	3.94671e-05
chr1	90130001	90160000	30000	3	15	BBDP:F344:FHH:FHL:LE:LEW:LH:LL:LN:MNS:SHR:SHRSP:SR:SS:WAG	< 1e-7	0	1.89006e-05
chr1	90200001	90240000	40000	4	15	BBDP:F344:FHH:FHL:LE:LEW:LH:LL:LN:SBN:SHR:SHRSP:SR:SS:WAG	< 1e-7	0	1.89006e-05
chr1	90260001	90420000	160000	16	15	BBDP:F344:FHH:FHL:LE:LEW:LH:LL:LN:SBN:SHR:SHRSP:SR:SS:WAG	< 1e-7	0	1.89006e-05
chr1	90420001	90490000	70000	7	12	BBDP:F344:LEW:LH:LL:LN:SBN:SHR:SHRSP:SR:SS:WAG	< 1e-7	0	1.89006e-05
chr1	90490001	90590000	100000	10	15	BBDP:F344:FHH:FHL:LE:LEW:LH:LL:LN:SBN:SHR:SHRSP:SR:SS:WAG	< 1e-7	0	1.89006e-05
chr1	90590001	90630000	40000	4	16	BBDP:F344:FHH:FHL:GK:LE:LEW:LH:LL:LN:SBN:SHR:SHRSP:SR:SS:WAG	< 1e-7	0	1.89006e-05
chr1	90640001	90690000	50000	5	16	BBDP:F344:FHH:FHL:GK:LE:LEW:LH:LL:LN:SBN:SHR:SHRSP:SR:SS:WAG	< 1e-7	0	1.89006e-05
chr1	90730001	90770000	40000	4	14	BBDP:F344:FHH:FHL:GK:LE:LEW:LH:LL:LN:SBN:SR:SS:WAG	< 1e-7	0	1.89006e-05
chr1	90770001	90820000	50000	5	3	FHH:FHL:LE	< 1e-7	0	1.89006e-05
chr1	90910001	90960000	50000	5	14	BBDP:F344:FHH:FHL:GK:LE:LEW:LH:LL:LN:SBN:SR:SS:WAG	< 1e-7	0	1.89006e-05
chr1	91070001	91100000	30000	3	14	BBDP:F344:FHH:FHL:GK:LE:LEW:LH:LL:LN:SBN:SR:SS:WAG	1e-07	9.46722e-07	3.94671e-05
chr1	91170001	91210000	40000	4	15	ACI:BBDP:F344:FHH:FHL:GK:LE:LEW:LH:LL:LN:SBN:SR:SS:WAG	< 1e-7	0	1.89006e-05
chr1	91250001	91360000	110000	11	14	BBDP:F344:FHH:FHL:GK:LE:LEW:LH:LL:LN:SBN:SR:SS:WAG	< 1e-7	0	1.89006e-05
chr1	91390001	91480000	90000	9	11	ACI:BBDP:FHH:FHL:LE:LH:LL:LN:SR:SS:WAG	< 1e-7	0	1.89006e-05
chr1	91520001	91610000	90000	9	11	ACI:BBDP:FHH:FHL:LE:LH:LL:LN:SR:SS:WAG	< 1e-7	0	1.89006e-05
chr1	91650001	91680000	30000	3	8	GK:LEW:SBH:SBN:SHR:SHRSP:WKY:WKYG	< 1e-7	0	1.89006e-05
chr1	91680001	91780000	100000	10	15	ACI:BBDP:FHH:FHL:GK:LE:LEW:SBH:SBN:SHR:SHRSP:SS:WAG:WKY:WKYG	< 1e-7	0	1.89006e-05
chr1	91780001	91800000	20000	2	12	ACI:BBDP:GK:LEW:SBH:SBN:SHR:SHRSP:SS:WAG:WKY:WKYG	6.8e-06	5.23263e-05	0.000418568
chr1	91840001	91880000	40000	4	19	ACI:BBDP:FHH:FHL:GK:LE:LEW:LH:LL:LN:SBH:SBN:SHR:SHRSP:SR:SS:WAG:WKY:WKYG	< 1e-7	0	1.89006e-05
chr1	91970001	92020000	50000	5	19	ACI:BBDP:FHH:FHL:GK:LE:LEW:LH:LL:LN:SBH:SBN:SHR:SHRSP:SR:SS:WAG:WKY:WKYG	< 1e-7	0	1.89006e-05
chr1	92030001	92060000	30000	3	15	ACI:BBDP:GK:LEW:LH:LL:LN:SBH:SBN:SHR:SHRSP:SR:SS:WKY:WKYG	1e-07	9.46722e-07	3.94671e-05
chr1	92160001	92200000	40000	4	4	ACI:BBDP:SBN:SS	< 1e-7	0	1.89006e-05
chr1	92270001	92300000	30000	3	18	ACI:BBDP:FHH:FHL:GK:LE:LEW:LH:LL:LN:SBH:SBN:SHR:SHRSP:SR:SS:WKY:WKYG	< 1e-7	0	1.89006e-05
chr1	92380001	92410000	30000	3	18	ACI:BBDP:FHH:FHL:GK:LE:LEW:LH:LL:LN:SBH:SBN:SHR:SHRSP:SR:SS:WKY:WKYG	< 1e-7	0	1.89006e-05
chr1	92560001	92600000	40000	4	17	ACI:FHH:FHL:GK:LE:LEW:LH:LL:LN:SBH:SBN:SHR:SHRSP:SR:SS:WKY:WKYG	< 1e-7	0	1.89006e-05
chr1	92620001	92670000	50000	5	14	BBDP:GK:LEW:LH:LL:LN:SBH:SBN:SHR:SHRSP:SR:SS:WKY:WKYG	< 1e-7	0	1.89006e-05
chr1	92670001	92690000	20000	2	13	GK:LEW:LH:LL:LN:SBH:SBN:SHR:SHRSP:SR:SS:WKY:WKYG	9.3e-06	6.84913e-05	0.00094401
chr1	92700001	92720000	20000	2	16	ACI:FHH:FHL:GK:LE:LEW:LH:LL:LN:SBH:SBN:SHR:SHRSP:SR:WKY:WKYG	6.3e-06	4.89286e-05	0.000418568
chr1	92720001	92760000	40000	4	17	ACI:FHH:FHL:GK:LE:LEW:LH:LL:LN:SBH:SBN:SHR:SHRSP:SR:SS:WKY:WKYG	< 1e-7	0	1.89006e-05
chr1	92820001	92870000	50000	5	15	ACI:BBDP:GK:LEW:LH:LL:LN:SBH:SBN:SHR:SHRSP:SR:SS:WKY:WKYG	< 1e-7	0	1.89006e-05
chr1	92910001	92940000	30000	3	12	GK:LEW:LH:LL:LN:SBH:SBN:SHR:SHRSP:SS:WKY:WKYG	< 1e-7	0	1.89006e-05
chr1	92940001	92980000	40000	4	14	ACI:GK:LEW:LH:LL:LN:SBH:SBN:SHR:SHRSP:SR:SS:WKY:WKYG	< 1e-7	0	1.89006e-05
chr1	93000001	93070000	70000	7	5	ACI:FHH:FHL:LE:SR	< 1e-7	0	1.89006e-05
chr1	93390001	93460000	70000	7	17	ACI:FHH:FHL:GK:LE:LEW:LH:LL:LN:SBH:SBN:SHR:SHRSP:SR:SS:WKY:WKYG	< 1e-7	0	1.89006e-05
chr1	93510001	93590000	80000	8	17	ACI:FHH:FHL:GK:LE:LEW:LH:LL:LN:SBH:SBN:SHR:SHRSP:SR:SS:WKY:WKYG	< 1e-7	0	1.89006e-05
chr1	93680001	93710000	30000	3	17	ACI:FHH:FHL:GK:LE:LEW:LH:LL:LN:SBH:SBN:SHR:SHRSP:SR:SS:WKY:WKYG	4e-07	3.60068e-06	7.86675e-05
chr1	93800001	93880000	80000	8	7	ACI:BBDP:FHH:FHL:LE:SR:SS	< 1e-7	0	1.89006e-05
chr1	93890001	93920000	30000	3	8	FHH:FHL:LE:LH:LL:LN:SR:SS	1e-07	9.46722e-07	3.94671e-05
chr1	94030001	94060000	30000	3	9	FHH:FHL:LE:LH:LL:LN:SR:SS:WKY	1e-07	9.46722e-07	3.94671e-05
chr1	94130001	94160000	30000	3	8	FHH:FHL:LE:LH:LL:LN:SR:SS	1e-07	9.46722e-07	3.94671e-05
chr1	94200001	94250000	50000	5	10	FHH:FHL:LE:LH:LL:LN:SBH:SR:SS:WKY	< 1e-7	0	1.89006e-05
chr1	94290001	94310000	20000	2	9	FHH:FHL:LE:LH:LL:LN:SBH:SR:WKY	7.1e-06	5.43352e-05	0.000418568
chr1	94320001	94390000	70000	7	10	FHH:FHL:LE:LH:LL:LN:SBH:SR:SS:WKY	< 1e-7	0	1.89006e-05
chr1	94390001	94420000	30000	3	7	LH:LL:LN:SBH:SR:SS:WKY	< 1e-7	0	1.89006e-05
chr1	94430001	94470000	40000	4	1	WKY	1e-07	9.46722e-07	3.94671e-05
chr1	94500001	94530000	30000	3	5	FHH:FHL:LE:SS:WKY	< 1e-7	0	1.89006e-05
chr1	94610001	94660000	50000	5	4	FHH:FHL:LE:SS	< 1e-7	0	1.89006e-05
chr1	94720001	94760000	40000	4	4	FHH:FHL:LE:SS	< 1e-7	0	1.89006e-05
chr1	94780001	94810000	30000	3	4	FHH:FHL:LE:SS	6.6e-06	5.09748e-05	0.000418568
chr1	94850001	94910000	60000	6	4	FHH:FHL:LE:SS	< 1e-7	0	1.89006e-05
chr1	94950001	95020000	70000	7	4	FHH:FHL:LE:SS	< 1e-7	0	1.89006e-05
chr1	95050001	95270000	220000	22	4	FHH:FHL:LE:SS	< 1e-7	0	1.89006e-05
chr1	95400001	95440000	40000	4	4	FHH:FHL:LE:SS	< 1e-7	0	1.89006e-05
chr1	95560001	95600000	40000	4	4	FHH:FHL:LE:SS	< 1e-7	0	1.89006e-05
chr1	95610001	95690000	80000	8	4	FHH:FHL:LE:SS	< 1e-7	0	1.89006e-05
chr1	95690001	96220000	530000	53	3	FHH:FHL:LE	< 1e-7	0	1.89006e-05
chr1	96230001	96290000	60000	6	3	FHH:FHL:LE	< 1e-7	0	1.89006e-05
chr1	96330001	97190000	860000	86	2	FHH:FHL	< 1e-7	0	1.89006e-05
chr1	97260001	97340000	80000	8	11	F344:LE:LEW:LH:LL:LN:MHS:MNS:SBN:SR:SS	< 1e-7	0	1.89006e-05
chr1	97400001	97480000	80000	8	11	F344:LE:LEW:LH:LL:LN:MHS:MNS:SBN:SR:SS	< 1e-7	0	1.89006e-05
chr1	97510001	97540000	30000	3	12	F344:LE:LEW:LH:LL:LN:MHS:MNS:SBN:SHRSP:SR:SS	< 1e-7	0	1.89006e-05
chr1	97580001	97610000	30000	3	12	F344:LE:LEW:LH:LL:LN:MHS:MNS:SBN:SHRSP:SR:SS	< 1e-7	0	1.89006e-05
chr1	97610001	97640000	30000	3	11	F344:LE:LEW:LH:LL:LN:MHS:MNS:SBN:SR:SS	1e-07	9.46722e-07	3.94671e-05
chr1	97650001	97670000	20000	2	13	F344:FHH:FHL:LE:LEW:LH:LL:LN:MHS:MNS:SHRSP:SR:SS	6.5e-06	5.02952e-05	0.000418568
chr1	97670001	97700000	30000	3	9	F344:LE:LH:LL:LN:SBN:SHRSP:SR:SS	< 1e-7	0	1.89006e-05
chr1	97700001	97750000	50000	5	8	F344:LE:LH:LL:LN:SHRSP:SR:SS	< 1e-7	0	1.89006e-05
chr1	97750001	97790000	40000	4	11	F344:FHH:FHL:LE:LH:LL:LN:SBN:SHRSP:SR:SS	< 1e-7	0	1.89006e-05
chr1	97790001	97830000	40000	4	2	SBN:SHRSP	< 1e-7	0	1.89006e-05
chr1	97890001	97920000	30000	3	11	F344:FHH:FHL:LE:LH:LL:LN:SBN:SHRSP:SR:SS	< 1e-7	0	1.89006e-05
chr1	98070001	98130000	60000	6	11	F344:FHH:FHL:LE:LH:LL:LN:SBN:SHRSP:SR:SS	< 1e-7	0	1.89006e-05
chr1	98220001	98270000	50000	5	10	F344:FHH:FHL:LE:LH:LL:LN:SHRSP:SR:SS	< 1e-7	0	1.89006e-05
chr1	98290001	98350000	60000	6	4	FHH:FHL:SBN:SHRSP	< 1e-7	0	1.89006e-05
chr1	98370001	98410000	40000	4	9	F344:LE:LH:LL:LN:SBN:SHRSP:SR:SS	< 1e-7	0	1.89006e-05
chr1	98620001	98640000	20000	2	12	F344:FHH:FHL:LE:LH:LL:LN:SBH:SBN:SHRSP:SR:SS	8.1e-06	6.0875e-05	0.000418568
chr1	98660001	98710000	50000	5	10	F344:FHH:FHL:LE:LH:LL:LN:SBN:SR:SS	< 1e-7	0	1.89006e-05
chr1	98870001	98910000	40000	4	9	F344:FHH:FHL:LE:LH:LL:LN:SR:SS	1e-07	9.46722e-07	3.94671e-05
chr1	99040001	99090000	50000	5	10	F344:FHH:FHL:LE:LH:LL:LN:SBN:SR:SS	< 1e-7	0	1.89006e-05
chr1	99140001	99190000	50000	5	8	F344:LE:LH:LL:LN:SBN:SR:SS	< 1e-7	0	1.89006e-05
chr1	99190001	99280000	90000	9	10	F344:FHH:FHL:LE:LH:LL:LN:SBN:SR:SS	< 1e-7	0	1.89006e-05
chr1	99320001	99410000	90000	9	7	F344:LE:LH:LL:LN:SR:SS	< 1e-7	0	1.89006e-05
chr1	99430001	99550000	120000	12	7	F344:LE:LH:LL:LN:SR:SS	< 1e-7	0	1.89006e-05
chr1	99560001	99810000	250000	25	9	F344:FHH:FHL:LE:LH:LL:LN:SR:SS	< 1e-7	0	1.89006e-05
chr1	99810001	99840000	30000	3	7	F344:LE:LH:LL:LN:SR:SS	1.8e-06	1.52532e-05	0.000418568
chr1	99970001	100070000	100000	10	9	F344:FHH:FHL:LE:LH:LL:LN:SR:SS	< 1e-7	0	1.89006e-05
chr1	100150001	100170000	20000	2	12	ACI:F344:GK:LH:SBH:SBN:SHR:SHRSP:SR:SS:WKY:WKYG	6.9e-06	5.29984e-05	0.000418568
chr1	100190001	100220000	30000	3	7	F344:FHH:FHL:LE:LH:SR:SS	< 1e-7	0	1.89006e-05
chr1	100220001	100250000	30000	3	15	ACI:F344:FHH:FHL:GK:LE:LH:SBH:SBN:SHR:SHRSP:SR:SS:WKY:WKYG	< 1e-7	0	1.89006e-05
chr1	100250001	100310000	60000	6	3	FHH:FHL:LE	< 1e-7	0	1.89006e-05
chr1	100310001	100350000	40000	4	15	ACI:F344:FHH:FHL:GK:LE:LH:SBH:SBN:SHR:SHRSP:SR:SS:WKY:WKYG	< 1e-7	0	1.89006e-05
chr1	100350001	100500000	150000	15	3	FHH:FHL:LE	< 1e-7	0	1.89006e-05
chr1	100550001	100580000	30000	3	11	ACI:FHH:FHL:GK:LE:SBH:SBN:SHR:SHRSP:WKY:WKYG	< 1e-7	0	1.89006e-05
chr1	100600001	100640000	40000	4	3	FHH:FHL:LE	3.1e-06	2.55957e-05	0.000418568
chr1	100640001	100680000	40000	4	11	ACI:FHH:FHL:GK:LE:SBH:SBN:SHR:SHRSP:WKY:WKYG	< 1e-7	0	1.89006e-05
chr1	100700001	100720000	20000	2	15	ACI:F344:FHH:FHL:GK:LE:LH:MNS:SBH:SBN:SHR:SR:SS:WKY:WKYG	8e-06	6.02316e-05	0.000418568
chr1	100740001	100800000	60000	6	10	ACI:FHH:FHL:GK:LE:SBH:SBN:SHR:WKY:WKYG	< 1e-7	0	1.89006e-05
chr1	100820001	100840000	20000	2	6	F344:LH:MNS:SHRSP:SR:SS	6.7e-06	5.16518e-05	0.000418568
chr1	100890001	100930000	40000	4	16	ACI:F344:FHH:FHL:GK:LE:LH:MNS:SBH:SBN:SHR:SHRSP:SR:SS:WKY:WKYG	< 1e-7	0	1.89006e-05
chr1	101050001	101120000	70000	7	17	ACI:F344:FHH:FHL:LE:LEW:LH:LL:LN:MHS:MNS:SHR:SR:SS:WAG:WKY:WKYG	< 1e-7	0	1.89006e-05
chr1	101160001	101190000	30000	3	17	ACI:F344:FHH:FHL:LE:LEW:LH:LL:LN:MHS:MNS:SHR:SR:SS:WAG:WKY:WKYG	< 1e-7	0	1.89006e-05
chr1	101320001	101350000	30000	3	6	LE:LH:MNS:SBH:SR:SS	< 1e-7	0	1.89006e-05
chr1	101350001	101380000	30000	3	8	FHH:FHL:LE:LH:MNS:SBH:SR:SS	< 1e-7	0	1.89006e-05
chr1	101500001	101540000	40000	4	8	LE:LH:MNS:SBH:SBN:SHRSP:SR:SS	< 1e-7	0	1.89006e-05
chr1	101570001	101600000	30000	3	19	ACI:FHH:FHL:LE:LEW:LH:LL:LN:MHS:MNS:SBH:SBN:SHR:SHRSP:SR:SS:WAG:WKY:WKYG	7e-07	6.14488e-06	0.000147377
chr1	101700001	101730000	30000	3	17	ACI:FHH:FHL:LE:LEW:LH:LL:LN:MHS:MNS:SBH:SHR:SR:SS:WAG:WKY:WKYG	1e-07	9.46722e-07	3.94671e-05
chr1	101750001	101800000	50000	5	17	ACI:FHH:FHL:LE:LEW:LH:LL:LN:MHS:MNS:SBH:SHR:SR:SS:WAG:WKY:WKYG	< 1e-7	0	1.89006e-05
chr1	101830001	101870000	40000	4	19	ACI:FHH:FHL:LE:LEW:LH:LL:LN:MHS:MNS:SBH:SBN:SHR:SHRSP:SR:SS:WAG:WKY:WKYG	< 1e-7	0	1.89006e-05
chr1	101930001	101960000	30000	3	19	ACI:FHH:FHL:LE:LEW:LH:LL:LN:MHS:MNS:SBH:SBN:SHR:SHRSP:SR:SS:WAG:WKY:WKYG	7e-07	6.14488e-06	0.000147377
chr1	101960001	102020000	60000	6	17	ACI:LE:LEW:LH:LL:LN:MHS:MNS:SBH:SBN:SHR:SHRSP:SR:SS:WAG:WKY:WKYG	< 1e-7	0	1.89006e-05
chr1	102020001	102050000	30000	3	19	ACI:FHH:FHL:LE:LEW:LH:LL:LN:MHS:MNS:SBH:SBN:SHR:SHRSP:SR:SS:WAG:WKY:WKYG	7e-07	6.14488e-06	0.000147377
chr1	102250001	102280000	30000	3	9	FHH:FHL:GK:LE:LH:MNS:SBH:SR:SS	< 1e-7	0	1.89006e-05
chr1	102450001	102510000	60000	6	17	ACI:LE:LEW:LH:LL:LN:MHS:MNS:SBH:SBN:SHR:SHRSP:SR:SS:WAG:WKY:WKYG	< 1e-7	0	1.89006e-05
chr1	102510001	102550000	40000	4	20	ACI:FHH:FHL:GK:LE:LEW:LH:LL:LN:MHS:MNS:SBH:SBN:SHR:SHRSP:SR:SS:WAG:WKY:WKYG	< 1e-7	0	1.89006e-05
chr1	102550001	102580000	30000	3	17	ACI:LE:LEW:LH:LL:LN:MHS:MNS:SBH:SBN:SHR:SHRSP:SR:SS:WAG:WKY:WKYG	1e-07	9.46722e-07	3.94671e-05
chr1	102670001	102740000	70000	7	14	FHH:FHL:LE:LEW:LH:LL:LN:MHS:MNS:SBH:SBN:SR:SS:WAG	< 1e-7	0	1.89006e-05
chr1	102760001	102790000	30000	3	14	FHH:FHL:LE:LEW:LH:LL:LN:MHS:MNS:SBH:SBN:SR:SS:WAG	< 1e-7	0	1.89006e-05
chr1	102960001	102990000	30000	3	7	LEW:LL:LN:MHS:SR:SS:WAG	< 1e-7	0	1.89006e-05
chr1	102990001	103020000	30000	3	18	ACI:GK:LE:LEW:LH:LL:LN:MHS:MNS:SBH:SBN:SHR:SHRSP:SR:SS:WAG:WKY:WKYG	< 1e-7	0	1.89006e-05
chr1	103510001	103560000	50000	5	5	ACI:LEW:MHS:SBN:WAG	< 1e-7	0	1.89006e-05
chr1	103610001	103640000	30000	3	2	ACI:GK	2.3e-06	1.92949e-05	0.000418568
chr1	103640001	103670000	30000	3	13	ACI:GK:LE:LEW:LH:LL:LN:MHS:MNS:SBH:SR:SS:WAG	< 1e-7	0	1.89006e-05
chr1	103680001	103720000	40000	4	13	ACI:GK:LE:LEW:LH:LL:LN:MHS:MNS:SBH:SR:SS:WAG	< 1e-7	0	1.89006e-05
chr1	103720001	103750000	30000	3	10	ACI:GK:LE:LH:LL:LN:MNS:SBH:SR:SS	< 1e-7	0	1.89006e-05
chr1	103840001	103870000	30000	3	19	ACI:FHH:FHL:GK:LE:LEW:LH:LL:LN:MHS:MNS:SBH:SHR:SHRSP:SR:SS:WAG:WKY:WKYG	< 1e-7	0	1.89006e-05
chr1	103950001	103990000	40000	4	7	FHH:FHL:GK:SHR:SHRSP:WKY:WKYG	7e-07	6.14488e-06	0.000147377
chr1	104040001	104090000	50000	5	19	ACI:FHH:FHL:GK:LE:LEW:LH:LL:LN:MHS:MNS:SBH:SHR:SHRSP:SR:SS:WAG:WKY:WKYG	< 1e-7	0	1.89006e-05
chr1	104120001	104150000	30000	3	9	GK:LEW:MHS:SBN:SHR:SHRSP:WAG:WKY:WKYG	< 1e-7	0	1.89006e-05
chr1	104190001	104220000	30000	3	9	ACI:FHH:FHL:GK:SBN:SHR:SHRSP:WKY:WKYG	< 1e-7	0	1.89006e-05
chr1	104260001	104300000	40000	4	11	ACI:FHH:FHL:LE:LH:LL:MNS:SBH:SBN:SR:SS	< 1e-7	0	1.89006e-05
chr1	104420001	104440000	20000	2	13	ACI:BBDP:F344:FHH:FHL:LE:LH:LL:LN:MNS:SBN:SR:SS	6.9e-06	5.29984e-05	0.000418568
chr1	104440001	104470000	30000	3	13	ACI:BBDP:F344:FHH:FHL:LE:LH:LL:LN:MNS:SBH:SBN:SR	< 1e-7	0	1.89006e-05
chr1	104530001	104570000	40000	4	15	ACI:BBDP:F344:LE:LH:LL:LN:MNS:SBH:SHR:SHRSP:SR:SS:WKY:WKYG	< 1e-7	0	1.89006e-05
chr1	104580001	104600000	20000	2	14	BBDP:F344:LE:LH:LL:LN:MNS:SBH:SHR:SHRSP:SR:SS:WKY:WKYG	8.1e-06	6.0875e-05	0.000418568
chr1	104890001	104930000	40000	4	12	ACI:BBDP:F344:GK:LE:LH:LL:LN:MNS:SBH:SR:SS	< 1e-7	0	1.89006e-05
chr1	104970001	105020000	50000	5	15	ACI:BBDP:F344:LE:LH:LL:LN:MNS:SBH:SHR:SHRSP:SR:SS:WKY:WKYG	< 1e-7	0	1.89006e-05
chr1	105070001	105110000	40000	4	18	ACI:BBDP:F344:FHH:FHL:GK:LE:LH:LL:LN:MHS:SBH:SHR:SHRSP:SR:SS:WKY:WKYG	< 1e-7	0	1.89006e-05
chr1	105120001	105160000	40000	4	15	ACI:BBDP:F344:LE:LH:LL:LN:MHS:SBH:SHR:SHRSP:SR:SS:WKY:WKYG	< 1e-7	0	1.89006e-05
chr1	105230001	105250000	20000	2	14	ACI:FHH:FHL:LE:LH:LL:LN:SBH:SHR:SHRSP:SR:SS:WKY:WKYG	7.2e-06	5.49999e-05	0.000418568
chr1	105260001	105300000	40000	4	10	ACI:FHH:FHL:LE:LH:LL:LN:SBH:SR:SS	< 1e-7	0	1.89006e-05
chr1	105390001	105440000	50000	5	18	ACI:BBDP:F344:FHH:FHL:GK:LE:LH:LL:LN:MHS:SBH:SHR:SHRSP:SR:SS:WKY:WKYG	< 1e-7	0	1.89006e-05
chr1	105640001	105660000	20000	2	9	BBDP:F344:MHS:SBH:SHR:SHRSP:SS:WKY:WKYG	6.3e-06	4.89286e-05	0.000418568
chr1	105760001	105790000	30000	3	17	ACI:BBDP:F344:FHH:FHL:LE:LH:LL:LN:MHS:SBH:SHR:SHRSP:SR:SS:WKY:WKYG	< 1e-7	0	1.89006e-05
chr1	105890001	105930000	40000	4	15	ACI:BBDP:F344:LE:LH:LL:LN:MHS:SBH:SHR:SHRSP:SR:SS:WKY:WKYG	< 1e-7	0	1.89006e-05
chr1	106000001	106030000	30000	3	15	ACI:BBDP:F344:LE:LH:LL:LN:MHS:SBH:SHR:SHRSP:SR:SS:WKY:WKYG	1.2e-06	1.03262e-05	0.000247719
chr1	106060001	106160000	100000	10	15	ACI:BBDP:F344:LE:LH:LL:LN:MHS:SBH:SHR:SHRSP:SR:SS:WKY:WKYG	< 1e-7	0	1.89006e-05
chr1	106200001	106230000	30000	3	15	ACI:BBDP:F344:LE:LH:LL:LN:MHS:SBH:SHR:SHRSP:SR:SS:WKY:WKYG	1.2e-06	1.03262e-05	0.000247719
chr1	106230001	106260000	30000	3	14	BBDP:F344:LE:LH:LL:LN:MHS:SBH:SHR:SHRSP:SR:SS:WKY:WKYG	< 1e-7	0	1.89006e-05
chr1	106290001	106330000	40000	4	15	ACI:BBDP:F344:LE:LH:LL:LN:MHS:SBH:SHR:SHRSP:SR:SS:WKY:WKYG	< 1e-7	0	1.89006e-05
chr1	106460001	106550000	90000	9	16	ACI:BBDP:F344:GK:LE:LH:LL:LN:MHS:SBH:SHR:SHRSP:SR:SS:WKY:WKYG	< 1e-7	0	1.89006e-05
chr1	106560001	106620000	60000	6	15	BBDP:F344:GK:LE:LH:LL:LN:MHS:SBH:SHR:SHRSP:SR:SS:WKY:WKYG	< 1e-7	0	1.89006e-05
chr1	106660001	106770000	110000	11	16	ACI:BBDP:F344:GK:LE:LH:LL:LN:MHS:SBH:SHR:SHRSP:SR:SS:WKY:WKYG	< 1e-7	0	1.89006e-05
chr1	106800001	106850000	50000	5	11	ACI:BBDP:F344:LE:LH:LL:LN:MHS:SBH:SR:SS	< 1e-7	0	1.89006e-05
chr1	106920001	106950000	30000	3	11	ACI:BBDP:F344:LE:LH:LL:LN:MHS:SBH:SR:SS	< 1e-7	0	1.89006e-05
chr1	107040001	107070000	30000	3	15	ACI:BBDP:F344:LE:LH:LL:LN:MHS:SBH:SHR:SHRSP:SR:SS:WKY:WKYG	1.2e-06	1.03262e-05	0.000247719
chr1	107100001	107140000	40000	4	16	ACI:BBDP:F344:GK:LE:LH:LL:LN:MHS:SBH:SHR:SHRSP:SR:SS:WKY:WKYG	< 1e-7	0	1.89006e-05
chr1	107140001	107190000	50000	5	15	BBDP:F344:GK:LE:LH:LL:LN:MHS:SBH:SHR:SHRSP:SR:SS:WKY:WKYG	< 1e-7	0	1.89006e-05
chr1	107190001	107230000	40000	4	16	ACI:BBDP:F344:GK:LE:LH:LL:LN:MHS:SBH:SHR:SHRSP:SR:SS:WKY:WKYG	< 1e-7	0	1.89006e-05
chr1	107330001	107360000	30000	3	2	ACI:GK	2.3e-06	1.92949e-05	0.000418568
chr1	107390001	107420000	30000	3	10	BBDP:F344:LE:LH:LL:LN:MHS:SBH:SR:SS	< 1e-7	0	1.89006e-05
chr1	107450001	107520000	70000	7	14	BBDP:F344:LE:LH:LL:LN:MHS:SBH:SHR:SHRSP:SR:SS:WKY:WKYG	< 1e-7	0	1.89006e-05
chr1	107690001	107730000	40000	4	16	ACI:BBDP:F344:GK:LE:LH:LL:LN:MHS:SBH:SHR:SHRSP:SR:SS:WKY:WKYG	< 1e-7	0	1.89006e-05
chr1	107750001	107780000	30000	3	15	ACI:BBDP:F344:GK:LE:LH:LL:LN:MHS:SHR:SHRSP:SR:SS:WKY:WKYG	< 1e-7	0	1.89006e-05
chr1	107820001	107910000	90000	9	18	ACI:BBDP:F344:FHH:FHL:GK:LE:LEW:LH:LL:LN:MHS:MNS:SBH:SBN:SR:SS:WAG	< 1e-7	0	1.89006e-05
chr1	107910001	108000000	90000	9	17	ACI:BBDP:F344:FHH:FHL:GK:LEW:MHS:MNS:SBH:SBN:SHR:SHRSP:SS:WAG:WKY:WKYG	< 1e-7	0	1.89006e-05
chr1	108650001	108690000	40000	4	8	ACI:LE:SBN:SHR:SHRSP:SS:WKY:WKYG	< 1e-7	0	1.89006e-05
chr1	108790001	108820000	30000	3	16	ACI:BBDP:F344:FHH:FHL:GK:LEW:LH:LL:LN:MHS:MNS:SBH:SR:SS:WAG	6e-07	5.299e-06	0.000145535
chr1	108900001	108930000	30000	3	8	ACI:LE:SBN:SHR:SHRSP:SS:WKY:WKYG	< 1e-7	0	1.89006e-05
chr1	109360001	109470000	110000	11	20	ACI:BBDP:FHH:FHL:GK:LEW:LH:LL:LN:MHS:MNS:SBH:SBN:SHR:SHRSP:SR:SS:WAG:WKY:WKYG	< 1e-7	0	1.89006e-05
chr1	109560001	109610000	50000	5	14	BBDP:FHH:FHL:LEW:LH:LL:LN:MHS:MNS:SBH:SBN:SR:SS:WAG	< 1e-7	0	1.89006e-05
chr1	109670001	109700000	30000	3	14	BBDP:FHH:FHL:LEW:LH:LL:LN:MHS:MNS:SBH:SBN:SR:SS:WAG	1.1e-06	9.49868e-06	0.000247719
chr1	110020001	110060000	40000	4	14	BBDP:FHH:FHL:LEW:LH:LL:LN:MHS:MNS:SBH:SBN:SR:SS:WAG	< 1e-7	0	1.89006e-05
chr1	110320001	110350000	30000	3	15	BBDP:F344:FHH:FHL:LE:LEW:LH:LL:LN:MHS:MNS:SBH:SBN:SR:WAG	< 1e-7	0	1.89006e-05
chr1	110410001	110500000	90000	9	19	ACI:BBDP:FHH:FHL:GK:LEW:LH:LL:LN:MHS:MNS:SBH:SHR:SHRSP:SR:SS:WAG:WKY:WKYG	< 1e-7	0	1.89006e-05
chr1	110610001	110650000	40000	4	15	BBDP:F344:FHH:FHL:LEW:LH:LL:LN:MHS:MNS:SBH:SBN:SR:SS:WAG	< 1e-7	0	1.89006e-05
chr1	110860001	111340000	480000	48	21	ACI:BBDP:F344:FHH:FHL:GK:LEW:LH:LL:LN:MHS:MNS:SBH:SBN:SHR:SHRSP:SR:SS:WAG:WKY:WKYG	< 1e-7	0	1.89006e-05
chr1	111460001	111500000	40000	4	20	ACI:BBDP:F344:FHH:FHL:GK:LEW:LH:LL:LN:MHS:MNS:SBH:SBN:SHR:SHRSP:SR:WAG:WKY:WKYG	< 1e-7	0	1.89006e-05
chr1	111590001	111650000	60000	6	20	BBDP:F344:FHH:FHL:GK:LEW:LH:LL:LN:MHS:MNS:SBH:SBN:SHR:SHRSP:SR:SS:WAG:WKY:WKYG	< 1e-7	0	1.89006e-05
chr1	112000001	112040000	40000	4	20	BBDP:F344:FHH:FHL:GK:LEW:LH:LL:LN:MHS:MNS:SBH:SBN:SHR:SHRSP:SR:SS:WAG:WKY:WKYG	8e-07	6.98114e-06	0.000247719
chr1	112250001	112500000	210000	21	22	ACI:BBDP:F344:FHH:FHL:GK:LE:LEW:LH:LL:LN:MHS:MNS:SBH:SBN:SHR:SHRSP:SR:SS:WAG:WKY:WKYG	< 1e-7	0	1.89006e-05
chr1	112540001	112860000	320000	32	22	ACI:BBDP:F344:FHH:FHL:GK:LE:LEW:LH:LL:LN:MHS:MNS:SBH:SBN:SHR:SHRSP:SR:SS:WAG:WKY:WKYG	< 1e-7	0	1.89006e-05
chr1	113300001	113420000	120000	12	17	ACI:BBDP:F344:FHH:FHL:LE:LEW:LH:LL:LN:MHS:MNS:SBH:SBN:SR:SS:WAG	< 1e-7	0	1.89006e-05
chr1	113960001	114120000	160000	16	22	ACI:BBDP:F344:FHH:FHL:GK:LE:LEW:LH:LL:LN:MHS:MNS:SBH:SBN:SHR:SHRSP:SR:SS:WAG:WKY:WKYG	< 1e-7	0	1.89006e-05
chr1	114230001	114500000	270000	27	22	ACI:BBDP:F344:FHH:FHL:GK:LE:LEW:LH:LL:LN:MHS:MNS:SBH:SBN:SHR:SHRSP:SR:SS:WAG:WKY:WKYG	< 1e-7	0	1.89006e-05
chr1	114550001	114600000	50000	5	21	ACI:BBDP:F344:FHH:FHL:GK:LE:LEW:LH:LL:LN:MHS:MNS:SBH:SBN:SHR:SHRSP:SR:WAG:WKY:WKYG	< 1e-7	0	1.89006e-05
chr1	114600001	114660000	60000	6	9	ACI:F344:GK:SBN:SHR:SHRSP:SS:WKY:WKYG	< 1e-7	0	1.89006e-05
chr1	114660001	114820000	160000	16	22	ACI:BBDP:F344:FHH:FHL:GK:LE:LEW:LH:LL:LN:MHS:MNS:SBH:SBN:SHR:SHRSP:SR:SS:WAG:WKY:WKYG	< 1e-7	0	1.89006e-05
chr1	115060001	115120000	60000	6	16	BBDP:F344:FHH:FHL:LE:LEW:LH:LL:LN:MHS:MNS:SBH:SBN:SR:SS:WAG	< 1e-7	0	1.89006e-05
chr1	115520001	116130000	610000	61	22	ACI:BBDP:F344:FHH:FHL:GK:LE:LEW:LH:LL:LN:MHS:MNS:SBH:SBN:SHR:SHRSP:SR:SS:WAG:WKY:WKYG	< 1e-7	0	1.89006e-05
chr1	116180001	116390000	210000	21	22	ACI:BBDP:F344:FHH:FHL:GK:LE:LEW:LH:LL:LN:MHS:MNS:SBH:SBN:SHR:SHRSP:SR:SS:WAG:WKY:WKYG	< 1e-7	0	1.89006e-05
chr1	116420001	116540000	120000	12	22	ACI:BBDP:F344:FHH:FHL:GK:LE:LEW:LH:LL:LN:MHS:MNS:SBH:SBN:SHR:SHRSP:SR:SS:WAG:WKY:WKYG	1.4e-06	1.19641e-05	0.000363837
chr1	116760001	116830000	70000	7	21	ACI:BBDP:F344:FHH:FHL:GK:LE:LEW:LH:LL:LN:MHS:MNS:SBH:SBN:SHR:SHRSP:SR:WAG:WKY:WKYG	< 1e-7	0	1.89006e-05
chr1	116860001	116890000	30000	3	17	ACI:BBDP:FHH:FHL:GK:LEW:LH:LL:LN:MHS:MNS:SHR:SHRSP:SS:WAG:WKY:WKYG	< 1e-7	0	1.89006e-05
chr1	118230001	118250000	20000	2	13	ACI:BBDP:F344:GK:MNS:SBH:SBN:SHR:SHRSP:SR:SS:WAG:WKYG	9.4e-06	6.91738e-05	0.00094401
chr1	118430001	118460000	30000	3	17	BBDP:F344:FHH:FHL:LE:LEW:LH:LL:LN:MHS:MNS:SBH:SBN:SR:SS:WAG:WKY	2e-07	1.84909e-06	6.03253e-05
chr1	118620001	118650000	30000	3	19	BBDP:F344:FHH:FHL:GK:LEW:LH:LL:LN:MHS:MNS:SBN:SHR:SHRSP:SR:SS:WAG:WKY:WKYG	2.9e-06	2.40392e-05	0.000418568
chr1	119120001	119140000	20000	2	15	BBDP:F344:FHH:FHL:GK:MNS:SBH:SBN:SHR:SHRSP:SR:SS:WAG:WKY:WKYG	7.3e-06	5.56622e-05	0.000418568
chr1	119360001	119390000	30000	3	16	ACI:BBDP:F344:FHH:FHL:LE:LEW:LH:LL:LN:MHS:MNS:SBH:SBN:SR:WAG	1e-07	9.46722e-07	3.94671e-05
chr1	119390001	119420000	30000	3	12	ACI:BBDP:F344:FHH:FHL:LE:MNS:SBH:SBN:SR:SS:WAG	< 1e-7	0	1.89006e-05
chr1	119510001	119590000	80000	8	15	BBDP:F344:FHH:FHL:LEW:LH:LL:LN:MHS:MNS:SBH:SBN:SR:SS:WAG	< 1e-7	0	1.89006e-05
chr1	120060001	120090000	30000	3	15	ACI:BBDP:F344:FHH:FHL:GK:LE:MNS:SBH:SBN:SHR:SHRSP:WAG:WKY:WKYG	1e-07	9.46722e-07	3.94671e-05
chr1	120340001	120380000	40000	4	14	BBDP:F344:FHH:FHL:GK:LE:MNS:SBH:SBN:SHR:SHRSP:WAG:WKY:WKYG	< 1e-7	0	1.89006e-05
chr1	120550001	120580000	30000	3	10	ACI:FHH:FHL:GK:LE:SHR:SHRSP:WAG:WKY:WKYG	< 1e-7	0	1.89006e-05
chr1	120780001	120820000	40000	4	10	BBDP:F344:GK:MNS:SBH:SBN:SHR:SHRSP:WKY:WKYG	< 1e-7	0	1.89006e-05
chr1	120870001	121030000	160000	16	10	BBDP:F344:GK:MNS:SBH:SBN:SHR:SHRSP:WKY:WKYG	< 1e-7	0	1.89006e-05
chr1	121050001	121240000	190000	19	10	BBDP:F344:GK:MNS:SBH:SBN:SHR:SHRSP:WKY:WKYG	< 1e-7	0	1.89006e-05
chr1	121300001	121350000	50000	5	5	BBDP:F344:MNS:SBH:SBN	< 1e-7	0	1.89006e-05
chr1	121350001	121390000	40000	4	10	BBDP:F344:GK:MNS:SBH:SBN:SHR:SHRSP:WKY:WKYG	< 1e-7	0	1.89006e-05
chr1	121430001	121490000	60000	6	6	ACI:BBDP:F344:MNS:SBH:SBN	< 1e-7	0	1.89006e-05
chr1	121490001	121520000	30000	3	11	ACI:BBDP:F344:GK:MNS:SBH:SBN:SHR:SHRSP:WKY:WKYG	< 1e-7	0	1.89006e-05
chr1	122040001	122120000	80000	8	5	GK:SHR:SHRSP:WKY:WKYG	< 1e-7	0	1.89006e-05
chr1	122160001	122190000	30000	3	7	FHH:FHL:LE:MHS:SR:SS:WAG	< 1e-7	0	1.89006e-05
chr1	122260001	122370000	110000	11	17	ACI:BBDP:F344:FHH:FHL:GK:LE:MNS:SBH:SBN:SHR:SHRSP:SR:SS:WAG:WKY:WKYG	< 1e-7	0	1.89006e-05
chr1	122380001	122450000	70000	7	16	BBDP:F344:FHH:FHL:GK:LE:MNS:SBH:SBN:SHR:SHRSP:SR:SS:WAG:WKY:WKYG	< 1e-7	0	1.89006e-05
chr1	122620001	122650000	30000	3	15	BBDP:F344:GK:LE:MHS:MNS:SBH:SBN:SHR:SHRSP:SR:SS:WAG:WKY:WKYG	< 1e-7	0	1.89006e-05
chr1	122740001	122770000	30000	3	16	BBDP:F344:LE:LH:LL:LN:MHS:MNS:SBH:SBN:SHR:SHRSP:SR:SS:WAG:WKYG	4e-07	3.60068e-06	7.86675e-05
chr1	122870001	122930000	60000	6	18	BBDP:F344:GK:LE:LH:LL:LN:MHS:MNS:SBH:SBN:SHR:SHRSP:SR:SS:WAG:WKY:WKYG	< 1e-7	0	1.89006e-05
chr1	122980001	123040000	60000	6	18	BBDP:F344:GK:LE:LH:LL:LN:MHS:MNS:SBH:SBN:SHR:SHRSP:SR:SS:WAG:WKY:WKYG	< 1e-7	0	1.89006e-05
chr1	123060001	123110000	50000	5	18	BBDP:F344:GK:LE:LH:LL:LN:MHS:MNS:SBH:SBN:SHR:SHRSP:SR:SS:WAG:WKY:WKYG	< 1e-7	0	1.89006e-05
chr1	123240001	123260000	20000	2	17	BBDP:F344:FHH:FHL:GK:LE:LH:MNS:SBH:SBN:SHR:SHRSP:SR:SS:WAG:WKY:WKYG	5.3e-06	4.19403e-05	0.000418568
chr1	123280001	123310000	30000	3	8	GK:LE:LL:LN:SBH:SBN:SS:WKY	< 1e-7	0	1.89006e-05
chr1	123360001	123390000	30000	3	9	BBDP:F344:FHH:FHL:GK:LL:LN:MNS:WKY	< 1e-7	0	1.89006e-05
chr1	123390001	123510000	120000	12	11	BBDP:F344:FHH:FHL:GK:LE:MNS:SBH:SBN:SS:WKY	< 1e-7	0	1.89006e-05
chr1	123670001	123720000	50000	5	13	BBDP:F344:FHH:FHL:GK:LE:LL:LN:MNS:SBH:SBN:SS:WKY	< 1e-7	0	1.89006e-05
chr1	123760001	123800000	40000	4	13	BBDP:F344:FHH:FHL:GK:LE:LL:LN:MNS:SBH:SBN:SS:WKY	< 1e-7	0	1.89006e-05
chr1	123900001	123930000	30000	3	13	BBDP:F344:FHH:FHL:GK:LE:LL:LN:MNS:SBH:SBN:SS:WKY	6e-07	5.299e-06	0.000145535
chr1	124130001	124200000	70000	7	13	BBDP:F344:FHH:FHL:GK:LE:LL:LN:MNS:SBH:SBN:SS:WKY	< 1e-7	0	1.89006e-05
chr1	124230001	124270000	40000	4	13	BBDP:F344:FHH:FHL:GK:LE:LL:LN:MNS:SBH:SBN:SS:WKY	< 1e-7	0	1.89006e-05
chr1	124340001	124370000	30000	3	11	BBDP:F344:FHH:FHL:LE:LL:LN:MNS:SBH:SBN:SS	7e-07	6.14488e-06	0.000147377
chr1	124370001	124410000	40000	4	6	LE:LL:LN:SBH:SBN:SS	< 1e-7	0	1.89006e-05
chr1	124410001	124490000	80000	8	11	BBDP:F344:FHH:FHL:LE:LL:LN:MNS:SBH:SBN:SS	< 1e-7	0	1.89006e-05
chr1	124520001	124560000	40000	4	11	BBDP:F344:FHH:FHL:LE:LL:LN:MNS:SBH:SBN:SS	< 1e-7	0	1.89006e-05
chr1	124560001	124590000	30000	3	5	BBDP:F344:FHH:FHL:MNS	< 1e-7	0	1.89006e-05
chr1	124590001	124730000	140000	14	11	BBDP:F344:FHH:FHL:LE:LL:LN:MNS:SBH:SBN:SS	< 1e-7	0	1.89006e-05
chr1	124740001	124780000	40000	4	10	BBDP:F344:FHH:FHL:LE:LL:LN:SBH:SBN:SS	< 1e-7	0	1.89006e-05
chr1	124880001	124930000	50000	5	9	BBDP:F344:FHH:FHL:LE:SBH:SBN:SS:WKY	< 1e-7	0	1.89006e-05
chr1	124940001	124970000	30000	3	6	F344:LE:SBH:SBN:SS:WKY	< 1e-7	0	1.89006e-05
chr1	124970001	125050000	80000	8	9	BBDP:F344:FHH:FHL:LE:SBH:SBN:SS:WKY	< 1e-7	0	1.89006e-05
chr1	125060001	125110000	50000	5	9	BBDP:F344:FHH:FHL:LE:SBH:SBN:SS:WKY	< 1e-7	0	1.89006e-05
chr1	125180001	125220000	40000	4	4	BBDP:FHH:FHL:WKY	< 1e-7	0	1.89006e-05
chr1	125220001	125300000	80000	8	3	BBDP:FHH:FHL	< 1e-7	0	1.89006e-05
chr1	125340001	125380000	40000	4	3	F344:LE:SS	< 1e-7	0	1.89006e-05
chr1	125380001	125410000	30000	3	7	BBDP:F344:FHH:FHL:LE:SS:WKY	< 1e-7	0	1.89006e-05
chr1	125430001	125470000	40000	4	7	BBDP:F344:FHH:FHL:LE:SS:WKY	< 1e-7	0	1.89006e-05
chr1	125590001	125680000	90000	9	4	BBDP:FHH:FHL:WKY	< 1e-7	0	1.89006e-05
chr1	125690001	125720000	30000	3	17	ACI:F344:GK:LE:LH:LL:LN:MHS:SBH:SBN:SHR:SHRSP:SR:SS:WAG:WKY:WKYG	< 1e-7	0	1.89006e-05
chr1	125720001	125750000	30000	3	16	ACI:F344:GK:LE:LH:LL:LN:MHS:SBH:SBN:SHR:SHRSP:SR:SS:WAG:WKYG	< 1e-7	0	1.89006e-05
chr1	125970001	126120000	150000	15	15	ACI:F344:GK:LE:LH:LL:LN:MHS:SHR:SHRSP:SR:SS:WAG:WKY:WKYG	< 1e-7	0	1.89006e-05
chr1	126130001	126190000	60000	6	13	ACI:GK:LH:LL:LN:MHS:SHR:SHRSP:SR:SS:WAG:WKY:WKYG	< 1e-7	0	1.89006e-05
chr1	126230001	126260000	30000	3	14	ACI:F344:GK:LE:LH:LL:LN:MHS:SHR:SHRSP:SR:SS:WAG:WKYG	< 1e-7	0	1.89006e-05
chr1	126260001	126320000	60000	6	4	F344:LE:SS:WKY	< 1e-7	0	1.89006e-05
chr1	126320001	126370000	50000	5	15	ACI:F344:GK:LE:LH:LL:LN:MHS:SHR:SHRSP:SR:SS:WAG:WKY:WKYG	< 1e-7	0	1.89006e-05
chr1	126430001	126460000	30000	3	15	ACI:F344:GK:LE:LH:LL:LN:MHS:SHR:SHRSP:SR:SS:WAG:WKY:WKYG	1.3e-06	1.1148e-05	0.000247719
chr1	126520001	126550000	30000	3	4	F344:LE:SBH:WKY	< 1e-7	0	1.89006e-05
chr1	126620001	126660000	40000	4	3	F344:LE:WKY	< 1e-7	0	1.89006e-05
chr1	126810001	126880000	70000	7	16	ACI:F344:GK:LE:LH:LL:LN:SBH:SBN:SHR:SHRSP:SR:SS:WAG:WKY:WKYG	< 1e-7	0	1.89006e-05
chr1	126900001	126930000	30000	3	15	ACI:F344:GK:LE:LH:LL:LN:SBH:SBN:SHR:SHRSP:SR:SS:WAG:WKYG	< 1e-7	0	1.89006e-05
chr1	126950001	126980000	30000	3	16	ACI:F344:GK:LE:LH:LL:LN:SBH:SBN:SHR:SHRSP:SR:SS:WAG:WKY:WKYG	3e-06	2.4819e-05	0.000418568
chr1	126990001	127120000	130000	13	14	ACI:F344:GK:LE:LH:LL:LN:SHR:SHRSP:SR:SS:WAG:WKY:WKYG	< 1e-7	0	1.89006e-05
chr1	127130001	127170000	40000	4	17	ACI:BBDP:F344:FHH:FHL:GK:LE:LH:LL:LN:SHR:SHRSP:SR:SS:WAG:WKY:WKYG	< 1e-7	0	1.89006e-05
chr1	127240001	127270000	30000	3	9	BBDP:F344:FHH:FHL:LE:MNS:SHR:SHRSP:WKYG	< 1e-7	0	1.89006e-05
chr1	127360001	127410000	50000	5	13	ACI:BBDP:FHH:FHL:GK:LE:LH:LL:LN:SR:SS:WAG:WKY	< 1e-7	0	1.89006e-05
chr1	127410001	127440000	30000	3	18	ACI:BBDP:F344:FHH:FHL:GK:LE:LH:LL:LN:MNS:SHR:SHRSP:SR:SS:WAG:WKY:WKYG	2e-07	1.84909e-06	6.03253e-05
chr1	127460001	127490000	30000	3	18	ACI:BBDP:F344:FHH:FHL:GK:LE:LH:LL:LN:MNS:SHR:SHRSP:SR:SS:WAG:WKY:WKYG	2e-07	1.84909e-06	6.03253e-05
chr1	127550001	127580000	30000	3	18	ACI:BBDP:F344:FHH:FHL:GK:LE:LH:LL:LN:MNS:SHR:SHRSP:SR:SS:WAG:WKY:WKYG	2e-07	1.84909e-06	6.03253e-05
chr1	127820001	127860000	40000	4	7	F344:FHH:FHL:MNS:SHR:SHRSP:WKYG	< 1e-7	0	1.89006e-05
chr1	127870001	127890000	20000	2	8	F344:FHH:FHL:LE:MNS:SHR:SHRSP:WKYG	7.9e-06	5.95859e-05	0.000418568
chr1	127940001	127970000	30000	3	11	ACI:BBDP:F344:FHH:FHL:MNS:SBH:SBN:SHR:SHRSP:WKYG	< 1e-7	0	1.89006e-05
chr1	127990001	128030000	40000	4	4	ACI:BBDP:SBH:SBN	< 1e-7	0	1.89006e-05
chr1	128030001	128060000	30000	3	9	ACI:BBDP:F344:MNS:SBH:SBN:SHR:SHRSP:WKYG	< 1e-7	0	1.89006e-05
chr1	128060001	128130000	70000	7	10	ACI:BBDP:F344:LE:MNS:SBH:SBN:SHR:SHRSP:WKYG	< 1e-7	0	1.89006e-05
chr1	128200001	128240000	40000	4	10	ACI:BBDP:F344:LE:MNS:SBH:SBN:SHR:SHRSP:WKYG	< 1e-7	0	1.89006e-05
chr1	128260001	128300000	40000	4	10	ACI:BBDP:F344:LE:MNS:SBH:SBN:SHR:SHRSP:WKYG	< 1e-7	0	1.89006e-05
chr1	128340001	128380000	40000	4	11	ACI:BBDP:F344:LE:MNS:SBH:SBN:SHR:SHRSP:WAG:WKYG	< 1e-7	0	1.89006e-05
chr1	128400001	128430000	30000	3	10	ACI:BBDP:F344:MNS:SBH:SBN:SHR:SHRSP:WAG:WKYG	3e-07	2.73177e-06	7.86675e-05
chr1	128450001	128480000	30000	3	10	ACI:BBDP:F344:MNS:SBH:SBN:SHR:SHRSP:WAG:WKYG	3e-07	2.73177e-06	7.86675e-05
chr1	128480001	128510000	30000	3	11	ACI:BBDP:F344:LE:MNS:SBH:SBN:SHR:SHRSP:WAG:WKYG	2e-07	1.84909e-06	6.03253e-05
chr1	128610001	128680000	70000	7	11	ACI:BBDP:F344:LE:MNS:SBH:SBN:SHR:SHRSP:WAG:WKYG	< 1e-7	0	1.89006e-05
chr1	128750001	128800000	50000	5	12	ACI:BBDP:F344:FHH:FHL:MNS:SBH:SBN:SHR:SHRSP:WAG:WKYG	< 1e-7	0	1.89006e-05
chr1	128800001	128850000	50000	5	12	BBDP:F344:FHH:FHL:LE:MNS:SBH:SBN:SHR:SHRSP:WAG:WKYG	< 1e-7	0	1.89006e-05
chr1	128890001	128920000	30000	3	12	ACI:BBDP:F344:FHH:FHL:MNS:SBH:SBN:SHR:SHRSP:WAG:WKYG	< 1e-7	0	1.89006e-05
chr1	129010001	129040000	30000	3	10	BBDP:F344:LE:MNS:SBH:SBN:SHR:SHRSP:WAG:WKYG	< 1e-7	0	1.89006e-05
chr1	129080001	129110000	30000	3	10	BBDP:F344:LE:MNS:SBH:SBN:SHR:SHRSP:WAG:WKYG	< 1e-7	0	1.89006e-05
chr1	129110001	129140000	30000	3	10	ACI:BBDP:F344:MNS:SBH:SBN:SHR:SHRSP:WAG:WKYG	3e-07	2.73177e-06	7.86675e-05
chr1	129150001	129180000	30000	3	12	ACI:BBDP:F344:LE:MHS:MNS:SBH:SBN:SHR:SHRSP:WAG:WKYG	< 1e-7	0	1.89006e-05
chr1	129330001	129360000	30000	3	14	ACI:BBDP:F344:GK:LE:MHS:MNS:SBH:SBN:SHR:SHRSP:SS:WAG:WKYG	< 1e-7	0	1.89006e-05
chr1	129440001	129470000	30000	3	12	BBDP:F344:GK:LE:MHS:MNS:SBH:SBN:SHR:SHRSP:WAG:WKYG	< 1e-7	0	1.89006e-05
chr1	130140001	130170000	30000	3	5	MHS:SBN:SHR:SHRSP:WKYG	< 1e-7	0	1.89006e-05
chr1	130250001	130280000	30000	3	11	ACI:FHH:FHL:MHS:SBH:SBN:SHR:SHRSP:SS:WKY:WKYG	< 1e-7	0	1.89006e-05
chr1	130310001	130340000	30000	3	4	FHH:FHL:SBH:WKY	< 1e-7	0	1.89006e-05
chr1	130360001	130400000	40000	4	6	ACI:SBN:SHR:SHRSP:SS:WKYG	< 1e-7	0	1.89006e-05
chr1	130490001	130540000	50000	5	10	FHH:FHL:GK:MHS:SBH:SBN:SHR:SHRSP:WKY:WKYG	< 1e-7	0	1.89006e-05
chr1	130700001	130740000	40000	4	1	MHS	1e-07	9.46722e-07	3.94671e-05
chr1	130810001	130850000	40000	4	1	MHS	1e-07	9.46722e-07	3.94671e-05
chr1	130880001	130950000	70000	7	3	LE:MHS:WKY	< 1e-7	0	1.89006e-05
chr1	131100001	131130000	30000	3	11	ACI:FHH:FHL:GK:LE:MHS:SHR:SHRSP:SS:WKY:WKYG	3e-07	2.73177e-06	7.86675e-05
chr1	131220001	131250000	30000	3	10	ACI:FHH:FHL:GK:MHS:SHR:SHRSP:SS:WKY:WKYG	< 1e-7	0	1.89006e-05
chr1	131290001	131320000	30000	3	11	ACI:FHH:FHL:GK:LE:MHS:SHR:SHRSP:SS:WKY:WKYG	3e-07	2.73177e-06	7.86675e-05
chr1	131320001	131340000	20000	2	8	ACI:FHH:FHL:GK:SHR:SHRSP:SS:WKYG	8.5e-06	6.34257e-05	0.000418568
chr1	131350001	131400000	50000	5	11	ACI:FHH:FHL:GK:LE:MHS:SHR:SHRSP:SS:WKY:WKYG	< 1e-7	0	1.89006e-05
chr1	131520001	131550000	30000	3	9	ACI:FHH:FHL:GK:SHR:SHRSP:SS:WKY:WKYG	< 1e-7	0	1.89006e-05
chr1	131960001	132080000	120000	12	22	ACI:BBDP:F344:FHH:FHL:GK:LE:LEW:LH:LL:LN:MHS:MNS:SBH:SBN:SHR:SHRSP:SR:SS:WAG:WKY:WKYG	1.4e-06	1.19641e-05	0.000363837
chr1	132080001	132120000	40000	4	15	ACI:BBDP:FHH:FHL:GK:LE:MHS:MNS:SBH:SBN:SHR:SHRSP:WAG:WKY:WKYG	< 1e-7	0	1.89006e-05
chr1	132410001	132470000	60000	6	12	ACI:F344:LEW:LH:LL:LN:MHS:MNS:SBH:SBN:SR:SS	< 1e-7	0	1.89006e-05
chr1	132610001	132640000	30000	3	12	ACI:F344:LEW:LH:LL:LN:MHS:MNS:SBH:SBN:SR:SS	< 1e-7	0	1.89006e-05
chr1	132650001	132680000	30000	3	7	ACI:FHH:FHL:MHS:MNS:SBH:SBN	< 1e-7	0	1.89006e-05
chr1	132860001	132890000	30000	3	8	BBDP:FHH:FHL:LE:SHR:SHRSP:WAG:WKYG	< 1e-7	0	1.89006e-05
chr1	132960001	133020000	60000	6	20	ACI:BBDP:F344:GK:LE:LEW:LH:LL:LN:MHS:MNS:SBH:SBN:SHR:SHRSP:SR:SS:WAG:WKY:WKYG	2e-07	1.84909e-06	6.03253e-05
chr1	133190001	133230000	40000	4	19	ACI:BBDP:F344:FHH:GK:LE:LEW:LH:LL:LN:MHS:SBN:SHR:SHRSP:SR:SS:WAG:WKY:WKYG	< 1e-7	0	1.89006e-05
chr1	133230001	133310000	80000	8	21	ACI:BBDP:F344:FHH:GK:LE:LEW:LH:LL:LN:MHS:MNS:SBH:SBN:SHR:SHRSP:SR:SS:WAG:WKY:WKYG	< 1e-7	0	1.89006e-05
chr1	133340001	133370000	30000	3	9	ACI:BBDP:FHH:LE:MHS:SHR:SHRSP:WAG:WKYG	1e-07	9.46722e-07	3.94671e-05
chr1	133410001	133490000	80000	8	9	ACI:BBDP:FHH:LE:MHS:SHR:SHRSP:WAG:WKYG	< 1e-7	0	1.89006e-05
chr1	133520001	133550000	30000	3	9	ACI:BBDP:FHH:LE:MHS:SHR:SHRSP:WAG:WKYG	1e-07	9.46722e-07	3.94671e-05
chr1	133590001	133630000	40000	4	10	F344:GK:LH:LL:LN:MNS:SBH:SR:SS:WKY	< 1e-7	0	1.89006e-05
chr1	133860001	133890000	30000	3	11	ACI:BBDP:FHH:LE:LEW:MHS:SBN:SHR:SHRSP:WAG:WKYG	< 1e-7	0	1.89006e-05
chr1	133980001	134020000	40000	4	21	ACI:BBDP:F344:FHL:GK:LE:LEW:LH:LL:LN:MHS:MNS:SBH:SBN:SHR:SHRSP:SR:SS:WAG:WKY:WKYG	2.7e-06	2.24703e-05	0.000418568
chr1	135140001	135170000	30000	3	16	F344:FHH:FHL:GK:LE:LH:LL:LN:MNS:SBH:SHR:SHRSP:SS:WAG:WKY:WKYG	< 1e-7	0	1.89006e-05
chr1	135330001	135360000	30000	3	9	ACI:BBDP:FHH:FHL:LE:LEW:MHS:SBN:SR	< 1e-7	0	1.89006e-05
chr1	135500001	135540000	40000	4	14	F344:FHL:GK:LH:LL:LN:MNS:SBH:SHR:SHRSP:SS:WAG:WKY:WKYG	< 1e-7	0	1.89006e-05
chr1	135670001	135690000	20000	2	2	FHH:SR	7.4e-06	5.63221e-05	0.000418568
chr1	135880001	135920000	40000	4	7	ACI:BBDP:FHH:LE:LEW:MHS:SBN	< 1e-7	0	1.89006e-05
chr1	136280001	136360000	80000	8	17	F344:FHH:FHL:GK:LE:LH:LL:LN:MNS:SBH:SHR:SHRSP:SR:SS:WAG:WKY:WKYG	< 1e-7	0	1.89006e-05
chr1	136650001	136670000	20000	2	12	F344:GK:LH:LL:MNS:SBH:SHR:SHRSP:SS:WAG:WKY:WKYG	7.7e-06	5.82875e-05	0.000418568
chr1	136740001	136770000	30000	3	17	F344:FHH:FHL:GK:LE:LH:LL:LN:MNS:SBH:SHR:SHRSP:SR:SS:WAG:WKY:WKYG	1e-07	9.46722e-07	3.94671e-05
chr1	136790001	137100000	310000	31	22	ACI:BBDP:F344:FHH:FHL:GK:LE:LEW:LH:LL:LN:MHS:MNS:SBH:SBN:SHR:SHRSP:SR:SS:WAG:WKY:WKYG	< 1e-7	0	1.89006e-05
chr1	137130001	137160000	30000	3	16	F344:FHH:GK:LE:LH:LL:LN:MNS:SBH:SHR:SHRSP:SR:SS:WAG:WKY:WKYG	< 1e-7	0	1.89006e-05
chr1	137790001	137820000	30000	3	18	ACI:BBDP:F344:FHL:GK:LE:LEW:LH:LL:MHS:MNS:SBH:SBN:SHR:SHRSP:SS:WAG:WKYG	< 1e-7	0	1.89006e-05
chr1	137970001	138000000	30000	3	20	ACI:BBDP:F344:FHH:FHL:GK:LE:LEW:LH:LL:MHS:MNS:SBH:SBN:SHR:SHRSP:SS:WAG:WKY:WKYG	< 1e-7	0	1.89006e-05
chr1	138000001	138050000	50000	5	19	ACI:BBDP:F344:FHL:GK:LE:LEW:LH:LL:MHS:MNS:SBH:SBN:SHR:SHRSP:SS:WAG:WKY:WKYG	< 1e-7	0	1.89006e-05
chr1	138260001	138290000	30000	3	20	ACI:BBDP:F344:FHH:FHL:GK:LE:LEW:LH:LL:MHS:MNS:SBH:SBN:SHR:SHRSP:SS:WAG:WKY:WKYG	< 1e-7	0	1.89006e-05
chr1	138420001	138440000	20000	2	13	BBDP:F344:FHH:GK:LEW:LH:LL:LN:MNS:SBN:SR:SS:WKY	7.7e-06	5.82875e-05	0.000418568
chr1	138480001	138510000	30000	3	19	ACI:BBDP:F344:FHH:GK:LE:LEW:LH:LL:MHS:MNS:SBH:SBN:SHR:SHRSP:SS:WAG:WKY:WKYG	< 1e-7	0	1.89006e-05
chr1	138520001	138550000	30000	3	18	ACI:BBDP:F344:FHH:GK:LEW:LH:LL:MHS:MNS:SBH:SBN:SHR:SHRSP:SS:WAG:WKY:WKYG	< 1e-7	0	1.89006e-05
chr1	139240001	139280000	40000	4	20	ACI:BBDP:F344:FHH:GK:LEW:LH:LL:LN:MHS:MNS:SBH:SBN:SHR:SHRSP:SR:SS:WAG:WKY:WKYG	1.7e-06	1.4435e-05	0.000418568
chr1	139480001	139620000	140000	14	20	ACI:BBDP:F344:GK:LE:LEW:LH:LL:LN:MHS:MNS:SBH:SBN:SHR:SHRSP:SR:SS:WAG:WKY:WKYG	< 1e-7	0	1.89006e-05
chr1	140000001	142920000	2920000	292	22	ACI:BBDP:F344:FHH:FHL:GK:LE:LEW:LH:LL:LN:MHS:MNS:SBH:SBN:SHR:SHRSP:SR:SS:WAG:WKY:WKYG	< 1e-7	0	1.89006e-05
chr1	142920001	143020000	100000	10	21	BBDP:F344:FHH:FHL:GK:LE:LEW:LH:LL:LN:MHS:MNS:SBH:SBN:SHR:SHRSP:SR:SS:WAG:WKY:WKYG	< 1e-7	0	1.89006e-05
chr1	143050001	143160000	110000	11	20	BBDP:F344:FHH:FHL:GK:LEW:LH:LL:LN:MHS:MNS:SBH:SBN:SHR:SHRSP:SR:SS:WAG:WKY:WKYG	< 1e-7	0	1.89006e-05
chr1	143210001	143340000	130000	13	21	BBDP:F344:FHH:FHL:GK:LE:LEW:LH:LL:LN:MHS:MNS:SBH:SBN:SHR:SHRSP:SR:SS:WAG:WKY:WKYG	< 1e-7	0	1.89006e-05
chr1	143390001	143430000	40000	4	20	BBDP:F344:FHH:FHL:GK:LEW:LH:LL:LN:MHS:MNS:SBH:SBN:SHR:SHRSP:SR:SS:WAG:WKY:WKYG	8e-07	6.98114e-06	0.000247719
chr1	143430001	143510000	80000	8	21	BBDP:F344:FHH:FHL:GK:LE:LEW:LH:LL:LN:MHS:MNS:SBH:SBN:SHR:SHRSP:SR:SS:WAG:WKY:WKYG	< 1e-7	0	1.89006e-05
chr1	143520001	143560000	40000	4	20	BBDP:F344:FHH:FHL:GK:LEW:LH:LL:LN:MHS:MNS:SBH:SBN:SHR:SHRSP:SR:SS:WAG:WKY:WKYG	8e-07	6.98114e-06	0.000247719
chr1	143570001	143610000	40000	4	18	BBDP:F344:GK:LEW:LH:LL:LN:MHS:MNS:SBH:SBN:SHR:SHRSP:SR:SS:WAG:WKY:WKYG	< 1e-7	0	1.89006e-05
chr1	143690001	143760000	70000	7	21	BBDP:F344:FHH:FHL:GK:LE:LEW:LH:LL:LN:MHS:MNS:SBH:SBN:SHR:SHRSP:SR:SS:WAG:WKY:WKYG	< 1e-7	0	1.89006e-05
chr1	144300001	144350000	50000	5	21	ACI:BBDP:FHH:FHL:GK:LE:LEW:LH:LL:LN:MHS:MNS:SBH:SBN:SHR:SHRSP:SR:SS:WAG:WKY:WKYG	8e-07	6.98114e-06	0.000247719
chr1	144420001	144440000	20000	2	11	BBDP:LEW:LH:MHS:MNS:SBH:SBN:SHRSP:SR:SS:WKY	8e-06	6.02316e-05	0.000418568
chr1	144940001	144980000	40000	4	7	ACI:F344:FHH:FHL:GK:LE:WAG	< 1e-7	0	1.89006e-05
chr1	145020001	145060000	40000	4	5	F344:FHH:FHL:GK:LE	< 1e-7	0	1.89006e-05
chr1	145070001	145100000	30000	3	18	BBDP:FHH:FHL:LE:LEW:LH:LL:LN:MHS:MNS:SBH:SBN:SHR:SHRSP:SR:SS:WKY:WKYG	< 1e-7	0	1.89006e-05
chr1	145310001	145340000	30000	3	16	ACI:BBDP:F344:FHH:FHL:GK:LE:LEW:LH:MHS:MNS:SBH:SBN:SR:SS:WAG	< 1e-7	0	1.89006e-05
chr1	145540001	145560000	20000	2	12	ACI:F344:FHH:FHL:LE:LL:LN:SHR:SHRSP:WAG:WKY:WKYG	9e-06	6.65633e-05	0.000418568
chr1	145560001	145580000	20000	2	7	F344:LL:LN:SHR:SHRSP:WKY:WKYG	9.2e-06	6.78386e-05	0.000597066
chr1	145730001	145770000	40000	4	18	ACI:BBDP:F344:GK:LEW:LH:LL:LN:MHS:MNS:SBH:SBN:SHR:SHRSP:SR:SS:WKY:WKYG	< 1e-7	0	1.89006e-05
chr1	145780001	145820000	40000	4	17	ACI:BBDP:F344:LEW:LH:LL:LN:MHS:MNS:SBH:SBN:SHR:SHRSP:SR:SS:WKY:WKYG	< 1e-7	0	1.89006e-05
chr1	146140001	146190000	50000	5	17	ACI:BBDP:F344:GK:LEW:LH:LL:LN:MHS:MNS:SBH:SBN:SHR:SHRSP:SR:WKY:WKYG	< 1e-7	0	1.89006e-05
chr1	146200001	146240000	40000	4	15	BBDP:F344:FHH:FHL:LE:LH:LL:LN:SHR:SHRSP:SR:SS:WAG:WKY:WKYG	< 1e-7	0	1.89006e-05
chr1	146740001	146880000	140000	14	19	ACI:BBDP:F344:GK:LEW:LH:LL:LN:MHS:MNS:SBH:SBN:SHR:SHRSP:SR:SS:WAG:WKY:WKYG	< 1e-7	0	1.89006e-05
chr1	147000001	147050000	50000	5	18	BBDP:F344:FHH:FHL:GK:LE:LEW:LH:LL:LN:MHS:SBH:SBN:SHRSP:SR:SS:WAG:WKY	< 1e-7	0	1.89006e-05
chr1	147190001	147240000	50000	5	18	ACI:BBDP:F344:LEW:LH:LL:LN:MHS:MNS:SBH:SBN:SHR:SHRSP:SR:SS:WAG:WKY:WKYG	< 1e-7	0	1.89006e-05
chr1	147370001	147450000	80000	8	7	BBDP:MHS:SBH:SBN:SHRSP:WAG:WKY	< 1e-7	0	1.89006e-05
chr1	147450001	147480000	30000	3	11	ACI:F344:LEW:LH:LL:LN:MNS:SHR:SR:SS:WKYG	< 1e-7	0	1.89006e-05
chr1	147660001	147690000	30000	3	8	BBDP:GK:MHS:SBH:SBN:SHRSP:WAG:WKY	< 1e-7	0	1.89006e-05
chr1	147800001	147820000	20000	2	8	ACI:BBDP:GK:SBH:SBN:SHR:WAG:WKYG	6.4e-06	4.96132e-05	0.000418568
chr1	148080001	148120000	40000	4	20	ACI:BBDP:F344:FHH:FHL:GK:LE:LEW:LH:LL:LN:MHS:MNS:SBH:SBN:SHR:SR:SS:WAG:WKYG	< 1e-7	0	1.89006e-05
chr1	148230001	148330000	100000	10	19	ACI:BBDP:F344:GK:LEW:LH:LL:LN:MHS:MNS:SBH:SBN:SHR:SHRSP:SR:SS:WAG:WKY:WKYG	< 1e-7	0	1.89006e-05
chr1	148370001	148400000	30000	3	12	F344:FHH:FHL:LE:LEW:LH:LL:LN:MHS:MNS:SR:SS	1e-07	9.46722e-07	3.94671e-05
chr1	148750001	148780000	30000	3	12	F344:FHH:FHL:LE:LEW:LH:LL:LN:MHS:MNS:SR:SS	1e-07	9.46722e-07	3.94671e-05
chr1	149100001	149190000	90000	9	19	ACI:BBDP:F344:GK:LEW:LH:LL:LN:MHS:MNS:SBH:SBN:SHR:SHRSP:SR:SS:WAG:WKY:WKYG	< 1e-7	0	1.89006e-05
chr1	149190001	149220000	30000	3	10	ACI:GK:LN:SBH:SBN:SHR:SHRSP:SS:WKY:WKYG	2e-07	1.84909e-06	6.03253e-05
chr1	149220001	149340000	120000	12	19	ACI:BBDP:F344:GK:LEW:LH:LL:LN:MHS:MNS:SBH:SBN:SHR:SHRSP:SR:SS:WAG:WKY:WKYG	< 1e-7	0	1.89006e-05
chr1	149340001	149390000	50000	5	10	ACI:GK:LN:SBH:SBN:SHR:SHRSP:SS:WKY:WKYG	< 1e-7	0	1.89006e-05
chr1	149420001	149470000	50000	5	9	BBDP:F344:LEW:LH:LL:MHS:MNS:SR:WAG	< 1e-7	0	1.89006e-05
chr1	149850001	149900000	50000	5	18	ACI:BBDP:GK:LEW:LH:LL:LN:MHS:MNS:SBH:SBN:SHR:SHRSP:SR:SS:WAG:WKY:WKYG	< 1e-7	0	1.89006e-05
chr1	150280001	150340000	60000	6	7	BBDP:LEW:LH:LL:MHS:SR:WAG	< 1e-7	0	1.89006e-05
chr1	150340001	150370000	30000	3	8	BBDP:F344:LEW:LH:LL:MHS:SR:WAG	< 1e-7	0	1.89006e-05
chr1	150370001	150400000	30000	3	7	BBDP:LEW:LH:LL:MHS:SR:WAG	< 1e-7	0	1.89006e-05
chr1	150500001	150530000	30000	3	12	ACI:F344:GK:LN:MNS:SBH:SBN:SHR:SHRSP:SS:WKY:WKYG	< 1e-7	0	1.89006e-05
chr1	150630001	150660000	30000	3	8	BBDP:F344:LEW:LH:LL:MHS:SR:WAG	< 1e-7	0	1.89006e-05
chr1	150670001	150730000	60000	6	19	ACI:BBDP:F344:GK:LEW:LH:LL:LN:MHS:MNS:SBH:SBN:SHR:SHRSP:SR:SS:WAG:WKY:WKYG	< 1e-7	0	1.89006e-05
chr1	150730001	150760000	30000	3	15	ACI:F344:FHH:FHL:GK:LE:LN:MNS:SBH:SBN:SHR:SHRSP:SS:WKY:WKYG	< 1e-7	0	1.89006e-05
chr1	150780001	150810000	30000	3	15	ACI:F344:FHH:FHL:GK:LE:LN:MNS:SBH:SBN:SHR:SHRSP:SS:WKY:WKYG	< 1e-7	0	1.89006e-05
chr1	150950001	150980000	30000	3	14	ACI:FHH:FHL:GK:LE:LN:MNS:SBH:SBN:SHR:SHRSP:SS:WKY:WKYG	< 1e-7	0	1.89006e-05
chr1	150980001	151040000	60000	6	11	ACI:GK:LN:MNS:SBH:SBN:SHR:SHRSP:SS:WKY:WKYG	< 1e-7	0	1.89006e-05
chr1	151210001	151260000	50000	5	18	ACI:BBDP:F344:GK:LEW:LH:LL:LN:MHS:SBH:SBN:SHR:SHRSP:SR:SS:WAG:WKY:WKYG	< 1e-7	0	1.89006e-05
chr1	151300001	151350000	50000	5	19	ACI:BBDP:F344:GK:LEW:LH:LL:LN:MHS:MNS:SBH:SBN:SHR:SHRSP:SR:SS:WAG:WKY:WKYG	< 1e-7	0	1.89006e-05
chr1	151370001	151400000	30000	3	17	ACI:BBDP:GK:LEW:LH:LL:LN:MHS:SBH:SBN:SHR:SHRSP:SR:SS:WAG:WKY:WKYG	4e-07	3.60068e-06	7.86675e-05
chr1	151510001	151530000	20000	2	8	ACI:GK:LN:SHR:SHRSP:SS:WKY:WKYG	8.9e-06	6.59402e-05	0.000418568
chr1	151620001	151690000	70000	7	9	ACI:GK:MNS:SBH:SBN:SHR:SHRSP:WKY:WKYG	< 1e-7	0	1.89006e-05
chr1	151730001	151760000	30000	3	18	ACI:BBDP:FHH:FHL:GK:LE:LEW:LH:LL:LN:MHS:SHR:SHRSP:SR:SS:WAG:WKY:WKYG	2.4e-06	2.00935e-05	0.000418568
chr1	151800001	151830000	30000	3	12	ACI:BBDP:F344:GK:MNS:SBH:SBN:SHR:SHRSP:WAG:WKY:WKYG	< 1e-7	0	1.89006e-05
chr1	151900001	151930000	30000	3	6	FHH:FHL:LE:MNS:SBH:SBN	< 1e-7	0	1.89006e-05
chr1	151950001	151970000	20000	2	7	LEW:LH:LL:LN:MHS:SR:SS	7.2e-06	5.49999e-05	0.000418568
chr1	152150001	152190000	40000	4	19	BBDP:FHH:FHL:GK:LE:LEW:LH:LL:LN:MHS:SBH:SBN:SHR:SHRSP:SR:SS:WAG:WKY:WKYG	< 1e-7	0	1.89006e-05
chr1	152200001	152220000	20000	2	14	ACI:BBDP:F344:FHH:FHL:LE:LEW:LH:LL:LN:MHS:MNS:SR:SS	8.4e-06	6.27914e-05	0.000418568
chr1	152380001	152400000	20000	2	12	ACI:F344:FHH:FHL:GK:LE:MNS:SHR:SHRSP:WAG:WKY:WKYG	7.8e-06	5.89379e-05	0.000418568
chr1	152420001	152440000	20000	2	4	ACI:F344:MNS:WAG	8.2e-06	6.15161e-05	0.000418568
chr1	152460001	152520000	60000	6	18	ACI:BBDP:GK:LEW:LH:LL:LN:MHS:MNS:SBH:SBN:SHR:SHRSP:SR:SS:WAG:WKY:WKYG	< 1e-7	0	1.89006e-05
chr1	152630001	152670000	40000	4	11	ACI:F344:GK:MNS:SBH:SBN:SHR:SHRSP:WAG:WKY:WKYG	< 1e-7	0	1.89006e-05
chr1	152670001	152690000	20000	2	10	ACI:GK:MNS:SBH:SBN:SHR:SHRSP:WAG:WKY:WKYG	7.6e-06	5.76347e-05	0.000418568
chr1	152930001	152960000	30000	3	18	BBDP:F344:GK:LEW:LH:LL:LN:MHS:MNS:SBH:SBN:SHR:SHRSP:SR:SS:WAG:WKY:WKYG	5e-06	3.9792e-05	0.000418568
chr1	153950001	153970000	20000	2	5	LN:SBN:SR:SS:WAG	6e-06	4.68595e-05	0.000418568
chr1	154650001	154670000	20000	2	16	ACI:BBDP:FHH:FHL:GK:LE:LEW:LH:LL:MHS:MNS:SBH:SHR:SHRSP:WKY:WKYG	7.5e-06	5.69796e-05	0.000418568
chr1	154690001	154780000	90000	9	21	ACI:BBDP:FHH:FHL:GK:LE:LEW:LH:LL:LN:MHS:MNS:SBH:SBN:SHR:SHRSP:SR:SS:WAG:WKY:WKYG	< 1e-7	0	1.89006e-05
chr1	154810001	154940000	130000	13	22	ACI:BBDP:F344:FHH:FHL:GK:LE:LEW:LH:LL:LN:MHS:MNS:SBH:SBN:SHR:SHRSP:SR:SS:WAG:WKY:WKYG	5e-07	4.44993e-06	0.000115275
chr1	155050001	155170000	120000	12	22	ACI:BBDP:F344:FHH:FHL:GK:LE:LEW:LH:LL:LN:MHS:MNS:SBH:SBN:SHR:SHRSP:SR:SS:WAG:WKY:WKYG	1.4e-06	1.19641e-05	0.000363837
chr1	155170001	155230000	60000	6	21	ACI:BBDP:FHH:FHL:GK:LE:LEW:LH:LL:LN:MHS:MNS:SBH:SBN:SHR:SHRSP:SR:SS:WAG:WKY:WKYG	< 1e-7	0	1.89006e-05
chr1	155240001	155310000	70000	7	21	ACI:BBDP:FHH:FHL:GK:LE:LEW:LH:LL:LN:MHS:MNS:SBH:SBN:SHR:SHRSP:SR:SS:WAG:WKY:WKYG	< 1e-7	0	1.89006e-05
chr1	155380001	155400000	20000	2	9	BBDP:FHH:FHL:LE:LEW:LH:LL:MHS:MNS	7.8e-06	5.89379e-05	0.000418568
chr1	155430001	155550000	120000	12	5	GK:SHR:SHRSP:WKY:WKYG	< 1e-7	0	1.89006e-05
chr1	155790001	155850000	60000	6	7	ACI:GK:SBH:SHR:SHRSP:WKY:WKYG	< 1e-7	0	1.89006e-05
chr1	155870001	155910000	40000	4	7	ACI:GK:SBH:SHR:SHRSP:WKY:WKYG	< 1e-7	0	1.89006e-05
chr1	155910001	155940000	30000	3	14	ACI:GK:LH:LL:LN:SBH:SBN:SHR:SHRSP:SR:SS:WAG:WKY:WKYG	< 1e-7	0	1.89006e-05
chr1	156170001	156200000	30000	3	12	ACI:BBDP:F344:GK:LEW:MHS:MNS:SBH:SHR:SHRSP:WKY:WKYG	< 1e-7	0	1.89006e-05
chr1	156260001	156300000	40000	4	14	ACI:BBDP:F344:FHH:FHL:GK:LEW:MHS:MNS:SBH:SHR:SHRSP:WKY:WKYG	< 1e-7	0	1.89006e-05
chr1	156360001	156430000	70000	7	12	ACI:BBDP:F344:GK:LEW:MHS:MNS:SBH:SHR:SHRSP:WKY:WKYG	< 1e-7	0	1.89006e-05
chr1	156450001	156520000	70000	7	14	ACI:BBDP:F344:FHH:FHL:GK:LEW:MHS:MNS:SBH:SHR:SHRSP:WKY:WKYG	< 1e-7	0	1.89006e-05
chr1	156610001	156670000	60000	6	13	BBDP:F344:FHH:FHL:GK:LEW:MHS:MNS:SBH:SHR:SHRSP:WKY:WKYG	< 1e-7	0	1.89006e-05
chr1	156820001	156870000	50000	5	16	ACI:BBDP:F344:FHH:FHL:LE:LEW:LH:LL:LN:MHS:MNS:SBN:SR:SS:WAG	< 1e-7	0	1.89006e-05
chr1	157090001	157110000	20000	2	9	F344:LE:LH:LL:LN:SBN:SR:SS:WAG	7.7e-06	5.82875e-05	0.000418568
chr1	157210001	157240000	30000	3	17	F344:FHH:FHL:GK:LE:LH:LL:LN:SBH:SBN:SHR:SHRSP:SR:SS:WAG:WKY:WKYG	2.1e-06	1.76879e-05	0.000418568
chr1	157240001	157280000	40000	4	16	FHH:FHL:GK:LE:LH:LL:LN:SBH:SBN:SHR:SHRSP:SR:SS:WAG:WKY:WKYG	< 1e-7	0	1.89006e-05
chr1	157280001	157310000	30000	3	14	GK:LE:LH:LL:LN:SBH:SBN:SHR:SHRSP:SR:SS:WAG:WKY:WKYG	< 1e-7	0	1.89006e-05
chr1	157310001	157340000	30000	3	17	F344:FHH:FHL:GK:LE:LH:LL:LN:SBH:SBN:SHR:SHRSP:SR:SS:WAG:WKY:WKYG	2.1e-06	1.76879e-05	0.000418568
chr1	157590001	157610000	20000	2	11	F344:LE:LH:LL:LN:SBH:SBN:SR:SS:WAG:WKY	6.7e-06	5.16518e-05	0.000418568
chr1	157770001	157850000	80000	8	16	ACI:BBDP:GK:LE:LH:LL:LN:SBH:SBN:SHR:SHRSP:SR:SS:WAG:WKY:WKYG	< 1e-7	0	1.89006e-05
chr1	157880001	157930000	50000	5	21	ACI:BBDP:FHH:FHL:GK:LE:LEW:LH:LL:LN:MHS:MNS:SBH:SBN:SHR:SHRSP:SR:SS:WAG:WKY:WKYG	8e-07	6.98114e-06	0.000247719
chr1	157930001	157980000	50000	5	16	ACI:BBDP:GK:LE:LH:LL:LN:SBH:SBN:SHR:SHRSP:SR:SS:WAG:WKY:WKYG	< 1e-7	0	1.89006e-05
chr1	158200001	158220000	20000	2	14	BBDP:LE:LEW:LH:LL:LN:MHS:MNS:SBH:SBN:SR:SS:WAG:WKY	8.1e-06	6.0875e-05	0.000418568
chr1	158610001	158640000	30000	3	18	ACI:BBDP:F344:GK:LE:LEW:LH:LL:LN:MHS:MNS:SBN:SHR:SHRSP:SR:SS:WAG:WKYG	2e-07	1.84909e-06	6.03253e-05
chr1	158910001	158930000	20000	2	13	F344:FHH:FHL:LE:LH:LL:LN:SBH:SBN:SR:SS:WAG:WKY	7.8e-06	5.89379e-05	0.000418568
chr1	159020001	159050000	30000	3	18	ACI:BBDP:FHH:FHL:GK:LEW:LH:LL:LN:MHS:MNS:SBH:SHR:SHRSP:SR:SS:WKY:WKYG	< 1e-7	0	1.89006e-05
chr1	159090001	159110000	20000	2	9	ACI:F344:FHH:FHL:LE:SBH:SBN:WAG:WKY	8.5e-06	6.34257e-05	0.000418568
chr1	159300001	159330000	30000	3	20	ACI:BBDP:F344:FHH:FHL:GK:LE:LEW:LH:LL:LN:MHS:MNS:SBN:SHR:SHRSP:SR:SS:WAG:WKYG	6.4e-06	4.96132e-05	0.000418568
chr1	159610001	159700000	90000	9	20	ACI:BBDP:F344:GK:LE:LEW:LH:LL:LN:MHS:MNS:SBH:SBN:SHR:SHRSP:SR:SS:WAG:WKY:WKYG	< 1e-7	0	1.89006e-05
chr1	160130001	160180000	50000	5	16	ACI:BBDP:F344:LE:LEW:LH:LL:LN:MHS:MNS:SBH:SBN:SR:SS:WAG:WKY	< 1e-7	0	1.89006e-05
chr1	160540001	160570000	30000	3	14	ACI:BBDP:F344:GK:LE:LEW:LH:MHS:MNS:SBN:SHR:SHRSP:WAG:WKYG	< 1e-7	0	1.89006e-05
chr1	160750001	160790000	40000	4	4	LL:LN:SR:SS	< 1e-7	0	1.89006e-05
chr1	161180001	161240000	60000	6	5	ACI:F344:LE:SBN:WAG	< 1e-7	0	1.89006e-05
chr1	161240001	161280000	40000	4	4	F344:LE:SBN:WAG	< 1e-7	0	1.89006e-05
chr1	161370001	161400000	30000	3	17	BBDP:FHH:FHL:GK:LEW:LH:LL:LN:MHS:MNS:SBH:SHR:SHRSP:SR:SS:WKY:WKYG	< 1e-7	0	1.89006e-05
chr1	161400001	161430000	30000	3	12	BBDP:GK:LEW:LH:LN:MHS:MNS:SBH:SHR:SHRSP:WKY:WKYG	< 1e-7	0	1.89006e-05
chr1	161510001	161620000	110000	11	12	ACI:BBDP:FHH:FHL:LEW:LH:LL:LN:MHS:MNS:SR:SS	< 1e-7	0	1.89006e-05
chr1	161720001	161750000	30000	3	18	ACI:BBDP:FHH:FHL:GK:LE:LEW:LH:LL:LN:MHS:SBN:SHR:SHRSP:SR:SS:WKY:WKYG	< 1e-7	0	1.89006e-05
chr1	161780001	161810000	30000	3	11	ACI:F344:GK:LE:LL:MNS:SBH:SBN:SS:WAG:WKY	< 1e-7	0	1.89006e-05
chr1	161810001	161840000	30000	3	18	ACI:BBDP:FHH:FHL:GK:LE:LEW:LH:LL:LN:MHS:SBN:SHR:SHRSP:SR:SS:WKY:WKYG	< 1e-7	0	1.89006e-05
chr1	161890001	161920000	30000	3	15	BBDP:F344:FHH:FHL:LEW:LH:LN:MHS:MNS:SBH:SHR:SHRSP:SR:WAG:WKYG	< 1e-7	0	1.89006e-05
chr1	162110001	162130000	20000	2	11	BBDP:FHH:FHL:LEW:LH:LN:MHS:SHR:SHRSP:SR:WKYG	7.3e-06	5.56622e-05	0.000418568
chr1	162170001	162190000	20000	2	13	BBDP:FHH:FHL:LEW:LH:LL:LN:MHS:SHR:SHRSP:SR:SS:WKYG	7.7e-06	5.82875e-05	0.000418568
chr1	162360001	162430000	70000	7	18	BBDP:F344:FHH:FHL:LEW:LH:LL:LN:MHS:MNS:SBH:SBN:SHR:SHRSP:SR:SS:WAG:WKYG	< 1e-7	0	1.89006e-05
chr1	162460001	162500000	40000	4	4	F344:MNS:SBH:SBN	< 1e-7	0	1.89006e-05
chr1	162570001	162610000	40000	4	4	ACI:GK:SBN:WKY	< 1e-7	0	1.89006e-05
chr1	162610001	162650000	40000	4	19	ACI:BBDP:FHH:FHL:GK:LE:LEW:LH:LL:LN:MHS:SBN:SHR:SHRSP:SR:SS:WAG:WKY:WKYG	< 1e-7	0	1.89006e-05
chr1	162770001	163010000	230000	23	22	ACI:BBDP:F344:FHH:FHL:GK:LE:LEW:LH:LL:LN:MHS:MNS:SBH:SBN:SHR:SHRSP:SR:SS:WAG:WKY:WKYG	< 1e-7	0	1.89006e-05
chr1	163010001	163080000	70000	7	19	ACI:BBDP:FHH:FHL:GK:LE:LEW:LH:LL:LN:MHS:SBN:SHR:SHRSP:SR:SS:WAG:WKY:WKYG	< 1e-7	0	1.89006e-05
chr1	163110001	163180000	70000	7	19	ACI:BBDP:FHH:FHL:GK:LE:LEW:LH:LL:LN:MHS:SBN:SHR:SHRSP:SR:SS:WAG:WKY:WKYG	< 1e-7	0	1.89006e-05
chr1	163230001	163270000	40000	4	18	BBDP:F344:FHH:FHL:LE:LEW:LH:LL:LN:MHS:MNS:SBH:SHR:SHRSP:SR:SS:WAG:WKYG	< 1e-7	0	1.89006e-05
chr1	163950001	163980000	30000	3	18	BBDP:F344:FHH:FHL:LEW:LH:LL:LN:MHS:MNS:SBH:SBN:SHR:SHRSP:SR:SS:WAG:WKYG	< 1e-7	0	1.89006e-05
chr1	164470001	164500000	30000	3	4	F344:MNS:SBH:SBN	< 1e-7	0	1.89006e-05
chr1	164780001	164850000	70000	7	21	ACI:BBDP:F344:FHH:FHL:GK:LEW:LH:LL:LN:MHS:MNS:SBH:SBN:SHR:SHRSP:SR:SS:WAG:WKY:WKYG	3e-07	2.73177e-06	7.86675e-05
chr1	165010001	165070000	60000	6	16	ACI:BBDP:FHH:FHL:GK:LH:LL:LN:MHS:SHR:SHRSP:SR:SS:WAG:WKY:WKYG	< 1e-7	0	1.89006e-05
chr1	165200001	165240000	40000	4	17	ACI:BBDP:FHH:FHL:GK:LE:LH:LL:LN:MHS:SHR:SHRSP:SR:SS:WAG:WKY:WKYG	< 1e-7	0	1.89006e-05
chr1	165350001	165380000	30000	3	9	ACI:F344:GK:LE:LEW:MNS:SBH:SBN:WKY	< 1e-7	0	1.89006e-05
chr1	165580001	165610000	30000	3	19	BBDP:F344:FHH:FHL:LE:LEW:LH:LL:LN:MHS:MNS:SBH:SBN:SHR:SHRSP:SR:SS:WAG:WKYG	< 1e-7	0	1.89006e-05
chr1	165810001	165840000	30000	3	16	ACI:BBDP:FHH:FHL:GK:LH:LL:LN:MHS:SHR:SHRSP:SR:SS:WAG:WKY:WKYG	< 1e-7	0	1.89006e-05
chr1	165840001	165870000	30000	3	6	F344:LE:LEW:MNS:SBH:SBN	< 1e-7	0	1.89006e-05
chr1	165960001	165990000	30000	3	9	ACI:F344:GK:LE:LEW:MNS:SBH:SBN:WKY	< 1e-7	0	1.89006e-05
chr1	166050001	166180000	130000	13	18	ACI:BBDP:FHH:FHL:GK:LE:LH:LL:LN:MHS:MNS:SHR:SHRSP:SR:SS:WAG:WKY:WKYG	< 1e-7	0	1.89006e-05
chr1	166430001	166450000	20000	2	15	BBDP:FHH:FHL:LE:LH:LL:LN:MHS:MNS:SHR:SHRSP:SR:SS:WAG:WKYG	7.1e-06	5.43352e-05	0.000418568
chr1	166620001	166650000	30000	3	8	ACI:F344:GK:LE:LEW:SBH:SBN:WKY	< 1e-7	0	1.89006e-05
chr1	167140001	167180000	40000	4	17	ACI:BBDP:FHH:FHL:GK:LE:LH:LL:LN:MHS:SHR:SHRSP:SR:SS:WAG:WKY:WKYG	< 1e-7	0	1.89006e-05
chr1	167600001	167710000	110000	11	17	ACI:BBDP:FHH:FHL:GK:LE:LH:LL:LN:MHS:SHR:SHRSP:SR:SS:WAG:WKY:WKYG	< 1e-7	0	1.89006e-05
chr1	167720001	167750000	30000	3	17	ACI:BBDP:FHH:FHL:GK:LE:LH:LL:LN:MHS:SHR:SHRSP:SR:SS:WAG:WKY:WKYG	2.7e-06	2.24703e-05	0.000418568
chr1	167830001	167870000	40000	4	17	ACI:BBDP:FHH:FHL:GK:LE:LH:LL:LN:MHS:SHR:SHRSP:SR:SS:WAG:WKY:WKYG	< 1e-7	0	1.89006e-05
chr1	167890001	167920000	30000	3	16	BBDP:FHH:FHL:GK:LE:LH:LL:LN:MHS:SHR:SHRSP:SR:SS:WAG:WKY:WKYG	3e-07	2.73177e-06	7.86675e-05
chr1	168230001	168300000	70000	7	5	F344:LEW:MNS:SBH:SBN	< 1e-7	0	1.89006e-05
chr1	168320001	168370000	50000	5	5	F344:LEW:MNS:SBH:SBN	< 1e-7	0	1.89006e-05
chr1	169310001	169360000	50000	5	21	ACI:BBDP:F344:FHH:FHL:GK:LE:LEW:LH:LL:LN:MHS:SBH:SBN:SHR:SHRSP:SR:SS:WAG:WKY:WKYG	5e-07	4.44993e-06	0.000115275
chr1	169690001	169740000	50000	5	9	GK:LH:LL:LN:MNS:SR:SS:WAG:WKY	< 1e-7	0	1.89006e-05
chr1	169860001	169900000	40000	4	20	BBDP:F344:FHH:FHL:GK:LE:LEW:LH:LL:LN:MHS:SBH:SBN:SHR:SHRSP:SR:SS:WAG:WKY:WKYG	< 1e-7	0	1.89006e-05
chr1	170400001	170440000	40000	4	16	ACI:BBDP:F344:FHH:FHL:GK:LE:LEW:MHS:MNS:SBH:SBN:SHR:SHRSP:WKY:WKYG	< 1e-7	0	1.89006e-05
chr1	170440001	170490000	50000	5	15	ACI:BBDP:F344:FHH:FHL:GK:LE:LEW:MHS:SBH:SBN:SHR:SHRSP:WKY:WKYG	< 1e-7	0	1.89006e-05
chr1	170600001	170620000	20000	2	7	LH:LL:LN:MNS:SR:SS:WAG	6.3e-06	4.89286e-05	0.000418568
chr1	170680001	170740000	60000	6	17	BBDP:F344:FHH:FHL:LE:LH:LL:LN:MHS:SBH:SBN:SHR:SHRSP:SR:SS:WAG:WKYG	< 1e-7	0	1.89006e-05
chr1	170790001	170810000	20000	2	10	ACI:F344:LEW:LH:LL:LN:SR:SS:WAG:WKY	7.5e-06	5.69796e-05	0.000418568
chr1	171120001	171250000	130000	13	21	ACI:BBDP:F344:FHH:FHL:GK:LE:LEW:LH:LL:LN:MHS:SBH:SBN:SHR:SHRSP:SR:SS:WAG:WKY:WKYG	< 1e-7	0	1.89006e-05
chr1	171460001	171490000	30000	3	18	BBDP:FHH:FHL:LE:LEW:LH:LL:LN:MHS:MNS:SBH:SBN:SHR:SHRSP:SR:SS:WAG:WKYG	< 1e-7	0	1.89006e-05
chr1	171590001	171620000	30000	3	4	ACI:F344:LE:WKY	< 1e-7	0	1.89006e-05
chr1	172440001	172610000	170000	17	21	ACI:BBDP:F344:FHH:FHL:GK:LE:LEW:LH:LL:LN:MHS:SBH:SBN:SHR:SHRSP:SR:SS:WAG:WKY:WKYG	< 1e-7	0	1.89006e-05
chr1	172720001	172770000	50000	5	12	BBDP:FHH:FHL:GK:LEW:MHS:SBH:SBN:SHR:SHRSP:WAG:WKYG	< 1e-7	0	1.89006e-05
chr1	172780001	172810000	30000	3	11	BBDP:FHH:FHL:LEW:MHS:SBH:SBN:SHR:SHRSP:WAG:WKYG	< 1e-7	0	1.89006e-05
chr1	172890001	172960000	70000	7	13	ACI:F344:GK:LE:LH:LL:LN:MNS:SBH:SR:SS:WAG:WKY	< 1e-7	0	1.89006e-05
chr1	174450001	174540000	90000	9	21	ACI:BBDP:F344:FHH:FHL:LE:LEW:LH:LL:LN:MHS:MNS:SBH:SBN:SHR:SHRSP:SR:SS:WAG:WKY:WKYG	< 1e-7	0	1.89006e-05
chr1	174690001	174710000	20000	2	16	ACI:BBDP:F344:FHH:FHL:LE:LEW:LH:LL:LN:MHS:MNS:SBN:SR:SS:WKY	6.7e-06	5.16518e-05	0.000418568
chr1	174930001	174970000	40000	4	8	ACI:F344:LE:LH:LL:LN:SR:SS	< 1e-7	0	1.89006e-05
chr1	175030001	175060000	30000	3	19	ACI:BBDP:F344:FHH:FHL:GK:LE:LEW:LH:LL:LN:MHS:SBN:SHR:SHRSP:SR:SS:WKY:WKYG	< 1e-7	0	1.89006e-05
chr1	175140001	175170000	30000	3	14	BBDP:FHH:FHL:GK:LEW:MHS:MNS:SBH:SBN:SHR:SHRSP:WAG:WKY:WKYG	8e-07	6.98114e-06	0.000247719
chr1	175520001	175550000	30000	3	14	BBDP:FHH:FHL:GK:LEW:MHS:MNS:SBH:SBN:SHR:SHRSP:WAG:WKY:WKYG	8e-07	6.98114e-06	0.000247719
chr1	175950001	176000000	50000	5	19	ACI:BBDP:FHH:FHL:LE:LEW:LH:LL:LN:MHS:MNS:SBH:SBN:SHR:SHRSP:SR:SS:WKY:WKYG	< 1e-7	0	1.89006e-05
chr1	176090001	176120000	30000	3	20	ACI:BBDP:F344:FHH:FHL:GK:LE:LEW:LH:LL:LN:MHS:MNS:SBH:SBN:SHR:SHRSP:SR:SS:WKYG	3e-07	2.73177e-06	7.86675e-05
chr1	176200001	176230000	30000	3	10	BBDP:F344:FHH:FHL:GK:LEW:MHS:MNS:SBH:SBN	< 1e-7	0	1.89006e-05
chr1	176530001	176580000	50000	5	18	ACI:BBDP:F344:FHH:FHL:GK:LE:LEW:LH:LL:LN:MHS:MNS:SBH:SBN:SR:SS:WAG	2e-07	1.84909e-06	6.03253e-05
chr1	176620001	176680000	60000	6	16	ACI:BBDP:FHH:FHL:LE:LEW:LH:LL:LN:MHS:MNS:SBH:SBN:SR:SS:WAG	< 1e-7	0	1.89006e-05
chr1	176680001	176710000	30000	3	9	BBDP:FHH:FHL:LEW:MHS:MNS:SBH:SBN:WAG	< 1e-7	0	1.89006e-05
chr1	177130001	177180000	50000	5	11	ACI:F344:GK:LE:LH:LL:LN:SBH:SR:SS:WKY	< 1e-7	0	1.89006e-05
chr1	177590001	177610000	20000	2	12	BBDP:FHH:FHL:LE:LEW:MHS:SBH:SBN:SHR:SHRSP:WKY:WKYG	6.9e-06	5.29984e-05	0.000418568
chr1	177610001	177660000	50000	5	18	ACI:BBDP:FHH:FHL:LE:LEW:LH:LL:LN:MHS:SBH:SBN:SHR:SHRSP:SR:SS:WKY:WKYG	< 1e-7	0	1.89006e-05
chr1	177690001	177710000	20000	2	9	ACI:LH:LL:LN:MNS:SBN:SR:SS:WAG	6.7e-06	5.16518e-05	0.000418568
chr1	177740001	177850000	110000	11	20	ACI:BBDP:FHH:FHL:LE:LEW:LH:LL:LN:MHS:MNS:SBH:SBN:SHR:SHRSP:SR:SS:WAG:WKY:WKYG	< 1e-7	0	1.89006e-05
chr1	177870001	177910000	40000	4	6	FHH:FHL:LE:LEW:MHS:WKY	< 1e-7	0	1.89006e-05
chr1	177930001	178010000	80000	8	19	BBDP:FHH:FHL:LE:LEW:LH:LL:LN:MHS:MNS:SBH:SBN:SHR:SHRSP:SR:SS:WAG:WKY:WKYG	< 1e-7	0	1.89006e-05
chr1	178090001	178130000	40000	4	20	ACI:BBDP:FHH:FHL:LE:LEW:LH:LL:LN:MHS:MNS:SBH:SBN:SHR:SHRSP:SR:SS:WAG:WKY:WKYG	2e-07	1.84909e-06	6.03253e-05
chr1	178160001	178210000	50000	5	19	BBDP:FHH:FHL:LE:LEW:LH:LL:LN:MHS:MNS:SBH:SBN:SHR:SHRSP:SR:SS:WAG:WKY:WKYG	< 1e-7	0	1.89006e-05
chr1	178240001	178290000	50000	5	20	ACI:BBDP:FHH:FHL:LE:LEW:LH:LL:LN:MHS:MNS:SBH:SBN:SHR:SHRSP:SR:SS:WAG:WKY:WKYG	< 1e-7	0	1.89006e-05
chr1	179000001	179030000	30000	3	14	F344:GK:LH:LL:LN:MNS:SBH:SBN:SHR:SHRSP:SR:SS:WAG:WKYG	< 1e-7	0	1.89006e-05
chr1	179050001	179080000	30000	3	14	F344:GK:LH:LL:LN:MNS:SBH:SBN:SHR:SHRSP:SR:SS:WAG:WKYG	< 1e-7	0	1.89006e-05
chr1	179160001	179220000	60000	6	19	BBDP:FHH:FHL:LE:LEW:LH:LL:LN:MHS:MNS:SBH:SBN:SHR:SHRSP:SR:SS:WAG:WKY:WKYG	< 1e-7	0	1.89006e-05
chr1	179330001	179370000	40000	4	20	ACI:BBDP:FHH:FHL:LE:LEW:LH:LL:LN:MHS:MNS:SBH:SBN:SHR:SHRSP:SR:SS:WAG:WKY:WKYG	2e-07	1.84909e-06	6.03253e-05
chr1	179370001	179400000	30000	3	12	LH:LL:LN:MNS:SBH:SBN:SHR:SHRSP:SR:SS:WAG:WKYG	< 1e-7	0	1.89006e-05
chr1	179440001	179490000	50000	5	15	ACI:F344:GK:LH:LL:LN:MNS:SBH:SBN:SHR:SHRSP:SR:SS:WAG:WKYG	< 1e-7	0	1.89006e-05
chr1	179520001	179550000	30000	3	15	ACI:F344:GK:LH:LL:LN:MNS:SBH:SBN:SHR:SHRSP:SR:SS:WAG:WKYG	< 1e-7	0	1.89006e-05
chr1	179820001	179850000	30000	3	15	ACI:F344:GK:LH:LL:LN:MNS:SBH:SBN:SHR:SHRSP:SR:SS:WAG:WKYG	< 1e-7	0	1.89006e-05
chr1	180230001	180260000	30000	3	15	F344:GK:LH:LL:LN:MNS:SBH:SBN:SHR:SHRSP:SR:SS:WAG:WKY:WKYG	< 1e-7	0	1.89006e-05
chr1	180320001	180400000	80000	8	20	ACI:BBDP:FHH:FHL:LE:LEW:LH:LL:LN:MHS:MNS:SBH:SBN:SHR:SHRSP:SR:SS:WAG:WKY:WKYG	< 1e-7	0	1.89006e-05
chr1	180440001	180530000	90000	9	20	ACI:BBDP:FHH:FHL:LE:LEW:LH:LL:LN:MHS:MNS:SBH:SBN:SHR:SHRSP:SR:SS:WAG:WKY:WKYG	< 1e-7	0	1.89006e-05
chr1	180740001	180780000	40000	4	10	F344:GK:MNS:SBH:SBN:SHR:SHRSP:WAG:WKY:WKYG	< 1e-7	0	1.89006e-05
chr1	180930001	180960000	30000	3	15	ACI:BBDP:F344:FHH:FHL:GK:LE:LEW:LH:LL:LN:MHS:SR:SS:WKY	< 1e-7	0	1.89006e-05
chr1	181370001	181400000	30000	3	16	ACI:BBDP:FHH:FHL:LE:LEW:LH:LL:LN:MHS:SBH:SBN:SR:SS:WAG:WKY	< 1e-7	0	1.89006e-05
chr1	181420001	181470000	50000	5	20	ACI:BBDP:FHH:FHL:LE:LEW:LH:LL:LN:MHS:MNS:SBH:SBN:SHR:SHRSP:SR:SS:WAG:WKY:WKYG	< 1e-7	0	1.89006e-05
chr1	181580001	181620000	40000	4	19	ACI:BBDP:FHH:FHL:LE:LEW:LH:LL:LN:MHS:MNS:SBH:SHR:SHRSP:SR:SS:WAG:WKY:WKYG	< 1e-7	0	1.89006e-05
chr1	181630001	181690000	60000	6	18	ACI:BBDP:FHH:FHL:LE:LEW:LH:LL:LN:MHS:MNS:SBH:SHR:SHRSP:SR:SS:WAG:WKYG	< 1e-7	0	1.89006e-05
chr1	181880001	181950000	70000	7	20	ACI:BBDP:FHH:FHL:GK:LE:LEW:LH:LL:LN:MHS:MNS:SBH:SHR:SHRSP:SR:SS:WAG:WKY:WKYG	< 1e-7	0	1.89006e-05
chr1	182140001	182180000	40000	4	20	ACI:BBDP:FHH:FHL:GK:LE:LEW:LH:LL:LN:MHS:MNS:SBH:SHR:SHRSP:SR:SS:WAG:WKY:WKYG	< 1e-7	0	1.89006e-05
chr1	182450001	182480000	30000	3	19	ACI:BBDP:FHH:FHL:GK:LE:LEW:LH:LL:LN:MHS:MNS:SHR:SHRSP:SR:SS:WAG:WKY:WKYG	3.3e-06	2.714e-05	0.000418568
chr1	182500001	182540000	40000	4	19	ACI:BBDP:FHH:FHL:GK:LE:LEW:LH:LL:LN:MHS:MNS:SHR:SHRSP:SR:SS:WAG:WKY:WKYG	< 1e-7	0	1.89006e-05
chr1	182600001	182650000	50000	5	19	ACI:BBDP:FHH:FHL:GK:LE:LEW:LH:LL:LN:MHS:MNS:SHR:SHRSP:SR:SS:WAG:WKY:WKYG	< 1e-7	0	1.89006e-05
chr1	182650001	182680000	30000	3	15	ACI:BBDP:FHH:FHL:GK:LE:LEW:LH:LL:LN:MHS:SR:SS:WAG:WKY	< 1e-7	0	1.89006e-05
chr1	182740001	182790000	50000	5	19	ACI:BBDP:FHH:FHL:LE:LEW:LH:LL:LN:MHS:MNS:SBN:SHR:SHRSP:SR:SS:WAG:WKY:WKYG	< 1e-7	0	1.89006e-05
chr1	182930001	182980000	50000	5	20	ACI:BBDP:FHH:FHL:LE:LEW:LH:LL:LN:MHS:MNS:SBH:SBN:SHR:SHRSP:SR:SS:WAG:WKY:WKYG	< 1e-7	0	1.89006e-05
chr1	183060001	183100000	40000	4	13	ACI:FHH:FHL:LE:LEW:LH:LL:LN:SBH:SR:SS:WAG:WKY	< 1e-7	0	1.89006e-05
chr1	183320001	183390000	70000	7	8	BBDP:MHS:MNS:SBH:SBN:SHR:SHRSP:WKYG	< 1e-7	0	1.89006e-05
chr1	183390001	183410000	20000	2	7	BBDP:MHS:MNS:SBN:SHR:SHRSP:WKYG	6.7e-06	5.16518e-05	0.000418568
chr1	183530001	183570000	40000	4	20	ACI:BBDP:FHH:FHL:LE:LEW:LH:LL:LN:MHS:MNS:SBH:SBN:SHR:SHRSP:SR:SS:WAG:WKY:WKYG	2e-07	1.84909e-06	6.03253e-05
chr1	183570001	183600000	30000	3	7	BBDP:MNS:SBH:SBN:SHR:SHRSP:WKYG	< 1e-7	0	1.89006e-05
chr1	183610001	183630000	20000	2	13	ACI:FHH:FHL:LE:LEW:LH:LL:LN:MHS:SR:SS:WAG:WKY	7.9e-06	5.95859e-05	0.000418568
chr1	183780001	183810000	30000	3	8	ACI:BBDP:MNS:SBH:SBN:SHR:SHRSP:WKYG	< 1e-7	0	1.89006e-05
chr1	184010001	184030000	20000	2	13	BBDP:FHH:FHL:LE:LEW:LH:LL:LN:MHS:SR:SS:WAG:WKY	8e-06	6.02316e-05	0.000418568
chr1	184530001	184560000	30000	3	19	ACI:BBDP:FHH:FHL:LE:LEW:LH:LL:LN:MHS:MNS:SBH:SBN:SHR:SHRSP:SR:SS:WAG:WKYG	6e-07	5.299e-06	0.000145535
chr1	184590001	184660000	70000	7	20	ACI:BBDP:FHH:FHL:LE:LEW:LH:LL:LN:MHS:MNS:SBH:SBN:SHR:SHRSP:SR:SS:WAG:WKY:WKYG	< 1e-7	0	1.89006e-05
chr1	184690001	184720000	30000	3	11	ACI:LL:MNS:SBH:SBN:SHR:SHRSP:SR:SS:WKY:WKYG	< 1e-7	0	1.89006e-05
chr1	184830001	184870000	40000	4	20	ACI:BBDP:FHH:FHL:LE:LEW:LH:LL:LN:MHS:MNS:SBH:SBN:SHR:SHRSP:SR:SS:WAG:WKY:WKYG	2e-07	1.84909e-06	6.03253e-05
chr1	184920001	184960000	40000	4	20	ACI:BBDP:FHH:FHL:LE:LEW:LH:LL:LN:MHS:MNS:SBH:SBN:SHR:SHRSP:SR:SS:WAG:WKY:WKYG	2e-07	1.84909e-06	6.03253e-05
chr1	185270001	185330000	60000	6	20	ACI:BBDP:FHH:FHL:LE:LEW:LH:LL:LN:MHS:MNS:SBH:SBN:SHR:SHRSP:SR:SS:WAG:WKY:WKYG	< 1e-7	0	1.89006e-05
chr1	185370001	185390000	20000	2	9	BBDP:GK:LL:MNS:SHR:SHRSP:SR:SS:WKYG	7.8e-06	5.89379e-05	0.000418568
chr1	185460001	185490000	30000	3	13	ACI:BBDP:F344:LL:MNS:SBH:SBN:SHR:SHRSP:SR:SS:WKY:WKYG	1e-07	9.46722e-07	3.94671e-05
chr1	185500001	185530000	30000	3	12	ACI:BBDP:F344:LL:MNS:SBH:SBN:SHR:SHRSP:SR:SS:WKYG	< 1e-7	0	1.89006e-05
chr1	185620001	185650000	30000	3	13	ACI:BBDP:F344:GK:LL:MNS:SBH:SBN:SHR:SHRSP:SR:SS:WKYG	< 1e-7	0	1.89006e-05
chr1	185890001	185960000	70000	7	18	ACI:BBDP:F344:FHH:FHL:LE:LEW:LH:LL:LN:MHS:MNS:SBH:SBN:SHRSP:SR:SS:WAG	< 1e-7	0	1.89006e-05
chr1	186020001	186050000	30000	3	16	ACI:F344:FHH:FHL:GK:LE:LEW:LH:LN:MHS:SBH:SBN:SHR:WAG:WKY:WKYG	< 1e-7	0	1.89006e-05
chr1	186050001	186080000	30000	3	15	ACI:F344:FHH:FHL:LE:LEW:LH:LN:MHS:SBH:SBN:SHR:WAG:WKY:WKYG	< 1e-7	0	1.89006e-05
chr1	186100001	186160000	60000	6	12	FHH:FHL:GK:LE:LEW:LH:LN:MHS:SHR:WAG:WKY:WKYG	< 1e-7	0	1.89006e-05
chr1	186370001	186400000	30000	3	13	ACI:BBDP:F344:LL:MNS:SBH:SBN:SHR:SHRSP:SR:SS:WKY:WKYG	1e-07	9.46722e-07	3.94671e-05
chr1	186500001	186520000	20000	2	10	BBDP:GK:LL:MNS:SHR:SHRSP:SR:SS:WKY:WKYG	8.3e-06	6.21549e-05	0.000418568
chr1	186520001	186550000	30000	3	9	BBDP:LL:MNS:SHR:SHRSP:SR:SS:WKY:WKYG	< 1e-7	0	1.89006e-05
chr1	186560001	186590000	30000	3	12	ACI:F344:GK:LL:MNS:SBH:SBN:SHR:SR:SS:WKY:WKYG	1e-07	9.46722e-07	3.94671e-05
chr1	186640001	186670000	30000	3	12	ACI:F344:GK:LL:MNS:SBH:SBN:SHR:SR:SS:WKY:WKYG	1e-07	9.46722e-07	3.94671e-05
chr1	186760001	186870000	110000	11	9	ACI:F344:GK:LL:MNS:SBH:SBN:SR:SS	< 1e-7	0	1.89006e-05
chr1	186870001	186910000	40000	4	12	ACI:F344:GK:LL:MNS:SBH:SBN:SHR:SR:SS:WKY:WKYG	< 1e-7	0	1.89006e-05
chr1	186910001	186990000	80000	8	9	ACI:F344:GK:LL:MNS:SBH:SBN:SR:SS	< 1e-7	0	1.89006e-05
chr1	187150001	187190000	40000	4	9	ACI:F344:GK:LL:MNS:SBH:SBN:SR:SS	< 1e-7	0	1.89006e-05
chr1	187200001	187230000	30000	3	12	ACI:F344:GK:LL:MNS:SBH:SBN:SHR:SR:SS:WKY:WKYG	1e-07	9.46722e-07	3.94671e-05
chr1	187470001	187500000	30000	3	10	ACI:F344:GK:LH:LL:LN:SBH:SBN:SR:SS	< 1e-7	0	1.89006e-05
chr1	187500001	187530000	30000	3	14	ACI:F344:GK:LH:LL:LN:MNS:SBH:SBN:SHR:SR:SS:WKY:WKYG	3e-07	2.73177e-06	7.86675e-05
chr1	187530001	187600000	70000	7	13	ACI:F344:LH:LL:LN:MNS:SBH:SBN:SHR:SR:SS:WKY:WKYG	< 1e-7	0	1.89006e-05
chr1	187600001	187630000	30000	3	14	ACI:F344:GK:LH:LL:LN:MNS:SBH:SBN:SHR:SR:SS:WKY:WKYG	3e-07	2.73177e-06	7.86675e-05
chr1	187660001	187690000	30000	3	14	ACI:F344:GK:LH:LL:LN:MNS:SBH:SBN:SHR:SR:SS:WKY:WKYG	3e-07	2.73177e-06	7.86675e-05
chr1	187720001	187770000	50000	5	13	ACI:F344:LH:LL:LN:MNS:SBH:SBN:SHR:SR:SS:WKY:WKYG	< 1e-7	0	1.89006e-05
chr1	187780001	187810000	30000	3	14	ACI:F344:GK:LH:LL:LN:MNS:SBH:SBN:SHR:SR:SS:WKY:WKYG	3e-07	2.73177e-06	7.86675e-05
chr1	187860001	187900000	40000	4	14	ACI:F344:GK:LH:LL:LN:MNS:SBH:SBN:SHR:SR:SS:WKY:WKYG	< 1e-7	0	1.89006e-05
chr1	187960001	188070000	110000	11	14	ACI:F344:GK:LH:LL:LN:MNS:SBH:SBN:SHR:SR:SS:WKY:WKYG	< 1e-7	0	1.89006e-05
chr1	188190001	188240000	50000	5	4	F344:MNS:SBH:SBN	< 1e-7	0	1.89006e-05
chr1	188240001	188280000	40000	4	7	F344:MNS:SBH:SBN:SHR:WKY:WKYG	< 1e-7	0	1.89006e-05
chr1	188280001	188300000	20000	2	12	ACI:F344:GK:LH:LL:LN:SBN:SHR:SR:SS:WKY:WKYG	8e-06	6.02316e-05	0.000418568
chr1	188340001	188370000	30000	3	11	GK:LH:LL:LN:MNS:SBH:SHR:SR:SS:WKY:WKYG	< 1e-7	0	1.89006e-05
chr1	188380001	188420000	40000	4	9	ACI:F344:GK:LH:LL:LN:SBN:SR:SS	< 1e-7	0	1.89006e-05
chr1	188420001	188450000	30000	3	11	GK:LH:LL:LN:MNS:SBH:SHR:SR:SS:WKY:WKYG	< 1e-7	0	1.89006e-05
chr1	188450001	188500000	50000	5	14	ACI:F344:GK:LH:LL:LN:MNS:SBH:SBN:SHR:SR:SS:WKY:WKYG	< 1e-7	0	1.89006e-05
chr1	188520001	188550000	30000	3	9	ACI:F344:GK:LH:LL:LN:SBN:SR:SS	< 1e-7	0	1.89006e-05
chr1	188550001	188590000	40000	4	11	ACI:F344:GK:LH:LL:LN:MNS:SBH:SBN:SR:SS	< 1e-7	0	1.89006e-05
chr1	188720001	188830000	110000	11	15	ACI:F344:GK:LH:LL:LN:MNS:SBH:SBN:SHR:SHRSP:SR:SS:WKY:WKYG	< 1e-7	0	1.89006e-05
chr1	188850001	188950000	100000	10	15	ACI:F344:GK:LH:LL:LN:MNS:SBH:SBN:SHR:SHRSP:SR:SS:WKY:WKYG	< 1e-7	0	1.89006e-05
chr1	188960001	189000000	40000	4	13	ACI:F344:GK:LH:LL:LN:SBN:SHR:SHRSP:SR:SS:WKY:WKYG	< 1e-7	0	1.89006e-05
chr1	189180001	189210000	30000	3	2	MNS:SBH	< 1e-7	0	1.89006e-05
chr1	189270001	189310000	40000	4	15	ACI:F344:GK:LH:LL:LN:MNS:SBH:SBN:SHR:SHRSP:SR:SS:WKY:WKYG	< 1e-7	0	1.89006e-05
chr1	189340001	189370000	30000	3	15	ACI:F344:GK:LH:LL:LN:MNS:SBH:SBN:SHR:SHRSP:SR:SS:WKY:WKYG	1.4e-06	1.19641e-05	0.000363837
chr1	189370001	189420000	50000	5	9	LH:LL:LN:SHR:SHRSP:SR:SS:WKY:WKYG	< 1e-7	0	1.89006e-05
chr1	189460001	189500000	40000	4	9	LH:LL:LN:SHR:SHRSP:SR:SS:WKY:WKYG	< 1e-7	0	1.89006e-05
chr1	189560001	189590000	30000	3	15	ACI:F344:GK:LH:LL:LN:MNS:SBH:SBN:SHR:SHRSP:SR:SS:WKY:WKYG	1.4e-06	1.19641e-05	0.000363837
chr1	189590001	189620000	30000	3	9	LH:LL:LN:SHR:SHRSP:SR:SS:WKY:WKYG	7.7e-06	5.82875e-05	0.000418568
chr1	189660001	189700000	40000	4	11	ACI:F344:GK:LH:LL:LN:MNS:SBH:SBN:SR:SS	< 1e-7	0	1.89006e-05
chr1	189830001	189870000	40000	4	9	LH:LL:LN:SHR:SHRSP:SR:SS:WKY:WKYG	< 1e-7	0	1.89006e-05
chr1	189920001	189950000	30000	3	9	LH:LL:LN:SHR:SHRSP:SR:SS:WKY:WKYG	7.7e-06	5.82875e-05	0.000418568
chr1	190030001	190120000	90000	9	9	LH:LL:LN:SHR:SHRSP:SR:SS:WKY:WKYG	< 1e-7	0	1.89006e-05
chr1	190120001	190150000	30000	3	14	BBDP:FHH:FHL:LE:LH:LL:LN:SHR:SHRSP:SR:SS:WAG:WKY:WKYG	2e-07	1.84909e-06	6.03253e-05
chr1	190150001	190240000	90000	9	9	LH:LL:LN:SHR:SHRSP:SR:SS:WKY:WKYG	< 1e-7	0	1.89006e-05
chr1	190240001	190270000	30000	3	14	BBDP:FHH:FHL:LE:LH:LL:LN:SHR:SHRSP:SR:SS:WAG:WKY:WKYG	2e-07	1.84909e-06	6.03253e-05
chr1	190310001	190340000	30000	3	14	BBDP:FHH:FHL:LE:LH:LL:LN:SHR:SHRSP:SR:SS:WAG:WKY:WKYG	2e-07	1.84909e-06	6.03253e-05
chr1	190370001	190710000	340000	34	10	BBDP:FHH:FHL:LE:LH:LL:LN:SR:SS:WAG	< 1e-7	0	1.89006e-05
chr1	190720001	190750000	30000	3	6	BBDP:FHH:FHL:LE:LEW:WAG	< 1e-7	0	1.89006e-05
chr1	190870001	190900000	30000	3	11	BBDP:FHH:FHL:LE:LEW:LH:LL:LN:SR:SS:WAG	< 1e-7	0	1.89006e-05
chr1	190990001	191040000	50000	5	1	LEW	< 1e-7	0	1.89006e-05
chr1	191040001	191070000	30000	3	3	LE:LEW:WAG	< 1e-7	0	1.89006e-05
chr1	191090001	191180000	90000	9	12	LE:LH:LL:LN:SBN:SHR:SHRSP:SR:SS:WAG:WKY:WKYG	< 1e-7	0	1.89006e-05
chr1	191280001	191310000	30000	3	13	LE:LEW:LH:LL:LN:SBN:SHR:SHRSP:SR:SS:WAG:WKY:WKYG	< 1e-7	0	1.89006e-05
chr1	191320001	191380000	60000	6	6	LEW:LH:LL:LN:SR:SS	< 1e-7	0	1.89006e-05
chr1	191520001	191540000	20000	2	12	LEW:LH:LL:LN:SBN:SHR:SHRSP:SR:SS:WAG:WKY:WKYG	9.1e-06	6.71842e-05	0.000597066
chr1	191570001	191600000	30000	3	18	ACI:F344:FHH:FHL:GK:LEW:LH:LL:LN:SBH:SBN:SHR:SHRSP:SR:SS:WAG:WKY:WKYG	< 1e-7	0	1.89006e-05
chr1	191640001	191750000	110000	11	12	ACI:FHH:FHL:GK:LEW:LH:LL:LN:SBH:SR:SS:WAG	< 1e-7	0	1.89006e-05
chr1	191840001	191880000	40000	4	13	ACI:FHH:FHL:GK:LE:LEW:LH:LL:LN:SBH:SR:SS:WAG	< 1e-7	0	1.89006e-05
chr1	191900001	191930000	30000	3	12	ACI:FHH:FHL:GK:LE:LH:LL:LN:SBH:SR:SS:WAG	< 1e-7	0	1.89006e-05
chr1	192070001	192100000	30000	3	9	F344:LE:LEW:SBH:SBN:SHR:SHRSP:WKY:WKYG	< 1e-7	0	1.89006e-05
chr1	192290001	192480000	190000	19	1	LEW	< 1e-7	0	1.89006e-05
chr1	192520001	192930000	410000	41	4	GK:LE:SBH:SBN	< 1e-7	0	1.89006e-05
chr1	193000001	193030000	30000	3	3	LE:SBH:SBN	5.6e-06	4.40644e-05	0.000418568
chr1	193050001	193080000	30000	3	17	ACI:BBDP:F344:LE:LEW:LH:LL:LN:MHS:MNS:SHR:SHRSP:SR:SS:WAG:WKY:WKYG	< 1e-7	0	1.89006e-05
chr1	193150001	193180000	30000	3	18	ACI:BBDP:F344:LE:LEW:LH:LL:LN:MHS:MNS:SBH:SBN:SHR:SHRSP:SR:SS:WKY:WKYG	< 1e-7	0	1.89006e-05
chr1	193370001	193410000	40000	4	18	ACI:BBDP:F344:LE:LEW:LH:LL:LN:MHS:MNS:SBH:SBN:SHR:SHRSP:SR:SS:WKY:WKYG	< 1e-7	0	1.89006e-05
chr1	193440001	193480000	40000	4	19	ACI:BBDP:F344:LE:LEW:LH:LL:LN:MHS:MNS:SBH:SBN:SHR:SHRSP:SR:SS:WAG:WKY:WKYG	4e-07	3.60068e-06	7.86675e-05
chr1	193480001	193510000	30000	3	18	ACI:BBDP:F344:LEW:LH:LL:LN:MHS:MNS:SBH:SBN:SHR:SHRSP:SR:SS:WAG:WKY:WKYG	9.1e-06	6.71842e-05	0.000597066
chr1	193780001	193800000	20000	2	16	ACI:BBDP:F344:LEW:LH:LL:LN:SBH:SBN:SHR:SHRSP:SR:SS:WAG:WKY:WKYG	7.8e-06	5.89379e-05	0.000418568
chr1	193800001	193850000	50000	5	17	ACI:BBDP:F344:LE:LEW:LH:LL:LN:SBH:SBN:SHR:SHRSP:SR:SS:WAG:WKY:WKYG	< 1e-7	0	1.89006e-05
chr1	193880001	193910000	30000	3	4	GK:LE:MHS:MNS	< 1e-7	0	1.89006e-05
chr1	194720001	194810000	90000	9	20	ACI:BBDP:F344:GK:LE:LEW:LH:LL:LN:MHS:MNS:SBH:SBN:SHR:SHRSP:SR:SS:WAG:WKY:WKYG	< 1e-7	0	1.89006e-05
chr1	194920001	194990000	70000	7	9	FHH:FHL:MHS:MNS:SBN:SHR:SHRSP:WKY:WKYG	< 1e-7	0	1.89006e-05
chr1	194990001	195030000	40000	4	17	F344:FHH:FHL:LE:LH:LL:LN:MHS:MNS:SBN:SHR:SHRSP:SR:SS:WAG:WKY:WKYG	< 1e-7	0	1.89006e-05
chr1	195090001	195120000	30000	3	8	F344:LE:LH:LL:LN:SR:SS:WAG	1e-07	9.46722e-07	3.94671e-05
chr1	195240001	195280000	40000	4	15	F344:GK:LE:LH:LL:LN:MHS:MNS:SHR:SHRSP:SR:SS:WAG:WKY:WKYG	< 1e-7	0	1.89006e-05
chr1	195280001	195310000	30000	3	16	F344:GK:LE:LH:LL:LN:MHS:MNS:SBN:SHR:SHRSP:SR:SS:WAG:WKY:WKYG	1e-07	9.46722e-07	3.94671e-05
chr1	195320001	195350000	30000	3	16	F344:GK:LE:LH:LL:LN:MHS:MNS:SBN:SHR:SHRSP:SR:SS:WAG:WKY:WKYG	1e-07	9.46722e-07	3.94671e-05
chr1	195370001	195560000	190000	19	15	F344:GK:LE:LH:LL:LN:MHS:MNS:SHR:SHRSP:SR:SS:WAG:WKY:WKYG	< 1e-7	0	1.89006e-05
chr1	195710001	195790000	80000	8	16	F344:GK:LE:LH:LL:LN:MHS:MNS:SBN:SHR:SHRSP:SR:SS:WAG:WKY:WKYG	< 1e-7	0	1.89006e-05
chr1	195940001	195970000	30000	3	18	F344:FHH:FHL:GK:LE:LH:LL:LN:MHS:MNS:SBN:SHR:SHRSP:SR:SS:WAG:WKY:WKYG	< 1e-7	0	1.89006e-05
chr1	196210001	196240000	30000	3	12	ACI:BBDP:F344:GK:LEW:SBH:SBN:SHR:SHRSP:WAG:WKY:WKYG	< 1e-7	0	1.89006e-05
chr1	196330001	196360000	30000	3	14	ACI:BBDP:F344:FHH:FHL:GK:LEW:SBH:SBN:SHR:SHRSP:WAG:WKY:WKYG	< 1e-7	0	1.89006e-05
chr1	196390001	196420000	30000	3	17	ACI:F344:GK:LE:LH:LL:LN:MHS:MNS:SBH:SHR:SHRSP:SR:SS:WAG:WKY:WKYG	< 1e-7	0	1.89006e-05
chr1	196770001	196790000	20000	2	5	BBDP:FHH:FHL:LE:LEW	7.9e-06	5.95859e-05	0.000418568
chr1	197090001	197140000	50000	5	17	ACI:BBDP:F344:GK:LH:LL:LN:MHS:MNS:SBH:SHR:SHRSP:SR:SS:WAG:WKY:WKYG	< 1e-7	0	1.89006e-05
chr1	197400001	197420000	20000	2	6	FHH:FHL:LE:LEW:SBH:SBN	7.6e-06	5.76347e-05	0.000418568
chr1	198030001	198060000	30000	3	18	ACI:F344:GK:LE:LEW:LH:LL:LN:MHS:MNS:SBN:SHR:SHRSP:SR:SS:WAG:WKY:WKYG	1.5e-06	1.27887e-05	0.000418568
chr1	198200001	198230000	30000	3	15	ACI:BBDP:F344:FHH:FHL:LE:LH:LL:LN:MHS:MNS:SBH:SR:SS:WAG	< 1e-7	0	1.89006e-05
chr1	198370001	198410000	40000	4	7	GK:LEW:SBN:SHR:SHRSP:WKY:WKYG	< 1e-7	0	1.89006e-05
chr1	198840001	198860000	20000	2	11	ACI:F344:LE:LH:LL:LN:MHS:SBH:SR:SS:WAG	8.1e-06	6.0875e-05	0.000418568
chr1	199190001	199280000	90000	9	21	ACI:BBDP:F344:FHH:FHL:GK:LE:LH:LL:LN:MHS:MNS:SBH:SBN:SHR:SHRSP:SR:SS:WAG:WKY:WKYG	< 1e-7	0	1.89006e-05
chr1	199370001	199440000	70000	7	21	ACI:BBDP:F344:FHH:FHL:GK:LE:LH:LL:LN:MHS:MNS:SBH:SBN:SHR:SHRSP:SR:SS:WAG:WKY:WKYG	< 1e-7	0	1.89006e-05
chr1	199710001	199770000	60000	6	8	BBDP:FHH:FHL:GK:SHR:SHRSP:WKY:WKYG	< 1e-7	0	1.89006e-05
chr1	199790001	199840000	50000	5	5	GK:SHR:SHRSP:WKY:WKYG	4e-07	3.60068e-06	7.86675e-05
chr1	199900001	199930000	30000	3	8	BBDP:FHH:FHL:GK:SHR:SHRSP:WKY:WKYG	1e-07	9.46722e-07	3.94671e-05
chr1	199970001	200010000	40000	4	20	ACI:F344:FHH:FHL:GK:LE:LH:LL:LN:MHS:MNS:SBH:SBN:SHR:SHRSP:SR:SS:WAG:WKY:WKYG	1e-07	9.46722e-07	3.94671e-05
chr1	200040001	200110000	70000	7	21	ACI:BBDP:F344:FHH:FHL:GK:LE:LH:LL:LN:MHS:MNS:SBH:SBN:SHR:SHRSP:SR:SS:WAG:WKY:WKYG	< 1e-7	0	1.89006e-05
chr1	200260001	200300000	40000	4	13	ACI:F344:LE:LH:LL:LN:MHS:MNS:SBH:SBN:SR:SS:WAG	< 1e-7	0	1.89006e-05
chr1	200390001	200420000	30000	3	13	ACI:F344:LE:LH:LL:LN:MHS:MNS:SBH:SBN:SR:SS:WAG	< 1e-7	0	1.89006e-05
chr1	200530001	200570000	40000	4	16	ACI:BBDP:F344:FHH:FHL:LE:LH:LL:LN:MHS:MNS:SBH:SBN:SR:SS:WAG	< 1e-7	0	1.89006e-05
chr1	200610001	200650000	40000	4	18	ACI:F344:GK:LE:LH:LL:LN:MHS:MNS:SBH:SBN:SHR:SHRSP:SR:SS:WAG:WKY:WKYG	< 1e-7	0	1.89006e-05
chr1	200650001	200730000	80000	8	21	ACI:BBDP:F344:FHH:FHL:GK:LE:LH:LL:LN:MHS:MNS:SBH:SBN:SHR:SHRSP:SR:SS:WAG:WKY:WKYG	< 1e-7	0	1.89006e-05
chr1	200960001	201050000	90000	9	21	ACI:BBDP:F344:FHH:FHL:GK:LE:LH:LL:LN:MHS:MNS:SBH:SBN:SHR:SHRSP:SR:SS:WAG:WKY:WKYG	< 1e-7	0	1.89006e-05
chr1	201260001	201320000	60000	6	21	ACI:BBDP:F344:FHH:FHL:GK:LE:LH:LL:LN:MHS:MNS:SBH:SBN:SHR:SHRSP:SR:SS:WAG:WKY:WKYG	< 1e-7	0	1.89006e-05
chr1	201630001	201680000	50000	5	21	ACI:BBDP:F344:FHH:FHL:GK:LE:LH:LL:LN:MHS:MNS:SBH:SBN:SHR:SHRSP:SR:SS:WAG:WKY:WKYG	1e-07	9.46722e-07	3.94671e-05
chr1	201830001	201960000	130000	13	18	ACI:BBDP:F344:GK:LH:LL:LN:MHS:MNS:SBH:SBN:SHR:SHRSP:SR:SS:WAG:WKY:WKYG	< 1e-7	0	1.89006e-05
chr1	201970001	202000000	30000	3	20	ACI:BBDP:F344:FHH:FHL:GK:LE:LH:LL:MHS:MNS:SBH:SBN:SHR:SHRSP:SR:SS:WAG:WKY:WKYG	< 1e-7	0	1.89006e-05
chr1	202150001	202200000	50000	5	21	ACI:BBDP:F344:FHH:FHL:GK:LE:LH:LL:LN:MHS:MNS:SBH:SBN:SHR:SHRSP:SR:SS:WAG:WKY:WKYG	1e-07	9.46722e-07	3.94671e-05
chr1	202210001	202240000	30000	3	20	BBDP:F344:FHH:FHL:GK:LE:LH:LL:LN:MHS:MNS:SBH:SBN:SHR:SHRSP:SR:SS:WAG:WKY:WKYG	5.7e-06	4.47671e-05	0.000418568
chr1	202390001	202440000	50000	5	21	ACI:BBDP:F344:FHH:FHL:GK:LE:LH:LL:LN:MHS:MNS:SBH:SBN:SHR:SHRSP:SR:SS:WAG:WKY:WKYG	1e-07	9.46722e-07	3.94671e-05
chr1	202510001	202540000	30000	3	15	ACI:BBDP:F344:FHH:FHL:LE:LH:LL:MHS:MNS:SBH:SBN:SR:SS:WAG	< 1e-7	0	1.89006e-05
chr1	202610001	202630000	20000	2	12	ACI:BBDP:F344:LH:LL:MHS:MNS:SBH:SBN:SR:SS:WAG	9e-06	6.65633e-05	0.000418568
chr1	202660001	202690000	30000	3	10	ACI:FHH:FHL:GK:LE:LN:SHR:SHRSP:WKY:WKYG	< 1e-7	0	1.89006e-05
chr1	202710001	202760000	50000	5	9	FHH:FHL:GK:LE:LN:SHR:SHRSP:WKY:WKYG	< 1e-7	0	1.89006e-05
chr1	202760001	202800000	40000	4	4	ACI:FHH:FHL:LE	2e-07	1.84909e-06	6.03253e-05
chr1	202880001	202900000	20000	2	19	ACI:BBDP:F344:FHH:FHL:GK:LE:LH:LL:MHS:MNS:SBH:SBN:SHR:SHRSP:SR:SS:WKY:WKYG	7.9e-06	5.95859e-05	0.000418568
chr1	203060001	203100000	40000	4	20	ACI:BBDP:F344:FHH:FHL:GK:LE:LH:LL:LN:MHS:MNS:SBH:SBN:SHR:SHRSP:SR:SS:WKY:WKYG	1e-07	9.46722e-07	3.94671e-05
chr1	203250001	203280000	30000	3	19	ACI:BBDP:F344:FHH:FHL:GK:LE:LH:LL:LN:MHS:SBH:SBN:SHR:SHRSP:SR:SS:WKY:WKYG	< 1e-7	0	1.89006e-05
chr1	203330001	203350000	20000	2	14	BBDP:F344:GK:LH:LL:MHS:SBH:SBN:SHR:SHRSP:SR:SS:WKY:WKYG	7.3e-06	5.56622e-05	0.000418568
chr1	203500001	203730000	230000	23	6	ACI:FHH:FHL:LE:LN:MNS	< 1e-7	0	1.89006e-05
chr1	203840001	203880000	40000	4	18	BBDP:FHH:FHL:GK:LE:LH:LL:LN:MHS:MNS:SBH:SBN:SHR:SHRSP:SR:SS:WKY:WKYG	< 1e-7	0	1.89006e-05
chr1	204010001	204060000	50000	5	5	FHH:FHL:LE:LN:MNS	< 1e-7	0	1.89006e-05
chr1	204200001	204220000	20000	2	17	ACI:BBDP:FHH:FHL:GK:LE:LH:LL:MHS:SBH:SBN:SHR:SHRSP:SR:SS:WKY:WKYG	6.8e-06	5.23263e-05	0.000418568
chr1	204260001	204290000	30000	3	10	F344:FHH:FHL:GK:LE:MNS:SHR:SHRSP:WKY:WKYG	1e-07	9.46722e-07	3.94671e-05
chr1	204300001	204330000	30000	3	15	BBDP:F344:FHH:FHL:GK:LE:LN:MNS:SBH:SBN:SHR:SHRSP:WAG:WKY:WKYG	< 1e-7	0	1.89006e-05
chr1	204410001	204440000	30000	3	10	ACI:BBDP:F344:FHH:FHL:LN:MNS:SBH:SBN:WAG	< 1e-7	0	1.89006e-05
chr1	204460001	204510000	50000	5	15	ACI:BBDP:F344:FHH:FHL:GK:LN:MNS:SBH:SBN:SHR:SHRSP:WAG:WKY:WKYG	< 1e-7	0	1.89006e-05
chr1	204580001	204620000	40000	4	15	ACI:BBDP:F344:FHH:FHL:GK:LN:MNS:SBH:SBN:SHR:SHRSP:WAG:WKY:WKYG	< 1e-7	0	1.89006e-05
chr1	204720001	204750000	30000	3	9	ACI:BBDP:FHH:FHL:LN:MNS:SBH:SBN:WAG	< 1e-7	0	1.89006e-05
chr1	204790001	204830000	40000	4	10	ACI:F344:FHH:FHL:GK:MNS:SHR:SHRSP:WKY:WKYG	< 1e-7	0	1.89006e-05
chr1	204830001	204860000	30000	3	15	ACI:BBDP:F344:FHH:FHL:GK:LN:MNS:SBH:SBN:SHR:SHRSP:WAG:WKY:WKYG	< 1e-7	0	1.89006e-05
chr1	204870001	204990000	120000	12	14	ACI:BBDP:F344:FHH:FHL:GK:LN:SBH:SBN:SHR:SHRSP:WAG:WKY:WKYG	< 1e-7	0	1.89006e-05
chr1	205280001	205310000	30000	3	5	ACI:LN:MNS:SBH:SBN	< 1e-7	0	1.89006e-05
chr1	205310001	205350000	40000	4	11	ACI:BBDP:F344:FHH:FHL:GK:LN:MNS:SBH:SBN:WAG	< 1e-7	0	1.89006e-05
chr1	205350001	205380000	30000	3	10	BBDP:F344:FHH:FHL:GK:LN:MNS:SBH:SBN:WAG	< 1e-7	0	1.89006e-05
chr1	205410001	205440000	30000	3	10	BBDP:F344:FHH:FHL:GK:LN:MNS:SBH:SBN:WAG	< 1e-7	0	1.89006e-05
chr1	205500001	205530000	30000	3	14	ACI:F344:FHH:FHL:GK:LN:MNS:SBH:SBN:SHR:SHRSP:SR:WKY:WKYG	< 1e-7	0	1.89006e-05
chr1	205570001	205630000	60000	6	14	ACI:F344:FHH:FHL:GK:LN:MNS:SBH:SBN:SHR:SHRSP:SR:WKY:WKYG	< 1e-7	0	1.89006e-05
chr1	205740001	205770000	30000	3	10	BBDP:F344:FHH:FHL:GK:LN:MNS:SBH:SBN:SR	< 1e-7	0	1.89006e-05
chr1	205780001	205810000	30000	3	11	ACI:BBDP:F344:FHH:FHL:GK:LN:MNS:SBH:SBN:SR	3.5e-06	2.86722e-05	0.000418568
chr1	205830001	205850000	20000	2	8	BBDP:FHH:FHL:LN:MNS:SBH:SBN:SR	6.7e-06	5.16518e-05	0.000418568
chr1	205850001	205910000	60000	6	9	ACI:BBDP:FHH:FHL:LN:MNS:SBH:SBN:SR	< 1e-7	0	1.89006e-05
chr1	205970001	206100000	130000	13	9	ACI:BBDP:FHH:FHL:LN:MNS:SBH:SBN:SR	< 1e-7	0	1.89006e-05
chr1	206100001	206160000	60000	6	11	ACI:BBDP:F344:FHH:FHL:GK:LN:MNS:SBH:SBN:SR	< 1e-7	0	1.89006e-05
chr1	206170001	206210000	40000	4	6	ACI:F344:FHH:FHL:GK:MNS	< 1e-7	0	1.89006e-05
chr1	206220001	206270000	50000	5	5	ACI:FHH:FHL:GK:MNS	< 1e-7	0	1.89006e-05
chr1	206350001	206390000	40000	4	11	ACI:BBDP:F344:FHH:FHL:GK:LN:MNS:SBH:SBN:SR	< 1e-7	0	1.89006e-05
chr1	206590001	206630000	40000	4	1	GK	1.3e-06	1.1148e-05	0.000247719
chr1	206650001	206680000	30000	3	6	ACI:F344:FHH:FHL:GK:MNS	< 1e-7	0	1.89006e-05
chr1	206850001	206890000	40000	4	11	ACI:BBDP:F344:FHH:FHL:GK:LN:MNS:SBH:SBN:SR	< 1e-7	0	1.89006e-05
chr1	206910001	207070000	160000	16	10	ACI:BBDP:F344:FHH:FHL:LN:MNS:SBH:SBN:SR	< 1e-7	0	1.89006e-05
chr1	207140001	207200000	60000	6	10	ACI:BBDP:F344:FHH:FHL:GK:LN:MNS:SBH:SR	< 1e-7	0	1.89006e-05
chr1	207210001	207240000	30000	3	8	ACI:BBDP:F344:LN:MNS:SBH:SBN:SR	< 1e-7	0	1.89006e-05
chr1	207310001	207340000	30000	3	7	ACI:BBDP:F344:LN:MNS:SBH:SR	< 1e-7	0	1.89006e-05
chr1	207450001	207490000	40000	4	5	ACI:FHH:FHL:GK:MNS	< 1e-7	0	1.89006e-05
chr1	207590001	207620000	30000	3	7	ACI:BBDP:GK:LN:MNS:SBH:SR	< 1e-7	0	1.89006e-05
chr1	207670001	207700000	30000	3	8	BBDP:FHH:FHL:GK:LN:SBH:SBN:SR	< 1e-7	0	1.89006e-05
chr1	207780001	207890000	110000	11	8	BBDP:FHH:FHL:GK:LN:SBH:SBN:SR	< 1e-7	0	1.89006e-05
chr1	207910001	207940000	30000	3	7	BBDP:FHH:FHL:LN:SBH:SBN:SR	< 1e-7	0	1.89006e-05
chr1	208920001	208950000	30000	3	7	BBDP:F344:FHH:FHL:LN:SBH:SR	< 1e-7	0	1.89006e-05
chr1	209030001	209080000	50000	5	11	ACI:BBDP:F344:FHH:FHL:GK:LN:MNS:SBH:SBN:SR	< 1e-7	0	1.89006e-05
chr1	209320001	209360000	40000	4	7	ACI:BBDP:FHH:FHL:GK:MNS:SBH	< 1e-7	0	1.89006e-05
chr1	209540001	209570000	30000	3	5	FHH:FHL:GK:MNS:SBN	< 1e-7	0	1.89006e-05
chr1	209580001	209620000	40000	4	8	ACI:BBDP:FHH:FHL:GK:MNS:SBH:SBN	< 1e-7	0	1.89006e-05
chr1	209620001	209650000	30000	3	3	ACI:BBDP:SBH	1e-07	9.46722e-07	3.94671e-05
chr1	209650001	209730000	80000	8	8	ACI:BBDP:FHH:FHL:GK:MNS:SBH:SBN	< 1e-7	0	1.89006e-05
chr1	209820001	209850000	30000	3	8	ACI:BBDP:FHH:FHL:GK:MNS:SBH:SBN	4.2e-06	3.39416e-05	0.000418568
chr1	209900001	209940000	40000	4	8	ACI:BBDP:FHH:FHL:GK:MNS:SBH:SBN	< 1e-7	0	1.89006e-05
chr1	210060001	210130000	70000	7	8	ACI:BBDP:FHH:FHL:GK:MNS:SBH:SBN	< 1e-7	0	1.89006e-05
chr1	210190001	210220000	30000	3	6	ACI:BBDP:FHH:FHL:GK:SBH	1e-07	9.46722e-07	3.94671e-05
chr1	210320001	210370000	50000	5	8	ACI:BBDP:FHH:FHL:GK:MNS:SBH:SBN	< 1e-7	0	1.89006e-05
chr1	210390001	210420000	30000	3	3	FHH:FHL:MNS	1e-06	8.66537e-06	0.000247719
chr1	210460001	210500000	40000	4	6	ACI:BBDP:FHH:FHL:MNS:SBH	< 1e-7	0	1.89006e-05
chr1	210650001	210800000	150000	15	6	ACI:BBDP:GK:MNS:SBH:SBN	< 1e-7	0	1.89006e-05
chr1	211250001	211280000	30000	3	6	ACI:BBDP:GK:MNS:SBH:SBN	1.1e-06	9.49868e-06	0.000247719
chr1	211340001	211380000	40000	4	8	ACI:BBDP:FHH:FHL:GK:MNS:SBH:SBN	< 1e-7	0	1.89006e-05
chr1	211460001	211490000	30000	3	4	ACI:BBDP:MNS:SBH	< 1e-7	0	1.89006e-05
chr1	211490001	211520000	30000	3	5	ACI:BBDP:GK:MNS:SBH	< 1e-7	0	1.89006e-05
chr1	211550001	211620000	70000	7	7	ACI:BBDP:FHH:FHL:MNS:SBH:SBN	< 1e-7	0	1.89006e-05
chr1	211800001	211850000	50000	5	8	ACI:BBDP:FHH:FHL:GK:MNS:SBH:SBN	< 1e-7	0	1.89006e-05
chr1	211870001	211950000	80000	8	6	ACI:BBDP:GK:MNS:SBH:SBN	< 1e-7	0	1.89006e-05
chr1	212120001	212250000	130000	13	7	ACI:FHH:FHL:GK:LE:MNS:SBH	< 1e-7	0	1.89006e-05
chr1	212460001	212480000	20000	2	7	ACI:FHH:FHL:LE:MNS:SBH:SBN	7.3e-06	5.56622e-05	0.000418568
chr1	212490001	212550000	60000	6	4	FHH:FHL:LE:SBN	< 1e-7	0	1.89006e-05
chr1	212580001	212640000	60000	6	8	FHH:FHL:LE:SBN:SHR:SHRSP:WKY:WKYG	< 1e-7	0	1.89006e-05
chr1	212700001	212810000	110000	11	8	FHH:FHL:LE:SBN:SHR:SHRSP:WKY:WKYG	< 1e-7	0	1.89006e-05
chr1	212960001	213010000	50000	5	13	ACI:BBDP:FHH:FHL:GK:LE:MNS:SBH:SBN:SHR:SHRSP:WKY:WKYG	< 1e-7	0	1.89006e-05
chr1	213060001	213120000	60000	6	10	ACI:BBDP:GK:MNS:SBH:SBN:SHR:SHRSP:WKY:WKYG	< 1e-7	0	1.89006e-05
chr1	213230001	213260000	30000	3	6	ACI:FHH:FHL:LE:MNS:SBH	< 1e-7	0	1.89006e-05
chr1	213270001	213300000	30000	3	18	BBDP:F344:FHH:FHL:GK:LE:LEW:LH:LL:LN:MHS:SBN:SHR:SHRSP:SR:SS:WAG:WKYG	< 1e-7	0	1.89006e-05
chr1	213410001	213450000	40000	4	14	BBDP:F344:FHH:FHL:GK:LE:LEW:LH:LL:LN:MHS:SR:SS:WAG	< 1e-7	0	1.89006e-05
chr1	213510001	213560000	50000	5	17	BBDP:F344:FHH:FHL:GK:LE:LEW:LH:LL:LN:MHS:SHR:SHRSP:SR:SS:WAG:WKYG	< 1e-7	0	1.89006e-05
chr1	213650001	213690000	40000	4	14	BBDP:F344:FHH:FHL:GK:LE:LEW:LH:LL:LN:MHS:SR:SS:WAG	< 1e-7	0	1.89006e-05
chr1	213730001	213750000	20000	2	13	F344:FHH:FHL:GK:LE:LEW:LH:LL:LN:MHS:SR:SS:WAG	9.3e-06	6.84913e-05	0.00094401
chr1	213750001	213800000	50000	5	11	ACI:BBDP:FHH:FHL:GK:LE:SBH:SBN:SHR:SHRSP:WKYG	< 1e-7	0	1.89006e-05
chr1	213860001	213900000	40000	4	10	ACI:FHH:FHL:GK:LE:SBH:SBN:SHR:SHRSP:WKYG	< 1e-7	0	1.89006e-05
chr1	213920001	213980000	60000	6	1	BBDP	< 1e-7	0	1.89006e-05
chr1	214010001	214040000	30000	3	8	BBDP:FHH:FHL:GK:LE:SHR:SHRSP:WKYG	4e-07	3.60068e-06	7.86675e-05
chr1	214530001	214570000	40000	4	8	BBDP:FHH:FHL:GK:LE:SHR:SHRSP:WKYG	< 1e-7	0	1.89006e-05
chr1	214760001	214810000	50000	5	3	FHH:FHL:LE	< 1e-7	0	1.89006e-05
chr1	214890001	214920000	30000	3	7	BBDP:FHH:FHL:GK:SHR:SHRSP:WKYG	6e-07	5.299e-06	0.000145535
chr1	214970001	215080000	110000	11	7	BBDP:FHH:FHL:GK:SHR:SHRSP:WKYG	< 1e-7	0	1.89006e-05
chr1	215100001	215170000	70000	7	7	BBDP:FHH:FHL:GK:SHR:SHRSP:WKYG	< 1e-7	0	1.89006e-05
chr1	215380001	215440000	60000	6	4	BBDP:FHH:FHL:GK	< 1e-7	0	1.89006e-05
chr1	215490001	215530000	40000	4	5	BBDP:FHH:FHL:GK:SBN	< 1e-7	0	1.89006e-05
chr1	215690001	215780000	90000	9	8	ACI:BBDP:FHH:FHL:SBN:SHR:SHRSP:WKYG	< 1e-7	0	1.89006e-05
chr1	215780001	215830000	50000	5	6	ACI:BBDP:SBN:SHR:SHRSP:WKYG	< 1e-7	0	1.89006e-05
chr1	215840001	215890000	50000	5	9	ACI:BBDP:FHH:FHL:GK:SBN:SHR:SHRSP:WKYG	< 1e-7	0	1.89006e-05
chr1	216100001	216160000	60000	6	5	ACI:FHH:FHL:GK:SBN	< 1e-7	0	1.89006e-05
chr1	216160001	216240000	80000	8	8	ACI:FHH:FHL:GK:SBN:SHR:SHRSP:WKYG	< 1e-7	0	1.89006e-05
chr1	216250001	216280000	30000	3	8	ACI:FHH:FHL:GK:SBN:SHR:SHRSP:WKYG	2e-07	1.84909e-06	6.03253e-05
chr1	216340001	216370000	30000	3	7	FHH:FHL:GK:SBN:SHR:SHRSP:WKYG	< 1e-7	0	1.89006e-05
chr1	216390001	216420000	30000	3	7	FHH:FHL:GK:SBN:SHR:SHRSP:WKYG	< 1e-7	0	1.89006e-05
chr1	216560001	216600000	40000	4	3	FHH:FHL:GK	< 1e-7	0	1.89006e-05
chr1	216700001	216920000	220000	22	4	FHH:FHL:GK:SBN	< 1e-7	0	1.89006e-05
chr1	217180001	217220000	40000	4	5	GK:SBN:SHR:SHRSP:WKYG	< 1e-7	0	1.89006e-05
chr1	217250001	217280000	30000	3	8	FHH:FHL:LE:SBN:SHR:SHRSP:SR:WKYG	< 1e-7	0	1.89006e-05
chr1	217430001	217600000	170000	17	9	FHH:FHL:GK:LE:SBN:SHR:SHRSP:SR:WKYG	< 1e-7	0	1.89006e-05
chr1	217600001	217630000	30000	3	16	BBDP:FHH:FHL:GK:LE:LH:LL:LN:MHS:SBN:SHR:SHRSP:SR:SS:WKY:WKYG	< 1e-7	0	1.89006e-05
chr1	217860001	218020000	160000	16	15	BBDP:FHH:FHL:GK:LH:LL:LN:MHS:SBN:SHR:SHRSP:SR:SS:WKY:WKYG	< 1e-7	0	1.89006e-05
chr1	218100001	218130000	30000	3	3	FHH:FHL:SR	1e-07	9.46722e-07	3.94671e-05
chr1	218210001	218240000	30000	3	4	FHH:FHL:GK:SR	1e-07	9.46722e-07	3.94671e-05
chr1	218270001	218310000	40000	4	15	BBDP:FHH:FHL:GK:LH:LL:LN:MHS:SBN:SHR:SHRSP:SR:SS:WKY:WKYG	< 1e-7	0	1.89006e-05
chr1	218370001	218400000	30000	3	4	FHH:FHL:GK:SR	1e-07	9.46722e-07	3.94671e-05
chr1	218480001	218510000	30000	3	9	BBDP:GK:LH:LL:LN:MHS:SBN:SS:WKY	< 1e-7	0	1.89006e-05
chr1	218580001	218630000	50000	5	12	BBDP:FHH:FHL:GK:LH:LL:LN:MHS:SBN:SR:SS:WKY	< 1e-7	0	1.89006e-05
chr1	218860001	218890000	30000	3	12	BBDP:FHH:FHL:GK:LH:LL:LN:MHS:SBN:SR:SS:WKY	2.4e-06	2.00935e-05	0.000418568
chr1	218990001	219050000	60000	6	12	BBDP:FHH:FHL:GK:LH:LL:LN:MHS:SBN:SR:SS:WKY	< 1e-7	0	1.89006e-05
chr1	219060001	219090000	30000	3	10	BBDP:GK:LH:LL:LN:MHS:SBN:SR:SS:WKY	< 1e-7	0	1.89006e-05
chr1	219150001	219190000	40000	4	4	FHH:FHL:GK:SR	< 1e-7	0	1.89006e-05
chr1	219210001	219240000	30000	3	12	BBDP:FHH:FHL:GK:LH:LL:LN:MHS:SBN:SR:SS:WKY	2.4e-06	2.00935e-05	0.000418568
chr1	219450001	219690000	240000	24	13	BBDP:FHH:FHL:GK:LE:LH:LL:LN:MHS:SBN:SR:SS:WKY	< 1e-7	0	1.89006e-05
chr1	219750001	219800000	50000	5	13	BBDP:FHH:FHL:GK:LE:LH:LL:LN:MHS:SBN:SR:SS:WKY	< 1e-7	0	1.89006e-05
chr1	219980001	220050000	70000	7	13	ACI:BBDP:FHH:FHL:GK:LH:LL:LN:MHS:SBN:SR:SS:WKY	< 1e-7	0	1.89006e-05
chr1	220070001	220130000	60000	6	13	ACI:BBDP:FHH:FHL:GK:LH:LL:LN:MHS:SBN:SR:SS:WKY	< 1e-7	0	1.89006e-05
chr1	220170001	220190000	20000	2	5	ACI:FHH:FHL:GK:SR	8.4e-06	6.27914e-05	0.000418568
chr1	220280001	220310000	30000	3	13	ACI:BBDP:FHH:FHL:GK:LH:LL:LN:MHS:SBN:SR:SS:WKY	1e-07	9.46722e-07	3.94671e-05
chr1	220360001	220420000	60000	6	16	BBDP:FHH:FHL:GK:LH:LL:LN:MHS:SBH:SBN:SHR:SHRSP:SR:SS:WKY:WKYG	< 1e-7	0	1.89006e-05
chr1	220640001	220680000	40000	4	11	ACI:BBDP:FHH:FHL:LH:LL:LN:MHS:SBH:SR:SS	< 1e-7	0	1.89006e-05
chr1	220760001	220790000	30000	3	11	BBDP:FHH:FHL:LE:LH:LL:LN:MHS:SBH:SR:SS	1.8e-06	1.52532e-05	0.000418568
chr1	220840001	220870000	30000	3	11	BBDP:FHH:FHL:LE:LH:LL:LN:MHS:SBH:SR:SS	1.8e-06	1.52532e-05	0.000418568
chr1	220920001	221120000	200000	20	12	ACI:BBDP:FHH:FHL:LE:LH:LL:LN:MHS:SBH:SR:SS	< 1e-7	0	1.89006e-05
chr1	221140001	221170000	30000	3	12	ACI:BBDP:FHH:FHL:LE:LH:LL:LN:MHS:SBH:SR:SS	2.9e-06	2.40392e-05	0.000418568
chr1	221280001	221340000	60000	6	12	ACI:BBDP:FHH:FHL:LE:LH:LL:LN:MHS:SBH:SR:SS	< 1e-7	0	1.89006e-05
chr1	221360001	221410000	50000	5	11	BBDP:FHH:FHL:LE:LH:LL:LN:MHS:SBH:SR:SS	< 1e-7	0	1.89006e-05
chr1	221420001	221460000	40000	4	12	ACI:BBDP:FHH:FHL:LE:LH:LL:LN:MHS:SBH:SR:SS	< 1e-7	0	1.89006e-05
chr1	221490001	221520000	30000	3	8	BBDP:LH:LL:LN:MHS:SBH:SR:SS	< 1e-7	0	1.89006e-05
chr1	221540001	221590000	50000	5	9	ACI:BBDP:LH:LL:LN:MHS:SBH:SR:SS	< 1e-7	0	1.89006e-05
chr1	221750001	221780000	30000	3	8	BBDP:LH:LL:LN:MHS:SBH:SR:SS	< 1e-7	0	1.89006e-05
chr1	221840001	221870000	30000	3	11	BBDP:FHH:FHL:LE:LH:LL:LN:MHS:SBH:SR:SS	1.8e-06	1.52532e-05	0.000418568
chr1	221890001	221930000	40000	4	12	ACI:BBDP:FHH:FHL:LE:LH:LL:LN:MHS:SBH:SR:SS	< 1e-7	0	1.89006e-05
chr1	222070001	222120000	50000	5	11	BBDP:FHH:FHL:LE:LH:LL:LN:MHS:SBH:SR:SS	< 1e-7	0	1.89006e-05
chr1	222120001	222150000	30000	3	11	BBDP:GK:LH:LL:LN:MHS:SBH:SHR:SR:SS:WKYG	< 1e-7	0	1.89006e-05
chr1	222200001	222240000	40000	4	11	BBDP:GK:LH:LL:LN:MHS:SBH:SHR:SR:SS:WKYG	< 1e-7	0	1.89006e-05
chr1	222270001	222370000	100000	10	14	BBDP:FHH:FHL:GK:LE:LH:LL:LN:MHS:SBH:SHR:SR:SS:WKYG	< 1e-7	0	1.89006e-05
chr1	222420001	222440000	20000	2	4	GK:SBN:SHRSP:WKY	6.6e-06	5.09748e-05	0.000418568
chr1	222440001	222480000	40000	4	8	ACI:FHH:FHL:GK:LE:SBN:SHRSP:WKY	< 1e-7	0	1.89006e-05
chr1	222540001	222760000	220000	22	5	ACI:FHH:FHL:LE:SBN	< 1e-7	0	1.89006e-05
chr1	222860001	222890000	30000	3	5	ACI:FHH:FHL:LE:SBN	8e-07	6.98114e-06	0.000247719
chr1	222910001	222940000	30000	3	5	ACI:FHH:FHL:LE:SBN	8e-07	6.98114e-06	0.000247719
chr1	222960001	223010000	50000	5	5	ACI:FHH:FHL:LE:SBN	< 1e-7	0	1.89006e-05
chr1	223070001	223100000	30000	3	10	ACI:FHH:FHL:GK:LE:LL:SHR:SHRSP:WKY:WKYG	3e-07	2.73177e-06	7.86675e-05
chr1	223230001	223260000	30000	3	10	ACI:FHH:FHL:GK:LE:LL:SHR:SHRSP:WKY:WKYG	3e-07	2.73177e-06	7.86675e-05
chr1	223300001	223370000	70000	7	10	ACI:FHH:FHL:GK:LE:LL:SHR:SHRSP:WKY:WKYG	< 1e-7	0	1.89006e-05
chr1	223410001	223470000	60000	6	6	ACI:GK:LL:SHRSP:WKY:WKYG	< 1e-7	0	1.89006e-05
chr1	223510001	223700000	190000	19	9	ACI:FHH:FHL:GK:LE:LL:SHRSP:WKY:WKYG	< 1e-7	0	1.89006e-05
chr1	223820001	223890000	70000	7	10	ACI:FHH:FHL:GK:LE:LL:SHR:SHRSP:WKY:WKYG	< 1e-7	0	1.89006e-05
chr1	224180001	224360000	180000	18	14	ACI:FHH:FHL:GK:LH:LL:LN:MNS:SHRSP:SR:SS:WAG:WKY:WKYG	< 1e-7	0	1.89006e-05
chr1	224440001	224470000	30000	3	16	ACI:BBDP:FHH:FHL:GK:LEW:LH:LL:LN:MNS:SHRSP:SR:SS:WAG:WKY:WKYG	< 1e-7	0	1.89006e-05
chr1	224530001	224560000	30000	3	13	ACI:BBDP:GK:LH:LL:LN:MNS:SHRSP:SR:SS:WAG:WKY:WKYG	< 1e-7	0	1.89006e-05
chr1	224600001	224620000	20000	2	13	BBDP:FHH:FHL:GK:LEW:MNS:SBN:SHRSP:SR:SS:WAG:WKY:WKYG	7.2e-06	5.49999e-05	0.000418568
chr1	224630001	224660000	30000	3	16	BBDP:FHH:FHL:GK:LEW:LH:LL:LN:MNS:SBN:SHRSP:SR:SS:WAG:WKY:WKYG	< 1e-7	0	1.89006e-05
chr1	224680001	224720000	40000	4	10	BBDP:GK:MNS:SBN:SHRSP:SR:SS:WAG:WKY:WKYG	< 1e-7	0	1.89006e-05
chr1	224740001	224780000	40000	4	16	ACI:BBDP:GK:LE:LH:LL:LN:MNS:SBN:SHR:SHRSP:SR:SS:WAG:WKY:WKYG	< 1e-7	0	1.89006e-05
chr1	224970001	225000000	30000	3	17	ACI:BBDP:GK:LE:LH:LL:LN:MNS:SBH:SBN:SHR:SHRSP:SR:SS:WAG:WKY:WKYG	< 1e-7	0	1.89006e-05
chr1	225030001	225060000	30000	3	17	ACI:BBDP:GK:LE:LH:LL:LN:MNS:SBH:SBN:SHR:SHRSP:SR:SS:WAG:WKY:WKYG	< 1e-7	0	1.89006e-05
chr1	225190001	225240000	50000	5	11	ACI:GK:LE:LH:LL:LN:SHR:SHRSP:SS:WKY:WKYG	< 1e-7	0	1.89006e-05
chr1	225300001	225330000	30000	3	9	BBDP:FHH:FHL:MHS:MNS:SBH:SBN:SR:WAG	< 1e-7	0	1.89006e-05
chr1	225330001	225360000	30000	3	7	ACI:GK:LE:SHR:SHRSP:WKY:WKYG	2.8e-06	2.32563e-05	0.000418568
chr1	225420001	225490000	70000	7	11	ACI:GK:LE:LH:LL:LN:SHR:SHRSP:SS:WKY:WKYG	< 1e-7	0	1.89006e-05
chr1	225600001	225670000	70000	7	10	ACI:GK:LE:LL:SBN:SHR:SHRSP:SS:WKY:WKYG	< 1e-7	0	1.89006e-05
chr1	225740001	225780000	40000	4	8	ACI:GK:LE:SBN:SHR:SHRSP:WKY:WKYG	< 1e-7	0	1.89006e-05
chr1	225780001	225820000	40000	4	12	ACI:GK:LE:LH:LN:SBN:SHR:SHRSP:SR:SS:WKY:WKYG	< 1e-7	0	1.89006e-05
chr1	225880001	225910000	30000	3	12	FHH:FHL:GK:LH:LL:LN:MNS:SHRSP:SR:SS:WKY:WKYG	< 1e-7	0	1.89006e-05
chr1	225950001	226000000	50000	5	11	ACI:GK:LH:LN:SBN:SHR:SHRSP:SR:SS:WKY:WKYG	< 1e-7	0	1.89006e-05
chr1	226030001	226090000	60000	6	7	ACI:GK:SBN:SHR:SHRSP:WKY:WKYG	< 1e-7	0	1.89006e-05
chr1	226090001	226150000	60000	6	4	GK:SHRSP:WKY:WKYG	< 1e-7	0	1.89006e-05
chr1	226150001	226210000	60000	6	8	GK:LH:LN:SHRSP:SR:SS:WKY:WKYG	< 1e-7	0	1.89006e-05
chr1	226310001	226360000	50000	5	9	GK:LE:LH:LN:SHRSP:SR:SS:WKY:WKYG	< 1e-7	0	1.89006e-05
chr1	226420001	226460000	40000	4	11	LE:LH:LL:LN:MNS:SHR:SHRSP:SR:SS:WKY:WKYG	< 1e-7	0	1.89006e-05
chr1	226520001	226550000	30000	3	11	LE:LH:LL:LN:MNS:SHR:SHRSP:SR:SS:WKY:WKYG	5e-07	4.44993e-06	0.000115275
chr1	226570001	226600000	30000	3	7	LH:LN:SHRSP:SR:SS:WKY:WKYG	< 1e-7	0	1.89006e-05
chr1	226700001	226790000	90000	9	8	LE:LH:LL:LN:MNS:SHR:SR:SS	< 1e-7	0	1.89006e-05
chr1	226840001	226870000	30000	3	7	LE:LL:MNS:SHR:SHRSP:WKY:WKYG	< 1e-7	0	1.89006e-05
chr1	226910001	226940000	30000	3	3	SHRSP:WKY:WKYG	6e-07	5.299e-06	0.000145535
chr1	226940001	226970000	30000	3	7	LE:LL:MNS:SHR:SHRSP:WKY:WKYG	< 1e-7	0	1.89006e-05
chr1	226970001	227110000	140000	14	11	LE:LH:LL:LN:MNS:SHR:SHRSP:SR:SS:WKY:WKYG	< 1e-7	0	1.89006e-05
chr1	227180001	227210000	30000	3	13	ACI:LE:LH:LL:LN:MNS:SBN:SHR:SHRSP:SR:SS:WKY:WKYG	< 1e-7	0	1.89006e-05
chr1	227220001	227250000	30000	3	12	ACI:LH:LL:LN:MNS:SBN:SHR:SHRSP:SR:SS:WKY:WKYG	< 1e-7	0	1.89006e-05
chr1	227560001	227600000	40000	4	12	BBDP:LH:LL:LN:MHS:MNS:SHR:SHRSP:SR:SS:WKY:WKYG	< 1e-7	0	1.89006e-05
chr1	227640001	227670000	30000	3	4	LH:LN:SR:SS	1e-06	8.66537e-06	0.000247719
chr1	227670001	227710000	40000	4	10	LH:LL:LN:MNS:SHR:SHRSP:SR:SS:WKY:WKYG	< 1e-7	0	1.89006e-05
chr1	227710001	227740000	30000	3	6	LL:MNS:SHR:SHRSP:WKY:WKYG	< 1e-7	0	1.89006e-05
chr1	227850001	227890000	40000	4	5	BBDP:LE:SHRSP:WKY:WKYG	< 1e-7	0	1.89006e-05
chr1	227890001	227920000	30000	3	6	ACI:BBDP:LE:SHRSP:WKY:WKYG	< 1e-7	0	1.89006e-05
chr1	227930001	227980000	50000	5	7	ACI:BBDP:GK:LE:SHRSP:WKY:WKYG	< 1e-7	0	1.89006e-05
chr1	228190001	228280000	90000	9	2	BBDP:LE	< 1e-7	0	1.89006e-05
chr1	228380001	228430000	50000	5	15	F344:FHH:FHL:LH:LL:LN:MHS:MNS:SBH:SBN:SHR:SHRSP:SR:SS:WAG	< 1e-7	0	1.89006e-05
chr1	228470001	228580000	110000	11	15	F344:FHH:FHL:LH:LL:LN:MHS:MNS:SBH:SBN:SHR:SHRSP:SR:SS:WAG	< 1e-7	0	1.89006e-05
chr1	228620001	228650000	30000	3	15	F344:FHH:FHL:LH:LL:LN:MHS:MNS:SBH:SBN:SHR:SHRSP:SR:SS:WAG	1e-07	9.46722e-07	3.94671e-05
chr1	228650001	228680000	30000	3	16	F344:FHH:FHL:LE:LH:LL:LN:MHS:MNS:SBH:SBN:SHR:SHRSP:SR:SS:WAG	< 1e-7	0	1.89006e-05
chr1	228710001	228750000	40000	4	15	F344:FHH:FHL:LH:LL:LN:MHS:MNS:SBH:SBN:SHR:SHRSP:SR:SS:WAG	< 1e-7	0	1.89006e-05
chr1	228980001	229040000	60000	6	6	ACI:GK:LE:SBN:WKY:WKYG	< 1e-7	0	1.89006e-05
chr1	229170001	229220000	50000	5	8	ACI:FHH:FHL:GK:LE:SBN:WKY:WKYG	< 1e-7	0	1.89006e-05
chr1	229220001	229250000	30000	3	5	ACI:GK:LE:WKY:WKYG	1e-07	9.46722e-07	3.94671e-05
chr1	229270001	229310000	40000	4	5	ACI:GK:LE:WKY:WKYG	< 1e-7	0	1.89006e-05
chr1	229460001	229490000	30000	3	5	F344:MHS:SBH:SR:WAG	< 1e-7	0	1.89006e-05
chr1	229490001	229520000	30000	3	6	F344:LE:MHS:SBH:SR:WAG	< 1e-7	0	1.89006e-05
chr1	229520001	229550000	30000	3	5	F344:MHS:SBH:SR:WAG	< 1e-7	0	1.89006e-05
chr1	229570001	229630000	60000	6	1	LE	< 1e-7	0	1.89006e-05
chr1	229780001	229800000	20000	2	11	ACI:F344:GK:LE:MHS:SBH:SHR:SR:WAG:WKY:WKYG	7.5e-06	5.69796e-05	0.000418568
chr1	229810001	229860000	50000	5	16	ACI:F344:FHH:FHL:GK:LE:MHS:MNS:SBH:SBN:SHR:SHRSP:SR:WAG:WKY:WKYG	< 1e-7	0	1.89006e-05
chr1	229870001	229910000	40000	4	12	BBDP:F344:FHH:FHL:LE:MHS:MNS:SBH:SBN:SHRSP:SR:WAG	< 1e-7	0	1.89006e-05
chr1	229940001	229960000	20000	2	11	BBDP:F344:FHH:FHL:MHS:MNS:SBH:SBN:SHRSP:SR:WAG	8.6e-06	6.40577e-05	0.000418568
chr1	230010001	230040000	30000	3	16	ACI:BBDP:F344:FHH:FHL:GK:LE:MHS:MNS:SBH:SBN:SHR:SR:WAG:WKY:WKYG	1e-07	9.46722e-07	3.94671e-05
chr1	230130001	230230000	100000	10	11	BBDP:F344:FHH:FHL:LE:MHS:MNS:SBH:SBN:SR:WAG	< 1e-7	0	1.89006e-05
chr1	230400001	230420000	20000	2	12	ACI:BBDP:F344:GK:MHS:SBH:SHR:SHRSP:SR:WAG:WKY:WKYG	6.2e-06	4.82414e-05	0.000418568
chr1	230500001	230550000	50000	5	3	LE:WKY:WKYG	< 1e-7	0	1.89006e-05
chr1	230620001	230660000	40000	4	12	ACI:BBDP:F344:GK:LE:SBH:SHR:SHRSP:SR:WAG:WKY:WKYG	< 1e-7	0	1.89006e-05
chr1	230760001	230780000	20000	2	12	BBDP:F344:GK:LE:LH:LL:LN:SBH:SR:WAG:WKY:WKYG	7.7e-06	5.82875e-05	0.000418568
chr1	230870001	230900000	30000	3	16	ACI:BBDP:F344:GK:LE:LH:LL:LN:SBH:SBN:SHR:SHRSP:SR:WAG:WKY:WKYG	1e-06	8.66537e-06	0.000247719
chr1	230960001	231020000	60000	6	16	ACI:BBDP:F344:GK:LE:LH:LL:LN:SBH:SBN:SHR:SHRSP:SR:WAG:WKY:WKYG	< 1e-7	0	1.89006e-05
chr1	231110001	231190000	80000	8	16	ACI:BBDP:F344:GK:LE:LH:LL:LN:SBH:SBN:SHR:SHRSP:SR:WAG:WKY:WKYG	< 1e-7	0	1.89006e-05
chr1	231290001	231320000	30000	3	15	ACI:BBDP:F344:GK:LH:LL:LN:SBH:SBN:SHR:SHRSP:SR:WAG:WKY:WKYG	1e-07	9.46722e-07	3.94671e-05
chr1	231400001	231440000	40000	4	16	ACI:BBDP:F344:GK:LE:LH:LL:LN:SBH:SBN:SHR:SHRSP:SR:WAG:WKY:WKYG	< 1e-7	0	1.89006e-05
chr1	231460001	231550000	90000	9	16	ACI:BBDP:F344:GK:LE:LH:LL:LN:SBH:SBN:SHR:SHRSP:SR:WAG:WKY:WKYG	< 1e-7	0	1.89006e-05
chr1	231640001	231740000	100000	10	15	ACI:BBDP:F344:GK:LH:LL:LN:SBH:SBN:SHR:SHRSP:SR:WAG:WKY:WKYG	< 1e-7	0	1.89006e-05
chr1	231980001	232010000	30000	3	7	BBDP:GK:SHR:SHRSP:WAG:WKY:WKYG	< 1e-7	0	1.89006e-05
chr1	232450001	232490000	40000	4	10	ACI:BBDP:FHH:FHL:GK:LE:SHR:SHRSP:WKY:WKYG	< 1e-7	0	1.89006e-05
chr1	232520001	232560000	40000	4	10	ACI:BBDP:FHH:FHL:GK:LE:SHR:SHRSP:WKY:WKYG	< 1e-7	0	1.89006e-05
chr1	232770001	232800000	30000	3	8	ACI:BBDP:FHH:FHL:GK:LE:WKY:WKYG	< 1e-7	0	1.89006e-05
chr1	232900001	232970000	70000	7	7	ACI:BBDP:GK:SHR:SHRSP:WKY:WKYG	< 1e-7	0	1.89006e-05
chr1	233150001	233210000	60000	6	6	FHH:FHL:LE:SHR:WKY:WKYG	< 1e-7	0	1.89006e-05
chr1	233210001	233250000	40000	4	11	ACI:BBDP:FHH:FHL:GK:LE:MHS:SHR:SHRSP:WKY:WKYG	< 1e-7	0	1.89006e-05
chr1	233390001	233470000	80000	8	11	ACI:BBDP:FHH:FHL:GK:LE:MHS:SHR:SHRSP:WKY:WKYG	< 1e-7	0	1.89006e-05
chr1	233610001	233640000	30000	3	7	ACI:BBDP:FHH:FHL:LE:MHS:SHR	< 1e-7	0	1.89006e-05
chr1	234000001	234030000	30000	3	9	ACI:BBDP:FHH:FHL:GK:MHS:SHRSP:WKY:WKYG	< 1e-7	0	1.89006e-05
chr1	234070001	234120000	50000	5	8	ACI:BBDP:FHH:FHL:GK:MHS:SHR:SHRSP	< 1e-7	0	1.89006e-05
chr1	234170001	234220000	50000	5	10	ACI:BBDP:FHH:FHL:GK:MHS:SHR:SHRSP:WKY:WKYG	< 1e-7	0	1.89006e-05
chr1	234350001	234370000	20000	2	14	ACI:BBDP:F344:FHH:FHL:LH:LL:LN:MHS:MNS:SBH:SBN:SR:WAG	7.7e-06	5.82875e-05	0.000418568
chr1	234650001	234670000	20000	2	9	ACI:BBDP:FHH:FHL:GK:MHS:SHR:SHRSP:SS	7.2e-06	5.49999e-05	0.000418568
chr1	234780001	234810000	30000	3	9	ACI:BBDP:GK:LE:MHS:SHR:SHRSP:WKY:WKYG	< 1e-7	0	1.89006e-05
chr1	234810001	234840000	30000	3	8	ACI:BBDP:GK:LE:MHS:SHRSP:WKY:WKYG	< 1e-7	0	1.89006e-05
chr1	235020001	235060000	40000	4	9	ACI:BBDP:GK:LE:MHS:SHR:SHRSP:WKY:WKYG	< 1e-7	0	1.89006e-05
chr1	235080001	235110000	30000	3	9	ACI:BBDP:GK:LE:MHS:SHR:SHRSP:WKY:WKYG	< 1e-7	0	1.89006e-05
chr1	235130001	235200000	70000	7	8	ACI:BBDP:GK:MHS:SHR:SHRSP:WKY:WKYG	< 1e-7	0	1.89006e-05
chr1	235310001	235390000	80000	8	10	ACI:BBDP:FHH:FHL:GK:MHS:SHR:SHRSP:WKY:WKYG	< 1e-7	0	1.89006e-05
chr1	235440001	235480000	40000	4	10	ACI:BBDP:FHH:FHL:GK:MHS:SHR:SHRSP:WKY:WKYG	< 1e-7	0	1.89006e-05
chr1	235530001	235560000	30000	3	11	ACI:BBDP:FHH:FHL:GK:MHS:SHR:SHRSP:WAG:WKY:WKYG	< 1e-7	0	1.89006e-05
chr1	235580001	235620000	40000	4	10	ACI:BBDP:FHH:FHL:GK:MHS:SHRSP:WAG:WKY:WKYG	< 1e-7	0	1.89006e-05
chr1	235700001	235740000	40000	4	8	ACI:GK:MHS:SHR:SHRSP:WAG:WKY:WKYG	< 1e-7	0	1.89006e-05
chr1	235740001	235760000	20000	2	6	ACI:GK:MHS:SHRSP:WKY:WKYG	8.6e-06	6.40577e-05	0.000418568
chr1	235950001	236000000	50000	5	2	WKY:WKYG	< 1e-7	0	1.89006e-05
chr1	236040001	236190000	150000	15	5	ACI:GK:SHRSP:WKY:WKYG	< 1e-7	0	1.89006e-05
chr1	236420001	236450000	30000	3	7	FHH:FHL:MHS:MNS:SHRSP:WKY:WKYG	< 1e-7	0	1.89006e-05
chr1	236490001	236530000	40000	4	8	ACI:FHH:FHL:MHS:MNS:SHRSP:WKY:WKYG	< 1e-7	0	1.89006e-05
chr1	236550001	236580000	30000	3	8	ACI:FHH:FHL:MHS:MNS:SHRSP:WKY:WKYG	1e-07	9.46722e-07	3.94671e-05
chr1	236600001	236650000	50000	5	10	ACI:FHH:FHL:GK:MHS:MNS:SHR:SHRSP:WKY:WKYG	< 1e-7	0	1.89006e-05
chr1	236660001	236690000	30000	3	6	ACI:FHH:FHL:SHRSP:WKY:WKYG	< 1e-7	0	1.89006e-05
chr1	236690001	236760000	70000	7	8	ACI:FHH:FHL:MHS:MNS:SHRSP:WKY:WKYG	< 1e-7	0	1.89006e-05
chr1	236790001	236830000	40000	4	7	GK:MHS:MNS:SHR:SHRSP:WKY:WKYG	< 1e-7	0	1.89006e-05
chr1	237030001	237050000	20000	2	6	ACI:MHS:MNS:SHRSP:WKY:WKYG	8e-06	6.02316e-05	0.000418568
chr1	237130001	237180000	50000	5	8	ACI:BBDP:GK:MHS:SHR:SHRSP:WKY:WKYG	< 1e-7	0	1.89006e-05
chr1	237350001	237380000	30000	3	8	ACI:FHH:FHL:MHS:MNS:SHRSP:WKY:WKYG	1e-07	9.46722e-07	3.94671e-05
chr1	237380001	237420000	40000	4	10	ACI:FHH:FHL:GK:MHS:MNS:SHR:SHRSP:WKY:WKYG	< 1e-7	0	1.89006e-05
chr1	237510001	237540000	30000	3	10	ACI:FHH:FHL:GK:MHS:MNS:SHR:SHRSP:WKY:WKYG	4e-07	3.60068e-06	7.86675e-05
chr1	237610001	237680000	70000	7	8	ACI:FHH:FHL:GK:SHR:SHRSP:WKY:WKYG	< 1e-7	0	1.89006e-05
chr1	237920001	237950000	30000	3	7	ACI:FHH:FHL:GK:MHS:MNS:SHR	< 1e-7	0	1.89006e-05
chr1	238010001	238060000	50000	5	11	ACI:FHH:FHL:GK:LE:MHS:MNS:SHR:SHRSP:WKY:WKYG	< 1e-7	0	1.89006e-05
chr1	238260001	238280000	20000	2	9	FHH:FHL:GK:LE:MHS:MNS:SHR:WKY:WKYG	9.6e-06	7.05357e-05	0.00116428
chr1	238420001	238450000	30000	3	5	FHH:FHL:GK:LE:SHR	1e-07	9.46722e-07	3.94671e-05
chr1	238520001	238550000	30000	3	2	GK:SHR	1.3e-06	1.1148e-05	0.000247719
chr1	238610001	238650000	40000	4	8	BBDP:FHH:FHL:GK:LE:MHS:MNS:SHR	< 1e-7	0	1.89006e-05
chr1	238710001	238770000	60000	6	12	ACI:BBDP:FHH:FHL:GK:LE:MHS:MNS:SHR:SHRSP:WKY:WKYG	< 1e-7	0	1.89006e-05
chr1	238850001	238880000	30000	3	9	ACI:FHH:FHL:GK:LE:SHR:SHRSP:WKY:WKYG	1.5e-06	1.27887e-05	0.000418568
chr1	239050001	239080000	30000	3	9	ACI:FHH:FHL:GK:LE:SHR:SHRSP:WKY:WKYG	1.5e-06	1.27887e-05	0.000418568
chr1	239180001	239210000	30000	3	12	ACI:BBDP:FHH:FHL:GK:LE:MHS:MNS:SHR:SHRSP:WKY:WKYG	1e-07	9.46722e-07	3.94671e-05
chr1	239260001	239340000	80000	8	3	FHH:FHL:LE	< 1e-7	0	1.89006e-05
chr1	239530001	239610000	80000	8	7	ACI:FHH:FHL:LE:MHS:MNS:SBH	< 1e-7	0	1.89006e-05
chr1	239650001	239680000	30000	3	7	ACI:FHH:FHL:LE:MHS:MNS:SBH	2e-07	1.84909e-06	6.03253e-05
chr1	239700001	239740000	40000	4	7	ACI:FHH:FHL:LE:MHS:MNS:SBH	< 1e-7	0	1.89006e-05
chr1	240210001	240260000	50000	5	13	ACI:BBDP:FHH:FHL:GK:LE:MHS:MNS:SBH:SHR:SHRSP:WKY:WKYG	< 1e-7	0	1.89006e-05
chr1	240290001	240320000	30000	3	7	ACI:FHH:FHL:LE:MHS:MNS:SBH	2e-07	1.84909e-06	6.03253e-05
chr1	240390001	240440000	50000	5	11	ACI:BBDP:FHH:FHL:LE:MHS:MNS:SBH:SHRSP:WKY:WKYG	< 1e-7	0	1.89006e-05
chr1	240460001	240480000	20000	2	10	ACI:BBDP:FHH:FHL:LE:MHS:SBH:SHRSP:WKY:WKYG	6.4e-06	4.96132e-05	0.000418568
chr1	240530001	240550000	20000	2	5	ACI:GK:MHS:SBH:SHR	9.4e-06	6.91738e-05	0.00094401
chr1	240650001	240680000	30000	3	10	ACI:FHH:FHL:GK:LE:SBH:SHR:SHRSP:WKY:WKYG	< 1e-7	0	1.89006e-05
chr1	240680001	240710000	30000	3	9	FHH:FHL:GK:LE:SBH:SHR:SHRSP:WKY:WKYG	< 1e-7	0	1.89006e-05
chr1	240780001	240870000	90000	9	8	ACI:FHH:FHL:LE:SBH:SHRSP:WKY:WKYG	< 1e-7	0	1.89006e-05
chr1	241050001	241080000	30000	3	6	ACI:FHH:FHL:GK:LE:SHR	< 1e-7	0	1.89006e-05
chr1	241140001	241170000	30000	3	2	GK:SHR	1.3e-06	1.1148e-05	0.000247719
chr1	241230001	241270000	40000	4	7	ACI:FHH:FHL:GK:LE:SBH:SHR	< 1e-7	0	1.89006e-05
chr1	241290001	241340000	50000	5	7	ACI:FHH:FHL:GK:LE:SBH:SHR	< 1e-7	0	1.89006e-05
chr1	241340001	241370000	30000	3	5	ACI:FHH:FHL:LE:SBH	3e-07	2.73177e-06	7.86675e-05
chr1	241370001	241440000	70000	7	7	ACI:FHH:FHL:GK:LE:SBH:SHR	< 1e-7	0	1.89006e-05
chr1	241460001	241510000	50000	5	7	ACI:FHH:FHL:GK:LE:SBH:SHR	< 1e-7	0	1.89006e-05
chr1	241570001	241630000	60000	6	6	FHH:FHL:GK:LE:SBH:SHR	< 1e-7	0	1.89006e-05
chr1	241650001	241730000	80000	8	7	ACI:FHH:FHL:GK:LE:SBH:SHR	< 1e-7	0	1.89006e-05
chr1	241770001	241800000	30000	3	7	ACI:FHH:FHL:GK:LE:SBH:SHR	1.1e-06	9.49868e-06	0.000247719
chr1	241890001	241930000	40000	4	4	FHH:FHL:LE:SBH	< 1e-7	0	1.89006e-05
chr1	241930001	241970000	40000	4	5	ACI:FHH:FHL:LE:SBH	< 1e-7	0	1.89006e-05
chr1	241980001	242010000	30000	3	5	ACI:FHH:FHL:LE:SBH	3e-07	2.73177e-06	7.86675e-05
chr1	242140001	242170000	30000	3	7	ACI:FHH:FHL:GK:LE:SBH:SHR	1.1e-06	9.49868e-06	0.000247719
chr1	242180001	242220000	40000	4	5	ACI:FHH:FHL:LE:SBH	< 1e-7	0	1.89006e-05
chr1	242540001	242570000	30000	3	5	FHH:FHL:GK:LE:SHR	1e-07	9.46722e-07	3.94671e-05
chr1	242750001	242770000	20000	2	10	F344:GK:LE:LH:LL:LN:SBN:SHR:SR:SS	7.8e-06	5.89379e-05	0.000418568
chr1	242990001	243020000	30000	3	13	ACI:F344:FHH:FHL:GK:LE:LH:LL:LN:SBH:SBN:SR:SS	< 1e-7	0	1.89006e-05
chr1	243040001	243070000	30000	3	14	ACI:F344:FHH:FHL:GK:LE:LH:LL:LN:SBH:SBN:SHR:SR:SS	< 1e-7	0	1.89006e-05
chr1	243730001	244240000	510000	51	6	ACI:FHH:FHL:GK:LE:SBN	< 1e-7	0	1.89006e-05
chr1	244430001	244540000	110000	11	7	F344:LH:LL:LN:SHR:SR:SS	< 1e-7	0	1.89006e-05
chr1	245150001	245240000	90000	9	6	ACI:FHH:FHL:GK:LE:SBN	< 1e-7	0	1.89006e-05
chr1	245270001	245310000	40000	4	13	ACI:F344:FHH:FHL:GK:LE:LH:LL:LN:SBN:SHR:SR:SS	< 1e-7	0	1.89006e-05
chr1	245420001	245470000	50000	5	7	ACI:FHH:FHL:LE:SHRSP:WKY:WKYG	< 1e-7	0	1.89006e-05
chr1	245590001	245620000	30000	3	8	ACI:FHH:FHL:LE:SHR:SHRSP:WKY:WKYG	9e-06	6.65633e-05	0.000418568
chr1	245670001	245700000	30000	3	8	ACI:FHH:FHL:LE:SHR:SHRSP:WKY:WKYG	9e-06	6.65633e-05	0.000418568
chr1	245810001	245840000	30000	3	8	ACI:FHH:FHL:LE:SHR:SHRSP:WKY:WKYG	9e-06	6.65633e-05	0.000418568
chr1	246040001	246100000	60000	6	18	ACI:BBDP:F344:FHH:FHL:GK:LE:LEW:LH:LL:LN:MHS:MNS:SBH:SBN:SR:SS:WAG	< 1e-7	0	1.89006e-05
chr1	246100001	246140000	40000	4	16	ACI:BBDP:F344:GK:LE:LEW:LH:LL:LN:MHS:MNS:SBH:SBN:SR:SS:WAG	< 1e-7	0	1.89006e-05
chr1	246510001	246680000	150000	15	16	ACI:BBDP:F344:GK:LE:LEW:LH:LL:LN:MHS:MNS:SBH:SBN:SR:SS:WAG	< 1e-7	0	1.89006e-05
chr1	246950001	246990000	40000	4	16	ACI:BBDP:F344:GK:LE:LEW:LH:LL:LN:MHS:MNS:SBH:SBN:SR:SS:WAG	< 1e-7	0	1.89006e-05
chr1	247040001	247100000	60000	6	19	ACI:BBDP:F344:GK:LEW:LH:LL:LN:MHS:MNS:SBH:SBN:SHR:SHRSP:SR:SS:WAG:WKY:WKYG	< 1e-7	0	1.89006e-05
chr1	247540001	247680000	140000	14	22	ACI:BBDP:F344:FHH:FHL:GK:LE:LEW:LH:LL:LN:MHS:MNS:SBH:SBN:SHR:SHRSP:SR:SS:WAG:WKY:WKYG	< 1e-7	0	1.89006e-05
chr1	247710001	247770000	60000	6	20	ACI:BBDP:F344:GK:LE:LEW:LH:LL:LN:MHS:MNS:SBH:SBN:SHR:SHRSP:SR:SS:WAG:WKY:WKYG	2e-07	1.84909e-06	6.03253e-05
chr1	247840001	247870000	30000	3	12	ACI:F344:GK:LL:LN:SBH:SHR:SHRSP:SR:SS:WKY:WKYG	< 1e-7	0	1.89006e-05
chr1	248000001	248080000	80000	8	20	ACI:BBDP:F344:GK:LE:LEW:LH:LL:LN:MHS:MNS:SBH:SBN:SHR:SHRSP:SR:SS:WAG:WKY:WKYG	< 1e-7	0	1.89006e-05
chr1	248080001	248110000	30000	3	12	BBDP:LE:LEW:LH:MHS:MNS:SBN:SHR:SHRSP:WAG:WKY:WKYG	< 1e-7	0	1.89006e-05
chr1	248110001	248130000	20000	2	8	ACI:F344:GK:LL:LN:SBH:SR:SS	6.1e-06	4.75517e-05	0.000418568
chr1	248470001	248510000	40000	4	13	ACI:F344:GK:LH:LL:LN:SBH:SHR:SHRSP:SR:SS:WKY:WKYG	< 1e-7	0	1.89006e-05
chr1	248650001	248690000	40000	4	16	ACI:BBDP:F344:GK:LE:LEW:LH:LL:LN:MHS:MNS:SBH:SBN:SR:SS:WAG	< 1e-7	0	1.89006e-05
chr1	248790001	248850000	60000	6	16	ACI:BBDP:F344:GK:LE:LEW:LH:LL:LN:MHS:MNS:SBH:SBN:SR:SS:WAG	< 1e-7	0	1.89006e-05
chr1	249080001	249260000	180000	18	19	ACI:BBDP:F344:GK:LEW:LH:LL:LN:MHS:MNS:SBH:SBN:SHR:SHRSP:SR:SS:WAG:WKY:WKYG	< 1e-7	0	1.89006e-05
chr1	249470001	249510000	40000	4	6	ACI:FHH:FHL:LE:WKY:WKYG	< 1e-7	0	1.89006e-05
chr1	249690001	249740000	50000	5	7	ACI:FHH:FHL:MHS:WAG:WKY:WKYG	< 1e-7	0	1.89006e-05
chr1	249780001	249800000	20000	2	15	ACI:BBDP:F344:GK:LE:LEW:LH:LL:LN:MNS:SBN:SHR:SHRSP:SR:SS	6.4e-06	4.96132e-05	0.000418568
chr1	249910001	249940000	30000	3	19	ACI:BBDP:F344:GK:LE:LEW:LH:LL:LN:MHS:MNS:SBN:SHR:SHRSP:SR:SS:WAG:WKY:WKYG	9.4e-06	6.91738e-05	0.00094401
chr1	250010001	250060000	50000	5	17	ACI:BBDP:F344:GK:LE:LEW:LH:LL:LN:MHS:MNS:SBN:SHR:SHRSP:SR:SS:WAG	< 1e-7	0	1.89006e-05
chr1	250080001	250190000	110000	11	17	ACI:BBDP:F344:GK:LE:LEW:LH:LL:LN:MHS:MNS:SBN:SHR:SHRSP:SR:SS:WAG	< 1e-7	0	1.89006e-05
chr1	250210001	250260000	50000	5	14	ACI:BBDP:F344:GK:LE:LEW:LH:LL:LN:MHS:MNS:SBN:SR:SS	< 1e-7	0	1.89006e-05
chr1	250600001	250630000	30000	3	4	SBH:SBN:WKY:WKYG	1e-07	9.46722e-07	3.94671e-05
chr1	250750001	250850000	100000	10	21	ACI:BBDP:F344:FHH:FHL:GK:LE:LEW:LH:LL:LN:MHS:MNS:SBH:SBN:SHR:SHRSP:SR:SS:WKY:WKYG	< 1e-7	0	1.89006e-05
chr1	251000001	251050000	50000	5	13	ACI:BBDP:F344:GK:LE:LEW:LH:LL:LN:MHS:MNS:SR:SS	< 1e-7	0	1.89006e-05
chr1	251070001	251110000	40000	4	13	ACI:BBDP:F344:GK:LE:LEW:LH:LL:LN:MHS:MNS:SR:SS	< 1e-7	0	1.89006e-05
chr1	251360001	251500000	140000	14	8	FHH:FHL:SBH:SBN:SHR:SHRSP:WKY:WKYG	< 1e-7	0	1.89006e-05
chr1	251540001	251570000	30000	3	16	ACI:BBDP:F344:GK:LE:LEW:LH:LL:LN:MHS:MNS:SHR:SHRSP:SR:SS:WAG	< 1e-7	0	1.89006e-05
chr1	251580001	251620000	40000	4	12	ACI:BBDP:F344:GK:LEW:LH:LL:LN:MHS:MNS:SR:SS	< 1e-7	0	1.89006e-05
chr1	251620001	251860000	240000	24	21	ACI:BBDP:F344:FHH:FHL:GK:LEW:LH:LL:LN:MHS:MNS:SBH:SBN:SHR:SHRSP:SR:SS:WAG:WKY:WKYG	< 1e-7	0	1.89006e-05
chr1	251940001	252030000	90000	9	17	ACI:BBDP:F344:FHH:FHL:LEW:LH:LL:LN:MHS:MNS:SBH:SBN:SR:SS:WKY:WKYG	< 1e-7	0	1.89006e-05
chr1	252300001	252330000	30000	3	17	ACI:BBDP:F344:FHH:FHL:LEW:LH:LL:LN:MHS:MNS:SBH:SBN:SR:SS:WKY:WKYG	2e-07	1.84909e-06	6.03253e-05
chr1	252560001	252590000	30000	3	18	ACI:BBDP:F344:FHH:FHL:GK:LEW:LH:LL:LN:MHS:MNS:SBN:SHR:SHRSP:SR:SS:WAG	6e-07	5.299e-06	0.000145535
chr1	252680001	252700000	20000	2	14	BBDP:F344:LEW:LH:LL:LN:MHS:MNS:SBH:SBN:SR:SS:WKY:WKYG	6.5e-06	5.02952e-05	0.000418568
chr1	253150001	253200000	50000	5	16	BBDP:F344:FHH:FHL:LEW:LH:LL:LN:MHS:MNS:SBH:SBN:SR:SS:WKY:WKYG	< 1e-7	0	1.89006e-05
chr1	253390001	253420000	30000	3	17	ACI:BBDP:F344:GK:LE:LEW:LH:LL:LN:MHS:MNS:SBN:SHR:SHRSP:SR:SS:WAG	7e-07	6.14488e-06	0.000147377
chr1	253480001	253510000	30000	3	16	ACI:BBDP:F344:GK:LEW:LH:LL:LN:MHS:MNS:SBN:SHR:SHRSP:SR:SS:WAG	< 1e-7	0	1.89006e-05
chr1	253570001	253600000	30000	3	17	ACI:BBDP:F344:GK:LE:LEW:LH:LL:LN:MHS:MNS:SBN:SHR:SHRSP:SR:SS:WAG	7e-07	6.14488e-06	0.000147377
chr1	253610001	253640000	30000	3	11	BBDP:F344:LEW:LH:LL:LN:MHS:MNS:SBN:SR:SS	< 1e-7	0	1.89006e-05
chr1	253950001	254020000	70000	7	2	FHH:FHL	< 1e-7	0	1.89006e-05
chr1	254030001	254070000	40000	4	5	FHH:FHL:SBH:SHR:SHRSP	< 1e-7	0	1.89006e-05
chr1	254180001	254230000	50000	5	5	FHH:FHL:SBH:SHR:SHRSP	< 1e-7	0	1.89006e-05
chr1	254450001	254490000	40000	4	19	ACI:BBDP:F344:FHH:FHL:LE:LEW:LH:LL:LN:MHS:MNS:SBH:SBN:SHR:SHRSP:SR:SS:WAG	< 1e-7	0	1.89006e-05
chr1	254600001	254640000	40000	4	13	BBDP:GK:LEW:LH:LL:LN:MHS:MNS:SBH:SHR:SHRSP:WKY:WKYG	< 1e-7	0	1.89006e-05
chr1	254980001	255010000	30000	3	12	BBDP:LEW:LH:LL:LN:MHS:MNS:SBH:SHR:SHRSP:WKY:WKYG	< 1e-7	0	1.89006e-05
chr1	255250001	255300000	50000	5	20	ACI:BBDP:F344:FHH:FHL:LE:LEW:LH:LL:LN:MHS:MNS:SBH:SHR:SHRSP:SR:SS:WAG:WKY:WKYG	< 1e-7	0	1.89006e-05
chr1	255680001	255720000	40000	4	15	BBDP:F344:GK:LEW:LH:LL:LN:MHS:MNS:SBH:SBN:SHR:SHRSP:WKY:WKYG	< 1e-7	0	1.89006e-05
chr1	255760001	255790000	30000	3	15	BBDP:F344:GK:LEW:LH:LL:LN:MHS:MNS:SBH:SBN:SHR:SHRSP:WKY:WKYG	< 1e-7	0	1.89006e-05
chr1	256060001	256080000	20000	2	9	ACI:FHH:FHL:LE:SHR:SHRSP:SR:SS:WAG	7.5e-06	5.69796e-05	0.000418568
chr1	256290001	256330000	40000	4	9	ACI:GK:SBH:SBN:SHR:SHRSP:SR:SS:WAG	< 1e-7	0	1.89006e-05
chr1	256400001	256440000	40000	4	11	BBDP:F344:FHH:FHL:LH:LL:LN:MHS:MNS:WKY:WKYG	< 1e-7	0	1.89006e-05
chr1	256500001	256520000	20000	2	16	BBDP:F344:FHH:FHL:GK:LE:LEW:LH:LL:LN:MHS:MNS:SBH:SBN:WKY:WKYG	6.7e-06	5.16518e-05	0.000418568
chr1	257040001	257100000	60000	6	21	ACI:BBDP:F344:FHH:FHL:GK:LE:LEW:LH:LL:LN:MHS:MNS:SBH:SHR:SHRSP:SR:SS:WAG:WKY:WKYG	< 1e-7	0	1.89006e-05
chr1	257100001	257130000	30000	3	19	ACI:BBDP:F344:FHH:FHL:GK:LH:LL:LN:MHS:MNS:SBH:SHR:SHRSP:SR:SS:WAG:WKY:WKYG	< 1e-7	0	1.89006e-05
chr1	257550001	257570000	20000	2	12	BBDP:F344:FHH:FHL:LH:LL:LN:MHS:MNS:SBH:SHR:SHRSP	8.6e-06	6.40577e-05	0.000418568
chr1	257730001	257750000	20000	2	6	GK:LEW:SR:SS:WKY:WKYG	9.7e-06	7.12255e-05	0.00134242
chr1	258100001	258180000	80000	8	12	ACI:FHH:FHL:GK:LE:LEW:SBN:SR:SS:WAG:WKY:WKYG	< 1e-7	0	1.89006e-05
chr1	258490001	258510000	20000	2	13	ACI:BBDP:FHH:FHL:GK:LE:LEW:MNS:SR:SS:WAG:WKY:WKYG	8.1e-06	6.0875e-05	0.000418568
chr1	258790001	258820000	30000	3	11	BBDP:FHH:FHL:GK:LE:LEW:MNS:SBN:SS:WKY:WKYG	< 1e-7	0	1.89006e-05
chr1	259430001	259470000	40000	4	20	ACI:BBDP:F344:FHH:FHL:LEW:LH:LL:LN:MHS:MNS:SBH:SBN:SHR:SHRSP:SR:SS:WAG:WKY:WKYG	1.1e-06	9.49868e-06	0.000247719
chr1	259790001	259820000	30000	3	18	ACI:BBDP:F344:FHH:FHL:LEW:LH:LL:LN:MHS:MNS:SHR:SHRSP:SR:SS:WAG:WKY:WKYG	< 1e-7	0	1.89006e-05
chr1	259880001	259910000	30000	3	9	BBDP:GK:LE:LEW:MNS:SBH:SBN:WKY:WKYG	< 1e-7	0	1.89006e-05
chr1	260180001	260220000	40000	4	6	BBDP:LEW:MNS:SBH:WKY:WKYG	< 1e-7	0	1.89006e-05
chr1	260250001	260280000	30000	3	18	ACI:BBDP:F344:FHH:FHL:LEW:LH:LL:LN:MHS:MNS:SHR:SHRSP:SR:SS:WAG:WKY:WKYG	< 1e-7	0	1.89006e-05
chr1	260450001	260530000	80000	8	19	ACI:BBDP:F344:FHH:FHL:LE:LEW:LH:LL:LN:MHS:MNS:SHR:SHRSP:SR:SS:WAG:WKY:WKYG	< 1e-7	0	1.89006e-05
chr1	260560001	260640000	80000	8	20	ACI:BBDP:F344:FHH:FHL:LE:LEW:LH:LL:LN:MHS:MNS:SBH:SHR:SHRSP:SR:SS:WAG:WKY:WKYG	< 1e-7	0	1.89006e-05
chr1	260810001	260850000	40000	4	19	ACI:BBDP:F344:FHH:FHL:LE:LEW:LH:LL:LN:MHS:MNS:SHR:SHRSP:SR:SS:WAG:WKY:WKYG	1e-07	9.46722e-07	3.94671e-05
chr1	260870001	260930000	60000	6	19	ACI:BBDP:F344:FHH:FHL:LE:LEW:LH:LL:LN:MHS:MNS:SHR:SHRSP:SR:SS:WAG:WKY:WKYG	< 1e-7	0	1.89006e-05
chr1	260960001	261040000	80000	8	20	ACI:BBDP:F344:FHH:FHL:LE:LEW:LH:LL:LN:MHS:MNS:SBH:SHR:SHRSP:SR:SS:WAG:WKY:WKYG	< 1e-7	0	1.89006e-05
chr1	261080001	261130000	50000	5	20	ACI:BBDP:F344:FHH:FHL:LE:LEW:LH:LL:LN:MHS:MNS:SBH:SHR:SHRSP:SR:SS:WAG:WKY:WKYG	< 1e-7	0	1.89006e-05
chr1	261180001	262350000	1170000	117	18	ACI:BBDP:F344:FHH:FHL:LE:LEW:LH:LL:LN:MNS:SHR:SHRSP:SR:SS:WAG:WKY:WKYG	< 1e-7	0	1.89006e-05
chr1	262450001	262500000	50000	5	18	ACI:BBDP:F344:FHH:FHL:LE:LEW:LH:LL:LN:MNS:SHR:SHRSP:SR:SS:WAG:WKY:WKYG	< 1e-7	0	1.89006e-05
chr1	262880001	262920000	40000	4	10	ACI:BBDP:LEW:LH:LL:LN:MNS:SR:WKY:WKYG	< 1e-7	0	1.89006e-05
chr1	262960001	263000000	40000	4	9	F344:FHH:FHL:GK:SBN:SHR:SHRSP:SS:WAG	< 1e-7	0	1.89006e-05
chr1	263390001	263420000	30000	3	19	ACI:BBDP:F344:FHH:FHL:GK:LE:LEW:LH:LL:LN:MNS:SBN:SHR:SHRSP:SR:SS:WKY:WKYG	< 1e-7	0	1.89006e-05
chr1	263710001	263730000	20000	2	10	ACI:LEW:LH:LL:LN:MNS:SR:WAG:WKY:WKYG	8.7e-06	6.46874e-05	0.000418568
chr1	264000001	264040000	40000	4	20	ACI:BBDP:F344:FHH:FHL:GK:LEW:LH:LL:LN:MHS:MNS:SBH:SHR:SHRSP:SR:SS:WAG:WKY:WKYG	1.5e-06	1.27887e-05	0.000418568
chr1	264260001	264290000	30000	3	10	ACI:GK:LEW:LH:LL:LN:MNS:SR:WKY:WKYG	< 1e-7	0	1.89006e-05
chr1	264320001	264350000	30000	3	10	BBDP:F344:FHH:FHL:GK:MHS:SBH:SHR:SHRSP:SS	< 1e-7	0	1.89006e-05
chr1	264350001	264390000	40000	4	19	ACI:BBDP:F344:FHH:FHL:GK:LEW:LH:LL:LN:MHS:MNS:SBH:SHR:SHRSP:SR:SS:WKY:WKYG	< 1e-7	0	1.89006e-05
chr1	264410001	264440000	30000	3	19	ACI:BBDP:F344:FHH:FHL:GK:LEW:LH:LL:LN:MHS:MNS:SBH:SHR:SHRSP:SR:SS:WKY:WKYG	5.8e-06	4.54672e-05	0.000418568
chr1	264540001	264580000	40000	4	20	ACI:BBDP:F344:FHH:FHL:LE:LEW:LH:LL:LN:MHS:MNS:SBH:SHR:SHRSP:SR:SS:WAG:WKY:WKYG	1e-07	9.46722e-07	3.94671e-05
chr1	264730001	264780000	50000	5	11	ACI:GK:LEW:LH:LL:LN:MNS:SR:WAG:WKY:WKYG	< 1e-7	0	1.89006e-05
chr1	264920001	264950000	30000	3	19	ACI:BBDP:F344:FHH:FHL:LE:LEW:LH:LL:LN:MHS:MNS:SBH:SHR:SHRSP:SR:SS:WKY:WKYG	< 1e-7	0	1.89006e-05
chr1	265030001	265100000	70000	7	21	ACI:BBDP:F344:FHH:FHL:GK:LE:LEW:LH:LL:LN:MHS:MNS:SBH:SHR:SHRSP:SR:SS:WAG:WKY:WKYG	< 1e-7	0	1.89006e-05
chr1	265280001	265300000	20000	2	15	ACI:FHH:FHL:GK:LE:LEW:LH:LL:LN:MNS:SBN:SR:WAG:WKY:WKYG	6.3e-06	4.89286e-05	0.000418568
chr1	265410001	265440000	30000	3	9	BBDP:F344:LE:MHS:SBH:SBN:SHR:SHRSP:SS	< 1e-7	0	1.89006e-05
chr1	265660001	265760000	100000	10	21	ACI:BBDP:F344:FHH:FHL:GK:LE:LEW:LH:LL:LN:MHS:MNS:SBH:SBN:SHR:SHRSP:SR:SS:WKY:WKYG	< 1e-7	0	1.89006e-05
chr1	265920001	266020000	100000	10	20	ACI:BBDP:F344:FHH:FHL:GK:LEW:LH:LL:LN:MHS:MNS:SBH:SBN:SHR:SHRSP:SR:SS:WKY:WKYG	< 1e-7	0	1.89006e-05
chr1	266480001	266550000	70000	7	21	ACI:BBDP:F344:FHH:FHL:GK:LE:LEW:LH:LL:LN:MHS:MNS:SBH:SBN:SHR:SHRSP:SR:SS:WKY:WKYG	< 1e-7	0	1.89006e-05
chr1	266600001	266660000	60000	6	10	FHH:FHL:GK:LE:LEW:MNS:SBN:WAG:WKY:WKYG	< 1e-7	0	1.89006e-05
chr1	267120001	267180000	60000	6	21	ACI:BBDP:F344:FHH:FHL:GK:LE:LEW:LH:LL:LN:MHS:MNS:SBH:SBN:SHR:SHRSP:SR:SS:WKY:WKYG	< 1e-7	0	1.89006e-05
chr1	267360001	267510000	150000	15	22	ACI:BBDP:F344:FHH:FHL:GK:LE:LEW:LH:LL:LN:MHS:MNS:SBH:SBN:SHR:SHRSP:SR:SS:WAG:WKY:WKYG	< 1e-7	0	1.89006e-05
chr1	267720001	267770000	50000	5	8	FHH:FHL:GK:LEW:SBN:WAG:WKY:WKYG	< 1e-7	0	1.89006e-05
chr1	267770001	267840000	70000	7	10	FHH:FHL:GK:LEW:SBN:SHR:SHRSP:WAG:WKY:WKYG	< 1e-7	0	1.89006e-05
chr1	267860001	267890000	30000	3	10	FHH:FHL:GK:LEW:SBN:SHR:SHRSP:WAG:WKY:WKYG	< 1e-7	0	1.89006e-05
chr2	20001	80000	60000	6	5	SHR:SHRSP:WAG:WKY:WKYG	< 1e-7	0	1.89006e-05
chr2	120001	170000	50000	5	5	SHR:SHRSP:WAG:WKY:WKYG	< 1e-7	0	1.89006e-05
chr2	260001	330000	70000	7	5	SHR:SHRSP:WAG:WKY:WKYG	< 1e-7	0	1.89006e-05
chr2	1380001	1420000	40000	4	5	SHR:SHRSP:WAG:WKY:WKYG	3e-07	2.73177e-06	7.86675e-05
chr2	1470001	1810000	340000	34	6	MNS:SHR:SHRSP:WAG:WKY:WKYG	< 1e-7	0	1.89006e-05
chr2	1830001	2480000	650000	65	6	MNS:SHR:SHRSP:WAG:WKY:WKYG	< 1e-7	0	1.89006e-05
chr2	2500001	3030000	530000	53	6	MNS:SHR:SHRSP:WAG:WKY:WKYG	< 1e-7	0	1.89006e-05
chr2	3060001	3370000	310000	31	6	MNS:SHR:SHRSP:WAG:WKY:WKYG	< 1e-7	0	1.89006e-05
chr2	3390001	3590000	200000	20	6	MNS:SHR:SHRSP:WAG:WKY:WKYG	< 1e-7	0	1.89006e-05
chr2	3620001	4000000	380000	38	6	MNS:SHR:SHRSP:WAG:WKY:WKYG	< 1e-7	0	1.89006e-05
chr2	4100001	4170000	70000	7	6	MNS:SHR:SHRSP:WAG:WKY:WKYG	< 1e-7	0	1.89006e-05
chr2	4170001	4520000	350000	35	11	ACI:F344:FHH:FHL:GK:LE:LH:LL:LN:SR:SS	< 1e-7	0	1.89006e-05
chr2	4840001	5020000	180000	18	13	ACI:F344:FHH:FHL:GK:LE:LH:LL:LN:MNS:SR:SS:WAG	< 1e-7	0	1.89006e-05
chr2	5050001	5090000	40000	4	13	ACI:F344:FHH:FHL:GK:LE:LH:LL:LN:MNS:SR:SS:WAG	< 1e-7	0	1.89006e-05
chr2	5130001	5190000	60000	6	11	ACI:F344:FHH:FHL:GK:LE:LH:LL:LN:SR:SS	< 1e-7	0	1.89006e-05
chr2	5190001	5290000	100000	10	13	ACI:F344:FHH:FHL:GK:LE:LH:LL:LN:MNS:SR:SS:WAG	< 1e-7	0	1.89006e-05
chr2	5290001	5320000	30000	3	11	ACI:F344:FHH:FHL:GK:LE:LH:LL:LN:SR:SS	8.9e-06	6.59402e-05	0.000418568
chr2	5320001	5390000	70000	7	13	ACI:F344:FHH:FHL:GK:LE:LH:LL:LN:MNS:SR:SS:WAG	< 1e-7	0	1.89006e-05
chr2	5460001	5490000	30000	3	11	ACI:F344:FHH:FHL:GK:LE:LH:LL:LN:SR:SS	8.9e-06	6.59402e-05	0.000418568
chr2	5670001	5720000	50000	5	13	ACI:F344:FHH:FHL:GK:LE:LH:LL:LN:MNS:SR:SS:WAG	< 1e-7	0	1.89006e-05
chr2	5760001	5810000	50000	5	11	ACI:F344:FHH:FHL:GK:LE:LH:LL:LN:SR:SS	< 1e-7	0	1.89006e-05
chr2	5960001	6010000	50000	5	13	ACI:F344:FHH:FHL:GK:LE:LH:LL:LN:MNS:SR:SS:WAG	< 1e-7	0	1.89006e-05
chr2	6350001	6390000	40000	4	13	ACI:F344:FHH:FHL:GK:LE:LH:LL:LN:MNS:SR:SS:WAG	< 1e-7	0	1.89006e-05
chr2	6390001	6420000	30000	3	7	ACI:FHH:GK:LE:LN:MNS:WAG	< 1e-7	0	1.89006e-05
chr2	6510001	6540000	30000	3	4	ACI:FHH:LE:LN	< 1e-7	0	1.89006e-05
chr2	6540001	6610000	70000	7	5	ACI:FHH:LE:LN:WAG	< 1e-7	0	1.89006e-05
chr2	6610001	6730000	120000	12	7	ACI:FHH:LE:LL:LN:SR:WAG	< 1e-7	0	1.89006e-05
chr2	6730001	6760000	30000	3	6	ACI:FHH:LE:LL:LN:SR	3e-07	2.73177e-06	7.86675e-05
chr2	6760001	6850000	90000	9	7	ACI:FHH:LE:LL:LN:SR:WAG	< 1e-7	0	1.89006e-05
chr2	6910001	6940000	30000	3	6	ACI:FHH:LE:LL:LN:SR	3e-07	2.73177e-06	7.86675e-05
chr2	6960001	7000000	40000	4	6	ACI:FHH:LE:LL:LN:SR	< 1e-7	0	1.89006e-05
chr2	7000001	7040000	40000	4	7	ACI:FHH:LE:LL:LN:SR:WAG	< 1e-7	0	1.89006e-05
chr2	7210001	7270000	60000	6	6	ACI:FHH:LE:LL:LN:SR	< 1e-7	0	1.89006e-05
chr2	7270001	7390000	120000	12	7	ACI:FHH:LE:LL:LN:SR:WAG	< 1e-7	0	1.89006e-05
chr2	7400001	7430000	30000	3	12	ACI:F344:FHH:FHL:GK:LE:LH:LL:LN:SR:SS:WAG	3e-07	2.73177e-06	7.86675e-05
chr2	7430001	7460000	30000	3	11	ACI:F344:FHH:FHL:GK:LE:LH:LL:LN:SR:SS	8.9e-06	6.59402e-05	0.000418568
chr2	7470001	7510000	40000	4	6	ACI:FHH:LE:LL:LN:SR	< 1e-7	0	1.89006e-05
chr2	7530001	7570000	40000	4	1	WAG	1e-07	9.46722e-07	3.94671e-05
chr2	7690001	7790000	100000	10	5	F344:FHL:LH:SS:WAG	< 1e-7	0	1.89006e-05
chr2	7930001	7970000	40000	4	14	ACI:F344:FHH:FHL:GK:LE:LH:LL:LN:SR:SS:WAG:WKY:WKYG	< 1e-7	0	1.89006e-05
chr2	7970001	8040000	70000	7	15	ACI:F344:FHH:FHL:GK:LE:LEW:LH:LL:LN:SR:SS:WAG:WKY:WKYG	< 1e-7	0	1.89006e-05
chr2	8040001	8080000	40000	4	11	ACI:FHH:GK:LE:LEW:LL:LN:SR:WAG:WKY:WKYG	< 1e-7	0	1.89006e-05
chr2	8090001	8120000	30000	3	6	F344:FHL:LEW:LH:SS:WAG	< 1e-7	0	1.89006e-05
chr2	8200001	8240000	40000	4	17	ACI:F344:FHH:FHL:GK:LE:LEW:LH:LL:LN:SHR:SHRSP:SR:SS:WAG:WKY:WKYG	< 1e-7	0	1.89006e-05
chr2	8250001	8330000	80000	8	20	ACI:BBDP:F344:FHH:FHL:GK:LE:LEW:LH:LL:LN:MHS:MNS:SHR:SHRSP:SR:SS:WAG:WKY:WKYG	< 1e-7	0	1.89006e-05
chr2	8380001	8420000	40000	4	18	ACI:BBDP:F344:FHH:FHL:GK:LE:LEW:LH:LL:LN:MHS:MNS:SR:SS:WAG:WKY:WKYG	< 1e-7	0	1.89006e-05
chr2	8520001	8560000	40000	4	18	ACI:BBDP:F344:FHH:FHL:GK:LE:LH:LL:LN:MHS:MNS:SHR:SHRSP:SR:SS:WKY:WKYG	< 1e-7	0	1.89006e-05
chr2	8560001	8640000	80000	8	6	F344:FHH:FHL:LH:SHR:SHRSP	< 1e-7	0	1.89006e-05
chr2	8660001	8680000	20000	2	3	F344:FHL:LH	8.3e-06	6.21549e-05	0.000418568
chr2	8770001	8800000	30000	3	18	ACI:BBDP:F344:FHH:FHL:GK:LE:LH:LL:LN:MHS:MNS:SHR:SHRSP:SR:SS:WKY:WKYG	9.5e-06	6.98553e-05	0.00094401
chr2	8900001	8920000	20000	2	14	ACI:BBDP:GK:LE:LEW:LL:LN:MHS:MNS:SR:SS:WAG:WKY:WKYG	7.7e-06	5.82875e-05	0.000418568
chr2	9010001	9620000	610000	61	18	ACI:BBDP:F344:FHH:FHL:GK:LE:LH:LL:LN:MHS:MNS:SHR:SHRSP:SR:SS:WKY:WKYG	< 1e-7	0	1.89006e-05
chr2	9620001	9640000	20000	2	6	F344:FHH:LE:LH:SHR:SHRSP	8.1e-06	6.0875e-05	0.000418568
chr2	9660001	9680000	20000	2	4	FHH:LE:SHR:SHRSP	7.4e-06	5.63221e-05	0.000418568
chr2	9680001	9710000	30000	3	18	ACI:BBDP:F344:FHH:FHL:GK:LE:LH:LL:LN:MHS:MNS:SHR:SHRSP:SR:SS:WKY:WKYG	9.5e-06	6.98553e-05	0.00094401
chr2	9780001	9810000	30000	3	16	ACI:BBDP:F344:FHL:GK:LH:LL:LN:MHS:MNS:SHR:SHRSP:SR:SS:WKY:WKYG	< 1e-7	0	1.89006e-05
chr2	10030001	10070000	40000	4	12	ACI:FHH:FHL:GK:LE:LEW:LL:LN:SHR:SHRSP:SS:WAG	< 1e-7	0	1.89006e-05
chr2	10100001	10140000	40000	4	7	F344:FHH:GK:LEW:LH:SR:WAG	< 1e-7	0	1.89006e-05
chr2	10270001	10290000	20000	2	9	F344:FHH:GK:LEW:LH:SHR:SHRSP:SR:WAG	6.5e-06	5.02952e-05	0.000418568
chr2	10360001	10390000	30000	3	16	BBDP:F344:FHH:GK:LEW:LH:MHS:MNS:SBH:SBN:SHR:SHRSP:SR:WAG:WKY:WKYG	< 1e-7	0	1.89006e-05
chr2	10440001	10470000	30000	3	16	BBDP:F344:FHH:GK:LEW:LH:MHS:MNS:SBH:SBN:SHR:SHRSP:SR:WAG:WKY:WKYG	< 1e-7	0	1.89006e-05
chr2	10500001	10530000	30000	3	14	BBDP:F344:FHH:GK:LEW:LH:MHS:MNS:SBH:SBN:SR:WAG:WKY:WKYG	< 1e-7	0	1.89006e-05
chr2	10530001	10550000	20000	2	13	BBDP:GK:LEW:LH:MHS:MNS:SBH:SBN:SHR:SHRSP:WAG:WKY:WKYG	7.4e-06	5.63221e-05	0.000418568
chr2	10560001	10590000	30000	3	15	ACI:F344:FHH:FHL:GK:LE:LEW:LH:LL:LN:SHR:SHRSP:SR:SS:WAG	< 1e-7	0	1.89006e-05
chr2	10590001	10620000	30000	3	13	BBDP:F344:FHH:GK:LEW:LH:MHS:MNS:SBH:SBN:WAG:WKY:WKYG	< 1e-7	0	1.89006e-05
chr2	10710001	10740000	30000	3	13	BBDP:F344:FHH:GK:LEW:LH:MHS:MNS:SBH:SBN:WAG:WKY:WKYG	< 1e-7	0	1.89006e-05
chr2	10770001	10930000	160000	16	5	F344:FHH:LH:SHR:SHRSP	< 1e-7	0	1.89006e-05
chr2	11040001	11070000	30000	3	14	BBDP:F344:FHH:GK:LEW:LH:MHS:MNS:SBN:SHR:SHRSP:WAG:WKY:WKYG	6e-07	5.299e-06	0.000145535
chr2	11170001	11200000	30000	3	11	BBDP:F344:FHH:LH:MHS:MNS:SBN:SHR:SHRSP:WKY:WKYG	< 1e-7	0	1.89006e-05
chr2	11290001	11320000	30000	3	14	BBDP:F344:FHH:GK:LEW:LH:MHS:MNS:SBN:SHR:SHRSP:WAG:WKY:WKYG	6e-07	5.299e-06	0.000145535
chr2	11350001	11380000	30000	3	12	BBDP:F344:FHH:GK:LEW:LH:MHS:MNS:SBN:WAG:WKY:WKYG	< 1e-7	0	1.89006e-05
chr2	11410001	11460000	50000	5	14	BBDP:F344:FHH:GK:LEW:LH:MHS:MNS:SBN:SHR:SHRSP:WAG:WKY:WKYG	< 1e-7	0	1.89006e-05
chr2	11460001	11490000	30000	3	10	BBDP:F344:FHH:MHS:MNS:SBN:SHR:SHRSP:WKY:WKYG	< 1e-7	0	1.89006e-05
chr2	11610001	11640000	30000	3	14	BBDP:F344:FHH:GK:LEW:LH:MHS:MNS:SBN:SHR:SHRSP:WAG:WKY:WKYG	6e-07	5.299e-06	0.000145535
chr2	11670001	11700000	30000	3	14	BBDP:F344:FHH:GK:LEW:LH:MHS:MNS:SBN:SHR:SHRSP:WAG:WKY:WKYG	6e-07	5.299e-06	0.000145535
chr2	11800001	11840000	40000	4	7	BBDP:LH:MHS:MNS:SBN:WKY:WKYG	< 1e-7	0	1.89006e-05
chr2	11880001	11910000	30000	3	9	BBDP:FHH:FHL:LH:MHS:MNS:SBN:WKY:WKYG	< 1e-7	0	1.89006e-05
chr2	11960001	11990000	30000	3	13	BBDP:F344:FHH:FHL:LH:LL:MHS:MNS:SBN:SR:SS:WKY:WKYG	< 1e-7	0	1.89006e-05
chr2	12060001	12100000	40000	4	13	BBDP:F344:FHH:FHL:LH:LL:MHS:MNS:SBN:SR:SS:WKY:WKYG	< 1e-7	0	1.89006e-05
chr2	12400001	12430000	30000	3	12	BBDP:FHH:FHL:GK:LEW:MHS:MNS:SBN:SHR:SHRSP:WAG:WKY	< 1e-7	0	1.89006e-05
chr2	12450001	12470000	20000	2	10	BBDP:GK:LEW:MHS:MNS:SBN:SHR:SHRSP:WAG:WKY	8.9e-06	6.59402e-05	0.000418568
chr2	12490001	12580000	90000	9	7	F344:LH:LL:SR:SS:WKY:WKYG	< 1e-7	0	1.89006e-05
chr2	12790001	12820000	30000	3	19	ACI:BBDP:F344:GK:LE:LEW:LH:LL:LN:MHS:MNS:SBH:SBN:SHR:SHRSP:SR:SS:WAG:WKYG	2.3e-06	1.92949e-05	0.000418568
chr2	12820001	12850000	30000	3	14	ACI:F344:GK:LE:LH:LL:LN:SBH:SHR:SHRSP:SR:SS:WKY:WKYG	< 1e-7	0	1.89006e-05
chr2	13040001	13080000	40000	4	19	BBDP:F344:FHH:FHL:GK:LEW:LH:LL:MHS:MNS:SBH:SBN:SHR:SHRSP:SR:SS:WAG:WKY:WKYG	< 1e-7	0	1.89006e-05
chr2	13330001	13350000	20000	2	11	F344:GK:LH:LL:SBH:SHR:SHRSP:SR:SS:WKY:WKYG	8.1e-06	6.0875e-05	0.000418568
chr2	13840001	13870000	30000	3	12	ACI:FHH:FHL:GK:LE:LEW:LN:SBN:SHR:SHRSP:WAG:WKY	2e-07	1.84909e-06	6.03253e-05
chr2	14200001	14260000	60000	6	12	ACI:FHH:FHL:GK:LE:LEW:LN:SBN:SHR:SHRSP:WAG:WKY	< 1e-7	0	1.89006e-05
chr2	14470001	14510000	40000	4	5	ACI:LEW:LN:WAG:WKY	< 1e-7	0	1.89006e-05
chr2	14520001	14570000	50000	5	11	ACI:FHH:FHL:GK:LE:LN:SBN:SHR:SHRSP:WAG:WKY	< 1e-7	0	1.89006e-05
chr2	14600001	14640000	40000	4	5	FHH:FHL:LE:SBN:WAG	< 1e-7	0	1.89006e-05
chr2	14760001	14790000	30000	3	10	ACI:FHH:FHL:GK:LE:LN:SBN:SHR:SHRSP:WKY	3.3e-06	2.714e-05	0.000418568
chr2	14790001	14840000	50000	5	11	ACI:FHH:FHL:GK:LE:LN:SBN:SHR:SHRSP:WAG:WKY	< 1e-7	0	1.89006e-05
chr2	14860001	14910000	50000	5	7	ACI:FHH:FHL:LE:LN:SBN:WKY	< 1e-7	0	1.89006e-05
chr2	14940001	15000000	60000	6	8	ACI:FHH:FHL:LE:LN:SBN:WAG:WKY	< 1e-7	0	1.89006e-05
chr2	15140001	15180000	40000	4	3	GK:SHR:SHRSP	1e-07	9.46722e-07	3.94671e-05
chr2	15250001	15420000	170000	17	3	GK:SHR:SHRSP	< 1e-7	0	1.89006e-05
chr2	15430001	15460000	30000	3	11	ACI:FHH:FHL:GK:LE:LN:SBN:SHR:SHRSP:WAG:WKY	1.8e-06	1.52532e-05	0.000418568
chr2	15460001	15550000	90000	9	8	ACI:FHH:FHL:LE:LN:SBN:WAG:WKY	< 1e-7	0	1.89006e-05
chr2	15560001	15590000	30000	3	8	ACI:FHH:FHL:LE:LN:SBN:WAG:WKY	3e-07	2.73177e-06	7.86675e-05
chr2	15600001	15630000	30000	3	10	ACI:FHH:FHL:GK:LE:LN:SBN:SHR:SHRSP:WKY	3.3e-06	2.714e-05	0.000418568
chr2	15680001	15730000	50000	5	11	ACI:FHH:FHL:GK:LE:LN:SBN:SHR:SHRSP:WAG:WKY	< 1e-7	0	1.89006e-05
chr2	15770001	15800000	30000	3	11	ACI:FHH:FHL:GK:LE:LN:SBN:SHR:SHRSP:WAG:WKY	1.8e-06	1.52532e-05	0.000418568
chr2	15820001	15920000	100000	10	5	GK:LH:SHR:SHRSP:SS	< 1e-7	0	1.89006e-05
chr2	15920001	15950000	30000	3	11	ACI:FHH:FHL:GK:LE:LN:SBN:SHR:SHRSP:WAG:WKY	1.8e-06	1.52532e-05	0.000418568
chr2	16090001	16190000	100000	10	11	ACI:FHH:FHL:GK:LE:LN:SBN:SHR:SHRSP:WAG:WKY	< 1e-7	0	1.89006e-05
chr2	16260001	16300000	40000	4	3	GK:SHR:SHRSP	1e-07	9.46722e-07	3.94671e-05
chr2	16300001	16380000	80000	8	10	ACI:FHH:FHL:GK:LE:LN:SBN:SHR:SHRSP:WKY	< 1e-7	0	1.89006e-05
chr2	16400001	16500000	100000	10	10	ACI:FHH:FHL:GK:LE:LN:SBN:SHR:SHRSP:WKY	< 1e-7	0	1.89006e-05
chr2	16500001	16570000	70000	7	5	FHH:FHL:LH:SBN:SS	< 1e-7	0	1.89006e-05
chr2	16570001	16590000	20000	2	9	ACI:GK:LE:LH:LN:SHR:SHRSP:SS:WKY	9e-06	6.65633e-05	0.000418568
chr2	16600001	16690000	90000	9	10	ACI:FHH:FHL:GK:LE:LN:SBN:SHR:SHRSP:WKY	< 1e-7	0	1.89006e-05
chr2	16710001	16830000	120000	12	10	ACI:FHH:FHL:GK:LE:LN:SBN:SHR:SHRSP:WKY	< 1e-7	0	1.89006e-05
chr2	16840001	16890000	50000	5	12	ACI:FHH:FHL:GK:LE:LH:LL:LN:SHR:SHRSP:SS:WKY	< 1e-7	0	1.89006e-05
chr2	16920001	16960000	40000	4	10	ACI:FHH:FHL:GK:LE:LL:LN:SHR:SHRSP:WKY	< 1e-7	0	1.89006e-05
chr2	17000001	17040000	40000	4	10	ACI:FHH:FHL:GK:LE:LL:LN:SHR:SHRSP:WKY	< 1e-7	0	1.89006e-05
chr2	17040001	17070000	30000	3	7	ACI:FHH:FHL:LE:LL:LN:WKY	< 1e-7	0	1.89006e-05
chr2	17070001	17720000	650000	65	5	GK:LH:SHR:SHRSP:SS	< 1e-7	0	1.89006e-05
chr2	17740001	17780000	40000	4	5	GK:LH:SHR:SHRSP:SS	< 1e-7	0	1.89006e-05
chr2	17780001	17810000	30000	3	7	ACI:FHH:FHL:LE:LL:LN:WKY	< 1e-7	0	1.89006e-05
chr2	17830001	17910000	80000	8	12	ACI:FHH:FHL:GK:LE:LH:LL:LN:SHR:SHRSP:SS:WKY	< 1e-7	0	1.89006e-05
chr2	18060001	18110000	50000	5	9	ACI:FHH:FHL:LE:LH:LL:LN:SS:WKY	< 1e-7	0	1.89006e-05
chr2	18140001	18170000	30000	3	6	BBDP:GK:LH:SHR:SHRSP:SS	< 1e-7	0	1.89006e-05
chr2	18260001	18300000	40000	4	15	ACI:BBDP:FHH:FHL:GK:LE:LH:LL:LN:SHR:SHRSP:SR:SS:WKY:WKYG	< 1e-7	0	1.89006e-05
chr2	18670001	18690000	20000	2	9	BBDP:GK:LH:SHR:SHRSP:SR:SS:WKY:WKYG	7.3e-06	5.56622e-05	0.000418568
chr2	18690001	18710000	20000	2	18	ACI:F344:FHH:FHL:GK:LE:LEW:LL:LN:MHS:MNS:SBH:SBN:SHR:SHRSP:WAG:WKY:WKYG	7.8e-06	5.89379e-05	0.000418568
chr2	18730001	18820000	90000	9	21	ACI:BBDP:F344:FHH:FHL:GK:LE:LEW:LH:LL:LN:MHS:MNS:SBH:SHR:SHRSP:SR:SS:WAG:WKY:WKYG	< 1e-7	0	1.89006e-05
chr2	18960001	18980000	20000	2	14	ACI:F344:FHH:FHL:LE:LEW:LH:LL:LN:MHS:MNS:SBH:WKY:WKYG	7.1e-06	5.43352e-05	0.000418568
chr2	19240001	19290000	50000	5	8	BBDP:GK:SHR:SHRSP:SR:SS:WKY:WKYG	< 1e-7	0	1.89006e-05
chr2	19410001	19490000	80000	8	18	ACI:BBDP:F344:FHH:FHL:LE:LEW:LH:LL:LN:MHS:MNS:SBH:SBN:SR:SS:WKY:WKYG	< 1e-7	0	1.89006e-05
chr2	19740001	19800000	60000	6	21	ACI:BBDP:F344:FHH:FHL:GK:LE:LEW:LH:LL:LN:MHS:MNS:SBH:SBN:SHR:SHRSP:SR:SS:WKY:WKYG	< 1e-7	0	1.89006e-05
chr2	20100001	20130000	30000	3	18	ACI:BBDP:F344:FHH:FHL:GK:LE:LEW:LH:LL:LN:MHS:MNS:SBH:SBN:SHR:SHRSP:WAG	1e-07	9.46722e-07	3.94671e-05
chr2	20160001	20210000	50000	5	18	ACI:BBDP:F344:FHH:FHL:GK:LE:LEW:LH:LL:LN:MHS:MNS:SBH:SBN:SHR:SHRSP:WAG	< 1e-7	0	1.89006e-05
chr2	20310001	20330000	20000	2	13	BBDP:FHH:FHL:LEW:LH:LL:LN:MHS:MNS:SR:SS:WKY:WKYG	8.3e-06	6.21549e-05	0.000418568
chr2	20460001	20530000	70000	7	14	BBDP:GK:LEW:LH:LL:LN:MHS:MNS:SBH:SBN:SHR:SHRSP:WKY:WKYG	< 1e-7	0	1.89006e-05
chr2	20590001	20820000	230000	23	22	ACI:BBDP:F344:FHH:FHL:GK:LE:LEW:LH:LL:LN:MHS:MNS:SBH:SBN:SHR:SHRSP:SR:SS:WAG:WKY:WKYG	< 1e-7	0	1.89006e-05
chr2	20870001	20950000	80000	8	11	ACI:F344:FHH:LE:SBH:SBN:SR:SS:WAG:WKY:WKYG	< 1e-7	0	1.89006e-05
chr2	21110001	21280000	170000	17	22	ACI:BBDP:F344:FHH:FHL:GK:LE:LEW:LH:LL:LN:MHS:MNS:SBH:SBN:SHR:SHRSP:SR:SS:WAG:WKY:WKYG	< 1e-7	0	1.89006e-05
chr2	21590001	21770000	180000	18	22	ACI:BBDP:F344:FHH:FHL:GK:LE:LEW:LH:LL:LN:MHS:MNS:SBH:SBN:SHR:SHRSP:SR:SS:WAG:WKY:WKYG	< 1e-7	0	1.89006e-05
chr2	22440001	22470000	30000	3	15	ACI:BBDP:F344:FHH:FHL:LE:LEW:MNS:SBH:SBN:SR:SS:WAG:WKY:WKYG	< 1e-7	0	1.89006e-05
chr2	23120001	23190000	70000	7	20	ACI:BBDP:F344:FHH:FHL:GK:LE:LEW:LH:LL:LN:MHS:MNS:SBH:SBN:SR:SS:WAG:WKY:WKYG	< 1e-7	0	1.89006e-05
chr2	23190001	23220000	30000	3	7	GK:LH:LL:LN:MHS:SR:SS	< 1e-7	0	1.89006e-05
chr2	23220001	23290000	70000	7	20	ACI:BBDP:F344:FHH:FHL:GK:LE:LEW:LH:LL:LN:MHS:MNS:SBH:SBN:SR:SS:WAG:WKY:WKYG	< 1e-7	0	1.89006e-05
chr2	23520001	23630000	110000	11	13	ACI:BBDP:F344:FHH:FHL:LE:LEW:MNS:SBH:SBN:WAG:WKY:WKYG	< 1e-7	0	1.89006e-05
chr2	23850001	23980000	130000	13	20	ACI:BBDP:F344:FHH:FHL:GK:LE:LEW:LH:LL:LN:MHS:MNS:SBH:SBN:SR:SS:WAG:WKY:WKYG	< 1e-7	0	1.89006e-05
chr2	24720001	24760000	40000	4	20	ACI:BBDP:F344:FHH:FHL:GK:LE:LEW:LH:LN:MNS:SBH:SBN:SHR:SHRSP:SR:SS:WAG:WKY:WKYG	< 1e-7	0	1.89006e-05
chr2	25030001	25070000	40000	4	19	BBDP:F344:FHH:FHL:GK:LE:LEW:LH:LN:MNS:SBH:SBN:SHR:SHRSP:SR:SS:WAG:WKY:WKYG	< 1e-7	0	1.89006e-05
chr2	25130001	25160000	30000	3	18	BBDP:F344:FHH:FHL:GK:LE:LEW:LH:LN:MNS:SBH:SHR:SHRSP:SR:SS:WAG:WKY:WKYG	< 1e-7	0	1.89006e-05
chr2	25200001	25240000	40000	4	19	BBDP:F344:FHH:FHL:GK:LE:LEW:LH:LN:MHS:MNS:SBH:SHR:SHRSP:SR:SS:WAG:WKY:WKYG	< 1e-7	0	1.89006e-05
chr2	25360001	25390000	30000	3	19	BBDP:F344:FHH:FHL:GK:LE:LEW:LH:LN:MHS:MNS:SBH:SHR:SHRSP:SR:SS:WAG:WKY:WKYG	< 1e-7	0	1.89006e-05
chr2	25390001	25440000	50000	5	10	ACI:LE:LH:LL:LN:MHS:SHR:SHRSP:SR:SS	< 1e-7	0	1.89006e-05
chr2	25590001	25610000	20000	2	14	ACI:BBDP:F344:FHH:FHL:GK:LEW:LL:MNS:SBH:SBN:WAG:WKY:WKYG	8.1e-06	6.0875e-05	0.000418568
chr2	26070001	26100000	30000	3	20	ACI:BBDP:F344:FHH:FHL:GK:LE:LEW:LH:LN:MHS:MNS:SBH:SHR:SHRSP:SR:SS:WAG:WKY:WKYG	1.9e-06	1.6068e-05	0.000418568
chr2	26270001	26300000	30000	3	19	ACI:BBDP:F344:FHH:FHL:GK:LE:LEW:LH:MHS:MNS:SBH:SBN:SHR:SHRSP:SS:WAG:WKY:WKYG	1.4e-06	1.19641e-05	0.000363837
chr2	26400001	26420000	20000	2	16	ACI:BBDP:F344:FHH:FHL:GK:LEW:LN:MHS:MNS:SHR:SHRSP:SR:WAG:WKY:WKYG	6.4e-06	4.96132e-05	0.000418568
chr2	26650001	26700000	50000	5	21	ACI:BBDP:F344:FHH:FHL:GK:LE:LEW:LH:LN:MHS:MNS:SBH:SBN:SHR:SHRSP:SR:SS:WAG:WKY:WKYG	< 1e-7	0	1.89006e-05
chr2	26730001	26840000	110000	11	21	ACI:BBDP:F344:FHH:FHL:GK:LE:LEW:LH:LN:MHS:MNS:SBH:SBN:SHR:SHRSP:SR:SS:WAG:WKY:WKYG	< 1e-7	0	1.89006e-05
chr2	26970001	27010000	40000	4	21	ACI:BBDP:F344:FHH:FHL:GK:LE:LEW:LH:LN:MHS:MNS:SBH:SBN:SHR:SHRSP:SR:SS:WAG:WKY:WKYG	< 1e-7	0	1.89006e-05
chr2	27200001	27230000	30000	3	17	ACI:BBDP:F344:FHH:FHL:GK:LE:LEW:LH:LN:MHS:MNS:SR:SS:WAG:WKY:WKYG	1e-07	9.46722e-07	3.94671e-05
chr2	27330001	27400000	70000	7	18	ACI:BBDP:F344:FHH:FHL:GK:LE:LEW:LH:LN:MHS:MNS:SBN:SR:SS:WAG:WKY:WKYG	< 1e-7	0	1.89006e-05
chr2	27410001	27440000	30000	3	17	ACI:BBDP:F344:FHH:FHL:GK:LE:LEW:LH:LN:MHS:MNS:SR:SS:WAG:WKY:WKYG	1e-07	9.46722e-07	3.94671e-05
chr2	27570001	27600000	30000	3	19	ACI:BBDP:F344:FHH:FHL:GK:LE:LEW:LN:MHS:MNS:SBH:SBN:SHR:SHRSP:SR:WAG:WKY:WKYG	< 1e-7	0	1.89006e-05
chr2	27630001	27660000	30000	3	19	ACI:BBDP:F344:FHH:FHL:GK:LEW:LH:LN:MHS:MNS:SBH:SHR:SHRSP:SR:SS:WAG:WKY:WKYG	< 1e-7	0	1.89006e-05
chr2	28070001	28100000	30000	3	10	LE:LH:LL:LN:SBH:SBN:SHR:SHRSP:SR:SS	< 1e-7	0	1.89006e-05
chr2	28360001	28390000	30000	3	10	LE:LH:LL:LN:SBH:SBN:SHR:SHRSP:SR:SS	< 1e-7	0	1.89006e-05
chr2	28740001	28770000	30000	3	13	ACI:BBDP:F344:GK:LE:LEW:MNS:SBN:SHR:SHRSP:WAG:WKY:WKYG	< 1e-7	0	1.89006e-05
chr2	29100001	29140000	40000	4	19	BBDP:F344:FHH:FHL:GK:LEW:LH:LL:LN:MHS:MNS:SBH:SHR:SHRSP:SR:SS:WAG:WKY:WKYG	< 1e-7	0	1.89006e-05
chr2	29170001	29200000	30000	3	17	ACI:FHH:FHL:GK:LE:LH:LL:LN:MHS:SBH:SBN:SHR:SHRSP:SR:SS:WKY:WKYG	< 1e-7	0	1.89006e-05
chr2	29360001	29440000	80000	8	18	ACI:FHH:FHL:GK:LE:LH:LL:LN:MHS:SBH:SBN:SHR:SHRSP:SR:SS:WAG:WKY:WKYG	< 1e-7	0	1.89006e-05
chr2	29530001	29550000	20000	2	11	ACI:F344:FHH:LE:SBH:SBN:SHR:SHRSP:WAG:WKY:WKYG	7.5e-06	5.69796e-05	0.000418568
chr2	30510001	30530000	20000	2	5	LE:SBH:SHR:SHRSP:WAG	8.3e-06	6.21549e-05	0.000418568
chr2	30540001	30570000	30000	3	5	ACI:SBN:SHR:SHRSP:WAG	< 1e-7	0	1.89006e-05
chr2	30580001	30640000	60000	6	6	ACI:LE:SBN:SHR:SHRSP:WAG	< 1e-7	0	1.89006e-05
chr2	30940001	30970000	30000	3	13	BBDP:FHH:FHL:GK:LE:LEW:LH:LL:LN:MHS:MNS:SR:SS	< 1e-7	0	1.89006e-05
chr2	31050001	31130000	80000	8	16	ACI:BBDP:FHH:FHL:GK:LEW:LH:LL:LN:MHS:MNS:SHR:SHRSP:SR:SS:WAG	< 1e-7	0	1.89006e-05
chr2	31290001	31310000	20000	2	9	ACI:GK:LE:SBH:SBN:SHR:SHRSP:SR:WAG	6.6e-06	5.09748e-05	0.000418568
chr2	31610001	31650000	40000	4	13	ACI:F344:FHH:GK:LE:SBH:SBN:SHR:SHRSP:SR:WAG:WKY:WKYG	< 1e-7	0	1.89006e-05
chr2	31790001	31820000	30000	3	18	ACI:BBDP:FHH:FHL:GK:LE:LEW:LH:LL:LN:MHS:MNS:SBH:SHR:SHRSP:SR:SS:WAG	< 1e-7	0	1.89006e-05
chr2	31850001	31880000	30000	3	19	ACI:BBDP:F344:FHH:FHL:GK:LE:LEW:LH:LL:LN:MHS:MNS:SHR:SR:SS:WAG:WKY:WKYG	< 1e-7	0	1.89006e-05
chr2	31930001	31960000	30000	3	16	ACI:BBDP:F344:FHL:GK:LH:LL:LN:SBH:SBN:SHRSP:SR:SS:WAG:WKY:WKYG	< 1e-7	0	1.89006e-05
chr2	32800001	32820000	20000	2	17	ACI:FHH:GK:LE:LEW:LH:LL:LN:MHS:SBH:SBN:SHR:SHRSP:SR:WAG:WKY:WKYG	7.6e-06	5.76347e-05	0.000418568
chr2	33090001	33120000	30000	3	18	ACI:F344:FHH:FHL:GK:LEW:LH:LL:LN:MHS:SBH:SBN:SHR:SHRSP:SR:SS:WKY:WKYG	< 1e-7	0	1.89006e-05
chr2	33360001	33390000	30000	3	17	BBDP:F344:LE:LH:LL:LN:MHS:MNS:SBH:SBN:SHR:SHRSP:SR:SS:WAG:WKY:WKYG	< 1e-7	0	1.89006e-05
chr2	33520001	33540000	20000	2	13	F344:LH:LL:LN:MHS:SBH:SHR:SHRSP:SR:SS:WAG:WKY:WKYG	9.1e-06	6.71842e-05	0.000597066
chr2	34010001	34040000	30000	3	19	BBDP:F344:FHH:FHL:LEW:LH:LL:LN:MHS:MNS:SBH:SBN:SHR:SHRSP:SR:SS:WAG:WKY:WKYG	4e-07	3.60068e-06	7.86675e-05
chr2	34240001	34330000	90000	9	20	ACI:BBDP:F344:FHH:FHL:LE:LEW:LH:LL:LN:MHS:MNS:SBH:SHR:SHRSP:SR:SS:WAG:WKY:WKYG	< 1e-7	0	1.89006e-05
chr2	34520001	34570000	50000	5	21	ACI:BBDP:F344:FHH:FHL:GK:LE:LEW:LH:LL:LN:MHS:MNS:SBH:SHR:SHRSP:SR:SS:WAG:WKY:WKYG	1.9e-06	1.6068e-05	0.000418568
chr2	34660001	34780000	120000	12	22	ACI:BBDP:F344:FHH:FHL:GK:LE:LEW:LH:LL:LN:MHS:MNS:SBH:SBN:SHR:SHRSP:SR:SS:WAG:WKY:WKYG	1.4e-06	1.19641e-05	0.000363837
chr2	34950001	34980000	30000	3	19	ACI:BBDP:F344:FHH:LE:LH:LL:LN:MHS:MNS:SBH:SBN:SHR:SHRSP:SR:SS:WAG:WKY:WKYG	1e-07	9.46722e-07	3.94671e-05
chr2	34990001	35020000	30000	3	17	BBDP:FHH:FHL:GK:LEW:LH:LL:LN:MHS:MNS:SBH:SBN:SR:SS:WAG:WKY:WKYG	1e-07	9.46722e-07	3.94671e-05
chr2	35100001	35180000	80000	8	19	ACI:BBDP:F344:FHH:LE:LH:LL:LN:MHS:MNS:SBH:SBN:SHR:SHRSP:SR:SS:WAG:WKY:WKYG	< 1e-7	0	1.89006e-05
chr2	35220001	35280000	60000	6	17	BBDP:FHH:FHL:GK:LEW:LH:LL:LN:MHS:MNS:SBH:SBN:SR:SS:WAG:WKY:WKYG	< 1e-7	0	1.89006e-05
chr2	35600001	35740000	140000	14	22	ACI:BBDP:F344:FHH:FHL:GK:LE:LEW:LH:LL:LN:MHS:MNS:SBH:SBN:SHR:SHRSP:SR:SS:WAG:WKY:WKYG	< 1e-7	0	1.89006e-05
chr2	35890001	35930000	40000	4	15	BBDP:F344:FHH:FHL:GK:LEW:LH:LL:LN:MHS:MNS:SBH:SBN:SR:SS	< 1e-7	0	1.89006e-05
chr2	36130001	36180000	50000	5	21	ACI:BBDP:F344:FHH:FHL:GK:LE:LH:LL:LN:MHS:MNS:SBH:SBN:SHR:SHRSP:SR:SS:WAG:WKY:WKYG	1e-07	9.46722e-07	3.94671e-05
chr2	36210001	36240000	30000	3	13	BBDP:F344:FHH:GK:LH:LL:LN:MHS:MNS:SBH:SBN:SR:SS	< 1e-7	0	1.89006e-05
chr2	36450001	36470000	20000	2	14	BBDP:F344:GK:LEW:LH:LL:LN:MHS:MNS:SBH:SBN:SHR:SR:SS	8.1e-06	6.0875e-05	0.000418568
chr2	36490001	36580000	90000	9	20	ACI:BBDP:F344:FHH:FHL:LE:LH:LL:LN:MHS:MNS:SBH:SBN:SHR:SHRSP:SR:SS:WAG:WKY:WKYG	< 1e-7	0	1.89006e-05
chr2	36720001	36800000	80000	8	20	ACI:BBDP:F344:FHH:FHL:LE:LH:LL:LN:MHS:MNS:SBH:SBN:SHR:SHRSP:SR:SS:WAG:WKY:WKYG	< 1e-7	0	1.89006e-05
chr2	36820001	36860000	40000	4	18	ACI:BBDP:F344:FHH:FHL:LE:LH:LL:LN:MHS:MNS:SBN:SHRSP:SR:SS:WAG:WKY:WKYG	< 1e-7	0	1.89006e-05
chr2	36950001	37000000	50000	5	12	BBDP:F344:LH:LL:LN:MHS:MNS:SBH:SBN:SHR:SR:SS	< 1e-7	0	1.89006e-05
chr2	37020001	37060000	40000	4	18	ACI:BBDP:F344:FHH:FHL:LE:LH:LL:LN:MHS:MNS:SBN:SHRSP:SR:SS:WAG:WKY:WKYG	< 1e-7	0	1.89006e-05
chr2	37060001	37110000	50000	5	20	ACI:BBDP:F344:FHH:FHL:LE:LH:LL:LN:MHS:MNS:SBH:SBN:SHR:SHRSP:SR:SS:WAG:WKY:WKYG	< 1e-7	0	1.89006e-05
chr2	37110001	37160000	50000	5	8	ACI:FHH:FHL:LE:SHRSP:WAG:WKY:WKYG	< 1e-7	0	1.89006e-05
chr2	37230001	37280000	50000	5	18	ACI:BBDP:F344:FHH:FHL:LE:LH:LL:LN:MHS:MNS:SBN:SHRSP:SR:SS:WAG:WKY:WKYG	< 1e-7	0	1.89006e-05
chr2	37380001	37440000	60000	6	20	ACI:BBDP:F344:FHH:FHL:LE:LH:LL:LN:MHS:MNS:SBH:SBN:SHR:SHRSP:SR:SS:WAG:WKY:WKYG	< 1e-7	0	1.89006e-05
chr2	37520001	37580000	60000	6	8	ACI:FHH:FHL:LE:SBH:SHR:SHRSP:WAG	< 1e-7	0	1.89006e-05
chr2	37800001	37830000	30000	3	19	ACI:BBDP:F344:FHH:FHL:LE:LEW:LH:LL:LN:MHS:MNS:SBN:SHRSP:SR:SS:WAG:WKY:WKYG	< 1e-7	0	1.89006e-05
chr2	38020001	38090000	70000	7	13	BBDP:F344:LEW:LH:LL:MHS:MNS:SBH:SBN:SHR:SR:WKY:WKYG	< 1e-7	0	1.89006e-05
chr2	38440001	38460000	20000	2	12	ACI:FHH:FHL:GK:LE:LEW:LN:SBH:SHR:SHRSP:SS:WAG	8e-06	6.02316e-05	0.000418568
chr2	38710001	38730000	20000	2	13	ACI:BBDP:F344:LH:MHS:MNS:SBH:SBN:SHR:SHRSP:SR:WKY:WKYG	8e-06	6.02316e-05	0.000418568
chr2	40210001	40240000	30000	3	7	ACI:F344:LEW:SBH:SBN:SHR:SHRSP	< 1e-7	0	1.89006e-05
chr2	40340001	40400000	60000	6	20	ACI:BBDP:F344:FHH:FHL:LEW:LH:LL:LN:MHS:MNS:SBH:SBN:SHR:SHRSP:SR:SS:WAG:WKY:WKYG	< 1e-7	0	1.89006e-05
chr2	40520001	40560000	40000	4	14	BBDP:FHH:FHL:LE:LH:LL:LN:MHS:MNS:SR:SS:WAG:WKY:WKYG	< 1e-7	0	1.89006e-05
chr2	40970001	41000000	30000	3	13	ACI:BBDP:GK:LE:LH:LL:LN:MNS:SHR:SR:SS:WKY:WKYG	< 1e-7	0	1.89006e-05
chr2	41310001	41420000	110000	11	18	ACI:BBDP:F344:FHH:FHL:LE:LEW:LH:LL:LN:MHS:MNS:SBH:SBN:SHRSP:SR:SS:WAG	< 1e-7	0	1.89006e-05
chr2	41690001	41730000	40000	4	20	BBDP:F344:FHH:FHL:GK:LE:LEW:LH:LL:LN:MHS:MNS:SBH:SBN:SHR:SHRSP:SS:WAG:WKY:WKYG	< 1e-7	0	1.89006e-05
chr2	41730001	41760000	30000	3	15	BBDP:F344:FHH:FHL:GK:LE:LEW:LH:LL:LN:MHS:MNS:SHRSP:SS:WAG	< 1e-7	0	1.89006e-05
chr2	42120001	42150000	30000	3	20	BBDP:F344:FHH:FHL:GK:LE:LEW:LH:LL:LN:MHS:MNS:SBH:SBN:SHR:SHRSP:SS:WAG:WKY:WKYG	1.9e-06	1.6068e-05	0.000418568
chr2	42300001	42340000	40000	4	16	BBDP:F344:FHH:FHL:GK:LE:LEW:LH:LL:LN:MHS:MNS:SBH:SHRSP:SS:WAG	< 1e-7	0	1.89006e-05
chr2	42460001	42490000	30000	3	4	SBN:SHR:WKY:WKYG	< 1e-7	0	1.89006e-05
chr2	42800001	42870000	70000	7	21	ACI:BBDP:F344:FHH:FHL:GK:LE:LEW:LH:LL:LN:MHS:MNS:SBH:SHR:SHRSP:SR:SS:WAG:WKY:WKYG	< 1e-7	0	1.89006e-05
chr2	43040001	43090000	50000	5	5	F344:SBN:SHR:WKY:WKYG	< 1e-7	0	1.89006e-05
chr2	44240001	44270000	30000	3	15	BBDP:FHH:FHL:LE:LEW:LH:LL:LN:MHS:MNS:SBH:SBN:SR:SS:WAG	4e-07	3.60068e-06	7.86675e-05
chr2	44550001	44590000	40000	4	7	ACI:F344:GK:SHR:SHRSP:WKY:WKYG	< 1e-7	0	1.89006e-05
chr2	45330001	45370000	40000	4	10	ACI:F344:GK:LE:SBN:SHR:SHRSP:SS:WKY:WKYG	< 1e-7	0	1.89006e-05
chr2	45370001	45390000	20000	2	9	F344:GK:LE:SBN:SHR:SHRSP:SS:WKY:WKYG	9.3e-06	6.84913e-05	0.00094401
chr2	45400001	45450000	50000	5	21	BBDP:F344:FHH:FHL:GK:LE:LEW:LH:LL:LN:MHS:MNS:SBH:SBN:SHR:SHRSP:SR:SS:WAG:WKY:WKYG	2.8e-06	2.32563e-05	0.000418568
chr2	45680001	45720000	40000	4	16	BBDP:FHH:FHL:LEW:LH:LL:LN:MHS:MNS:SBH:SBN:SHR:SR:WAG:WKY:WKYG	< 1e-7	0	1.89006e-05
chr2	45780001	45910000	130000	13	22	ACI:BBDP:F344:FHH:FHL:GK:LE:LEW:LH:LL:LN:MHS:MNS:SBH:SBN:SHR:SHRSP:SR:SS:WAG:WKY:WKYG	5e-07	4.44993e-06	0.000115275
chr2	46250001	46280000	30000	3	19	ACI:BBDP:FHH:FHL:GK:LEW:LH:LL:LN:MHS:MNS:SBH:SBN:SHR:SR:SS:WAG:WKY:WKYG	1e-07	9.46722e-07	3.94671e-05
chr2	46350001	46380000	30000	3	8	ACI:F344:GK:LE:SHR:SHRSP:WKY:WKYG	6e-07	5.299e-06	0.000145535
chr2	46630001	46680000	50000	5	6	ACI:F344:GK:LE:SHRSP:SS	< 1e-7	0	1.89006e-05
chr2	46730001	46770000	40000	4	4	F344:LE:SHRSP:SS	< 1e-7	0	1.89006e-05
chr2	46950001	46980000	30000	3	19	ACI:BBDP:FHH:FHL:GK:LEW:LH:LL:LN:MHS:MNS:SBH:SBN:SHR:SR:SS:WAG:WKY:WKYG	1e-07	9.46722e-07	3.94671e-05
chr2	47180001	47210000	30000	3	19	ACI:BBDP:FHH:FHL:GK:LEW:LH:LL:LN:MHS:MNS:SBH:SBN:SHR:SR:SS:WAG:WKY:WKYG	1e-07	9.46722e-07	3.94671e-05
chr2	47280001	47320000	40000	4	13	BBDP:FHH:FHL:LEW:LH:LL:LN:MHS:MNS:SBH:SR:SS:WAG	< 1e-7	0	1.89006e-05
chr2	47760001	47790000	30000	3	17	ACI:BBDP:F344:FHH:FHL:LE:LEW:LH:LL:LN:MHS:MNS:SBH:SHRSP:SR:SS:WAG	1e-07	9.46722e-07	3.94671e-05
chr2	47810001	47870000	60000	6	17	ACI:BBDP:F344:FHH:FHL:LE:LEW:LH:LL:LN:MHS:MNS:SBH:SHRSP:SR:SS:WAG	< 1e-7	0	1.89006e-05
chr2	47870001	47920000	50000	5	21	ACI:BBDP:F344:FHH:FHL:GK:LE:LEW:LH:LL:LN:MHS:MNS:SBH:SHR:SHRSP:SR:SS:WAG:WKY:WKYG	1.9e-06	1.6068e-05	0.000418568
chr2	48970001	49060000	90000	9	21	ACI:BBDP:F344:FHH:FHL:GK:LEW:LH:LL:LN:MHS:MNS:SBH:SBN:SHR:SHRSP:SR:SS:WAG:WKY:WKYG	< 1e-7	0	1.89006e-05
chr2	49560001	49590000	30000	3	9	F344:FHH:FHL:LL:LN:MNS:SR:SS:WAG	< 1e-7	0	1.89006e-05
chr2	49630001	49660000	30000	3	9	ACI:BBDP:LEW:LH:MHS:SBH:SBN:WKY:WKYG	< 1e-7	0	1.89006e-05
chr2	49800001	49830000	30000	3	18	ACI:BBDP:F344:FHH:FHL:LEW:LH:LL:LN:MHS:MNS:SBH:SBN:SR:SS:WAG:WKY:WKYG	9e-07	7.82621e-06	0.000247719
chr2	50100001	50190000	90000	9	21	ACI:BBDP:F344:FHH:FHL:GK:LEW:LH:LL:LN:MHS:MNS:SBH:SBN:SHR:SHRSP:SR:SS:WAG:WKY:WKYG	< 1e-7	0	1.89006e-05
chr2	50230001	50260000	30000	3	15	ACI:BBDP:F344:LEW:LH:LL:LN:MHS:SBH:SBN:SR:SS:WAG:WKY:WKYG	< 1e-7	0	1.89006e-05
chr2	50350001	50380000	30000	3	16	ACI:BBDP:F344:FHH:FHL:GK:LEW:LH:MHS:MNS:SBH:SBN:SHR:SHRSP:WKY:WKYG	< 1e-7	0	1.89006e-05
chr2	50550001	50620000	70000	7	18	ACI:BBDP:F344:GK:LEW:LH:LL:LN:MHS:SBH:SBN:SHR:SHRSP:SR:SS:WAG:WKY:WKYG	< 1e-7	0	1.89006e-05
chr2	50700001	50730000	30000	3	14	ACI:FHH:FHL:GK:LE:LEW:LL:LN:MNS:SHR:SHRSP:SR:SS:WAG	< 1e-7	0	1.89006e-05
chr2	50730001	50750000	20000	2	10	GK:LE:LEW:LL:LN:SHR:SHRSP:SR:SS:WAG	7.5e-06	5.69796e-05	0.000418568
chr2	51010001	51030000	20000	2	8	ACI:FHH:FHL:GK:LE:MNS:SHR:SHRSP	6.7e-06	5.16518e-05	0.000418568
chr2	51090001	51110000	20000	2	12	ACI:FHH:FHL:GK:LE:MHS:MNS:SBH:SHR:SHRSP:WKY:WKYG	8.3e-06	6.21549e-05	0.000418568
chr2	51670001	51690000	20000	2	10	FHH:FHL:GK:MHS:MNS:SBH:SHR:SHRSP:WKY:WKYG	8.9e-06	6.59402e-05	0.000418568
chr2	51760001	51830000	70000	7	11	ACI:FHH:FHL:GK:MHS:MNS:SBH:SHR:SHRSP:WKY:WKYG	< 1e-7	0	1.89006e-05
chr2	51920001	51960000	40000	4	12	ACI:FHH:FHL:GK:MHS:MNS:SBH:SBN:SHR:SHRSP:WKY:WKYG	< 1e-7	0	1.89006e-05
chr2	52250001	52280000	30000	3	9	BBDP:F344:LEW:LH:LL:LN:SR:SS:WAG	< 1e-7	0	1.89006e-05
chr2	52610001	52640000	30000	3	9	ACI:BBDP:F344:LE:LEW:SHR:SHRSP:WKY:WKYG	< 1e-7	0	1.89006e-05
chr2	52940001	52970000	30000	3	19	ACI:FHH:FHL:GK:LE:LH:LL:LN:MHS:MNS:SBH:SBN:SHR:SHRSP:SR:SS:WAG:WKY:WKYG	1e-07	9.46722e-07	3.94671e-05
chr2	52990001	53010000	20000	2	15	ACI:FHH:FHL:GK:LE:LH:LL:LN:MHS:MNS:SBH:SBN:SR:SS:WAG	7.5e-06	5.69796e-05	0.000418568
chr2	53220001	53320000	100000	10	20	BBDP:F344:FHH:FHL:GK:LEW:LH:LL:LN:MHS:MNS:SBH:SBN:SHR:SHRSP:SR:SS:WAG:WKY:WKYG	< 1e-7	0	1.89006e-05
chr2	53450001	53470000	20000	2	16	ACI:BBDP:FHH:FHL:GK:LE:LEW:LL:LN:MHS:MNS:SBH:SBN:SR:SS:WAG	6.7e-06	5.16518e-05	0.000418568
chr2	53560001	53580000	20000	2	19	BBDP:FHH:FHL:GK:LE:LEW:LL:LN:MHS:MNS:SBH:SBN:SHR:SHRSP:SR:SS:WAG:WKY:WKYG	8.6e-06	6.40577e-05	0.000418568
chr2	53590001	53660000	70000	7	7	F344:LE:LH:SHR:SHRSP:WKY:WKYG	< 1e-7	0	1.89006e-05
chr2	53700001	53730000	30000	3	6	F344:LH:SHR:SHRSP:WKY:WKYG	< 1e-7	0	1.89006e-05
chr2	53760001	53850000	90000	9	8	ACI:F344:LE:LH:SHR:SHRSP:WKY:WKYG	< 1e-7	0	1.89006e-05
chr2	54010001	54030000	20000	2	14	FHH:FHL:GK:LE:LH:LL:LN:MHS:MNS:SBH:SBN:SR:SS:WAG	8.4e-06	6.27914e-05	0.000418568
chr2	54060001	54120000	60000	6	8	ACI:F344:LE:LH:SHR:SHRSP:WKY:WKYG	< 1e-7	0	1.89006e-05
chr2	54200001	54230000	30000	3	7	F344:LE:LH:SHR:SHRSP:WKY:WKYG	< 1e-7	0	1.89006e-05
chr2	54320001	54350000	30000	3	7	F344:LE:LH:SHR:SHRSP:WKY:WKYG	< 1e-7	0	1.89006e-05
chr2	54350001	54440000	90000	9	9	ACI:F344:LE:LH:SBN:SHR:SHRSP:WKY:WKYG	< 1e-7	0	1.89006e-05
chr2	54480001	54530000	50000	5	9	ACI:F344:LE:LH:SBN:SHR:SHRSP:WKY:WKYG	< 1e-7	0	1.89006e-05
chr2	54550001	54620000	70000	7	8	F344:LE:LH:SBN:SHR:SHRSP:WKY:WKYG	< 1e-7	0	1.89006e-05
chr2	54710001	54850000	140000	14	9	ACI:F344:LE:LH:SBN:SHR:SHRSP:WKY:WKYG	< 1e-7	0	1.89006e-05
chr2	54880001	54910000	30000	3	8	ACI:F344:LH:SBN:SHR:SHRSP:WKY:WKYG	< 1e-7	0	1.89006e-05
chr2	55040001	55070000	30000	3	6	ACI:F344:LH:SBN:SHRSP:SR	1.1e-06	9.49868e-06	0.000247719
chr2	55140001	55170000	30000	3	4	F344:LH:SBN:SR	< 1e-7	0	1.89006e-05
chr2	55180001	55240000	60000	6	6	ACI:F344:LH:SBN:SHRSP:SR	< 1e-7	0	1.89006e-05
chr2	55240001	55270000	30000	3	2	ACI:SHRSP	1e-07	9.46722e-07	3.94671e-05
chr2	55290001	55320000	30000	3	6	ACI:F344:LH:SBN:SHRSP:SR	1.1e-06	9.49868e-06	0.000247719
chr2	55370001	55410000	40000	4	5	ACI:F344:LH:SBN:SR	< 1e-7	0	1.89006e-05
chr2	55430001	55510000	80000	8	6	ACI:F344:LH:SBN:SHRSP:SR	< 1e-7	0	1.89006e-05
chr2	55580001	55680000	100000	10	6	ACI:F344:LH:SBN:SHRSP:SR	< 1e-7	0	1.89006e-05
chr2	55680001	55750000	70000	7	1	SHRSP	< 1e-7	0	1.89006e-05
chr2	55800001	55840000	40000	4	6	ACI:F344:LH:SBN:SHRSP:SR	< 1e-7	0	1.89006e-05
chr2	55840001	55910000	70000	7	5	ACI:F344:LH:SBN:SR	< 1e-7	0	1.89006e-05
chr2	55930001	55980000	50000	5	6	ACI:F344:LH:SBN:SHRSP:SR	< 1e-7	0	1.89006e-05
chr2	56070001	56090000	20000	2	7	ACI:F344:LH:SBN:SHRSP:SR:SS	7.2e-06	5.49999e-05	0.000418568
chr2	56100001	56120000	20000	2	7	ACI:F344:LH:SBN:SR:SS:WAG	8.6e-06	6.40577e-05	0.000418568
chr2	56120001	56140000	20000	2	10	ACI:F344:FHH:FHL:LH:SBN:SHRSP:SR:SS:WAG	8e-06	6.02316e-05	0.000418568
chr2	56160001	56230000	70000	7	3	F344:SBN:SS	< 1e-7	0	1.89006e-05
chr2	56290001	56400000	110000	11	3	F344:SBN:SS	< 1e-7	0	1.89006e-05
chr2	56410001	56500000	90000	9	7	F344:SBN:SHR:SHRSP:SS:WKY:WKYG	< 1e-7	0	1.89006e-05
chr2	57080001	57110000	30000	3	8	F344:GK:LH:SHR:SHRSP:SS:WKY:WKYG	< 1e-7	0	1.89006e-05
chr2	57110001	57190000	80000	8	10	BBDP:F344:GK:LEW:LH:SHR:SHRSP:SS:WKY:WKYG	< 1e-7	0	1.89006e-05
chr2	57230001	57270000	40000	4	17	ACI:BBDP:FHH:FHL:GK:LEW:LH:MHS:MNS:SBH:SBN:SHR:SHRSP:SS:WAG:WKY:WKYG	< 1e-7	0	1.89006e-05
chr2	57310001	57370000	60000	6	17	ACI:BBDP:FHH:FHL:GK:LEW:LH:MHS:MNS:SBH:SBN:SHR:SHRSP:SS:WAG:WKY:WKYG	< 1e-7	0	1.89006e-05
chr2	57470001	57510000	40000	4	17	ACI:BBDP:FHH:FHL:GK:LEW:LH:MHS:MNS:SBH:SBN:SHR:SHRSP:SS:WAG:WKY:WKYG	< 1e-7	0	1.89006e-05
chr2	57550001	57590000	40000	4	17	ACI:BBDP:FHH:FHL:GK:LEW:LH:MHS:MNS:SBH:SBN:SHR:SHRSP:SS:WAG:WKY:WKYG	< 1e-7	0	1.89006e-05
chr2	57620001	57660000	40000	4	17	ACI:BBDP:FHH:FHL:GK:LEW:LH:MHS:MNS:SBH:SBN:SHR:SHRSP:SS:WAG:WKY:WKYG	< 1e-7	0	1.89006e-05
chr2	57710001	57800000	90000	9	17	ACI:BBDP:FHH:FHL:GK:LEW:LH:MHS:MNS:SBH:SBN:SHR:SHRSP:SS:WAG:WKY:WKYG	< 1e-7	0	1.89006e-05
chr2	57860001	57900000	40000	4	13	ACI:FHH:FHL:LH:MHS:MNS:SBH:SBN:SHR:SS:WAG:WKY:WKYG	< 1e-7	0	1.89006e-05
chr2	57920001	57950000	30000	3	17	ACI:BBDP:FHH:FHL:GK:LEW:LH:MHS:MNS:SBH:SBN:SHR:SHRSP:SS:WAG:WKY:WKYG	6.1e-06	4.75517e-05	0.000418568
chr2	57950001	57990000	40000	4	13	ACI:FHH:FHL:LH:MHS:MNS:SBH:SBN:SHR:SS:WAG:WKY:WKYG	< 1e-7	0	1.89006e-05
chr2	58050001	58100000	50000	5	13	ACI:FHH:FHL:LH:MHS:MNS:SBH:SBN:SHR:SS:WAG:WKY:WKYG	< 1e-7	0	1.89006e-05
chr2	58100001	58140000	40000	4	17	ACI:BBDP:FHH:FHL:GK:LEW:LH:MHS:MNS:SBH:SBN:SHR:SHRSP:SS:WAG:WKY:WKYG	< 1e-7	0	1.89006e-05
chr2	58240001	58270000	30000	3	13	ACI:FHH:FHL:LH:MHS:MNS:SBH:SBN:SHR:SS:WAG:WKY:WKYG	1e-07	9.46722e-07	3.94671e-05
chr2	58310001	58340000	30000	3	17	ACI:BBDP:FHH:FHL:GK:LEW:LH:MHS:MNS:SBH:SBN:SHR:SHRSP:SS:WAG:WKY:WKYG	6.1e-06	4.75517e-05	0.000418568
chr2	58620001	58670000	50000	5	17	ACI:BBDP:FHH:FHL:GK:LEW:LH:MHS:MNS:SBH:SBN:SHR:SHRSP:SS:WAG:WKY:WKYG	< 1e-7	0	1.89006e-05
chr2	58690001	58730000	40000	4	16	ACI:BBDP:FHH:FHL:GK:LEW:MHS:MNS:SBH:SBN:SHR:SHRSP:SS:WAG:WKY:WKYG	< 1e-7	0	1.89006e-05
chr2	58830001	59070000	240000	24	16	ACI:BBDP:FHH:FHL:GK:LEW:MHS:MNS:SBH:SBN:SHR:SHRSP:SS:WAG:WKY:WKYG	< 1e-7	0	1.89006e-05
chr2	59070001	59110000	40000	4	12	BBDP:FHH:FHL:GK:LEW:MHS:MNS:SBH:SBN:SHRSP:SS:WAG	< 1e-7	0	1.89006e-05
chr2	59220001	59270000	50000	5	15	ACI:BBDP:FHH:FHL:GK:LEW:MHS:MNS:SBN:SHR:SHRSP:SS:WAG:WKY:WKYG	< 1e-7	0	1.89006e-05
chr2	59420001	59450000	30000	3	16	ACI:BBDP:F344:FHH:FHL:GK:LEW:MHS:MNS:SBN:SHR:SHRSP:SS:WAG:WKY:WKYG	< 1e-7	0	1.89006e-05
chr2	59610001	59630000	20000	2	8	ACI:F344:LE:LH:LL:LN:SBH:SR	8.4e-06	6.27914e-05	0.000418568
chr2	59650001	59700000	50000	5	21	ACI:BBDP:FHH:FHL:GK:LE:LEW:LH:LL:LN:MHS:MNS:SBH:SBN:SHR:SHRSP:SR:SS:WAG:WKY:WKYG	8e-07	6.98114e-06	0.000247719
chr2	59700001	59730000	30000	3	14	ACI:BBDP:FHH:FHL:GK:LEW:MHS:MNS:SHR:SHRSP:SS:WAG:WKY:WKYG	4e-07	3.60068e-06	7.86675e-05
chr2	59840001	59890000	50000	5	8	F344:LE:LH:LL:LN:SBH:SBN:SR	< 1e-7	0	1.89006e-05
chr2	60200001	60290000	90000	9	21	ACI:BBDP:F344:FHH:FHL:GK:LE:LEW:LH:LL:LN:MHS:MNS:SBN:SHR:SHRSP:SR:SS:WAG:WKY:WKYG	< 1e-7	0	1.89006e-05
chr2	60310001	60360000	50000	5	21	ACI:BBDP:F344:FHH:FHL:GK:LE:LEW:LH:LL:LN:MHS:MNS:SBN:SHR:SHRSP:SR:SS:WAG:WKY:WKYG	2.9e-06	2.40392e-05	0.000418568
chr2	60540001	60570000	30000	3	14	ACI:BBDP:FHH:FHL:GK:LEW:MHS:MNS:SHR:SHRSP:SS:WAG:WKY:WKYG	4e-07	3.60068e-06	7.86675e-05
chr2	61100001	61120000	20000	2	5	ACI:BBDP:MHS:MNS:WAG	7.8e-06	5.89379e-05	0.000418568
chr2	61570001	61600000	30000	3	16	ACI:BBDP:F344:GK:LEW:LH:LL:LN:MHS:MNS:SBH:SBN:SHRSP:SR:SS:WAG	< 1e-7	0	1.89006e-05
chr2	61660001	61770000	110000	11	8	ACI:FHH:FHL:LE:SHR:SHRSP:WKY:WKYG	< 1e-7	0	1.89006e-05
chr2	61790001	61830000	40000	4	8	ACI:FHH:FHL:LE:SHR:SHRSP:WKY:WKYG	< 1e-7	0	1.89006e-05
chr2	62330001	62360000	30000	3	15	ACI:BBDP:F344:GK:LEW:LH:LL:LN:MHS:MNS:SBH:SBN:SR:SS:WAG	1.6e-06	1.36135e-05	0.000418568
chr2	62610001	62660000	50000	5	21	BBDP:F344:FHH:FHL:GK:LE:LEW:LH:LL:LN:MHS:MNS:SBH:SBN:SHR:SHRSP:SR:SS:WAG:WKY:WKYG	2.8e-06	2.32563e-05	0.000418568
chr2	62700001	62730000	30000	3	17	BBDP:F344:FHH:FHL:GK:LE:LEW:LH:LL:LN:MHS:MNS:SBH:SBN:SR:SS:WAG	2e-06	1.68796e-05	0.000418568
chr2	62730001	62760000	30000	3	14	BBDP:F344:GK:LEW:LH:LL:LN:MHS:MNS:SBH:SBN:SR:SS:WAG	< 1e-7	0	1.89006e-05
[truncated: 13,861 more rows]
