# Supplementary material for: Genome Sequencing Reveals Loci under Artificial Selection that Underlie Disease Phenotypes in the Laboratory Rat
Source: Cell. 2013 Aug 1;154(3):691–703. doi: 10.1016/j.cell.2013.06.040 (PMC3732391; doi:10.1016/j.cell.2013.06.040)
Supplement: Table S7. Overlap of Selective Sweeps with Previously Known Physiological Quantitative Trait Loci for Cardiovascular and Metabolic Traits, Related to Figure 3 [file mmc7.xlsx]

## Sheet: selective_sweep_qtl_overlap
Table S7. Overlap of Selective Sweeps with Previously Known Physiological Quantitative Trait Loci for Cardiovascular and Metabolic Traits, Related to Figure 3
Selective Sweeps								Overlaping physiological quantitative trait loci
Chr	Start	End	Length	Strain	P-value	Q-value	FDR	QTL_RGD_ID	SPECIES	QTL_SYMBOL	QTL_NAME	LOD	PEAK_MARKER_SYMBOL	Chr	Start	End	Distance*	TRAIT_NAME	SUBTRAIT_NAME	PHENOTYPES	ASSOCIATED_DISEASES	CHR	START	STOP	STRAIN_RGD_SYMBOLS
chr1	213920001	213980000	60000	BBDP	0	0	1.89e-05
								2293083	rat	Iddm25	Insulin dependent diabetes mellitus QTL 25	3.03	D1Wox23	1	212121314	212121512	1798687	Glucose level	insulin-dependent	increased urine glucose level	Diabetes Mellitus, Type 1	1	193831373	230411453	ACI.BBDP-(<i>RT1<sup>u</sup></i>),(<i>Gimap5<i>)/Sunn;BBDP/WorSunn
chr4	165330001	165380000	50000	BBDP	0	0	1.89e-05
chr15	41260001	42060000	800000	BBDP	0	0	1.89e-05
chr15	67910001	68010000	100000	BBDP	0	0	1.89e-05
chr15	68050001	68100000	50000	BBDP	0	0	1.89e-05
chr17	9620001	9720000	100000	BBDP	0	0	1.89e-05
chr20	36380001	36490000	110000	BBDP	0	0	1.89e-05
chrX	88010001	88220000	210000	BBDP	0	0	1.89e-05
chrX	88770001	89170000	400000	BBDP	0	0	1.89e-05
chr4	2780001	2820000	40000	FHH	4e-07	3.6e-06	7.87e-05
chr4	32580001	32630000	50000	FHH	0	0	1.89e-05
chr5	170510001	170560000	50000	FHH	0	0	1.89e-05
chr5	170580001	170820000	240000	FHH	0	0	1.89e-05
chr5	171060001	171110000	50000	FHH	0	0	1.89e-05
chr6	30310001	30360000	50000	FHH	0	0	1.89e-05
chr6	30570001	30690000	120000	FHH	0	0	1.89e-05
chr6	30730001	30830000	100000	FHH	0	0	1.89e-05
chr9	32380001	32430000	50000	FHH	0	0	1.89e-05
chr15	34020001	34090000	70000	FHH	0	0	1.89e-05
chr15	34130001	34170000	40000	FHH	4e-07	3.6e-06	7.87e-05
chr15	34280001	34320000	40000	FHH	4e-07	3.6e-06	7.87e-05
chr15	34450001	34550000	100000	FHH	0	0	1.89e-05
chr15	34580001	36150000	1570000	FHH	0	0	1.89e-05
chr1	35870001	35940000	70000	GK	0	0	1.89e-05
chr1	206590001	206630000	40000	GK	1.3e-06	1.11e-05	0.000247719
								1600380	rat	Niddm70	Non-insulin dependent diabetes mellitus QTL 70	3.1	D1Mgh10	1	204280278	204280406	2309723	Insulin level				1	181780342	226780342	BN.GK-(<i>D1Wox18-D1Got254</i>)/Ox
								631837	rat	Niddm35	Non-insulin dependent diabetes mellitus QTL 35							Insulin level		decreased insulin secretion	Diabetes Mellitus, Type 2	1	190677683	235677683	F344.GK-(<I>D1Arb42a-D1Rat90</I>)/Swe
								61455	rat	Niddm7	Non-insulin dependent diabetes mellitus QTL 7	5.5	D1Wox10	1	220639539	220639653	-14049538	Glucose level		impaired glucose tolerance	Diabetes Mellitus, Type 2	1	198139596	243139596	GK/KyoSwe;BN
								1600388	rat	Niddm67	Non-insulin dependent diabetes mellitus QTL 67	5.84	D1Wox23	1	212121314	21212151	-5531313	Glucose level				1	200882874	264367394	GK/KyoSwe;BN/Crl
								1600395	rat	Niddm69	Non-insulin dependent diabetes mellitus QTL 69	4.14	D1M19Mit11	1	248467175	248467324	-41877174	Insulin level				1	200882874	264367394	GK/KyoSwe;BN/Crl
								1600396	rat	Niddm68	Non-insulin dependent diabetes mellitus QTL 68	4.97	D1Smu5	1	189478204	189478415	17111797	Glucose level				1	200882874	264367394	BN.GK-(<i>D1Wox18-D1Got254</i>)/Ox
								634313	rat	Niddm43	Non-insulin dependent diabetes mellitus QTL 43							Glucose level		decreased circulating insulin level;impaired glucose tolerance	Glucose Intolerance	1	204280278	267111153	F344.GK-(<i>D1Mgh10-D1Rat90</i>)/Swe
chr6	3140001	3260000	120000	GK	0	0	1.89e-05
chr6	96880001	96920000	40000	GK	1.3e-06	1.11e-05	0.000247719
chr7	3570001	3630000	60000	GK	0	0	1.89e-05
chr8	19210001	19290000	80000	GK	0	0	1.89e-05
chr8	19890001	19990000	100000	GK	0	0	1.89e-05
chr10	830001	880000	50000	GK	0	0	1.89e-05
chr13	59920001	59960000	40000	GK	1.3e-06	1.11e-05	0.000247719
chr15	33900001	33960000	60000	GK	0	0	1.89e-05
chr19	38420001	38460000	40000	GK	1.3e-06	1.11e-05	0.000247719
chr19	56900001	56980000	80000	GK	0	0	1.89e-05
chrUn	65160001	65210000	50000	GK	0	0	1.89e-05
chrX	47950001	48000000	50000	GK	0	0	1.89e-05
chrX	49410001	49500000	90000	GK	0	0	1.89e-05
chrX	49720001	49770000	50000	GK	0	0	1.89e-05
chrX	49800001	49850000	50000	GK	0	0	1.89e-05
chr1	71930001	71970000	40000	LH	0	0	1.89e-05
chr1	72440001	72470000	30000	LH	5.5e-06	4.34e-05	0.000418568
chr1	74740001	74870000	130000	LH	0	0	1.89e-05
chr1	75120001	75180000	60000	LH	0	0	1.89e-05
chr1	75630001	75690000	60000	LH	0	0	1.89e-05
chr15	8720001	8750000	30000	LH	5.5e-06	4.34e-05	0.000418568
chr1	130700001	130740000	40000	MHS	1e-07	9.47e-07	3.95e-05
chr1	130810001	130850000	40000	MHS	1e-07	9.47e-07	3.95e-05
chr9	590001	630000	40000	MHS	1e-07	9.47e-07	3.95e-05
chr11	69230001	69270000	40000	MHS	1e-07	9.47e-07	3.95e-05
chr11	69470001	69520000	50000	MHS	0	0	1.89e-05
chr14	82660001	82700000	40000	MHS	1e-07	9.47e-07	3.95e-05
								70153	rat	Bp59	Blood pressure QTL 59	3.2	Add1	14	81750430	81808919	909571	Blood pressure	direct systolic	increased systemic arterial blood pressure	Hypertension	14	73956596	89192873	MHS/Gib;MNS/Gib
chr15	62690001	63000000	310000	MHS	0	0	1.89e-05
chr15	102100001	102150000	50000	MHS	0	0	1.89e-05
chrX	157360001	157480000	120000	MHS	0	0	1.89e-05
chr1	61070001	61140000	70000	SBH	0	0	1.89e-05
								631495	rat	Bp96	Blood pressure QTL 96	4.52	D1Mit1					Blood pressure	systolic	increased systemic arterial blood pressure	Hypertension	1	22842898	102532417	SBH/Ygl;SBN/Ygl
chr2	129100001	129270000	170000	SBH	0	0	1.89e-05
								1581552	rat	Pur12	Proteinuria QTL 12	5.19	D2Rat147	2	138700979	138701162	-9600978	Renal function	urine protein level			2	116504240	153393151	SBH/Ygl;SBN/Ygl
chr2	129310001	129590000	280000	SBH	0	0	1.89e-05
								1581552	rat	Pur12	Proteinuria QTL 12	5.19	D2Rat147	2	138700979	138701162	-9390978	Renal function	urine protein level			2	116504240	153393151	SBH/Ygl;SBN/Ygl
chr2	130310001	130350000	40000	SBH	2.6e-06	2.17e-05	0.000418568
								1581552	rat	Pur12	Proteinuria QTL 12	5.19	D2Rat147	2	138700979	138701162	-8390978	Renal function	urine protein level			2	116504240	153393151	SBH/Ygl;SBN/Ygl
chr2	130450001	130490000	40000	SBH	2.6e-06	2.17e-05	0.000418568
								1581552	rat	Pur12	Proteinuria QTL 12	5.19	D2Rat147	2	138700979	138701162	-8250978	Renal function	urine protein level			2	116504240	153393151	SBH/Ygl;SBN/Ygl
chr2	130620001	130790000	170000	SBH	0	0	1.89e-05
								1581552	rat	Pur12	Proteinuria QTL 12	5.19	D2Rat147	2	138700979	138701162	-8080978	Renal function	urine protein level			2	116504240	153393151	SBH/Ygl;SBN/Ygl
chr2	183030001	183210000	180000	SBH	0	0	1.89e-05
chr2	183290001	183520000	230000	SBH	0	0	1.89e-05
chr3	141990001	142160000	170000	SBH	0	0	1.89e-05
								1581546	rat	Pur13	Proteinuria QTL 13	2.93	D3Mgh14	3	118863100	118863223	23126901	Renal function	urine protein level			3	76620970	148642985	SBH/Ygl;SBN/Ygl
chr7	59890001	59990000	100000	SBH	0	0	1.89e-05
chr9	48700001	48750000	50000	SBH	0	0	1.89e-05
chr9	49060001	49200000	140000	SBH	0	0	1.89e-05
chr9	49240001	49330000	90000	SBH	0	0	1.89e-05
chr13	84420001	84520000	100000	SBH	0	0	1.89e-05
chr13	84720001	84990000	270000	SBH	0	0	1.89e-05
chr13	85310001	85370000	60000	SBH	0	0	1.89e-05
chr13	88680001	88720000	40000	SBH	2.6e-06	2.17e-05	0.000418568
chr15	39240001	39290000	50000	SBH	0	0	1.89e-05
chr15	40070001	40120000	50000	SBH	0	0	1.89e-05
chr16	29910001	29990000	80000	SBH	0	0	1.89e-05
chr4	26390001	26420000	30000	SHR	2.5e-06	2.09e-05	0.000418568
								1357343	rat	Gluco4	Glucose level QTL 4	3.1	D4Bro1	4	6115281	6115444	20274720	Glucose level	insulin-mediated glucose uptake	abnormal glucose homeostasis	Diabetes Mellitus, Type 2;Metabolic Syndrome X	4	1	28615362	SHR/NCruk;WKY/NCruk
								70192	rat	BpQTLcluster5	Blood pressure QTL cluster 5	2.6	Slc4a2	4	6100783	6117982	20289218	Blood pressure		increased systemic arterial blood pressure	Hypertension	4	1	61646915	BN;SHR
								1358203	rat	Stl19	Serum triglyceride level QTL 19	2.8	D4Rat10	4	26280781	26280949	109220	Lipid level	triglyceride	increased circulating triglyceride level;increased triglyceride level	Hypertriglyceridemia;Metabolic Syndrome X	4	1	64750077	WKY/Izm;SHR/Izm
								619616	rat	Bp79	Blood pressure QTL 79		D4Mit6	4	75732943	75733127	-49342942	Blood pressure	systolic	increased systemic arterial blood pressure	Hypertension	4	456799	78039637	BB/OK;SHR/Mol
								2303168	rat	Bp330	Blood pressure QTL 330	4.25	D4Mit24	4	78039507	78039637	-51649506	Blood pressure		decreased systemic arterial systolic blood pressure	Hypotension	4	456799	149181446	WKY/NCrlCrlj;SHR/Kyo
								631642	rat	Stl2	Serum triglyceride level QTL 2	3.3					26390001	Lipid level	triglyceride	increased circulating triglyceride level	Hypertriglyceridemia	4	461376	54828069	BB/OK;SHR/Mol
								1358201	rat	Gluco12	Glucose level QTL12	1.6	D4Wox27	4	460493	460590	25929508	Glucose level	uptake	abnormal glucose absorption;abnormal glucose homeostasis	Insulin Resistance	4	26280781	71280781	WKY/Izm;SHR/Izm
chr15	104030001	104090000	60000	SHR	0	0	1.89e-05
								731177	rat	Uae26	Urinary albumin excretion QTL 26	2.4	D15Rat102	15	97700574	97700727	6329427	Renal function	urine albumin level	albuminuria	Albuminuria	15	75200650	109758846	MWF/Fub;SHR/Fub
chr15	104220001	104250000	30000	SHR	2.5e-06	2.09e-05	0.000418568
								731177	rat	Uae26	Urinary albumin excretion QTL 26	2.4	D15Rat102	15	97700574	97700727	6519427	Renal function	urine albumin level	albuminuria	Albuminuria	15	75200650	109758846	MWF/Fub;SHR/Fub
chr1	48230001	48450000	220000	SS	0	0	1.89e-05
								1300167	rat	Hrtrt2	Heart rate QTL 2	4.35	D1Rat136	1	37646940	37647484	10583061	Heart rate	salt-loaded	abnormal heart rate;increased heart rate	Heart Diseases	1	11859997	63434427	BN/SsNHsd;SS/JrHsdMcwi
								1331785	rat	Rf27	Renal function QTL 27	4.643	D1Mgh3	1	40204051	40204161	8025950	Renal function	urine sodium concentration		Hypertension, Renal;Kidney Diseases	1	29683185	78134446	BN/SsNHsd;SS/JrHsdMcwi
								1331778	rat	Rf28	Renal function QTL 28	4.66	D1Mit10					Renal function	potassium excretion rate	increased urine potassium level	Kidney Diseases	1	33134446	78134446	BN/SsNHsd;SS/JrHsdMcwi
								1331732	rat	Srn4	Serum renin concentration QTL 4	4.467	D1Mit10					Renin concentration	serum	increased circulating renin level	Kidney Diseases	1	33134446	78134446	BN/SsNHsd;SS/JrHsdMcwi
								1331792	rat	Rf29	Renal function QTL 29	4.589	D1Mit10					Renal function	urine potassium concentration	increased urine potassium level	Kidney Diseases	1	33134446	78134446	BN/SsNHsd;SS/JrHsdMcwi
chr4	29750001	29860000	110000	SS	0	0	1.89e-05
								1300141	rat	Bp178	Blood pressure QTL 178		D4Rat126	4	26178307	26178440	3571694	Blood pressure	salt-loaded mean arterial	increased systemic arterial blood pressure	Hypertension	4	5437007	36612108	BN/SsNHsd;SS/JrHsdMcwi
								1300156	rat	Bp179	Blood pressure QTL 179	2.85	D4Rat126	4	26178307	26178440	3571694	Blood pressure	salt-loaded mean arterial	increased systemic arterial blood pressure	Hypertension	4	15744638	36612108	BN/SsNHsd;SS/JrHsdMcwi
chr4	29930001	30110000	180000	SS	0	0	1.89e-05
								1300141	rat	Bp178	Blood pressure QTL 178		D4Rat126	4	26178307	26178440	3751694	Blood pressure	salt-loaded mean arterial	increased systemic arterial blood pressure	Hypertension	4	5437007	36612108	BN/SsNHsd;SS/JrHsdMcwi
								1300156	rat	Bp179	Blood pressure QTL 179	2.85	D4Rat126	4	26178307	26178440	3751694	Blood pressure	salt-loaded mean arterial	increased systemic arterial blood pressure	Hypertension	4	15744638	36612108	BN/SsNHsd;SS/JrHsdMcwi
chr7	54650001	55630000	980000	SS	0	0	1.89e-05
								1300127	rat	Srn1	Serum renin concentration QTL 1	3.49	D7Rat73	7	57326196	57326584	-2676195	Renin concentration	salt-loaded	abnormal renin activity	Kidney Diseases	7	28488298	89945095	BN/SsNHsd;SS/JrHsdMcwi
								1300138	rat	Hrtrt9	Heart rate QTL 9	4.72	D7Arb16	7	47145687	47145774	7504314	Heart rate	salt-loaded	abnormal heart rate;abnormal urine homeostasis;increased systemic arterial blood pressure	Hypertension	7	32004504	57326584	BN/SsNHsd;SS/JrHsdMcwi
								1300132	rat	Bp182	Blood pressure QTL 182	3.87	D7Rat73	7	57326196	57326584	-2676195	Blood pressure	salt-loaded time series calculation	increased systemic arterial blood pressure	Hypertension	7	32004504	89945095	BN/SsNHsd;SS/JrHsdMcwi
								1300179	rat	Kidm5	Kidney mass QTL 5	3.51	D7Rat139	7	89944921	89945095	-35294920	Kidney mass	salt-loaded	abnormal kidney weight	Kidney Diseases	7	47145687	124315164	BN/SsNHsd;SS/JrHsdMcwi
								1300149	rat	Cm6	Cardiac mass QTL 6	4.09	D7Rat32	7	21790655	21790795	-32859346	Cardiac mass	salt-loaded left ventricle	abnormal heart size;abnormal heart ventricle morphology;abnormal hematocrit;abnormal leukocyte cell number	Cardiomegaly	7	47145774	107950815	BN/SsNHsd;SS/JrHsdMcwi
chr2	55680001	55750000	70000	SHRSP	0	0	1.89e-05
								61467	rat	Bp14	Blood pressure QTL 14	3.1						Blood pressure		increased systemic arterial blood pressure	Hypertension	2	42866342	210636008	SHRSP/Gcrc;WKY/Gcrc
								631266	rat	Bp132	Blood pressure QTL 132							Blood pressure	systolic	increased systemic arterial blood pressure;increased systemic arterial blood pressure	Hypertension	2	46542246	210636169	SHRSP.WKY-(<I>D2Rat13-D2Rat157</I>)/Gcrc
chr3	145070001	145130000	60000	SHRSP	0	0	1.89e-05
chr3	145150001	145190000	40000	SHRSP	0	0	1.89e-05
chr6	139220001	139360000	140000	SHRSP	0	0	1.89e-05
chr6	139490001	139710000	220000	SHRSP	0	0	1.89e-05
chr9	10910001	10950000	40000	SHRSP	0	0	1.89e-05
chr15	66610001	66690000	80000	SHRSP	0	0	1.89e-05
								61424	rat	Scl1	Serum cholesterol level QTL 1	7.7	D15Mgh2	15	56079087	56079224	10530914	Lipid level	cholesterol	decreased circulating cholesterol level	Hypercholesterolemia	15	18710622	87898700	WKY;SHRSP/A3
								631655	rat	Bp126	Blood pressure QTL 126	4	Ednrb	15	87893141	87898700	-21283140	Blood pressure	systolic	increased systemic arterial blood pressure	Hypertension	15	65395920	109758846	WKY/Izm;SHRSP/A3Izm
chr15	66840001	66900000	60000	SHRSP	0	0	1.89e-05
								61424	rat	Scl1	Serum cholesterol level QTL 1	7.7	D15Mgh2	15	56079087	56079224	10760914	Lipid level	cholesterol	decreased circulating cholesterol level	Hypercholesterolemia	15	18710622	87898700	WKY;SHRSP/A3
								631655	rat	Bp126	Blood pressure QTL 126	4	Ednrb	15	87893141	87898700	-21053140	Blood pressure	systolic	increased systemic arterial blood pressure	Hypertension	15	65395920	109758846	WKY/Izm;SHRSP/A3Izm
chr1	94430001	94470000	40000	WKY	1e-07	9.47e-07	3.95e-05
chr6	28490001	28550000	60000	WKY	0	0	1.89e-05
								1549905	rat	Stresp10	Stress response QTL 10	6.83	D6Rat46	6	13286615	13286759	15203386	Stress response	defensive burying - approach	abnormal coping response;decreased coping response;increased anxiety-related response	Anxiety Disorders	6	1	35786687	WKY/NHsd;F344/NHsd
chr13	85500001	85730000	230000	WKY	0	0	1.89e-05
								1549897	rat	Stresp12	Stress response QTL 12	3.35	D13Rat77	13	63175274	63175600	22324727	Stress response	defensive burying - approach	abnormal coping response;decreased coping response;increased anxiety-related response	Anxiety Disorders	13	40675437	85675437	WKY/NHsd;F344/NHsd
								2293341	rat	Glom15	Glomerulus QTL 15	7.4	D13Rat86	13	91410706	91411049	-5910705	Renal pathology	glomerulus inflammation	glomerulonephritis	Glomerulonephritis;Nephritis	13	78189125	106076220	LEW/NHsd;WKY/NCrl
chr14	71740001	72050000	310000	WKY	0	0	1.89e-05
								634328	rat	Hc5	Hypercalciuria QTL 5	2.3	D14Mgh1	14	86469093	86469197	-14729092	Renal function	calcium excretion	increased urine calcium level	Kidney Calculi	14	63969145	108969145	WKY;GHS
chr14	72110001	72480000	370000	WKY	0	0	1.89e-05
								634328	rat	Hc5	Hypercalciuria QTL 5	2.3	D14Mgh1	14	86469093	86469197	-14359092	Renal function	calcium excretion	increased urine calcium level	Kidney Calculi	14	63969145	108969145	WKY;GHS
chr14	72540001	73110000	550000	WKY	0	0	1.89e-05
								634328	rat	Hc5	Hypercalciuria QTL 5	2.3	D14Mgh1	14	86469093	86469197	-13929092	Renal function	calcium excretion	increased urine calcium level	Kidney Calculi	14	63969145	108969145	WKY;GHS
*Distance is the number of base pairs from the start of the marker at the peak of QTL linkage and the start of the selective sweep
