# Supplementary material for: Genome Sequencing Reveals Loci under Artificial Selection that Underlie Disease Phenotypes in the Laboratory Rat
Source: Cell. 2013 Aug 1;154(3):691–703. doi: 10.1016/j.cell.2013.06.040 (PMC3732391; doi:10.1016/j.cell.2013.06.040)
Supplement: Table S8. List of Human GWAS Studies for Cardiovascular and Metabolic Phenotypes, Related to Figure 2 [file mmc8.xlsx]

## Sheet: Sheet1
Table S8. List of Human GWAS Studies for Cardiovascular and Metabolic Phenotypes, Related to Figure 2
Pubmed ID	Disease/Trait	Region	Chr	Position	Reported Gene(s)	Mapped Genes	Strongest SNP-Risk Allele	SNPs	SNP_id_current	Context	Intergenic	Risk Allele Frequency	P-Value	P-Value mlog	P-Value (text)	OR or beta	95% CI (text)
22763476	Blood pressure	6p24.1	6	13270945	PHACTR1	PHACTR1	rs1223397-?	rs1223397	1223397	intron	1	NR	1e-07	7		NR	NR
22763476	Blood pressure	4q24	4	102560290	BANK1, PPP3CA	FLJ20021 - BANK1	rs17031508-?	rs17031508	17031508	Intergenic	2	NR	8e-08	7.09691		NR	NR
22763476	Blood pressure	1q31.2	1	192431998	RGS21, PPP3CA	RGS21 - RGS1	rs12067906-?	rs12067906	12067906	Intergenic	2	NR	9e-07	6.04576		NR	NR
22763476	Blood pressure	13q33.3	13	109347659	MYO16	MYO16	rs7984522-?	rs7984522	7984522	intron	1	NR	7e-07	6.1549		NR	NR
21909110	Blood pressure	12q24.21	12	115352731	TBX5, TBX3	TBX3 - UBA52P7	rs2384550-G	rs2384550	2384550	Intergenic	2	0.66	4e-06	5.39794	(Mean Arterial Pressure)	0.23	[0.13-0.32] mmHg increase
21909110	Blood pressure	12q21.33	12	90060586	ATP2B1	ATP2B1 - MRPL2P1	rs17249754-G	rs17249754	17249754	Intergenic	2	0.89	1e-17	17	(Mean Arterial Pressure)	0.56	[0.43-0.69] mmHg increase
21909110	Blood pressure	12q24.12	12	112007756	ATXN2	ATXN2	rs653178-T	rs653178	653178	intron	1	0.59	7e-20	19.1549	(Mean Arterial Pressure)	0.43	[0.34-0.52] mmHg decrease
21909110	Blood pressure	15q26.1	15	91437388	FES	FES	rs2521501-T	rs2521501	2521501	intron	1	0.37	3e-08	7.52288	(Mean Arterial Pressure)	0.34	[0.22-0.46] mmHg increase
21909110	Blood pressure	20p12.2	20	10969030	JAG1	FAT1P1 - RPS11P1	rs1327235-G	rs1327235	1327235	Intergenic	2	0.58	4e-08	7.39794	(Mean Arterial Pressure)	0.26	[0.17-0.35] mmHg increase
21909110	Blood pressure	11p15.1	11	16902268	PLEKHA7	PLEKHA7	rs381815-T	rs381815	381815	intron	1	0.3	3e-08	7.52288	(Mean Arterial Pressure)	0.3	[0.19-0.41] mmHg increase
21909110	Blood pressure	11p15.4	11	10350538	ADM	ADM - AMPD3	rs7129220-G	rs7129220	7129220	Intergenic	2	0.87	4e-07	6.39794	(Pulse Pressure)	0.38	[0.23-0.53] mmHg decrease
21909110	Blood pressure	4q12	4	54799245	CHIC2	LNX1 - RPL21P44	rs871606-T	rs871606	871606	Intergenic	2	0.85	1e-08	8	(Pulse Pressure)	0.43	[0.28-0.58] mmHg increase
21909110	Blood pressure	7q22.3	7	106411858	PIK3CG	FLJ36031 - PIK3CG	rs17477177-T	rs17477177	17477177	Intergenic	2	0.72	2e-13	12.699	(Pulse Pressure)	0.42	[0.31-0.53] mmHg decrease
21909110	Blood pressure	8q24.12	8	120435812	NOV	NOV	rs2071518-T	rs2071518	2071518	UTR-3	1	0.17	4e-09	8.39794	(Pulse Pressure)	0.31	[0.21-0.41] mmHg increase
21909110	Blood pressure	11q24.3	11	130273230	ADAMTS-8	DDX18P5 - ADAMTS8	rs11222084-T	rs11222084	11222084	Intergenic	2	0.38	2e-11	10.699	(Pulse Pressure)	0.34	[0.24-0.44] mmHg increase
21909110	Blood pressure	12q21.33	12	90060586	ATP2B1	ATP2B1 - MRPL2P1	rs17249754-G	rs17249754	17249754	Intergenic	2	0.89	6e-10	9.22185	(Pulse Pressure)	0.39	[0.27-0.52] mmHg increase
21909110	Blood pressure	17q21.32	17	45013271	GOSR2	GOSR2	rs17608766-T	rs17608766	17608766	intron	1	0.91	6e-15	14.2218	(Pulse Pressure)	0.53	[0.40-0.67] mmHg decrease
21909110	Blood pressure	2q24.3	2	164963486	FIGN	FIGN - GRB14	rs1446468-T	rs1446468	1446468	Intergenic	2	0.53	6e-12	11.2218	(Mean Arterial Pressure)	0.34	[0.24-0.44] mmHg decrease
21909110	Blood pressure	10q25.3	10	115781527	ADRB1	NHLRC2 - ADRB1	rs2782980-T	rs2782980	2782980	Intergenic	2	0.2	2e-09	8.69897	(Mean Arterial Pressure)	0.34	[0.23-0.45] mmHg decrease
21909110	Blood pressure	1p36.22	1	11862778	MTHFR, NPPB	MTHFR	rs17367504-G	rs17367504	17367504	intron	1	0.17	2e-16	15.699	(Mean Arterial Pressure)	0.53	[0.40-0.66] mmHg decrease
21909110	Blood pressure	2q24.3	2	164915208	FIGN	FIGN - GRB14	rs13002573-G	rs13002573	13002573	Intergenic	2	0.2	2e-08	7.69897	(Pulse Pressure)	0.31	[0.20-0.42] mmHg decrease
21909110	Blood pressure	10q23.33	10	95895177	PLCE-1	PLCE1	rs9663362-G	rs9663362	9663362	intron	1	0.53	5e-09	8.30103	(Pulse Pressure)	0.27	[0.18-0.36] mmHg decrease
21909110	Blood pressure	3p24.1	3	27537909	SLC4A7	UBA52P4 - RPS27P11	rs13082711-T	rs13082711	13082711	Intergenic	2	0.8	5e-09	8.30103	(Mean Arterial Pressure)	0.34	[0.22-0.45] mmHg decrease
21909110	Blood pressure	4q24	4	103188709	SLC39A8	SLC39A8	rs13107325-T	rs13107325	13107325	missense	1	0.12	1e-10	10	(Mean Arterial Pressure)	0.63	[0.44-0.82] mmHg decrease
21909110	Blood pressure	5q33.3	5	157804457	EBF1	RPLP2P2 - EBF1	rs9313772-T	rs9313772	9313772	Intergenic	2	0.32	1e-11	11	(Mean Arterial Pressure)	0.34	[0.24-0.44] mmHg decrease
21909110	Blood pressure	10q24.33	10	104939215	CYP17A1, NT5C2	NT5C2	rs11191593-T	rs11191593	11191593	intron	1	0.94	1e-15	15	(Mean Arterial Pressure)	0.66	[0.50-0.82] mmHg increase
21909110	Blood pressure	15q24.1	15	75077367	CSK	CSK	rs1378942-C	rs1378942	1378942	intron	1	0.33	2e-15	14.699	(Mean Arterial Pressure)	0.39	[0.29-0.48] mmHg increase
21909110	Blood pressure	3p21.31	3	47927484	MAP4	MAP4	rs319690-T	rs319690	319690	intron	1	0.51	3e-08	7.52288	(Mean Arterial Pressure)	0.3	[0.20-0.40] mmHg increase
21909110	Blood pressure	11p15.1	11	16902268	PLEKHA7	PLEKHA7	rs381815-T	rs381815	381815	intron	1	0.3	7e-06	5.1549	(Pulse Pressure)	0.24	[0.13-0.34] mmHg increase
21909110	Blood pressure	5p13.3	5	32815028	NPR3, C5orf23	C5orf23 - RPS8P8	rs1173771-G	rs1173771	1173771	Intergenic	2	0.53	4e-09	8.39794	(Mean Arterial Pressure)	0.28	[0.19-0.37] mmHg increase
21909110	Blood pressure	10p12.31	10	18727959	CACNB2	CACNB2	rs12258967-G	rs12258967	12258967	intron	1	0.36	2e-16	15.699	(Mean Arterial Pressure)	0.43	[0.33-0.53] mmHg decrease
21909110	Blood pressure	10q21.2	10	63467553	C10orf107	C10orf107	rs4590817-G	rs4590817	4590817	intron	1	0.83	2e-18	17.699	(Mean Arterial Pressure)	0.58	[0.45-0.71] mmHg increase
21909110	Blood pressure	10q24.32	10	104846178	CYP17A1, NT5C2	NT5C2	rs11191548-T	rs11191548	11191548	UTR-3	1	0.94	8e-11	10.0969	(Pulse Pressure)	0.53	[0.37-0.69] mmHg increase
21909110	Blood pressure	20q13.32	20	57751117	GNAS, EDN3	MRPS16P - ZNF831	rs6015450-G	rs6015450	6015450	Intergenic	2	0.07	2e-06	5.69897	(Pulse Pressure)	0.35	[0.21-0.49] mmHg increase
21909110	Blood pressure	3q26.2	3	169100886	MECOM	MECOM	rs419076-T	rs419076	419076	intron	1	0.44	8e-13	12.0969	(Mean Arterial Pressure)	0.34	[0.25-0.43] mmHg increase
21909110	Blood pressure	17q21.33	17	47402807	ZNF652	ZNF652	rs12940887-T	rs12940887	12940887	intron	1	0.42	2e-07	6.69897	(Mean Arterial Pressure)	0.25	[0.16-0.35] mmHg increase
21909110	Blood pressure	4q21.21	4	81164723	FGF5	PRDM8 - FGF5	rs1458038-T	rs1458038	1458038	Intergenic	2	0.3	3e-14	13.5229	(Mean Arterial Pressure)	0.4	[0.30-0.51] mmHg increase
21909110	Blood pressure	11q22.1	11	100593538	FLJ32810, TMEM133	ARHGAP42	rs633185-G	rs633185	633185	intron	1	0.32	7e-10	9.1549	(Mean Arterial Pressure)	0.33	[0.22-0.43] mmHg decrease
21909110	Blood pressure	3p22.1	3	41877414	ULK4	ULK4	rs3774372-T	rs3774372	3774372	missense	1	0.78	8e-07	6.09691	(Pulse Pressure)	0.3	[0.18-0.42] mmHg increase
21909110	Blood pressure	20q13.32	20	57751117	GNAS, EDN3	MRPS16P - ZNF831	rs6015450-G	rs6015450	6015450	Intergenic	2	0.07	2e-12	11.699	(Mean Arterial Pressure)	0.52	[0.38-0.67] mmHg increase
21909110	Blood pressure	17q21.32	17	45013271	GOSR2	GOSR2	rs17608766-T	rs17608766	17608766	intron	1	0.91	2e-07	6.69897	(Mean Arterial Pressure)	0.36	[0.23-0.50] mmHg decrease
21909110	Blood pressure	4q32.1	4	156645513	GUCY1A3, GUCY1B3	GUCY1A3	rs13139571-C	rs13139571	13139571	intron	1	0.74	3e-07	6.52288	(Mean Arterial Pressure)	0.29	[0.18-0.40] mmHg increase
21909110	Blood pressure	1p13.2	1	113216543	MOV10	MOV10	rs2932538-G	rs2932538	2932538	nearGene-5	1	0.74	8e-06	5.09691	(Mean Arterial Pressure)	0.25	[0.14-0.36] mmHg increase
21909110	Blood pressure	5p13.3	5	32815028	NPR3, C5orf23	C5orf23 - RPS8P8	rs1173771-G	rs1173771	1173771	Intergenic	2	0.53	5e-09	8.30103	(Pulse Pressure)	0.28	[0.18-0.37] mmHg increase
21909110	Blood pressure	6p22.2	6	26107463	HFE	HIST1H1T	rs198846-G	rs198846	198846	nearGene-3	1	0.86	2e-12	11.699	(Mean Arterial Pressure)	0.48	[0.35-0.61] mmHg decrease
21572416	Blood pressure	1p13.2	1	113190807	ST7L, CAPZA1	CAPZA1	rs17030613-C	rs17030613	17030613	intron	1	0.49	1e-08	8	(Diastolic)	0.38	[0.24-0.52] mm Hg increase
21572416	Blood pressure	2q24.3	2	164906820	FIGN, GRB14	FIGN - GRB14	rs16849225-C	rs16849225	16849225	Intergenic	2	0.61	4e-11	10.3979	(Systolic)	0.75	[0.53-0.97] mm Hg increase
21572416	Blood pressure	1p13.2	1	113190807	ST7L, CAPZA1	CAPZA1	rs17030613-C	rs17030613	17030613	intron	1	0.49	8e-06	5.09691	(Systolic)	0.49	[0.27-0.71] mm Hg increase
21572416	Blood pressure	12q21.33	12	90060586	ATP2B1	ATP2B1 - MRPL2P1	rs17249754-G	rs17249754	17249754	Intergenic	2	0.64	8e-20	19.0969	(Systolic)	1.17	[0.92-1.42] mm Hg increase
21572416	Blood pressure	12q24.21	12	115552437	TBX3	TBX3 - UBA52P7	rs35444-A	rs35444	35444	Intergenic	2	0.75	8e-07	6.09691	(Systolic)	0.63	[0.38-0.88] mm Hg increase
21572416	Blood pressure	12q24.13	12	112817783	RPL6, PTPN11, ALDH2	C12orf51	rs11066280-T	rs11066280	11066280	intron	1	0.75	8e-31	30.0969	(Systolic)	1.56	[1.31-1.81] mm Hg increase
21572416	Blood pressure	5p13.3	5	32804528	NPR3	C5orf23 - RPS8P8	rs1173766-C	rs1173766	1173766	Intergenic	2	0.6	2e-08	7.69897	(Systolic)	0.63	[0.41-0.85] mm Hg increase
21572416	Blood pressure	4q25	4	111381638	ENPEP	ZBED1P - ENPEP	rs6825911-C	rs6825911	6825911	Intergenic	2	0.51	7e-08	7.1549	(Systolic)	0.6	[0.38-0.82] mm Hg increase
21572416	Blood pressure	1p36.22	1	10796866	CASZ1	CASZ1	rs880315-C	rs880315	880315	intron	1	0.65	3e-10	9.52288	(Diastolic)	0.56	[0.38-0.74] mm Hg increase
21572416	Blood pressure	10q24.32	10	104846178	CNNM2, NT5C2, CYP17A1	NT5C2	rs11191548-T	rs11191548	11191548	UTR-3	1	0.74	4e-17	16.3979	(Systolic)	1.18	[0.91-1.45] mm Hg increase
21572416	Blood pressure	1p36.22	1	10796866	CASZ1	CASZ1	rs880315-C	rs880315	880315	intron	1	0.65	7e-07	6.1549	(Systolic)	0.74	[0.45-1.03] mm Hg increase
21572416	Blood pressure	4q25	4	111381638	ENPEP	ZBED1P - ENPEP	rs6825911-C	rs6825911	6825911	Intergenic	2	0.51	9e-09	8.04576	(Diastolic)	0.39	[0.25-0.53] mm Hg increase
21572416	Blood pressure	12q24.13	12	112817783	RPL6, PTPN11, ALDH2	C12orf51	rs11066280-T	rs11066280	11066280	intron	1	0.75	1e-35	35	(Diastolic)	1.01	[0.85-1.17] mm Hg increase
21572416	Blood pressure	5p13.3	5	32804528	NPR3	C5orf23 - RPS8P8	rs1173766-C	rs1173766	1173766	Intergenic	2	0.6	1e-07	7	(Diastolic)	0.36	[0.22-0.50] mm Hg increase
21572416	Blood pressure	12q24.21	12	115552437	TBX3	TBX3 - UBA52P7	rs35444-A	rs35444	35444	Intergenic	2	0.75	1e-10	10	(Diastolic)	0.5	[0.34-0.66] mm Hg increase
21572416	Blood pressure	12q21.33	12	90060586	ATP2B1	ATP2B1 - MRPL2P1	rs17249754-G	rs17249754	17249754	Intergenic	2	0.64	2e-13	12.699	(Diastolic)	0.58	[0.42-0.74] mm Hg increase
21572416	Blood pressure	10q24.32	10	104846178	CNNM2, NT5C2, CYP17A1	NT5C2	rs11191548-T	rs11191548	11191548	UTR-3	1	0.74	7e-12	11.1549	(Diastolic)	0.58	[0.42-0.74] mm Hg increase
19114657	Blood pressure	2q24.3	2	169041386	STK39	STK39	rs6749447-G	rs6749447	6749447	intron	1	0.28	2e-07	6.69897		1.9	[1.2-2.6] mm Hg increase in DBP
17903302	Blood pressure	16q23.3	16	83764204	CDH13	CDH13	rs3096277-?	rs3096277	3096277	intron	1	NR	1e-09	9	(SBPLTA)	NR	NR
17903302	Blood pressure	6q15	6	88652580	Intergenic	NCRNA00120 - SPACA1	rs2509458-?	rs2509458	2509458	Intergenic	2	NR	7e-06	5.1549	(DBP)	NR	NR
17903302	Blood pressure	14q24.3	14	76650764	C14orf118	C14orf118	rs2121070-?	rs2121070	2121070	intron	1	NR	5e-06	5.30103	(DBP)	NR	NR
17903302	Blood pressure	5q22.1	5	110772404	CAMK4	CAMK4	rs10491334-?	rs10491334	10491334	intron	1	NR	4e-06	5.39794	(DBP)	NR	NR
17903302	Blood pressure	3p26.3	3	2654691	CNTN4	CNTN4	rs4370013-?	rs4370013	4370013	intron	1	NR	4e-06	5.39794	(DBP)	NR	NR
17903302	Blood pressure	2q36.3	2	228715375	CCL20, WDR69	CCL20 - TDGF2	rs7591163-?	rs7591163	7591163	Intergenic	2	NR	3e-07	6.52288	(DBPLTA)	NR	NR
17903302	Blood pressure	1p31.3	1	63591129	Intergenic	ATG4C - FOXD3	rs10493340-?	rs10493340	10493340	Intergenic	2	NR	2e-06	5.69897	(SBP)	NR	NR
17903302	Blood pressure	14q24.3	14	76613678	Intergenic	C14orf179 - C14orf118	rs935334-?	rs935334	935334	Intergenic	2	NR	3e-06	5.52288	(DBP)	NR	NR
17903302	Blood pressure	8q13.3	8	73106916	Intergenic	TRPA1 - KCNB2	rs1963982-?	rs1963982	1963982	Intergenic	2	NR	3e-06	5.52288	(DBP)	NR	NR
22446040	Body mass index	5p15.2	5	10372618	2006-03-01	2006-03-01	rs2607292-T	rs2607292	2607292	intron	1	0.1	4e-06	5.39794		0.77	[NR] unit increase
22446040	Body mass index	5p15.2	5	10464107	ROPN1L	ROPN1L	rs2967951-T	rs2967951	2967951	intron	1	0.1	1e-06	6		0.81	[NR] unit increase
22446040	Body mass index	21q21.3	21	31100797	GRIK1	GRIK1	rs933117-A	rs933117	933117	intron	1	0.08	6e-06	5.22185		0.85	[NR] unit decrease
22344221	Body mass index	9q22.32	9	97068926	ZNF169	ZNF169 - FAM22F	rs10993160-A	rs10993160	10993160	Intergenic	2	0.83	6e-07	6.22185		0.05	[0.031-0.075] unit increase
22344221	Body mass index	3p22.1	3	42303074	CCK	CCK	rs4377469-T	rs4377469	4377469	intron	1	0.69	2e-07	6.69897		0.04	[0.025-0.053] unit increase
22344221	Body mass index	6p22.3	6	20694884	CDKAL1	CDKAL1	rs2206734-C	rs2206734	2206734	intron	1	0.59	1e-11	11		0.04	[0.027-0.051] unit increase
22344221	Body mass index	19q13.32	19	46172278	GIPR	GIPR	rs11671664-G	rs11671664	11671664	intron	1	0.45	7e-14	13.1549		0.05	[0.034-0.058] unit increase
22344221	Body mass index	1q25.2	1	177855517	SEC16B	FAM5B - SEC16B	rs516636-A	rs516636	516636	Intergenic	2	0.22	3e-09	8.52288		0.05	[0.034-0.066] unit increase
22344221	Body mass index	16q12.2	16	53842908	FTO	FTO	rs12149832-A	rs12149832	12149832	intron	1	0.2	5e-22	21.301		0.07	[0.057-0.089] unit increase
22344221	Body mass index	2q32.2	2	190985680	KLF9	MSTN - C2orf88	rs13034723-A	rs13034723	13034723	Intergenic	2	NR	2e-08	7.69897	(rs11142387-C)	0.07	[0.042-0.090] unit increase
22344221	Body mass index	18q21.32	18	57828637	MC4R	RPS3AP49 - MC4R	rs2331841-A	rs2331841	2331841	Intergenic	2	0.25	2e-11	10.699		0.05	[0.032-0.060] unit increase
22344221	Body mass index	9q21.12	9	72998332	KLF9	SMC5 - KLF9	rs11142387-C	rs11142387	11142387	Intergenic	2	0.46	1e-09	9		0.04	[0.018-0.062] unit increase
22344221	Body mass index	11p14.1	11	27728539	BDNF	BDNF	rs2030323-C	rs2030323	2030323	intron	1	0.6	4e-16	15.3979		0.05	[0.034-0.058] unit increase
22344219	Body mass index	15q23	15	68080886	MAP2K5	MAP2K5	rs4776970-A	rs4776970	4776970	intron	1	0.22	2e-09	8.69897		2.55	[0.79-4.31] % increase
22344219	Body mass index	2p23.3	2	25131316	ADCY3, DNAJC27	ADCY3	rs6545814-G	rs6545814	6545814	intron	1	0.45	1e-13	13		3.26	[1.77-4.75] % increase
22344219	Body mass index	5q15	5	95850250	PCSK1	PCSK1 - CAST	rs261967-C	rs261967	261967	Intergenic	2	0.41	5e-09	8.30103		3.77	[2.26-5.28] % increase
22344219	Body mass index	11p13	11	31905534	PAX6	PAX6 - RCN1	rs652722-C	rs652722	652722	Intergenic	2	0.61	8e-08	7.09691		2.75	[1.24-4.26] % increase
22344219	Body mass index	6p22.3	6	20685486	CDKAL1	CDKAL1	rs9356744-T	rs9356744	9356744	intron	1	0.58	2e-11	10.699		3.39	[1.90-4.88] % increase
22344219	Body mass index	19q13.32	19	46172278	GIPR, QPCTL	GIPR	rs11671664-G	rs11671664	11671664	intron	1	0.5	6e-14	13.2218		4.22	[2.73-5.71] % increase
22344219	Body mass index	16p12.3	16	20257867	GP2	GPR139 - GP2	rs12597579-C	rs12597579	12597579	Intergenic	2	0.8	1e-08	8		4.09	[2.21-5.97] % increase
21701570	Body mass index	5q33.2	5	153509596	MFAP3, GALNT10	MFAP3 - GALNT10	rs2033195-C	rs2033195	2033195	Intergenic	2	0.57	6e-06	5.22185		0.09	[0.05-0.13] s.d. increase
21701570	Body mass index	3q26.31	3	171558344	PP13439, TMEM212	PLD1 - TMEM212	rs6794092-G	rs6794092	6794092	Intergenic	2	0.9	2e-06	5.69897		0.17	[0.10-0.24] s.d. increase
20966902	Body mass index	1p31.3	1	63480730	ATG4C	ATG4C - FOXD3	rs17124318-C	rs17124318	17124318	Intergenic	2	0.87	6e-07	6.22185		0.07	[0.04-0.10] unit increase
20966902	Body mass index	17q25.3	17	75701697	2009-09-01	SEPT9 - FLJ45079	rs9906155-T	rs9906155	9906155	Intergenic	2	0.91	9e-06	5.04576		0.05	[0.02-0.07] unit increase
20966902	Body mass index	2q36.1	2	223936738	KCNE4	KCNE4 - TRNAK39P	rs1440072-C	rs1440072	1440072	Intergenic	2	0.06	4e-06	5.39794		0.06	[0.04-0.08] unit increase
20966902	Body mass index	7q21.13	7	88560878	ZNF804B	ZNF804B	rs1406503-C	rs1406503	1406503	intron	1	0.05	9e-06	5.04576		0.07	[0.04-0.10] unit increase
20966902	Body mass index	12q23.1	12	99961349	ANKS1B	ANKS1B	rs2373011-C	rs2373011	2373011	intron	1	0.42	9e-06	5.04576		0.03	[0.02-0.04] unit increase
20966902	Body mass index	9q31.2	9	110125811	RAD23B	RAD23B - KLF4	rs817858-G	rs817858	817858	Intergenic	2	0.13	7e-06	5.1549		0.04	[0.02-0.06] unit increase
20935630	Body mass index	2p25.3	2	622827	TMEM18	FAM150B - TMEM18	rs2867125-C	rs2867125	2867125	Intergenic	2	0.83	3e-49	48.5229		0.31	[0.25-0.37] kg/m2 increase
20935630	Body mass index	4p12	4	45182527	GNPDA2	GNPDA2 - GABRG1	rs10938397-G	rs10938397	10938397	Intergenic	2	0.43	4e-31	30.3979		0.18	[0.14-0.22] kg/m2 increase
20935630	Body mass index	11p14.1	11	27725986	BDNF	BDNF	rs10767664-A	rs10767664	10767664	intron	1	0.78	5e-26	25.301		0.19	[0.13-0.25] kg/m2 increase
20935630	Body mass index	16p11.2	16	28885659	SH2B1, APOB48R, SULT1A2, AC138894.2, ATXN2L, TUFM	SH2B1	rs7359397-T	rs7359397	7359397	nearGene-3	1	0.4	2e-20	19.699		0.15	[0.11-0.19] kg/m2 increase
20935630	Body mass index	3q27.2	3	185834499	ETV5	ETV5 - DGKG	rs9816226-T	rs9816226	9816226	Intergenic	2	0.82	2e-18	17.699		0.14	[0.08-0.20] kg/m2 increase
20935630	Body mass index	11p11.2	11	47650993	MTCH2, NDUFS3, CUGBP1	MTCH2	rs3817334-T	rs3817334	3817334	intron	1	0.41	2e-12	11.699		0.06	[0.02-0.10] kg/m2 increase
20935630	Body mass index	19q13.11	19	34309532	KCTD15	KCTD15 - RPS4XP20	rs29941-G	rs29941	29941	Intergenic	2	0.67	3e-09	8.52288		0.06	[0.02-0.10] kg/m2 increase
20935630	Body mass index	16p12.3	16	19933600	GPRC5B, IQCK	GPRC5B - GPR139	rs12444979-C	rs12444979	12444979	Intergenic	2	0.87	3e-21	20.5229		0.17	[0.11-0.23] kg/m2 increase
20935630	Body mass index	19q13.32	19	47569003	TMEM160, ZC3H4	ZC3H4	rs3810291-A	rs3810291	3810291	UTR-3	1	0.67	2e-12	11.699		0.09	[0.05-0.13] kg/m2 increase
20935630	Body mass index	3p12.1	3	85884150	CADM2	CADM2	rs13078807-G	rs13078807	13078807	intron	1	0.2	4e-11	10.3979		0.1	[0.06-0.14] kg/m2 increase
20935630	Body mass index	16q12.2	16	53803574	FTO	FTO	rs1558902-A	rs1558902	1558902	intron	1	0.42	5e-120	119.301		0.39	[0.35-0.43] kg/m2 increase
20935630	Body mass index	1p31.1	1	72812440	NEGR1	RPL31P12 - KRT8P21	rs2815752-A	rs2815752	2815752	Intergenic	2	0.61	2e-22	21.699		0.13	[0.09-0.17] kg/m2 increase
20935630	Body mass index	6p12.3	6	50803050	TFAP2B	TFAP2B	rs987237-G	rs987237	987237	intron	1	0.18	3e-20	19.5229		0.13	[0.07-0.19] kg/m2 increase
20935630	Body mass index	1p31.1	1	74991644	TNNI3K	TNNI3K	rs1514175-A	rs1514175	1514175	intron;intron	1	0.43	8e-14	13.0969		0.07	[0.03-0.11] kg/m2 increase
20935630	Body mass index	5q13.3	5	75015242	FLJ35779, HMGCR	POC5	rs2112347-T	rs2112347	2112347	nearGene-5	1	0.63	2e-13	12.699		0.1	[0.06-0.14] kg/m2 increase
20935630	Body mass index	14q12	14	30515112	PRKD1	PRKD1 - RPS6P24	rs11847697-T	rs11847697	11847697	Intergenic	2	0.04	6e-11	10.2218		0.17	[0.07-0.27] kg/m2 increase
20935630	Body mass index	13q12.2	13	28020180	MTIF3, GTF3A	MTIF3	rs4771122-G	rs4771122	4771122	intron	1	0.24	9e-10	9.04576		0.09	[0.03-0.15] kg/m2 increase
20935630	Body mass index	11p15.4	11	8604593	RPL27A, TUB	STK33	rs4929949-C	rs4929949	4929949	intron	1	0.52	3e-09	8.52288		0.06	[0.02-0.10] kg/m2 increase
20935630	Body mass index	16p13.3	16	4038387	ADCY9	ADCY9	rs2444217-A	rs2444217	2444217	intron	1	0.57	9e-08	7.04576		NR	NR
20935630	Body mass index	5q12.1	5	62817900	HTR1A	ISCA1P1 - HTR1A	rs255414-A	rs255414	255414	Intergenic	2	0.81	1e-06	6		NR	NR
20935630	Body mass index	17q21.32	17	46123932	CBX1	NFE2L1	rs3764400-C	rs3764400	3764400	nearGene-5	1	0.14	4e-07	6.39794		NR	NR
20935630	Body mass index	1p21.3	1	96944797	PTBP2	EEF1A1P11 - RPL7P9	rs1555543-C	rs1555543	1555543	Intergenic	2	0.59	4e-10	9.39794		0.06	[0.02-0.10] kg/m2 increase
20935630	Body mass index	2q22.2	2	142959931	LRP1B	RPS16P3 - KYNU	rs2890652-C	rs2890652	2890652	Intergenic	2	0.18	1e-10	10		0.09	[0.03-0.15] kg/m2 increase
20935630	Body mass index	2p16.1	2	59302877	FANCL	EIF3FP3 - BCL11A	rs887912-T	rs887912	887912	Intergenic	2	0.29	2e-12	11.699		0.1	[0.06-0.14] kg/m2 increase
20935630	Body mass index	9p21.1	9	28414339	LRRN6C	LINGO2	rs10968576-G	rs10968576	10968576	intron	1	0.31	3e-13	12.5229		0.11	[0.07-0.15] kg/m2 increase
20935630	Body mass index	4q24	4	103188709	SLC39A8	SLC39A8	rs13107325-T	rs13107325	13107325	missense	1	0.07	2e-13	12.699		0.19	[0.11-0.27] kg/m2 increase
20935630	Body mass index	9q33.3	9	129465325	LMX1B	LMX1B - ZBTB43	rs867559-G	rs867559	867559	Intergenic	2	0.22	1e-07	7		NR	NR
20935630	Body mass index	8q21.11	8	76573711	HNF4G	HNF4G - MRPL9P1	rs2922763-T	rs2922763	2922763	Intergenic	2	0.71	6e-08	7.22185		NR	NR
20935630	Body mass index	6p21.31	6	34302869	NUDT3, HMGA1	NUDT3	rs206936-G	rs206936	206936	intron;intron	1	0.21	3e-08	7.52288		0.06	[0.02-0.10] kg/m2 increase
20935630	Body mass index	5q23.2	5	124332103	ZNF608	RPL28P3 - RPSAP37	rs4836133-A	rs4836133	4836133	Intergenic	2	0.48	2e-09	8.69897		0.07	[0.03-0.11] kg/m2 increase
20935630	Body mass index	7q11.23	7	76639871	KIAA1505	PMS2L11	rs6955651-T	rs6955651	6955651		1	0.18	2e-06	5.69897		NR	NR
20935630	Body mass index	19q13.32	19	46202172	QPCTL, GIPR	QPCTL	rs2287019-C	rs2287019	2287019	intron	1	0.8	2e-16	15.699		0.15	[0.09-0.21] kg/m2 increase
20935630	Body mass index	15q23	15	68086838	MAP2K5, LBXCOR1	MAP2K5	rs2241423-G	rs2241423	2241423	intron	1	0.78	1e-18	18		0.13	[0.09-0.17] kg/m2 increase
20935630	Body mass index	14q31.1	14	79936964	NRXN3	NRXN3	rs10150332-C	rs10150332	10150332	intron	1	0.21	3e-11	10.5229		0.13	[0.07-0.19] kg/m2 increase
20935630	Body mass index	12q13.12	12	50247468	FAIM2	BCDIN3D - RPL35AP28	rs7138803-A	rs7138803	7138803	Intergenic	2	0.38	2e-17	16.699		0.12	[0.08-0.16] kg/m2 increase
20935630	Body mass index	2p23.3	2	25158008	RBJ, ADCY3, POMC	ADCY3 - DNAJC27	rs713586-C	rs713586	713586	Intergenic	2	0.47	6e-22	21.2218		0.14	[0.10-0.18] kg/m2 increase
20935630	Body mass index	18q21.32	18	57839769	MC4R	RPS3AP49 - MC4R	rs571312-A	rs571312	571312	Intergenic	2	0.24	6e-42	41.2218		0.23	[0.17-0.29] kg/m2 increase
20935630	Body mass index	1q25.2	1	177889480	SEC16B	FAM5B - SEC16B	rs543874-G	rs543874	543874	Intergenic	2	0.19	4e-23	22.3979		0.22	[0.16-0.28] kg/m2 increase
20397748	Body mass index	6q22.33	6	129861392	LAMA2	MESTP1 - ARHGAP18	rs2275215-T	rs2275215	2275215	Intergenic	2	0.73	4e-07	6.39794		0.09	[0.05-0.13] SD decrease
20397748	Body mass index	10p15.1	10	4655565	Intergenic	KLF6 - AKR1E2	rs10458787-G	rs10458787	10458787	Intergenic	2	0.76	1e-06	6		0.09	[0.04-0.14] SD increase
19851299	Body mass index	9p22.3	9	15986716	NR	HMGN2L - BNC2	rs1927702-G	rs1927702	1927702	Intergenic	2	0.42	6e-06	5.22185	(females)	0.08	[NR] kg increase
19851299	Body mass index	4q34.3	4	180664653	NR	RPL19P8 - MGC45800	rs2383393-G	rs2383393	2383393	Intergenic	2	0.63	2e-06	5.69897	(males)	0.1	[NR] kg increase
19851299	Body mass index	3p13	3	70463330	NR	UQCRHP4 - FOXP1	rs1024889-G	rs1024889	1024889	Intergenic	2	0.28	6e-06	5.22185	(males)	0.12	[NR] kg increase
19851299	Body mass index	2q36.1	2	222801699	NR	RPL23P5 - HSPA9P1	rs824931-G	rs824931	824931	Intergenic	2	0.35	3e-06	5.52288	(females + males)	0.07	[NR] kg increase
19851299	Body mass index	5q35.3	5	180170819	NR	LOC100289003	rs12517906-G	rs12517906	12517906		1	0.85	6e-06	5.22185	(females)	0.16	[NR] kg decrease
19851299	Body mass index	3q28	3	188420897	NR	LPP	rs1152846-G	rs1152846	1152846	intron	1	0.77	3e-06	5.52288	(females +males)	0.09	[NR] kg decrease
19851299	Body mass index	19p13.3	19	2160529	NR	AP3D1 - DOT1L	rs3803915-C	rs3803915	3803915	Intergenic	2	0.89	5e-06	5.30103	(females + males)	0.13	[NR] kg decrease
19851299	Body mass index	19q13.41	19	51773802	NR	SIGLEC23P - SIGLEC24P	rs1878047-G	rs1878047	1878047	Intergenic	2	0.37	5e-06	5.30103	(females + males)	0.06	[NR] kg decrease
19851299	Body mass index	1p36.33	1	1005806	NR	AGRN - C1orf159	rs3934834-G	rs3934834	3934834	Intergenic	2	0.8	6e-07	6.22185	(females + males)	0.11	[NR] kg increase
19851299	Body mass index	11q14.1	11	80985548	NR	ODZ4 - RPS28P7	rs1458095-G	rs1458095	1458095	Intergenic	2	0.9	7e-06	5.1549	(females)	0.19	[NR] kg increase
19079260	Body mass index	1p31.1	1	72765116	NEGR1	NEGR1 - RPL31P12	rs2568958-A	rs2568958	2568958	Intergenic	2	0.58	1e-11	11		3.77	[2.67-4.87] % SD
19079260	Body mass index	11p14.1	11	27583129	BDNF	BDNFOS	rs7481311-T	rs7481311	7481311		1	0.24	8e-06	5.09691		3.15	[1.78-4.52] % SD
19079260	Body mass index	1p21.3	1	97037083	NR	EEF1A1P11 - RPL7P9	rs10783050-C	rs10783050	10783050	Intergenic	2	0.36	4e-06	5.39794		2.6	[1.50-3.70] % SD
19079260	Body mass index	2p25.3	2	644953	TMEM18	FAM150B - TMEM18	rs7561317-G	rs7561317	7561317	Intergenic	2	0.84	4e-17	16.3979		6.12	[4.69-7.55] % SD
19079260	Body mass index	11p14.1	11	27667202	BDNF	BDNFOS	rs925946-T	rs925946	925946		1	0.34	9e-10	9.04576		3.85	[2.62-5.08] % SD
19079260	Body mass index	19q13.11	19	34309532	KCTD15, CHST8	KCTD15 - RPS4XP20	rs29941-C	rs29941	29941	Intergenic	2	0.69	7e-12	11.1549		4.18	[2.98-5.38] % SD
19079260	Body mass index	3q27.2	3	185834290	SFRS10, ETV5, DGKG	ETV5 - DGKG	rs7647305-C	rs7647305	7647305	Intergenic	2	0.77	7e-11	10.1549		4.42	[3.09-5.75] % SD
19079260	Body mass index	11p14.1	11	27679916	BDNF	BDNF	rs6265-G	rs6265	6265	missense	1	0.85	5e-10	9.30103		4.58	[3.07-6.09] % SD
19079260	Body mass index	12q13.12	12	50247468	BCDIN3D, FAIM2	BCDIN3D - RPL35AP28	rs7138803-A	rs7138803	7138803	Intergenic	2	0.37	1e-07	7		3.28	[2.06-4.50] % SD
19079260	Body mass index	16p11.2	16	28883241	SH2B1, ATP2A1	SH2B1	rs7498665-G	rs7498665	7498665	missense	1	0.44	3e-10	9.52288		3.63	[2.49-4.77] % SD
19079260	Body mass index	18q21.32	18	57884750	MC4R	RPS3AP49 - MC4R	rs12970134-A	rs12970134	12970134	Intergenic	2	0.3	1e-12	12		4.38	[3.16-5.60] % SD
19079260	Body mass index	16q12.2	16	53769677	FTO	FTO	rs6499640-A	rs6499640	6499640	intron	1	0.41	4e-13	12.3979		5.25	[3.82-6.68] % SD
19079260	Body mass index	1q25.2	1	177913519	SEC16B, RASAL2	SEC16B	rs10913469-C	rs10913469	10913469	intron	1	0.2	6e-08	7.22185		3.36	[2.14-4.58] % SD
19079260	Body mass index	16q12.2	16	53816275	FTO	FTO	rs8050136-A	rs8050136	8050136	intron	1	0.41	1e-47	47		8.04	[6.96-9.12] % SD
19079261	Body mass index	16p11.2	16	28883241	SH2B1	SH2B1	rs7498665-G	rs7498665	7498665	missense	1	0.41	5e-11	10.301		0.15	[0.08-0.21] kg/m2 increase
19079261	Body mass index	19q13.11	19	34322137	KCTD15	KCTD15 - RPS4XP20	rs11084753-G	rs11084753	11084753	Intergenic	2	0.67	2e-08	7.69897		0.06	[-0.01-0.13] kg/m2 increase
19079261	Body mass index	11p15.4	11	8484089	STK33	STK33	rs10769908-C	rs10769908	10769908	intron	1	0.53	1e-06	6		NR	NR
19079261	Body mass index	20p12.3	20	6621685	BMP2	TARDBPL - BMP2	rs2145270-T	rs2145270	2145270	Intergenic	2	0.65	6e-06	5.22185		NR	NR
19079261	Body mass index	4p12	4	45182527	GNPDA2	GNPDA2 - GABRG1	rs10938397-G	rs10938397	10938397	Intergenic	2	0.45	3e-16	15.5229		0.19	[0.13-0.25] kg/m2
19079261	Body mass index	1p31.1	1	72812440	NEGR1	RPL31P12 - KRT8P21	rs2815752-A	rs2815752	2815752	Intergenic	2	0.62	6e-08	7.22185		0.1	[0.04-0.16] kg/m2 increase
19079261	Body mass index	11p11.2	11	47663049	MTCH2	MTCH2	rs10838738-G	rs10838738	10838738	intron	1	0.34	5e-09	8.30103		0.07	[0.01-0.13] kg/m2 increase
19079261	Body mass index	18q21.32	18	57851097	MC4R	RPS3AP49 - MC4R	rs17782313-C	rs17782313	17782313	Intergenic	2	0.21	5e-18	17.301		0.2	[0.12-0.28] kg/m2 increase
19079261	Body mass index	16q12.2	16	53820527	FTO	FTO	rs9939609-A	rs9939609	9939609	intron	1	0.41	4e-51	50.3979		0.33	[0.27-0.39] kg/m2 increase
19079261	Body mass index	15q25.2	15	82352200	RKHD3	MEX3B - EFTUD1	rs12324805-C	rs12324805	12324805	Intergenic	2	0.31	7e-06	5.1549		NR	NR
19079261	Body mass index	2p25.3	2	634905	TMEM18	FAM150B - TMEM18	rs6548238-C	rs6548238	6548238	Intergenic	2	0.84	1e-18	18		0.26	[0.19-0.34] kg/m2 increase
18454148	Body mass index	16q12.2	16	53809247	FTO	FTO	rs1121980-?	rs1121980	1121980	intron	1	NR	4e-08	7.39794		0.06	[0.04-0.08] unit increase in log(BMI)
18454148	Body mass index	18q21.32	18	57851097	MC4R	RPS3AP49 - MC4R	rs17782313-C	rs17782313	17782313	Intergenic	2	0.24	3e-15	14.5229		0.05	[0.04-0.06] unit increase in log(BMI)
17903300	Body mass index	7q32.3	7	131453665	Intergenic	RPS15AP22 - PLXNA4	rs1106684-?	rs1106684	1106684	Intergenic	2	NR	2e-06	5.69897		NR	NR
17903300	Body mass index	13q21.32	13	66120784	Intergenic	STARP1 - PCDH9	rs1333026-?	rs1333026	1333026	Intergenic	2	NR	8e-06	5.09691		NR	NR
17903300	Body mass index	7q32.3	7	131453525	Intergenic	RPS15AP22 - PLXNA4	rs1106683-?	rs1106683	1106683	Intergenic	2	NR	1e-07	7		NR	NR
17434869	Body mass index	16q12.2	16	53820527	FTO	FTO	rs9939609-A	rs9939609	9939609	intron	1	0.39	2e-20	19.699		0.36	[NR] kg/m2 per copy in adults
22417934	Body mass index and cholesterol (psychopharmacological treatment)	8q21.3	8	89585048	MMP16	MMP16 - RIPK2	rs7838490-?	rs7838490	7838490	Intergenic	2	NR	6e-08	7.22185	(BMI)	NR	NR
22417934	Body mass index and cholesterol (psychopharmacological treatment)	12q21.1	12	73601132	Intergenic	TRHDE - RPL31P48	rs11615274-?	rs11615274	11615274	Intergenic	2	NR	9e-08	7.04576	(HDL-C)	NR	NR
21348951	Cardiac hypertrophy	1q41	1	216716537	ESRRG	ESRRG	rs12757165-?	rs12757165	12757165	intron	1	NR	1e-07	7	(additive)	NR	NR
21348951	Cardiac hypertrophy	5q31.3	5	142017860	FGF1	FGF1	rs152528-?	rs152528	152528	intron	1	NR	8e-07	6.09691	(recessive)	NR	NR
21348951	Cardiac hypertrophy	1q32.2	1	208757586	PLXNA2	PLXNA2 - RPS26P13	rs17259784-?	rs17259784	17259784	Intergenic	2	NR	6e-06	5.22185	(recessive)	NR	NR
21348951	Cardiac hypertrophy	6q16.3	6	104432165	GRIK2	GRIK2 - NPM1P10	rs4520040-?	rs4520040	4520040	Intergenic	2	NR	3e-06	5.52288	(additive)	NR	NR
21348951	Cardiac hypertrophy	8q12.1	8	61003897	CA8	TOX - CA8	rs6995588-?	rs6995588	6995588	Intergenic	2	NR	2e-06	5.69897	(additive, dominant)	NR	NR
21348951	Cardiac hypertrophy	12q14.1	12	60797703	FAM19A2	SLC16A7 - PGBD3P1	rs10506410-?	rs10506410	10506410	Intergenic	2	NR	2e-06	5.69897	(dominant)	NR	NR
21348951	Cardiac hypertrophy	13q14.2	13	50080847	PHF11	PHF11	rs2031532-?	rs2031532	2031532	cds-synon	1	NR	5e-06	5.30103	(recessive)	NR	NR
21348951	Cardiac hypertrophy	6p22.3	6	22246604	SOX4	FLJ22536 - PRL	rs4236016-?	rs4236016	4236016	Intergenic	2	NR	4e-06	5.39794	(additive, recessive)	NR	NR
21348951	Cardiac hypertrophy	6p22.1	6	30093364	TRIM38	TRIM31 - TRIM40	rs10947055-?	rs10947055	10947055	Intergenic	2	NR	2e-07	6.69897	(additive, recessive)	NR	NR
21348951	Cardiac hypertrophy	10q23.1	10	82699491	NRG3	RPS7P9 - NRG3	rs1484170-?	rs1484170	1484170	Intergenic	2	NR	1e-06	6	(additive)	NR	NR
21348951	Cardiac hypertrophy	15q12	15	25912339	UBE3A	UBE3A - ATP10A	rs17636733-?	rs17636733	17636733	Intergenic	2	NR	2e-07	6.69897	(recessive)	NR	NR
21348951	Cardiac hypertrophy	20p12.2	20	11174903	C20orf94,BTBD3,SNAP25,MKK5,JAG1	FAT1P1 - RPS11P1	rs2207418-?	rs2207418	2207418	Intergenic	2	NR	9e-06	5.04576	(dominant)	NR	NR
21348951	Cardiac hypertrophy	15q14	15	39315358	C15orf54	C15orf53 - C15orf54	rs12907914-?	rs12907914	12907914	Intergenic	2	NR	1e-06	6	(recessive)	NR	NR
21348951	Cardiac hypertrophy	3p25.2	3	12626516	RAF1	RAF1	rs3729931-?	rs3729931	3729931	intron	1	NR	7e-07	6.1549	(dominant)	NR	NR
21348951	Cardiac hypertrophy	1p34.2	1	43596384	SLC2A1	SLC2A1 - FAM183A	rs16830359-?	rs16830359	16830359	Intergenic	2	NR	1e-07	7	(additive, recessive)	NR	NR
21348951	Cardiac hypertrophy	10q21.1	10	57416961	ZWINT	PCDH15 - GAPDHP21	rs1916521-?	rs1916521	1916521	Intergenic	2	NR	5e-07	6.30103	(recessive)	NR	NR
21348951	Cardiac hypertrophy	3q13.13	3	109204413	DPPA4	FLJ25363	rs769554-?	rs769554	769554	intron	1	NR	3e-06	5.52288	(additive)	NR	NR
21348951	Cardiac hypertrophy	13q14.2	13	48198716	HTR2A	GNG5P5 - RPL27AP8	rs1575891-?	rs1575891	1575891	Intergenic	2	NR	6e-06	5.22185	(additive)	NR	NR
21348951	Cardiac hypertrophy	10q25.1	10	105846074	COL17A1	COL17A1	rs1320448-?	rs1320448	1320448	nearGene-5	1	NR	2e-08	7.69897	(additive, recessive)	NR	NR
22683750	Cardiac repolarization	1p13.2	1	112464376	KCND3	KCND3	rs17029069-T	rs17029069	17029069	intron	1	0.356	8e-06	5.09691		1.29	[1.15-1.44]
22683750	Cardiac repolarization	10q26.11	10	119210375	PDZD8, EMX2	PDZD8 - EMX2OS	rs6585436-C	rs6585436	6585436	Intergenic	2	0.983	6e-06	5.22185		2.08	[1.52-2.86]
22683750	Cardiac repolarization	17q25.2	17	75004213	MGAT5B, SEC14L	MGAT5B - C17orf86	rs11653989-T	rs11653989	11653989	Intergenic	2	0.917	3e-06	5.52288		1.61	[1.32-2.0]
22342860	Cardiac repolarization	17q24.3	17	68521861	KCNJ2	CALM2P1 - SOX9	rs7219669-T	rs7219669	7219669	Intergenic	2	0.38	6e-14	13.2218		1.7	ms decrease
19584346	Cardiac structure and function	10q23.1	10	87846959	GRID1	GRID1	rs7910620-G	rs7910620	7910620	intron	1	0.01	7e-07	6.1549	(LV wall thickness)	0.17	[0.11-0.23] cm increase
19584346	Cardiac structure and function	6q22.31	6	118578043	SLC35F1, C6orf204, PLN	SLC35F1	rs89107-G	rs89107	89107	intron	1	0.5	1e-09	9	(LV internal diastolic dimensions)	0.03	[0.02-0.04] cm decrease
19584346	Cardiac structure and function	16q23.1	16	78258810	WWOX	WWOX	rs2059238-A	rs2059238	2059238	intron	1	0.22	3e-06	5.52288	(LV wall thickness)	0.02	[0.01-0.03] cm decrease
19584346	Cardiac structure and function	5q22.1	5	110008214	SLC25A46	TMEM232	rs17132261-T	rs17132261	17132261	intron	1	0.02	9e-07	6.04576	(LV wall thickness)	0.06	[0.04-0.08] cm increase
21943158	Cardiovascular disease risk factors	19p13.2	19	11202306	LDLR	LDLR	rs6511720-T	rs6511720	6511720	intron	1	0.11	5e-11	10.301	(LDL)	0.15	[0.10-0.19] mmol/l decrease
21943158	Cardiovascular disease risk factors	1p13.3	1	109817838	CELSR2	CELSR2	rs660240-T	rs660240	660240	UTR-3	1	0.22	2e-22	21.699	(LDL)	0.17	[0.14-0.20] mmol/l decrease
21943158	Cardiovascular disease risk factors	10p12.33			MRC1	MRC1	rs2437258-T	rs2437258	2437258	intron;intron	1	0.23	3e-10	9.52288	(AST)	0.1	[0.071-0.133] units/l increase
21943158	Cardiovascular disease risk factors	12q24.31	12	121471337	OASL	OASL	rs3213545-A	rs3213545	3213545	cds-synon	1	0.3	4e-15	14.3979	(GGT)	0.12	[0.092-0.150] units/l decrease
21943158	Cardiovascular disease risk factors	15q21.3	15	58678512	LIPC	RPL28P4 - LIPC	rs10468017-T	rs10468017	10468017	Intergenic	2	0.33	3e-12	11.5229	(HDL)	0.1	[0.075-0.133] mmol/l increase
21943158	Cardiovascular disease risk factors	16q13	16	56988044	CETP	HERPUD1 - CETP	rs173539-T	rs173539	173539	Intergenic	2	0.32	3e-65	64.5229	(HDL)	0.26	[0.23-0.28] mmol/l increase
21943158	Cardiovascular disease risk factors	19q13.32	19	45395619	TOMM40	TOMM40	rs2075650-G	rs2075650	2075650	intron	1	0.15	2e-14	13.699	(LDL)	0.15	[0.11-0.19] mmol/l increase
21943158	Cardiovascular disease risk factors	19q13.32	19	45395619	TOMM40	TOMM40	rs2075650-G	rs2075650	2075650	intron	1	0.15	4e-08	7.39794	(CRP)	0.12	[0.075-0.157] unit decrease
21943158	Cardiovascular disease risk factors	2p23.3	2	27730940	GCKR	GCKR	rs1260326-T	rs1260326	1260326	missense	1	0.4	2e-08	7.69897	(TRIG)	0.08	[0.053-0.111] mmol/l increase
21943158	Cardiovascular disease risk factors	6p22.2	6	25776949	SLC17A4	SLC17A4	rs11754288-A	rs11754288	11754288	missense	1	0.43	4e-09	8.39794	(UA)	0.08	[0.057-0.111] umol/l decrease
21943158	Cardiovascular disease risk factors	6p22.2	6	26093141	HFE	HFE	rs1800562-A	rs1800562	1800562	missense	1	0.08	5e-12	11.301	(FERR)	0.18	[0.13-0.23] mg/l increase
21943158	Cardiovascular disease risk factors	11q23.3	11	117075566	PCSK7	TAGLN;PCSK7	rs508487-T	rs508487	508487	nearGene-3;nearGene-3	1	0.04	2e-10	9.69897	(TRIG)	0.24	[0.16-0.31] mmol/l increase
21943158	Cardiovascular disease risk factors	2p24.1	2	21244000	APOB	APOB	rs10199768-T	rs10199768	10199768	intron	1	0.47	8e-15	14.0969	(LDL)	0.11	[0.083-0.137] mmol/l increase
21943158	Cardiovascular disease risk factors	3q26.1	3	165491280	BCHE	BCHE	rs1803274-T	rs1803274	1803274	missense	1	0.21	6e-92	91.2218	(BCHE)	0.37	[0.33-0.40] units/l decrease
21943158	Cardiovascular disease risk factors	4p16.1	4	10056376	WDR1	SLC2A9 - WDR1	rs7671266-T	rs7671266	7671266	Intergenic	2	0.21	9e-71	70.0458	(UA)	0.31	[0.27-0.34] umol/l decrease
21943158	Cardiovascular disease risk factors	4p16.1	4	10331294	Intergenic	RAF1P1 - ZNF518B	rs4698036-G	rs4698036	4698036	Intergenic	2	0.22	2e-52	51.699	(UA)	0.26	[0.22-0.29] umol/l decrease
21943158	Cardiovascular disease risk factors	8p21.3	8	19849757	LPL	LPL - RPL30P9	rs17091905-A	rs17091905	17091905	Intergenic	2	0.124	6e-12	11.2218	(HDL)	0.15	[0.11-0.19] mmol/l increase
21943158	Cardiovascular disease risk factors	8p21.3	8	19849757	LPL	LPL - RPL30P9	rs17091905-A	rs17091905	17091905	Intergenic	2	0.12	5e-15	14.301	(TRIG)	0.17	[0.13-0.22] mmol/l decrease
21943158	Cardiovascular disease risk factors	1q23.3			ABCG2	-	rs2199936-A	rs2199936		Intergenic	2	0.12	2e-17	16.699	(UA)	0.19	[0.14-0.23] umol/l increase
21779381	Cardiovascular disease risk factors	11q23.3	11	117156893	BACE1	BACE1;RNF214	rs1047964-?	rs1047964	1047964	UTR-3;nearGene-3	1	NR	8e-07	6.09691	(any migraine - CVD death)	4.67	[2.53-8.62]
21779381	Cardiovascular disease risk factors	20q13.33	20	61895920	Intergenic	FLJ16779 - ARFGAP1	rs1406961-?	rs1406961	1406961	Intergenic	2	NR	5e-07	6.30103	(migraineurs with aura - CVD death)	12.33	[4.62-32.87]
21779381	Cardiovascular disease risk factors	6p21.1	6	41623033	MDF1	MDFI - TFEB	rs2143678-?	rs2143678	2143678	Intergenic	2	NR	4e-07	6.39794	(migraineurs with aura - major CVD)	3.05	[1.98-4.96]
21779381	Cardiovascular disease risk factors	4q22.1	4	88755828	MEPE	MEPE	rs7698623-?	rs7698623	7698623	intron	1	NR	3e-07	6.52288	(migraineurs with aura - ischemic stroke)	6.37	[3.15-12.90]
21779381	Cardiovascular disease risk factors	5p15.33	5	1877280	IRX4	IRX4	rs4975709-?	rs4975709	4975709	nearGene-3	1	NR	8e-07	6.09691	(migraineurs with aura - ischemic stroke)	5.06	[2.66-9.62]
20838585	Cardiovascular disease risk factors	11q24.1	11	121954657	SORL1, BLID	SORL1 - BLID	rs7121446-G	rs7121446	7121446	Intergenic	2	0.78	3e-06	5.52288	(waist circumference)	0.15	[0.09-0.21] % SD decrease, SNPxAGE interaction
20838585	Cardiovascular disease risk factors	19q13.32	19	45415640	APOE	LOC100129500	rs445925-G	rs445925	445925		1	NR	9e-19	18.0458	(LDL-cholesterol)	11.96	[9.33-14.59] % SD increase
20838585	Cardiovascular disease risk factors	16q13	16	56989590	CETP,HERPUD1	HERPUD1 - CETP	rs247616-T	rs247616	247616	Intergenic	2	0.33	1e-23	23	(HDL-cholesterol)	2.99	[2.42-3.56] % SD increase
20838585	Cardiovascular disease risk factors	Xp21.2	23	29640818	IL1RAPL1	IL1RAPL1	rs7890572-G	rs7890572	7890572	intron	1	0.07	1e-07	7	(triglycerides)	0.97	[0.62-1.32] % SD increase, SNPxAGE interaction
20838585	Cardiovascular disease risk factors	20q13.32	20	57164855	APCDD1L,STX16	APCDD1L - MGC4294	rs127430-G	rs127430	127430	Intergenic	2	0.86	1e-06	6	(waist circumference)	0.19	[0.11-0.27] % SD decrease, SNPxAGE interaction
20838585	Cardiovascular disease risk factors	11q23.3	11	116613660	CADM1,BUD13,APOA5	RPL15P15 - BUD13	rs12280753-T	rs12280753	12280753	Intergenic	2	0.07	8e-06	5.09691	(triglycerides)	0.69	[0.40-0.98] % SD increase, SNPxAGE interaction
20066028	Cholesterol	16q13	16	57005479	CETP	CETP	rs1532624-?	rs1532624	1532624	intron	1	NR	3e-20	19.5229		9.99	[NR] mg/dl increase between hmz
20686565	Cholesterol, total	1p32.3	1	55504650	PCSK9	PCSK9	rs2479409-G	rs2479409	2479409	nearGene-5	1	0.3	4e-24	23.3979		1.96	[1.49-2.43] mg/dL increase
20686565	Cholesterol, total	8p23.1	8	9183358	PPP1R3B	PPP1R3B - TNKS	rs9987289-T	rs9987289	9987289	Intergenic	2	0.1	9e-24	23.0458		3.14	[2.51-3.77] mg/dL decrease
20686565	Cholesterol, total	11q12.2	11	61569830	FADS1,FADS2,FADS3	FADS1	rs174546-C	rs174546	174546	UTR-3	1	0.34	2e-22	21.699		1.78	[1.39-2.17] mg/dL decrease
20686565	Cholesterol, total	9q34.2	9	136155000	ABO	ABO - LCN1L2	rs635634-T	rs635634	635634	Intergenic	2	0.21	9e-21	20.0458		2.3	[1.81-2.79] mg/dL increase
20686565	Cholesterol, total	15q21.3	15	58683366	LIPC	RPL28P4 - LIPC	rs1532085-A	rs1532085	1532085	Intergenic	2	0.39	9e-20	19.0458		1.54	[1.15-1.93] mg/dL increase
20686565	Cholesterol, total	18q21.1	18	47160953	LIPG	LIPG - ACAA2	rs7241918-A	rs7241918	7241918	Intergenic	2	0.17	2e-19	18.699		1.94	[1.43-2.45] mg/dL decrease
20686565	Cholesterol, total	6p21.32	6	32412435	HLA	HLA-DRA	rs3177928-A	rs3177928	3177928	UTR-3	1	0.16	4e-19	18.3979		2.31	[1.78-2.84] mg/dL increase
20686565	Cholesterol, total	20q12	20	39672618	TOP1	TOP1	rs6029526-C	rs6029526	6029526	intron	1	0.47	3e-17	16.5229		1.52	[1.15-1.89] mg/dL increase
20686565	Cholesterol, total	6q25.3	6	160578860	LPA	SLC22A1	rs1564348-C	rs1564348	1564348	intron	1	0.17	1e-16	16		2.18	[1.65-2.71] mg/dL increase
20686565	Cholesterol, total	12q24.31	12	121416650	HNF1A	HNF1A	rs1169288-C	rs1169288	1169288	missense	1	0.33	1e-14	14		1.45	[1.06-1.84] mg/dL increase
20686565	Cholesterol, total	16q13	16	56993324	CETP	HERPUD1 - CETP	rs3764261-A	rs3764261	3764261	Intergenic	2	0.32	7e-14	13.1549		1.67	[1.22-2.12] mg/dL increase
20686565	Cholesterol, total	1q41	1	220973563	MOSC1	MOSC1	rs2642442-T	rs2642442	2642442	intron	1	0.32	5e-13	12.301		1.38	[0.95-1.81] mg/dL decrease
20686565	Cholesterol, total	20q13.12	20	43042364	HNF4A	HNF4A	rs1800961-T	rs1800961	1800961	missense	1	0.03	6e-13	12.2218		4.73	[3.44-6.02] mg/dL decrease
20686565	Cholesterol, total	19q13.32	19	45422946	APOE,APOC1,APOC2	APOC1	rs4420638-G	rs4420638	4420638	nearGene-3	1	0.17	5e-111	110.301		6.83	[6.2-7.46] mg/dL increase
20686565	Cholesterol, total	11q24.2	11	126243952	ST3GAL4	ST3GAL4	rs11220462-T	rs11220462	11220462	intron	1	0.11	2e-11	10.699		2.01	[1.36-2.66] mg/dL increase
20686565	Cholesterol, total	7p13	7	44579180	NPC1L1	NPC1L1	rs2072183-C	rs2072183	2072183	cds-synon	1	0.25	3e-11	10.5229		2.01	[1.44-2.58] mg/dL increase
20686565	Cholesterol, total	6p21.31	6	34546560	C6orf106	SPDEF - C6orf106	rs2814982-T	rs2814982	2814982	Intergenic	2	0.11	5e-11	10.301		1.86	[1.21-2.51] mg/dL decrease
20686565	Cholesterol, total	20q12	20	39091487	MAFB	HSPE1P1 - MAFB	rs2902940-G	rs2902940	2902940	Intergenic	2	0.29	6e-11	10.2218		1.38	[0.97-1.79] mg/dL decrease
20686565	Cholesterol, total	11q24.1	11	122522375	UBASH3B	GLULP3 - UBASH3B	rs7941030-C	rs7941030	7941030	Intergenic	2	0.38	2e-10	9.69897		0.97	[0.6-1.34] mg/dL increase
20686565	Cholesterol, total	19q13.33	19	49206417	FUT2,FLJ36070	FUT2	rs492602-G	rs492602	492602	cds-synon	1	0.49	2e-10	9.69897		1.27	[0.86-1.68] mg/dL increase
20686565	Cholesterol, total	10q25.2	10	113933886	GPAM	GPAM	rs2255141-A	rs2255141	2255141	intron	1	0.3	2e-10	9.69897		1.14	[0.75-1.53] mg/dL increase
20686565	Cholesterol, total	20q11.22	20	34152782	ERGIC3	FER1L4	rs2277862-T	rs2277862	2277862		1	0.15	4e-10	9.39794		1.19	[0.66-1.72] mg/dL decrease
20686565	Cholesterol, total	8q24.3	8	145043543	PLEC1	PLEC	rs11136341-G	rs11136341	11136341	intron	1	0.4	9e-10	9.04576		1.34	[0.87-1.81] mg/dL increase
20686565	Cholesterol, total	8p22	8	18272881	NAT2	NAT2 - PSD3	rs1495741-G	rs1495741	1495741	Intergenic	2	0.32	2e-09	8.69897		1.07	[0.66-1.48] mg/dL increase
20686565	Cholesterol, total	6p22.3	6	16127407	IDOL	MYLIP	rs3757354-T	rs3757354	3757354	nearGene-5	1	0.22	3e-09	8.52288		1.46	[0.99-1.93] mg/dL decrease
20686565	Cholesterol, total	3p25.2	3	12628920	RAF1	RAF1	rs2290159-C	rs2290159	2290159	intron	1	0.22	4e-09	8.39794		1.42	[0.97-1.87] mg/dL decrease
20686565	Cholesterol, total	17q21.32	17	45425115	OSBPL7	C17orf57	rs7206971-A	rs7206971	7206971	intron	1	0.49	1e-08	8		1.01	[0.62-1.4] mg/dL increase
20686565	Cholesterol, total	1p31.3	1	63025942	ANGPTL3,DOCK7	DOCK7	rs2131925-G	rs2131925	2131925	intron	1	0.32	5e-41	40.301		2.6	[2.21-2.99] mg/dL decrease
20686565	Cholesterol, total	19p13.11	19	19407718	CSPG3,CILP2,PBX4	SUGP1	rs10401969-C	rs10401969	10401969	intron	1	0.07	3e-38	37.5229		4.74	[3.92-5.56] mg/dL decrease
20686565	Cholesterol, total	8q24.13	8	126490972	TRIB1	TRIB1 - FAM84B	rs2954029-A	rs2954029	2954029	Intergenic	2	0.46	5e-36	35.301		2.3	[1.93-2.67] mg/dL decrease
20686565	Cholesterol, total	5q33.3	5	156390297	TIMD4,HAVCR1	TIMD4	rs6882076-T	rs6882076	6882076	nearGene-5	1	0.35	7e-28	27.1549		1.98	[1.59-2.37] mg/dL decrease
20686565	Cholesterol, total	9q31.1	9	107664301	ABCA1	ABCA1	rs1883025-T	rs1883025	1883025	intron	1	0.25	3e-27	26.5229		2.24	[1.77-2.71] mg/dL decrease
20686565	Cholesterol, total	2p24.1	2	21263900	APOB	APOB	rs1367117-A	rs1367117	1367117	missense	1	0.3	4e-96	95.3979		4.16	[3.73-4.59] mg/dL increase
20686565	Cholesterol, total	1q42.3	1	234858597	IRF2BP2,TOMM20	IRF2BP2 - PP2672	rs514230-A	rs514230	514230	Intergenic	2	0.48	5e-14	13.301		1.36	[0.97-1.75] mg/dL decrease
20686565	Cholesterol, total	8q12.1	8	59388565	CYP7A1	UBXN2B - CYP7A1	rs2081687-A	rs2081687	2081687	Intergenic	2	0.35	9e-13	12.0458		1.26	[0.87-1.65] mg/dL increase
20686565	Cholesterol, total	1p36.11	1	25775733	TMEM57,LDLRAP1	TMEM57	rs12027135-A	rs12027135	12027135	intron	1	0.47	4e-11	10.3979		1.22	[0.85-1.59] mg/dL decrease
20686565	Cholesterol, total	6q22.1	6	116312893	FRK	FRK	rs9488822-T	rs9488822	9488822	intron	1	0.35	2e-10	9.69897		1.18	[0.79-1.57] mg/dL decrease
20686565	Cholesterol, total	7p15.3	7	21607352	DNAH11	DNAH11	rs12670798-T	rs12670798	12670798	intron	1	0.15	7e-10	9.1549		1.7	[1.15-2.25] mg/dL increase
20686565	Cholesterol, total	9p22.3	9	15305378	TTC39B	TTC39B	rs581080-G	rs581080	581080	intron	1	0.18	3e-09	8.52288		1.57	[1.06-2.08] mg/dL decrease
20686565	Cholesterol, total	1p13.3	1	109818306	CELSR2,PSRC1,SORT1	CELSR2	rs629301-G	rs629301	629301	UTR-3	1	0.22	6e-131	130.222		5.41	[4.94-5.88] mg/dL decrease
20686565	Cholesterol, total	16q22.2	16	72108093	HP,HPR,DHX38	HPR	rs2000999-A	rs2000999	2000999	intron	1	0.2	3e-24	23.5229		2.34	[1.87-2.81] mg/dL increase
20686565	Cholesterol, total	2p23.3	2	27730940	GCKR	GCKR	rs1260326-T	rs1260326	1260326	missense	1	0.41	7e-27	26.1549		1.91	[1.54-2.28] mg/dL increase
20686565	Cholesterol, total	1p22.1	1	93009438	GVI1,EVI5	EVI5	rs7515577-C	rs7515577	7515577	intron	1	0.21	3e-08	7.52288		1.18	[0.71-1.65] mg/dL decrease
20686565	Cholesterol, total	11p15.1	11	18632984	SPTY2D1	SPTY2D1	rs10128711-T	rs10128711	10128711	intron	1	0.29	3e-08	7.52288		1.06	[0.63-1.49] mg/dL decrease
20686565	Cholesterol, total	6p22.2	6	26093141	HFE,HIST1H4C	HFE	rs1800562-A	rs1800562	1800562	missense	1	0.06	2e-08	7.69897		2.16	[1.32-3] mg/dL decrease
20686565	Cholesterol, total	8q23.3	8	116648565	TRPS1	TRPS1	rs2737229-C	rs2737229	2737229	intron	1	0.3	2e-08	7.69897		1.11	[0.7-1.52] mg/dL decrease
20686565	Cholesterol, total	2q21.3	2	135837906	RAB3GAP1	RAB3GAP1	rs7570971-T	rs7570971	7570971	intron	1	0.31	1e-08	8		1.18	[0.75-1.61] mg/dL increase
20686565	Cholesterol, total	2p21	2	44072576	ABCG5,ABCG8	ABCG8	rs4299376-G	rs4299376	4299376	intron	1	0.3	4e-45	44.3979		3.01	[2.58-3.44] mg/dL increase
20686565	Cholesterol, total	5q13.3	5	74656539	HMGCR	HMGCR	rs12916-C	rs12916	12916	UTR-3	1	0.39	9e-47	46.0458		2.84	[2.45-3.23] mg/dL increase
20686565	Cholesterol, total	11q23.3	11	116648917	APOA1,APOC3,APOA4,APOA5	ZNF259	rs964184-G	rs964184	964184	nearGene-3	1	0.13	6e-57	56.2218		4.68	[4.11-5.25] mg/dL increase
20686565	Cholesterol, total	19p13.2	19	11202306	LDLR	LDLR	rs6511720-T	rs6511720	6511720	intron	1	0.11	7e-97	96.1549		7.09	[6.42-7.76] mg/dL decrease
20686565	Cholesterol, total	12q24.12	12	112072424	BRAP	ATXN2 - BRAP	rs11065987-G	rs11065987	11065987	Intergenic	2	0.42	7e-12	11.1549		0.96	[0.57-1.35] mg/dL decrease
19060911	Cholesterol, total	11q23.3	11	116603724	APOA1, APOA4, APOA5, APOC3	RPL15P15 - BUD13	rs12272004-C	rs12272004	12272004	Intergenic	2	0.93	7e-07	6.1549		0.11	[NR] s.d. decrease
19060911	Cholesterol, total	5q13.3	5	74651084	HMGCR	HMGCR	rs3846662-G	rs3846662	3846662	intron	1	0.44	3e-19	18.5229		0.09	[NR] s.d. increase
19060911	Cholesterol, total	11q12.2	11	61597212	FADS2, FADS3	FADS2	rs174570-G	rs174570	174570	intron	1	0.83	2e-10	9.69897		0.09	[NR] s.d. increase
19060911	Cholesterol, total	19q13.32	19	45395619	TOMM40, APOE	TOMM40	rs2075650-G	rs2075650	2075650	intron	1	0.15	3e-19	18.5229		0.14	[NR] s.d. increase
19060911	Cholesterol, total	18q21.1	18	47167214	LIPG	LIPG - ACAA2	rs4939883-G	rs4939883	4939883	Intergenic	2	0.83	2e-11	10.699		0.07	[NR] s.d. increase
19060911	Cholesterol, total	19p13.2	19	11210912	LDLR	LDLR	rs2228671-G	rs2228671	2228671	cds-synon	1	0.88	9e-24	23.0458		0.16	[NR] s.d. increase
19060911	Cholesterol, total	15q21.3	15	58683366	LIPC	RPL28P4 - LIPC	rs1532085-G	rs1532085	1532085	Intergenic	2	0.59	4e-07	6.39794		0.05	[NR] s.d. decrease
19060911	Cholesterol, total	7p15.3	7	21607352	DNAH11	DNAH11	rs12670798-G	rs12670798	12670798	intron	1	0.24	9e-07	6.04576		0.06	[NR] s.d. increase
19060911	Cholesterol, total	1p31.3	1	63118196	DOCK7	DOCK7	rs10889353-C	rs10889353	10889353	intron	1	0.32	4e-12	11.3979		0.08	[NR] s.d. decrease
19060911	Cholesterol, total	2p21	2	44065090	ABCG5	ABCG5;ABCG8	rs6756629-G	rs6756629	6756629	missense;nearGene-5	1	0.92	2e-11	10.699		0.15	[NR] s.d. increase
19060911	Cholesterol, total	1p36.11	1	25768937	TMEM57	TMEM57	rs10903129-G	rs10903129	10903129	intron	1	0.54	5e-10	9.30103		0.06	[NR] s.d. increase
19060911	Cholesterol, total	8q24.13	8	126504726	TRIB1	TRIB1 - FAM84B	rs6987702-G	rs6987702	6987702	Intergenic	2	0.29	3e-09	8.52288		0.07	[NR] s.d. increase
19060911	Cholesterol, total	1p13.3	1	109818530	CELSR2	CELSR2	rs646776-G	rs646776	646776	nearGene-3	1	0.22	9e-22	21.0458		0.13	[NR] s.d. decrease
19060911	Cholesterol, total	19p13.11	19	19789528	NCAN	ZNF101	rs2304130-G	rs2304130	2304130	intron	1	0.07	2e-15	14.699		0.15	[NR] s.d. decrease
19060911	Cholesterol, total	2p24.1	2	21232195	APOB	APOB	rs693-G	rs693	693	cds-synon	1	0.52	9e-23	22.0458		0.1	[NR] s.d. decrease
22479191	Chronic kidney disease	2p24.3	2	15863002	DDX1	DDX1 - RPLP1P5	rs6431731-?	rs6431731	6431731	Intergenic	2	NR	4e-08	7.39794		0.01	[0.0082-0.0172] ml/min/1.73m^2 decrease
22479191	Chronic kidney disease	11p14.1	11	30760335	MPPED2	MPPED2 - DCDC5	rs3925584-?	rs3925584	3925584	Intergenic	2	NR	8e-18	17.0969		0.01	[0.0057-0.0093] ml/min/1.73m^2 decrease
20383146	Chronic kidney disease	2p13.1	2	73868328	NAT8,NAT8B,ALMS1	NAT8	rs13538-G	rs13538	13538	missense	1	0.23	5e-14	13.301	(eGFRcrea)	0.01	[0.005-0.013] ml/min/1.73 m2 increase
20383146	Chronic kidney disease	4q21.1	4	77368847	SHROOM3, CCDC158	SHROOM3	rs17319721-A	rs17319721	17319721	intron	1	0.43	1e-19	19	(eGFRcrea)	NR	NR
20383146	Chronic kidney disease	15q21.1	15	45641225	GATM, SPATA5L1	SLC28A2 - GATM	rs2453533-?	rs2453533	2453533	Intergenic	2	0.38	5e-22	21.301	(eGFRcrea)	NR	NR
20383146	Chronic kidney disease	16p12.3	16	20367690	UMOD,ACSM5,GP2,PDILT	UMOD - PDILT	rs12917707-T	rs12917707	12917707	Intergenic	2	0.18	1e-20	20	(eGFRcrea)	NR	NR
20383146	Chronic kidney disease	6p21.1	6	43806609	VEGFA	VEGFA - C6orf223	rs881858-G	rs881858	881858	Intergenic	2	0.28	9e-14	13.0458	(eGFRcrea)	1.08	[0.007-0.015] ml/min/1.73 m2 increase
20383146	Chronic kidney disease	7q36.1	7	151407801	PRKAG2	PRKAG2	rs7805747-A	rs7805747	7805747	intron	1	0.24	4e-12	11.3979	(CKD)	1.18	[1.12-1.25]
20383146	Chronic kidney disease	11q13.1	11	65506822	RNASEH2C,KAT5,OVOL1	KRT8P26 - DKFZp761E198	rs4014195-G	rs4014195	4014195	Intergenic	2	0.35	1e-07	7	(eGFRcrea)	0.01	[0.006-0.010] ml/min/1.73 m2 decrease
20383146	Chronic kidney disease	19q13.11	19	33356891	SLC7A9,CCDC123,ECAT8	SLC7A9	rs12460876-C	rs12460876	12460876	intron	1	0.39	3e-15	14.5229	(eGFRcrea)	0.01	[0.006-0.01] ml/min/1.73 m2 increase
20383146	Chronic kidney disease	6q25.3	6	160668389	SLC22A2	SLC22A2	rs2279463-G	rs2279463	2279463	intron	1	0.12	6e-12	11.2218	(eGFRcrea)	0.01	[0.009-0.017] ml/min/1.73 m2 decrease
20383146	Chronic kidney disease	12p13.33	12	349298	SLC6A13, JARID1A, SLC6A12	SLC6A13	rs10774021-C	rs10774021	10774021	intron	1	0.36	1e-09	9	(eGFRcrea)	1.05	[0.006-0.010] ml/min/1.73 m2 increase
20383146	Chronic kidney disease	7q11.23	7	77416439	TMEM60,RSBN1L, PHTF2	RSBN1L - TMEM60	rs6465825-C	rs6465825	6465825	Intergenic	2	0.39	2e-09	8.69897	(eGFRcrea)	0.01	[0.006-0.01] ml/min/1.73 m2 decrease]
20383146	Chronic kidney disease	8p21.2	8	23751151	STC1	STC1 - ADAM28	rs10109414-T	rs10109414	10109414	Intergenic	2	0.42	1e-08	8	(eGFRcrea)	NR	NR
20383146	Chronic kidney disease	20p11.21	20	23612737	CST3,CST4,CST9	CST9 - CST3	rs911119-?	rs911119	911119	Intergenic	2	0.21	2e-138	137.699	(eGFRcys)	NR	NR
20383146	Chronic kidney disease	3q23	3	141807137	TFDP2	TFDP2	rs347685-C	rs347685	347685	intron	1	0.28	3e-11	10.5229	(eGFRcrea)	1.09	[0.007-0.011] ml/min/1.73 m2 increase
20383146	Chronic kidney disease	9q21.11	9	71434707	PIP5K1B,FAM122A	PIP5K1B	rs4744712-A	rs4744712	4744712	intron	1	0.39	8e-14	13.0969	(eGFRcrea)	0.01	[0.008-0.016] ml/min/1.73 m2 decrease
20383146	Chronic kidney disease	1p13.3	1	109999838	SYPL2,ATXN7L2,CYB561D1,PSMA5,AMIGO1,SORT1	PSMA5 - SYPL2	rs1933182-A	rs1933182	1933182	Intergenic	2	0.3	1e-07	7	(eGFRcrea)	0.01	[0.006-0.010] ml/min/1.73m2 decrease
20383146	Chronic kidney disease	2p25.2	2	5907880	SOX11	SOX11 - FLJ42418	rs16864170-C	rs16864170	16864170	Intergenic	2	0.05	2e-07	6.69897	(CKD)	1.3	[1.18-1.43]
20383146	Chronic kidney disease	13q21.33	13	72347696	DACH1	DACH1	rs626277-C	rs626277	626277	intron	1	0.4	3e-11	10.5229	(eGFRcrea)	0.01	[0.007-0.011] ml/min/1.73 m2 increase
20383146	Chronic kidney disease	15q24.2	15	76158983	UBE2Q2,FBX022	UBE2Q2	rs1394125-A	rs1394125	1394125	intron	1	0.35	3e-17	16.5229	(eGFRcrea)	0.01	[0.007-0.011] ml/min/1.73 m2 decrease
20383146	Chronic kidney disease	17q23.2	17	59456589	BCAS3,TBX2,C17orf82	BCAS3	rs9895661-C	rs9895661	9895661	intron	1	0.19	1e-15	15	(eGFRcrea)	0.01	[0.007-0.015] ml/min/1.73 m2 decrease
20383146	Chronic kidney disease	1q21.3	1	150951477	ANXA9,FAM63A,PRUNE,BNIPL,LASS2,SETDB1	LASS2 - ANXA9	rs267734-C	rs267734	267734	Intergenic	2	0.2	1e-12	12	(eGFRcrea)	0.01	[0.004-0.016] ml/min/1.73m2 increase
20383146	Chronic kidney disease	2p23.3	2	27730940	GCKR, IFT172, FNDC4	GCKR	rs1260326-T	rs1260326	1260326	missense	1	0.41	3e-14	13.5229	(eGFRcrea)	0.01	[0.007-0.011] ml/min/1.73 m2 increase
20383146	Chronic kidney disease	5p13.1	5	39397132	DAB2,C9	DAB2	rs11959928-A	rs11959928	11959928	intron	1	0.44	1e-07	7	(eGFRcrea)	0.01	[0.007-0.011] ml/min/1.73 m2 decrease
20383146	Chronic kidney disease	5q35.3	5	176817636	SLC34A1,GRK6,RGS14,LMAN2,PRR7,F12,PFN3	SLC34A1	rs6420094-G	rs6420094	6420094	intron	1	0.34	1e-14	14	(eGFRcrea)	0.01	[0.007-0.015] ml/min/1.73 m2 decrease
20383146	Chronic kidney disease	12q24.12	12	112007756	ATXN2	ATXN2	rs653178-T	rs653178	653178	intron	1	0.5	4e-11	10.3979	(eGFRcys)	0.01	[0.009-0.017] ml/min/1.73 m2 increase
20383146	Chronic kidney disease	2q34	2	211540507	CPS1	CPS1	rs7422339-A	rs7422339	1047891	missense	1	0.32	1e-15	15	(eGFRcrea)	0.01	[0.005-0.013] ml/min/1.73 m2 decrease
20383146	Chronic kidney disease	10p15.3	10	1156165	WDR37	WDR37	rs10794720-T	rs10794720	10794720	intron	1	0.08	1e-08	8	(eGFRcrea)	0.01	[0.010-0.018] ml/min/1.73 m2 decrease
20383146	Chronic kidney disease	15q21.3	15	53946593	WDR72	WDR72	rs491567-C	rs491567	491567	intron	1	0.22	3e-13	12.5229	(eGFRcrea)	0.01	[0.005-0.013] ml/min/1.73 m2 increase
20686651	Chronic kidney disease and serum creatinine levels	16p12.3	16	20364588	UMOD	UMOD	rs4293393-T	rs4293393	4293393	nearGene-5	1	0.798	4e-10	9.39794	(CKD)	1.25	[1.17-1.35]
20686651	Chronic kidney disease and serum creatinine levels	3q12.1	3	99266337	NR	DCBLD2 - COL8A1	rs13070584-T	rs13070584	13070584	Intergenic	2	0.05	2e-06	5.69897	(CKD)	1.42	[1.23-1.65]
20686651	Chronic kidney disease and serum creatinine levels	3p24.3	3	23093574	NR	HMGB1L5 - RPL24P7	rs9310709-C	rs9310709	9310709	Intergenic	2	0.41	2e-06	5.69897	(CKD)	1.15	[1.09-1.22]
20686651	Chronic kidney disease and serum creatinine levels	5p12	5	45197779	NR	MRPS30 - HCN1	rs10941694-A	rs10941694	10941694	Intergenic	2	0.06	9e-06	5.04576	(CKD)	1.35	[1.19-1.56]
22144573	Coronary artery calcification	13q34	13	110960943	COL4A2	COL4A1;COL4A2	rs3809346-A	rs3809346	3809346	nearGene-5;intron	1	NR	9e-07	6.04576		0.1	[0.061-0.143] % increase
22144573	Coronary artery calcification	6p24.1	6	12903957	PHACTR1	PHACTR1	rs9349379-A	rs9349379	9349379	intron	1	NR	4e-22	21.3979		0.2	[0.16-0.24] % decrease
22144573	Coronary artery calcification	9p21.3	9	22125503	CDKN2B	UBA52P6 - DMRTA1	rs1333049-C	rs1333049	1333049	Intergenic	2	NR	3e-24	23.5229		0.2	[0.16-0.24] % increase
17903303	Coronary artery calcification	14q24.2	14	73756299	NUMB	NUMB	rs10483853-?	rs10483853	10483853	intron	1	NR	6e-06	5.22185		NR	NR
17903303	Coronary artery calcification	12q23.2	12	101753954	DRIM	UTP20	rs10507130-?	rs10507130	10507130	intron	1	NR	7e-06	5.1549		NR	NR
17903303	Coronary artery calcification	1p22.2	1	90943907	Intergenic	ZNF326 - BARHL2	rs2390582-?	rs2390582	2390582	Intergenic	2	NR	1e-06	6		NR	NR
22751097	Coronary heart disease	12q21.33	12	90081188	ATP2B1	ATP2B1 - MRPL2P1	rs7136259-T	rs7136259	7136259	Intergenic	2	0.39	6e-10	9.22185		1.11	[1.08-1.15]
22751097	Coronary heart disease	12q24.13	12	112817783	C12orf51	C12orf51	rs11066280-A	rs11066280	11066280	intron	1	0.17	2e-11	10.699		1.19	[1.13-1.25]
22751097	Coronary heart disease	9p21.3	9	22096055	CDKN2A/B	CDKN2BAS	rs10757274-G	rs10757274	10757274		1	0.46	8e-45	44.0969		1.37	[1.31-1.43]
22751097	Coronary heart disease	6p21.32	6	32341353	C6orf10, BTNL2	C6orf10	rs9268402-G	rs9268402	9268402	nearGene-5	1	0.59	3e-15	14.5229		1.16	[1.12-1.20]
22751097	Coronary heart disease	4q32.1	4	156511459	GUCY1A3	TRNAQ54P - GUCY1A3	rs1842896-T	rs1842896	1842896	Intergenic	2	0.76	1e-11	11		1.14	[1.10-1.19]
22751097	Coronary heart disease	2p24.1	2	19945577	TTC32, WDR35	OSR1 - CISD1B	rs2123536-T	rs2123536	2123536	Intergenic	2	0.39	7e-11	10.1549		1.12	[1.08-1.16]
22751097	Coronary heart disease	6p24.1	6	12903957	PHACTR1	PHACTR1	rs9349379-G	rs9349379	9349379	intron	1	0.74	2e-09	8.69897		1.15	[1.10-1.21]
22751097	Coronary heart disease	6q23.2	6	134196674	TCF21	MGC34034 - TCF21	rs12524865-C	rs12524865	12524865	Intergenic	2	0.61	2e-07	6.69897		1.11	[1.06-1.16]
22745674	Coronary heart disease	6p24.1	6	12903957	PHACTR1	PHACTR1	rs9349379-G	rs9349379	9349379	intron	1	0.349	8e-10	9.09691	(CAD)	1.34	[1.22-1.47]
22745674	Coronary heart disease	6p24.1	6	12903957	PHACTR1	PHACTR1	rs9349379-G	rs9349379	9349379	intron	1	0.349	4e-07	6.39794	(RCA)	1.23	[1.14-1.33]
22745674	Coronary heart disease	6p24.1	6	12903957	PHACTR1	PHACTR1	rs9349379-G	rs9349379	9349379	intron	1	0.349	6e-12	11.2218	(LAD)	1.19	[1.22-1.44]
22319020	Coronary heart disease	6p21.33	6	31184196	HCG27, HLA-C	HCG27 - HLA-C	rs3869109-G	rs3869109	3869109	Intergenic	2	NR	1e-09	9		1.14	[NR]
22319020	Coronary heart disease	1q21.3	1	154437896	ILR6	IL6R	rs2229238-?	rs2229238	2229238	UTR-3	1	NR	7e-07	6.1549		1.45	[NR]
22319020	Coronary heart disease	2q35	2	216285375	FN	FN1	rs17458018-?	rs17458018	17458018	intron	1	NR	7e-06	5.1549		1.22	[NR]
22319020	Coronary heart disease	6q16.1	6	97080198	FHL5	FHL5 - RPS7P8	rs12200560-?	rs12200560	12200560	Intergenic	2	NR	6e-07	6.22185		1.11	[NR]
22319020	Coronary heart disease	6p21.1	6	43758873	VEGFA	VEGFA - C6orf223	rs6905288-T	rs6905288	6905288	Intergenic	2	NR	7e-08	7.1549		1.23	[NR]
21971053	Coronary heart disease	12q24.12	12	112241766	ALDH2	ALDH2	rs671-A	rs671	671	STOP-GAIN	1	0.23	2e-34	33.699		1.43	[1.35-1.51]
21971053	Coronary heart disease	9p21.3	9	22115286	CDKN2A, CDKN2B	CDKN2BAS	rs944797-C	rs944797	944797		1	0.46	6e-16	15.2218		1.25	[1.18-1.31]
21971053	Coronary heart disease	6p21.32	6	32669373	HLA, DRB-DQB	HLA-DQB1 - HLA-DQA2	rs11752643-T	rs11752643	11752643	Intergenic	2	0.06	5e-07	6.30103		1.26	[1.15-1.38]
21846871	Coronary heart disease	1p32.2	1	56966350	PPAP2B	PPAP2B	rs17114046-?	rs17114046	17114046	intron	1	NR	3e-07	6.52288		NR	NR
21846871	Coronary heart disease	6p24.1	6	12903957	PHACTR1	PHACTR1	rs9349379-?	rs9349379	9349379	intron	1	NR	9e-26	25.0458		NR	NR
21626137	Coronary heart disease	4p16.2			STK32B	-	2-SNP haplotype-3	rs7697839, rs7673097				(GG)	2e-11		(Coronary artery disease)	NR	NR
21626137	Coronary heart disease	3q26.1			Intergenic	-	2-SNP haplotype-2	rs11924705, rs6789378				(CA)	4e-14		(Coronary artery disease)	NR	NR
21626137	Coronary heart disease	1q21.1			HFE2	-	2-SNP haplotype-1	rs12091564, rs10218795				(CC)	2e-07		(Coronary artery disease)	NR	NR
21626137	Coronary heart disease	12q23.3			HSP90B1	-	2-SNP haplotype-5	rs1165668, rs1165669				(GC)	3e-09		(Coronary artery disease)	NR	NR
21626137	Coronary heart disease	9p21.3			CDKN2B, CDKN2A	-	2-SNP haplotype-4	rs1333048, rs1333049				(GG)	7e-14		(Coronary artery disease)	NR	NR
21606135	Coronary heart disease	10q23.31	10	91002927	LIPA	LIPA	rs1412444-T	rs1412444	1412444	intron	1	0.32	4e-08	7.39794		1.1	[1.07-1.14]
21606135	Coronary heart disease	6q25.3	6	159646333	FNDC1	FNDC1	rs365302-C	rs365302	365302	intron	1	0.24	8e-07	6.09691		1.11	[1.06-1.15]
21606135	Coronary heart disease	9p21.3	9	22125503	Intergenic	UBA52P6 - DMRTA1	rs1333049-C	rs1333049	1333049	Intergenic	2	0.49	7e-58	57.1549		1.27	[1.23-1.31]
21606135	Coronary heart disease	9p21.3	9	22031005	MTAP	CDKN2BAS	rs7865618-A	rs7865618	7865618		1	0.59	2e-27	26.699		1.18	[1.14-1.21]
21606135	Coronary heart disease	6q14.1	6	82515315	Intergenic	FAM46A - IBTK	rs16893526-G	rs16893526	16893526	Intergenic	2	0.91	5e-06	5.30103		1.13	[1.07-1.21]
21378990	Coronary heart disease	1p32.3	1	55496039	PCSK9	BSND - PCSK9	rs11206510-T	rs11206510	11206510	Intergenic	2	0.82	9e-08	7.04576		1.08	[1.05-1.11]
21378990	Coronary heart disease	1p32.2	1	56962821	PPAP2B	PPAP2B	rs17114036-A	rs17114036	17114036	intron	1	0.91	4e-19	18.3979		1.17	[1.13-1.22]
21378990	Coronary heart disease	6q23.2	6	134214525	TCF21	TCF21	rs12190287-C	rs12190287	12190287	UTR-3	1	0.62	1e-12	12		1.08	[1.06-1.10]
21378990	Coronary heart disease	7q32.2	7	129663496	ZC3HC1	ZC3HC1	rs11556924-C	rs11556924	11556924	missense	1	0.62	9e-18	17.0458		1.09	[1.07-1.12]
21378990	Coronary heart disease	10q24.32	10	104719096	CYP17A1, CNNM2, NT5C2	CNNM2	rs12413409-G	rs12413409	12413409	intron	1	0.89	1e-09	9		1.12	[1.08-1.16]
21378990	Coronary heart disease	13q34	13	110960712	COL4A1, COL4A2	COL4A1;COL4A2	rs4773144-G	rs4773144	4773144	nearGene-5;intron	1	0.44	4e-09	8.39794		1.07	[1.05-1.09]
21378990	Coronary heart disease	14q32.2	14	100133942	HHIPL1	HHIPL1	rs2895811-C	rs2895811	2895811	intron	1	0.43	1e-10	10		1.07	[1.05-1.10]
21378990	Coronary heart disease	17p13.3	17	2126504	SMG6, SRR	SMG6	rs216172-C	rs216172	216172	intron	1	0.37	1e-09	9		1.07	[1.05-1.09]
21378990	Coronary heart disease	17q21.32	17	46988597	UBE2Z, GIP, ATP5G1, SNF8	UBE2Z	rs46522-T	rs46522	46522	intron	1	0.53	2e-08	7.69897		1.06	[1.04-1.08]
21378990	Coronary heart disease	6p24.1	6	12927544	PHACTR1	PHACTR1	rs12526453-C	rs12526453	12526453	intron	1	0.67	1e-09	9		1.1	[1.06-1.13]
21378990	Coronary heart disease	11q24.2	11	126281897	Intergenic	ST3GAL4	rs4937126-G	rs4937126	4937126	intron	1	0.69	5e-06	5.30103		1.06	[1.04-1.09]
21378990	Coronary heart disease	1q41	1	222823529	MIA3	MIA3	rs17465637-C	rs17465637	17465637	intron	1	0.74	1e-08	8		1.14	[1.09-1.20]
21378990	Coronary heart disease	3p25.1	3	15648004	Intergenic	BTD	rs7651039-C	rs7651039	7651039	intron	1	0.54	2e-06	5.69897		1.06	[1.04-1.09]
21378990	Coronary heart disease	12q24.12	12	111884608	SH2B3	SH2B3	rs3184504-T	rs3184504	3184504	missense	1	0.44	6e-06	5.22185		1.07	[1.04-1.10]
21378990	Coronary heart disease	6q25.3	6	160961137	LPA	LPA	rs3798220-C	rs3798220	3798220	cds-synon	1	0.02	3e-11	10.5229		1.51	[1.33-1.70]
21378990	Coronary heart disease	17p13.3	17	2125605	Intergenic	SMG6	rs1231206-A	rs1231206	1231206	intron	1	0.37	9e-10	9.04576		1.07	[1.05-1.09]
21378990	Coronary heart disease	7q31.2	7	117067822	Intergenic	ASZ1	rs7808424-G	rs7808424	7808424	nearGene-5	1	0.12	1e-06	6		1.1	[1.06-1.14]
21378990	Coronary heart disease	2q37.1	2	233998481	Intergenic	INPP5D	rs10933436-A	rs10933436	10933436	intron	1	0.49	7e-06	5.1549		1.06	[1.04-1.09]
21378990	Coronary heart disease	21q22.11	21	35599128	MRPS6	C21orf82 - KCNE2	rs9982601-T	rs9982601	9982601	Intergenic	2	0.15	4e-10	9.39794		1.18	[1.12-1.24]
21378990	Coronary heart disease	19p13.2	19	11163601	LDLR	SMARCA4	rs1122608-G	rs1122608	1122608	intron	1	0.77	1e-09	9		1.14	[1.09-1.18]
21378990	Coronary heart disease	9p21.3	9	22098574	CDKN2A, CDKN2B	CDKN2BAS	rs4977574-G	rs4977574	4977574		1	0.46	1e-22	22		1.29	[1.23-1.36]
21378990	Coronary heart disease	15q25.1	15	79089111	ADAMTS7	ADAMTS7	rs3825807-A	rs3825807	3825807	missense	1	0.57	1e-12	12		1.08	[1.06-1.10]
21378990	Coronary heart disease	11q23.3	11	116648917	ZNF259, APOA5, APOA4, APOC3, APOA1	ZNF259	rs964184-G	rs964184	964184	nearGene-3	1	0.13	1e-17	17		1.13	[1.10-1.16]
21378990	Coronary heart disease	9q34.2	9	136154168	ABO	ABO - LCN1L2	rs579459-C	rs579459	579459	Intergenic	2	0.21	4e-14	13.3979		1.1	[1.07-1.13]
21378990	Coronary heart disease	6p21.31	6	35034800	ANKS1A	ANKS1A	rs17609940-G	rs17609940	17609940	intron	1	0.75	1e-08	8		1.07	[1.05-1.10]
21378990	Coronary heart disease	10q11.21	10	44775824	CXCL12	HNRNPA3P1 - CXCL12	rs1746048-C	rs1746048	1746048	Intergenic	2	0.87	3e-10	9.52288		1.09	[1.07-1.13]
21378990	Coronary heart disease	3q22.3	3	138119952	MRAS	MRAS	rs2306374-C	rs2306374	2306374	intron	1	0.18	3e-08	7.52288		1.12	[1.07-1.16]
21378990	Coronary heart disease	17p11.2	17	17543722	RASD1, SMCR3, PEMT	PEMT - RAI1	rs12936587-G	rs12936587	12936587	Intergenic	2	0.56	4e-10	9.39794		1.07	[1.05-1.09]
21378990	Coronary heart disease	2q33.2	2	203745885	WDR12	WDR12	rs6725887-C	rs6725887	6725887	intron	1	0.15	1e-09	9		1.14	[1.09-1.19]
21378990	Coronary heart disease	1p13.3	1	109822166	SORT1	PSRC1	rs599839-A	rs599839	599839	nearGene-3	1	0.78	3e-10	9.52288		1.11	[1.08-1.15]
21378988	Coronary heart disease	10p11.23	10	30335122	KIAA1462	KIAA1462	rs2505083-C	rs2505083	2505083	intron	1	0.38	4e-08	7.39794		1.07	[1.04-1.09]
21378988	Coronary heart disease	6p24.1	6	12903957	PHACTR1	PHACTR1	rs9349379-?	rs9349379	9349379	intron	1	NR	9e-26	25.0458		NR	NR
21378988	Coronary heart disease	7q22.3	7	107244545	Intergenic	BCAP29	rs10953541-C	rs10953541	10953541	intron	1	0.8	3e-08	7.52288		1.08	[1.05-1.11]
21378988	Coronary heart disease	15q25.1	15	79111093	ADAMTS7, MORF4L1	ADAMTS7 - RPL21P116	rs4380028-C	rs4380028	4380028	Intergenic	2	0.65	4e-09	8.39794		1.07	[1.05-1.10]
21378988	Coronary heart disease	15q24.1	15	75033400	Intergenic	CYP1A1 - CYP1A2	rs2472299-?	rs2472299	2472299	Intergenic	2	NR	3e-06	5.52288		NR	NR
21378988	Coronary heart disease	9q22.33	9	100740124	Intergenic	HEMGN - ANP32B	rs4743150-?	rs4743150	4743150	Intergenic	2	NR	5e-06	5.30103		NR	NR
21378988	Coronary heart disease	1p32.2	1	56966350	PPAP2B	PPAP2B	rs17114046-?	rs17114046	17114046	intron	1	NR	2e-07	6.69897		NR	NR
21378988	Coronary heart disease	17q12	17	32287449	Intergenic	ACCN1	rs11650066-?	rs11650066	11650066	intron	1	NR	6e-06	5.22185		NR	NR
21378988	Coronary heart disease	4q31.22	4	148047550	Intergenic	TTC29 - RPL31P26	rs1395821-?	rs1395821	1395821	Intergenic	2	NR	7e-07	6.1549		NR	NR
21378988	Coronary heart disease	6p24.1	6	12889004	PHACTR1	PHACTR1	rs1332844-T	rs1332844	1332844	intron	1	NR	6e-08	7.22185		1.11	[1.07-1.15]
21378988	Coronary heart disease	2q32.1	2	188196469	Intergenic	IMPDH1P7 - CALCRL	rs840616-?	rs840616	840616	Intergenic	2	NR	7e-07	6.1549		NR	NR
21378988	Coronary heart disease	Xq23	23	109939205	Intergenic	CHRDL1	rs5943057-?	rs5943057	5943057	intron	1	NR	9e-07	6.04576		NR	NR
21378988	Coronary heart disease	10q23.31	10	91002927	LIPA	LIPA	rs1412444-T	rs1412444	1412444	intron	1	0.42	3e-13	12.5229		1.09	[1.07-1.12]
21378988	Coronary heart disease	10q24.32	10	104719096	Intergenic	CNNM2	rs12413409-?	rs12413409	12413409	intron	1	NR	4e-06	5.39794		NR	NR
21378988	Coronary heart disease	1p13.3	1	109818530	CELSR2, PSRC1, SORT1	CELSR2	rs646776-T	rs646776	646776	nearGene-3	1	NR	6e-10	9.22185		1.14	[1.09-1.19]
21378988	Coronary heart disease	2q32.1	2	188343497	Intergenic	TFPI	rs7586970-?	rs7586970	7586970	missense	1	NR	9e-06	5.04576		NR	NR
21378988	Coronary heart disease	17q23.3	17	62408299	Intergenic	PECAM1	rs6504218-?	rs6504218	6504218	intron	1	NR	1e-06	6		NR	NR
21378988	Coronary heart disease	11q22.3	11	103660567	PDGFD	DYNC2H1 - PDGFD	rs974819-T	rs974819	974819	Intergenic	2	0.32	2e-09	8.69897		1.07	[1.04-1.09]
21378988	Coronary heart disease	9p21.3	9	22098574	Intergenic	CDKN2BAS	rs4977574-G	rs4977574	4977574		1	NR	2e-25	24.699		1.2	[1.16-1.25]
21347282	Coronary heart disease	5q31.3	5	141863604	Intergenic	SPRY4 - RPS12P10	rs17577085-?	rs17577085	17577085	Intergenic	2	0.46	4e-06	5.39794	(coronary heart disease)	2.63	[1.72-3.85]
21347282	Coronary heart disease	Xq27.3	23	146322623	Intergenic	CXorf51 - ASFMR1	rs5904726-A	rs5904726	5904726	Intergenic	2	0.47	9e-06	5.04576	(LDL-C)	0.06	[0.03-0.09] SD increase
21347282	Coronary heart disease	13q31.1	13	85054266	Intergenic	VENTXP2 - SLITRK6	rs9546711-A	rs9546711	9546711	Intergenic	2	0.42	2e-06	5.69897	(coronary heart disease)	1.66	[1.35-2.04]
21347282	Coronary heart disease	1p32.3	1	55742837	Intergenic	USP24 - GOT2P1	rs12239436-A	rs12239436	12239436	Intergenic	2	0.14	5e-06	5.30103	(HDL-C)	0.09	[0.05-0.13] SD increase
21347282	Coronary heart disease	1q25.3	1	183170948	LAMC2	LAMC2	rs1028771-A	rs1028771	1028771	intron	1	0.97	4e-06	5.39794	(HDL-C)	0.22	[0.13-0.31] SD decrease
21347282	Coronary heart disease	2p21	2	46642249	Intergenic	EPAS1 - ATP6V1E2	rs2346177-A	rs2346177	2346177	Intergenic	2	0.49	2e-06	5.69897	(HDL-C)	0.07	[0.04-0.10] SD increase
21347282	Coronary heart disease	8p23.2	8	4164013	CSMD1	CSMD1	rs4875320-A	rs4875320	4875320	intron	1	0.82	6e-06	5.22185	(HDL-C)	0.1	[0.06-0.14] SD decrease
21347282	Coronary heart disease	9q31.1	9	107594364	ABCA1	ABCA1	rs2515629-A	rs2515629	2515629	intron	1	0.78	5e-07	6.30103	(HDL-C)	0.12	[0.07-0.17] SD increase
21347282	Coronary heart disease	11q23.3	11	116973929	Intergenic	RPS27P19 - PAFAH1B2	rs12269901-C	rs12269901	12269901	Intergenic	2	0.68	2e-06	5.69897	(HDL-C)	0.07	[0.04-0.10] SD increase
21347282	Coronary heart disease	15q23	15	68735586	Intergenic	ITGA11 - CORO2B	rs1445021-A	rs1445021	1445021	Intergenic	2	0.94	9e-06	5.04576	(HDL-C)	0.14	[0.08-0.20] SD increase
21347282	Coronary heart disease	5q35.3	5	179471201	RNF130	RNF130	rs13161895-T	rs13161895	13161895	intron	1	0.08	6e-07	6.22185	(LDL-C)	0.15	[0.09-0.21] SD increase
21347282	Coronary heart disease	21q22.11	21	32440540	Intergenic	UBE3AP2 - TIAM1	rs1475591-T	rs1475591	1475591	Intergenic	2	0.42	6e-06	5.22185	(hypertension)	1.18	[1.10-1.27]
21347282	Coronary heart disease	21q22.2	21	41123301	IGSF5	IGSF5	rs1735151-T	rs1735151	1735151	intron	1	0.58	9e-06	5.04576	(hypertension)	1.16	[1.09-1.24]
21347282	Coronary heart disease	2p24.1	2	21100778	Intergenic	C2orf43 - APOB	rs7569328-T	rs7569328	7569328	Intergenic	2	0.15	1e-07	7	(LDL-C)	0.1	[0.06-0.14] SD decrease
21347282	Coronary heart disease	2p23.3	2	25887558	DTNB	DTNB	rs11684202-A	rs11684202	11684202	intron	1	0.86	6e-06	5.22185	(LDL-C)	0.09	[0.05-0.13] SD decrease
21347282	Coronary heart disease	16q22.1	16	67225501	LCAT	E2F4;EXOC3L	rs3729639-T	rs3729639	3729639	nearGene-5;nearGene-5	1	0.44	2e-11	10.699	(HDL-C)	0.09	[0.06-0.12] SD increase
21347282	Coronary heart disease	16q22.1	16	67911517	EDC4	EDC4	rs8060686-T	rs8060686	8060686	cds-synon	1	0.38	8e-06	5.09691	(HDL-C)	0.07	[0.04-0.10] SD decrease
21347282	Coronary heart disease	Xq26.3	23	136055295	Intergenic	SNORD61 - SRRM1P3	rs1190739-T	rs1190739	1190739	Intergenic	2	0.27	5e-06	5.30103	(HDL-C)	0.07	[0.04-0.10] SD decrease
21347282	Coronary heart disease	2p24.1	2	23898317	KLHL29	KLHL29	rs4665630-?	rs4665630	4665630	intron	1	0.49	1e-07	7	(hypertension)	1.21	[1.13-1.30]
21347282	Coronary heart disease	4q25	4	112923237	Intergenic	RPL36AP23 - RPS12P8	rs17589290-?	rs17589290	17589290	Intergenic	2	0.04	6e-06	5.22185	(hypertension)	1.43	[1.22-1.67]
21347282	Coronary heart disease	6q25.2	6	154414563	OPRM1	OPRM1	rs675026-?	rs675026	675026	intron	1	0.72	5e-06	5.30103	(hypertension)	1.2	[1.11-1.30]
21347282	Coronary heart disease	2q31.1	2	171540823	Intergenic	HMGB1L4 - SP5	rs2080401-A	rs2080401	2080401	Intergenic	2	0.62	7e-06	5.1549	(LDL-C)	0.72	[0.69-0.75] SD decrease
21347282	Coronary heart disease	11q22.3	11	103808152	PDGFD	PDGFD	rs10895547-T	rs10895547	10895547	intron	1	0.23	3e-06	5.52288	(LDL-C)	0.07	[0.04-0.10] SD decrease
21347282	Coronary heart disease	15q22.31	15	65153690	PLEKHO2	PLEKHO2	rs12595292-A	rs12595292	12595292	cds-synon	1	0.12	9e-06	5.04576	(LDL-C)	0.11	[0.06-0.16] SD increase
21347282	Coronary heart disease	16q22.3	16	72931085	ZFHX3	ZFHX3	rs16971384-A	rs16971384	16971384	intron	1	0.55	5e-06	5.30103	(LDL-C)	0.07	[0.04-0.10] SD decrease
21347282	Coronary heart disease	19p13.2	19	10838486	DNM2	DNM2	rs11671653-A	rs11671653	11671653	intron	1	0.11	9e-07	6.04576	(LDL-C)	0.11	[0.07-0.15] SD increase
21347282	Coronary heart disease	10q25.2	10	114754088	TCF7L2	TCF7L2	rs7901695-?	rs7901695	7901695	intron	1	0.45	1e-06	6	(T2D)	1.19	[1.11-1.28]
21347282	Coronary heart disease	7q36.1	7	151120948	Intergenic	WDR86 - CRYGN	rs13232179-A	rs13232179	13232179	Intergenic	2	0.11	1e-06	6	(coronary heart disease)	1.67	[1.36-2.06]
21347282	Coronary heart disease	13q31.2	13	88704706	Intergenic	TET1P1 - RPL29P29	rs7323893-T	rs7323893	7323893	Intergenic	2	0.91	1e-07	7	(HDL-C)	0.14	[0.09-0.19] SD decrease
21347282	Coronary heart disease	15q21.3	15	57910164	GCOM1	GCOM1	rs937254-A	rs937254	937254	intron	1	0.57	1e-06	6	(HDL-C)	0.08	[0.05-0.11] SD increase
21347282	Coronary heart disease	7q22.1	7	100458093	SLC12A9	SLC12A9	rs7801190-C	rs7801190	7801190	intron	1	0.73	3e-08	7.52288	(Hypertension)	1.31	[1.19-1.44]
21347282	Coronary heart disease	11q23.3	11	116681008	APOA5	APOA5 - APOA4	rs1263173-A	rs1263173	1263173	Intergenic	2	0.21	2e-07	6.69897	(HDL-C)	0.09	[0.06-0.12] SD decrease
21347282	Coronary heart disease	16q13	16	57047299	CETP	NLRC5	rs16965039-T	rs16965039	16965039	intron	1	0.94	6e-07	6.22185	(HDL-C)	0.14	[0.09-0.19] SD decrease
21347282	Coronary heart disease	19p13.2	19	11334295	DOCK6	DOCK6	rs4804155-C	rs4804155	4804155	intron	1	0.69	5e-06	5.30103	(HDL-C)	0.08	[0.05-0.11] SD increase
21347282	Coronary heart disease	1q32.3	1	211700658	SLC30A1	RD3 - SLC30A1	rs7526425-?	rs7526425	1614866	Intergenic	2	0.84	1e-06	6	(hypertension)	1.16	[1.09-1.24]
21347282	Coronary heart disease	4q28.3	4	135522740	Intergenic	PABPC4L - RPS2P27	rs10026364-T	rs10026364	10026364	Intergenic	2	0.2	4e-06	5.39794	(hypertension)	1.28	[1.15-1.42]
21347282	Coronary heart disease	1p13.3	1	109817590	CELSR2	CELSR2	rs12740374-T	rs12740374	12740374	UTR-3	1	0.25	9e-29	28.0458	(LDL-C)	0.18	[0.15-0.21] SD decrease
21347282	Coronary heart disease	1q42.3	1	234726012	Intergenic	TARBP1 - IRF2BP2	rs744487-A	rs744487	744487	Intergenic	2	0.72	5e-06	5.30103	(LDL-C)	0.07	[0.04-0.10] SD decrease
21347282	Coronary heart disease	8p23.1	8	9184691	PPP1R3B	PPP1R3B - TNKS	rs6601299-T	rs6601299	6601299	Intergenic	2	0.16	1e-08	8	(HDL-C)	0.14	[0.09-0.19] SD decrease
21347282	Coronary heart disease	2p24.1	2	22822159	Intergenic	APOB - KLHL29	rs13015955-A	rs13015955	13015955	Intergenic	2	0.05	4e-07	6.39794	(LDL-C)	0.18	[0.11-0.25] SD increase
21347282	Coronary heart disease	3q26.2	3	170834559	TNIK	TNIK	rs11920719-A	rs11920719	11920719	intron	1	0.77	4e-06	5.39794	(LDL-C)	0.1	[0.06-0.14] SD decrease
21347282	Coronary heart disease	16p13.13	16	11641180	Intergenic	LITAF	rs7203193-A	rs7203193	7203193	nearGene-3	1	0.22	3e-06	5.52288	(LDL-C)	0.08	[0.05-0.11] SD increase
21347282	Coronary heart disease	19p13.2	19	11092139	SMARCA4	SMARCA4	rs11669133-A	rs11669133	11669133	intron	1	0.06	1e-08	8	(LDL-C)	0.17	[0.11-0.23] SD decrease
21347282	Coronary heart disease	2q24.3	2	165750390	Intergenic	COBLL1 - SLC38A11	rs13424957-?	rs13424957	13424957	Intergenic	2	0.81	3e-06	5.52288	(T2D)	1.24	[1.14-1.36]
21239051	Coronary heart disease	15q25.1	15	79080234	ADAMTS7	ADAMTS7	rs1994016-C	rs1994016	1994016	intron	1	0.6	5e-13	12.301	(AngCAD)	1.19	[1.13-1.24]
21239051	Coronary heart disease	9q34.2	9	136142203	ABO	ABO	rs514659-C	rs514659	514659	intron	1	0.37	8e-09	8.09691	(AngCAD/MI)	1.21	[1.13-1.28]
21088011	Coronary heart disease	10p11.23	10	30316072	KIAA1462	KIAA1462	rs3739998-C	rs3739998	3739998	missense	1	0.44	1e-11	11		1.15	[1.11-1.20]
19198612	Coronary heart disease	3q22.3	3	138122122	MRAS	MRAS	rs9818870-T	rs9818870	9818870	UTR-3	1	0.15	7e-13	12.1549		1.15	[1.11-1.19]
19198612	Coronary heart disease	12q24.31	12	121435587	HNF1A,C12orf43	HNF1A	rs2259816-T	rs2259816	2259816	intron	1	0.36	5e-07	6.30103		1.08	[1.05-1.11]
19198611	Coronary heart disease	6q25.3			SLC22A3,LPAL2,LPA	-	4-SNP haplotype-2	rs2048327,rs3127599,rs7767084,rs10755578				0.02	4e-15		(CCTC)	1.82	[1.57-2.12]
19198611	Coronary heart disease	6q25.3			SLC22A3,LPAL2,LPA	-	4-SNP haplotype-1	rs2048327,rs3127599,rs7767084,rs10755578				0.16	1e-09		(CTTG)	1.2	[1.13-1.28]
17634449	Coronary heart disease	2q36.3	2	227068080	pseudogene	KIAA1486 - IRS1	rs2943634-C	rs2943634	2943634	Intergenic	2	0.65	2e-07	6.69897		1.21	[1.13-1.30]
17634449	Coronary heart disease	10q11.21	10	44753867	CXCL12	HNRNPA3P1 - CXCL12	rs501120-T	rs501120	501120	Intergenic	2	0.87	9e-08	7.04576		1.33	[1.20-1.48]
17634449	Coronary heart disease	1q41	1	222823529	MIA3	MIA3	rs17465637-C	rs17465637	17465637	intron	1	0.71	1e-06	6		1.2	[1.12-1.30]
17634449	Coronary heart disease	1p13.3	1	109822166	PSRC1	PSRC1	rs599839-A	rs599839	599839	nearGene-3	1	0.77	4e-09	8.39794		1.29	[1.18-1.40]
17634449	Coronary heart disease	9p21.3	9	22125503	Intergenic	UBA52P6 - DMRTA1	rs1333049-C	rs1333049	1333049	Intergenic	2	0.47	3e-19	18.5229		1.36	[1.27-1.46]
17634449	Coronary heart disease	6q25.1	6	151252985	MTHFD1L	MTHFD1L	rs6922269-A	rs6922269	6922269	intron	1	0.25	3e-08	7.52288		1.23	[1.15-1.33]
17634449	Coronary heart disease	15q22.33	15	67458639	SMAD3	SMAD3	rs17228212-C	rs17228212	17228212	intron	1	0.3	2e-07	6.69897		1.21	[1.13-1.30]
17554300	Coronary heart disease	22q12.1	22	26689635	Intergenic	SEZ6L	rs688034-T	rs688034	688034	intron	1	0.31	4e-06	5.39794		1.11	[0.99-1.25]
17554300	Coronary heart disease	9p21.3	9	22125503	CDKN2A,CDKN2B	UBA52P6 - DMRTA1	rs1333049-C	rs1333049	1333049	Intergenic	2	0.47	1e-13	13		1.47	[1.27-1.70]
17554300	Coronary heart disease	1q43	1	240445596	Intergenic	FMN2	rs17672135-T	rs17672135	17672135	intron	1	0.87	2e-06	5.69897		1.43	[1.23-1.64]
17554300	Coronary heart disease	16q23.3	16	83212398	Intergenic	CDH13	rs8055236-G	rs8055236	8055236	intron	1	0.8	6e-06	5.22185		1.91	[1.33-2.74]
21878436	Coronary restenosis	12q23.3	12	103912506	C12orf42, STAB2, NT5DC3	C12orf42 - STAB2	rs10861032-C	rs10861032	10861032	Intergenic	2	NR	1e-07	7		NR	NR
18075462	Coronary spasm	14q21.1	14	39020505	Intergenic	CLEC14A - KRT8P1	rs10498345-T	rs10498345	10498345	Intergenic	2	0.3	9e-07	6.04576		2.33	[1.64-3.23]
22233651	Diabetes (gestational)	6p22.3	6	20661250	CDKAL1	CDKAL1	rs7754840-C	rs7754840	7754840	intron	1	0.445	7e-16	15.1549		1.52	[1.372-1.680]
22233651	Diabetes (gestational)	3q27.2	3	185529080	IGF2BP2	IGF2BP2	rs1470579-C	rs1470579	1470579	intron	1	0.293	2e-07	6.69897		1.33	[1.197-1.484]
22233651	Diabetes (gestational)	11q14.3	11	92698427	MTNR1B	RPS3AP42 - MTNR1B	rs10830962-G	rs10830962	10830962	Intergenic	2	0.43	2e-13	12.699		1.45	[1.315-1.608]
17903298	Diabetes (incident)	2q32.3	2	192914362	TMEFF2	TMEFF2	rs10497721-?	rs10497721	10497721	intron	1	NR	7e-07	6.1549		NR	NR
17903298	Diabetes related insulin traits	14q12	14	27800177	Intergenic	RPS27AP4 - BNIP3P	rs2877832-?	rs2877832	2877832	Intergenic	2	NR	2e-06	5.69897	(FI)	NR	NR
17903298	Diabetes related insulin traits	13q21.33	13	69530664	Intergenic	RPL12P34 - KLHL1	rs2066219-?	rs2066219	2066219	Intergenic	2	NR	9e-06	5.04576	(ISI_0-120)	NR	NR
17903298	Diabetes related insulin traits	7p14.3	7	29184489	CPVL	CPVL	rs10486607-?	rs10486607	10486607	intron	1	NR	8e-06	5.09691	(HbA1C)	NR	NR
17903298	Diabetes related insulin traits	14q12	14	27800177	Intergenic	RPS27AP4 - BNIP3P	rs2877832-?	rs2877832	2877832	Intergenic	2	NR	3e-06	5.52288	(HOMA-IR)	NR	NR
21150874	Diabetic nephropathy	22q12.2	22	31645759	LIMK2	LIMK2	rs2106294-T	rs2106294	2106294	intron	1	0.94	4e-06	5.39794		1.75	[1.39-2.22]
21150874	Diabetic nephropathy	9q22.31	9	93975471	AUH	SYK - AUH	rs773506-G	rs773506	773506	Intergenic	2	0.77	6e-06	5.22185		1.32	[1.18-1.49]
21150874	Diabetic nephropathy	6q24.3	6	148704954	SASH1	SASH1	rs6930576-A	rs6930576	6930576	intron	1	0.28	7e-07	6.1549		1.31	[1.18-1.45]
21150874	Diabetic nephropathy	6q23.2	6	133146796	RPS12	SNORA33 - RPL23AP46	rs7769051-A	rs7769051	7769051	Intergenic	2	0.29	2e-06	5.69897		1.28	[1.16-1.42]
21150874	Diabetic nephropathy	12q14.3	12	66117558	MSRB3, HMGA2	MSRB3 - RPSAP52	rs2358944-G	rs2358944	2358944	Intergenic	2	0.77	4e-06	5.39794		1.33	[1.18-1.49]
17653210	Diabetic nephropathy	7p14.2	7	36917995	ELMO1	ELMO1	rs741301-?	rs741301	741301	intron	1	NR	8e-06	5.09691		2.67	[1.71-4.16]
21441570	Diabetic retinopathy	2p25.3	2	2519513	MYT1L, LOC7029897	MYT1L - TSSC1	rs10199521-T	rs10199521	10199521	Intergenic	2	0.22	3e-06	5.52288		1.46	[NR]
21441570	Diabetic retinopathy	19p13.2	19	7196565	INSR, LOC100131165, LOC100128567	INSR	rs2115386-C	rs2115386	2115386	intron	1	0.55	3e-06	5.52288		1.12	[NR]
21441570	Diabetic retinopathy	17p11.2	17	16933404	LOC100128283, TNFRSF13B, MPRIP	TNFRSF13B - MPRIP	rs11867934-C	rs11867934	11867934	Intergenic	2	0.79	7e-06	5.1549		1.43	[NR]
21441570	Diabetic retinopathy	7p15.1	7	28391142	CREB5, tcag7.873, LOC401317	CREB5	rs11765845-A	rs11765845	11765845	intron	1	0.29	7e-06	5.1549		1.02	[NR]
21441570	Diabetic retinopathy	16q24.1	16	86365571	IRF8, LOC732275	IRF8 - FOXF1	rs2696835-C	rs2696835	2696835	Intergenic	2	0.03	3e-06	5.52288		2.27	[NR]
21441570	Diabetic retinopathy	19q12	19	30079604	VSTM2B	VSTM2B - POP4	rs10403021-C	rs10403021	10403021	Intergenic	2	0.66	2e-06	5.69897		1.01	[NR]
21441570	Diabetic retinopathy	1q44	1	244173872	AKT3, ZNF238	AKT3 - ZNF238	rs10927101-A	rs10927101	10927101	Intergenic	2	0.38	2e-06	5.69897		1.33	[NR]
21441570	Diabetic retinopathy	1p36.13	1	18795255	IGSF21, KLHDC7A	IGSF21 - KLHDC7A	rs3007729-T	rs3007729	3007729	Intergenic	2	0.65	5e-06	5.30103		1.35	[NR]
21441570	Diabetic retinopathy	1q42.2	1	233643856	KIAA1804, KCNK1	KIAA1804 - KCNK1	rs10910200-G	rs10910200	10910200	Intergenic	2	0.25	6e-06	5.22185		1.35	[NR]
21441570	Diabetic retinopathy	1q25.1	1	173301516	TNFSF4, LOC730070	TNFSF4 - RPL26P11	rs1342038-G	rs1342038	1342038	Intergenic	2	0.64	4e-06	5.39794		1.49	[NR]
21441570	Diabetic retinopathy	1p34.3	1	36904720	C1orf102, LSCM10, MRPS15	OSCP1	rs6702784-C	rs6702784	6702784	intron	1	0.07	4e-06	5.39794		1.08	[NR]
21441570	Diabetic retinopathy	5q34	5	166389493	LOC441114, ODZ2	RPLP0P9 - ODZ2	rs17404956-A	rs17404956	17404956	Intergenic	2	0.9	1e-06	6		1.16	[NR]
21441570	Diabetic retinopathy	3q25.31	3	156950579	KRT18P34, VEPH1	KRT18P34 - VEPH1	rs9866141-T	rs9866141	9866141	Intergenic	2	0.04	9e-07	6.04576		1.02	[NR]
21441570	Diabetic retinopathy	3q25.31	3	156854742	LEKR1, CCNL1	LEKR1 - CCNL1	rs13064954-G	rs13064954	13064954	Intergenic	2	0.04	7e-07	6.1549		1.02	[NR]
21441570	Diabetic retinopathy	16p13.3	16	7415552	A2BP1, LOC100131413, LOC100131080	RBFOX1	rs4787008-G	rs4787008	4787008	intron	1	0.17	6e-07	6.22185		1.47	[NR]
21441570	Diabetic retinopathy	1q44	1	244176424	AKT3, ZNF238	AKT3 - ZNF238	rs476141-A	rs476141	476141	Intergenic	2	0.51	1e-07	7		1.37	[NR]
21441570	Diabetic retinopathy	6q25.1	6	149435111	LOC729200, MAP3K7IP2	UST - TAB2	rs7772697-T	rs7772697	7772697	Intergenic	2	0.58	3e-06	5.52288		1.35	[NR]
21441570	Diabetic retinopathy	18q21.2	18	52863108	CCDC68, TCF4	MAP1LC3P - TCF4	rs1970671-G	rs1970671	1970671	Intergenic	2	0.29	3e-06	5.52288		1.37	[NR]
21441570	Diabetic retinopathy	5q23.2	5	125319456	LOC100130551, GRAMD3	RPSAP37 - GRAMD3	rs1073203-G	rs1073203	1073203	Intergenic	2	0.13	9e-06	5.04576		1.54	[NR]
21310492	Diabetic retinopathy	10q11.22	10	49699957	ARHGAP22	ARHGAP22	rs4838605-C	rs4838605	4838605	intron	1	NR	2e-09	8.69897		NR	NR
21310492	Diabetic retinopathy	10q21.1	10	59189178	Intergenic	ZWINT - MRPS35P3	rs4462262-C	rs4462262	4462262	Intergenic	2	NR	9e-08	7.04576		NR	NR
21310492	Diabetic retinopathy	5q15	5	93557702	Intergenic	C5orf36	rs17376456-A	rs17376456	17376456	intron	1	NR	3e-15	14.5229		NR	NR
21310492	Diabetic retinopathy	1p32.1	1	59162148	MYSM1	MYSM1	rs2811893-T	rs2811893	2811893	intron	1	NR	3e-07	6.52288		NR	NR
21310492	Diabetic retinopathy	10p12.31	10	20593087	Intergenic	PLXDC2 - NEBL	rs12219125-T	rs12219125	12219125	Intergenic	2	NR	9e-09	8.04576		NR	NR
21310492	Diabetic retinopathy	13q32.1	13	96951433	HS6ST3	HS6ST3	rs2038823-C	rs2038823	2038823	intron;intron	1	NR	5e-11	10.301		NR	NR
21310492	Diabetic retinopathy	10p12.31	10	20542634	PLXDC2	PLXDC2	rs1571942-C	rs1571942	1571942	intron	1	NR	3e-07	6.52288		NR	NR
21310492	Diabetic retinopathy	4q32.2	4	162250932	Intergenic	RPS14P7 - FSTL5	rs4470583-A	rs4470583	4470583	Intergenic	2	NR	4e-07	6.39794		NR	NR
21909115	Diastolic blood pressure	15q26.1	15	91437388	FURIN, FES	FES	rs2521501-T	rs2521501	2521501	intron	1	0.31	2e-15	14.699		0.36	[NR] mmHg increase
21909115	Diastolic blood pressure	3p24.1	3	27537909	SLC4A7	UBA52P4 - RPS27P11	rs13082711-T	rs13082711	13082711	Intergenic	2	0.78	4e-09	8.39794		0.24	[NR] mmHg decrease
21909115	Diastolic blood pressure	11p15.4	11	10350538	ADM	ADM - AMPD3	rs7129220-G	rs7129220	7129220	Intergenic	2	0.89	6e-08	7.22185		0.3	[NR] mmHg decrease
21909115	Diastolic blood pressure	20q13.32	20	57751117	GNAS, EDN3	MRPS16P - ZNF831	rs6015450-G	rs6015450	6015450	Intergenic	2	0.12	6e-23	22.2218		0.56	[NR] mmHg increase
21909115	Diastolic blood pressure	4q24	4	103188709	SLC39A8	SLC39A8	rs13107325-T	rs13107325	13107325	missense	1	0.05	2e-17	16.699		0.68	[NR] mmHg decrease
21909115	Diastolic blood pressure	4q32.1	4	156645513	GUCY1A3, GUCY1B3	GUCY1A3	rs13139571-C	rs13139571	13139571	intron	1	0.76	2e-10	9.69897		0.26	[NR] mmHg increase
21909115	Diastolic blood pressure	6p22.2	6	26091179	HFE	HFE	rs1799945-G	rs1799945	1799945	missense	1	0.14	2e-15	14.699		0.46	[NR] mmHg increase
21909115	Diastolic blood pressure	20p12.2	20	10969030	JAG1	FAT1P1 - RPS11P1	rs1327235-G	rs1327235	1327235	Intergenic	2	0.46	1e-15	15		0.3	[NR] mmHg increase
21909115	Diastolic blood pressure	6p21.33	6	31616366	BAT2, BAT5	BAT3	rs805303-G	rs805303	805303	intron	1	0.61	3e-11	10.5229		0.23	[NR] mmHg increase
21909115	Diastolic blood pressure	5p13.3	5	32815028	NPR3, C5orf23	C5orf23 - RPS8P8	rs1173771-G	rs1173771	1173771	Intergenic	2	0.6	9e-12	11.0458		0.26	[NR] mmHg increase
21909115	Diastolic blood pressure	3q26.2	3	169100886	MECOM	MECOM	rs419076-T	rs419076	419076	intron	1	0.47	2e-12	11.699		0.24	[NR] mmHg increase
21909115	Diastolic blood pressure	5q33.3	5	157845402	EBF1	RPLP2P2 - EBF1	rs11953630-T	rs11953630	11953630	Intergenic	2	0.37	4e-13	12.3979		0.28	[NR] mmHg decrease
21909115	Diastolic blood pressure	11q22.1	11	100593538	FLJ32810, TMEM133	ARHGAP42	rs633185-G	rs633185	633185	intron	1	0.28	2e-15	14.699		0.33	[NR] mmHg decrease
21909115	Diastolic blood pressure	10p12.33	10	18419972	CACNB2	SLC39A12 - CACNB2	rs4373814-G	rs4373814	4373814	Intergenic	2	0.55	4e-10	9.39794		0.22	[NR] mmHg decrease
21909115	Diastolic blood pressure	12q24.12	12	111884608	SH2B3	SH2B3	rs3184504-T	rs3184504	3184504	missense	1	0.47	4e-25	24.3979		0.45	[NR] mmHg increase
21909115	Diastolic blood pressure	15q24.1	15	75077367	CYP1A1, ULK3	CSK	rs1378942-C	rs1378942	1378942	intron	1	0.35	3e-26	25.5229		0.42	[NR] mmHg increase
21909115	Diastolic blood pressure	10q23.33	10	95895940	PLCE1	PLCE1	rs932764-G	rs932764	932764	intron	1	0.44	8e-07	6.09691		0.19	[NR] mmHg increase
21909115	Diastolic blood pressure	1p13.2	1	113216543	MOV10	MOV10	rs2932538-G	rs2932538	2932538	nearGene-5	1	0.75	1e-09	9		0.24	[NR] mmHg increase
21909115	Diastolic blood pressure	4q21.21	4	81164723	FGF5	PRDM8 - FGF5	rs1458038-T	rs1458038	1458038	Intergenic	2	0.29	9e-25	24.0458		0.46	[NR] mmHg increase
19430479	Diastolic blood pressure	12q21.33	12	90008959	ATP2B1	ATP2B1	rs2681472-A	rs2681472	2681472	intron	1	0.83	1e-09	9		0.5	[0.34-0.66] mm Hg increase
19430479	Diastolic blood pressure	15q24.1	15	75125645	CSK, ULK3	CPLX3 - ULK3	rs6495122-A	rs6495122	6495122	Intergenic	2	0.42	2e-10	9.69897		0.4	[0.28-0.52] mm Hg increase
19430479	Diastolic blood pressure	11p15.1	11	16917219	PLEKHA7	PLEKHA7	rs11024074-T	rs11024074	11024074	intron	1	0.72	1e-06	6		0.33	[0.19-0.47] mm Hg decrease
19430479	Diastolic blood pressure	3p22.1	3	41912651	ULK4	ULK4	rs9815354-A	rs9815354	9815354	intron	1	0.17	3e-09	8.52288		0.49	[0.33-0.65] mm Hg increase
19430479	Diastolic blood pressure	12q24.12	12	111884608	SH2B3	SH2B3	rs3184504-T	rs3184504	3184504	missense	1	0.48	3e-14	13.5229		0.48	[0.36-0.60] mm Hg increase
19430479	Diastolic blood pressure	12q24.21	12	115352731	TBX3, TBX5	TBX3 - UBA52P7	rs2384550-A	rs2384550	2384550	Intergenic	2	0.35	4e-08	7.39794		0.35	[0.23-0.47] mm Hg decrease
19430479	Diastolic blood pressure	10p12.31	10	18708798	CACNB2	CACNB2	rs11014166-A	rs11014166	11014166	intron	1	0.66	1e-08	8		0.37	[0.25-0.49] mm Hg increase
19430483	Diastolic blood pressure	10q21.2	10	63524591	c10orf107, TMEM26, RTKN2, RHOBTB1, ARID5B	C10orf107	rs1530440-T	rs1530440	1530440	intron	1	0.19	1e-09	9		0.39	[0.27-0.51] mm Hg decrease
19430483	Diastolic blood pressure	15q24.1	15	75077367	CYP1A1, CYP1A2, CSK, LMAN1L, CPLX3, ARID3B	CSK	rs1378942-C	rs1378942	1378942	intron	1	0.36	1e-23	23		0.43	[0.35-0.51] mm Hg increase
19430483	Diastolic blood pressure	17q21.33	17	47440466	ZNF652, PHB	ZNF652	rs16948048-G	rs16948048	16948048	nearGene-5	1	0.39	5e-09	8.30103		0.31	[0.21-0.41] mm Hg increase
19430483	Diastolic blood pressure	3q26.2	3	169165888	MDS1	MECOM	rs1918974-T	rs1918974	1918974	intron	1	0.54	8e-08	7.09691		0.27	[0.17-0.37] mm Hg decrease
19430483	Diastolic blood pressure	12q24.12	12	112007756	ATXN2, SH2B3	ATXN2	rs653178-T	rs653178	653178	intron	1	0.53	3e-18	17.5229		0.46	[0.36-0.56] mm Hg decrease
19430483	Diastolic blood pressure	4q21.21	4	81184341	FGF5, PRDM8, c4orf22	PRDM8 - FGF5	rs16998073-T	rs16998073	16998073	Intergenic	2	0.21	1e-21	21		0.5	[0.40-0.60] mm Hg increase
21459883	Dilated cardiomyopathy	10q26.11	10	121429633	BAG3	BAG3	rs2234962-?	rs2234962	2234962	missense	1	NR	4e-12	11.3979		1.52	[1.22-1.89]
21459883	Dilated cardiomyopathy	1p36.13	1	16299312	ZBTB17	ZBTB17	rs10927875-?	rs10927875	10927875	intron	1	NR	1e-09	9		1.32	[1.19-1.43]
17903301	Echocardiographic traits	6q15	6	88717766	SPACA1	NCRNA00120 - SPACA1	rs366676-?	rs366676	366676	Intergenic	2	NR	2e-06	5.69897	(LVFS)	NR	NR
17903301	Echocardiographic traits	1q31.1	1	190066386	FAM5C	FAM5C	rs1935881-?	rs1935881	1935881	nearGene-3	1	NR	6e-06	5.22185	(LAD)	NR	NR
17903301	Echocardiographic traits	5q14.3	5	84606528	Intergenic	EDIL3 - RPL5P17	rs4920799-?	rs4920799	4920799	Intergenic	2	NR	7e-06	5.1549	(LVDD)	NR	NR
17903301	Echocardiographic traits	4p15.31	4	20495135	SLIT2	SLIT2	rs666088-?	rs666088	666088	intron	1	NR	5e-06	5.30103	(LVDD)	NR	NR
17903301	Echocardiographic traits	4p15.31	4	20620683	SLIT2	SLIT2	rs1379659-?	rs1379659	1379659	UTR-3	1	NR	1e-07	7	(LVDD)	NR	NR
17903301	Echocardiographic traits	1p31.3	1	66310865	PDE4B	PDE4B	rs10493389-?	rs10493389	10493389	intron	1	NR	7e-06	5.1549	(LAD)	NR	NR
17903301	Echocardiographic traits	2q36.1	2	221899444	Intergenic	RPL23P4 - EPHA4	rs10498091-?	rs10498091	10498091	Intergenic	2	NR	6e-06	5.22185	(LVM)	NR	NR
17903301	Echocardiographic traits	8q13.3	8	73778642	KCNB2	KCNB2	rs10504543-?	rs10504543	10504543	intron	1	NR	5e-06	5.30103	(LVSD)	NR	NR
19389651	Electrocardiographic conduction measures	4p16.2	4	5221538	MSX1	STK32B	rs2008242-?	rs2008242	2008242	intron	1	0.15	3e-06	5.52288	(PR segment)	NR	NR
19389651	Electrocardiographic conduction measures	4q31.3	4	154703596	NR	SFRP2	rs17030434-?	rs17030434	17030434	intron	1	0.43	5e-06	5.30103	(P wave duration)	NR	NR
19389651	Electrocardiographic conduction measures	6p12.3	6	51058721	NR	FTHL5 - RPS15AP20	rs283566-?	rs283566	283566	Intergenic	2	0.16	9e-06	5.04576	(P wave duration)	NR	NR
19389651	Electrocardiographic conduction measures	1q32.1	1	200672906	NR	DDX59 - CAMSAP1L1	rs7512898-?	rs7512898	7512898	Intergenic	2	0.41	5e-06	5.30103	(PR segment)	NR	NR
19389651	Electrocardiographic conduction measures	2q31.1	2	176289319	Intergenic	RPS15AP14 - EXTL2P1	rs2461751-G	rs2461751	2461751	Intergenic	2	0.44	8e-06	5.09691	(PR interval)	4.54	[2.58-6.50] ms increase
19389651	Electrocardiographic conduction measures	3p22.2	3	38442490	SCN5A	XYLB	rs2070488-A	rs2070488	2070488	intron	1	0.33	4e-06	5.39794	(PR interval)	5	[2.84-7.16] ms decrease
19389651	Electrocardiographic conduction measures	3p22.2	3	38594973	SCN5A	SCN5A	rs7638909-G	rs7638909	7638909	intron	1	0.4	2e-06	5.69897	(PR interval)	4.8	[2.84-6.76] ms increase
20062061	Electrocardiographic traits	3p22.2	3	38766675	SCN10A	SCN10A	rs6795970-A	rs6795970	6795970	missense	1	0.36	3e-15	14.5229	(PR interval)	3.33	[2.51-4.15] ms increase
20062061	Electrocardiographic traits	7q36.1	7	150637863	KCNH2	ABP1 - KCNH2	rs4725982-A	rs4725982	4725982	Intergenic	2	NR	3e-06	5.52288	(QTc interval)	2.08	[1.20-2.96] ms increase
20062061	Electrocardiographic traits	1q23.3	1	162085309	NOS1AP	NOS1AP	rs1415259-A	rs1415259	1415259	intron	1	0.39	7e-10	9.1549	(QTc interval)	2.53	[1.73-3.33] ms decrease
20062063	Electrocardiographic traits	1q23.3	1	162085685	NOS1AP	NOS1AP	rs10494366-G	rs10494366	10494366	intron	1	0.39	5e-22	21.301	(QT interval)	12.2	[9.72-14.68] % s.d. increase
20062063	Electrocardiographic traits	7q36.1	7	150667210	KCNH2	KCNH2	rs3807375-T	rs3807375	3807375	intron	1	0.35	5e-11	10.301	(QT interval)	11.95	[8.39-15.51] % s.d. increase
20062063	Electrocardiographic traits	11p15.5	11	2489342	KCNQ1	KCNQ1	rs12296050-T	rs12296050	12296050	intron	1	0.15	8e-11	10.0969	(QT interval)	13.16	[9.19-17.12] % s.d. increase
20062063	Electrocardiographic traits	16q21	16	58567238	NDRG4	CNOT1	rs37062-A	rs37062	37062	intron	1	0.72	1e-06	6	(QT interval)	6.09	[3.62-8.57] % s.d. increase
20062063	Electrocardiographic traits	21q22.12	21	35880072	KCNE1	KCNE1	rs727957-T	rs727957	727957	intron	1	0.19	2e-12	11.699	(QT interval)	11.7	[8.46-14.94] % s.d. increase
20062063	Electrocardiographic traits	6q22.31	6	118680374	C6orf204	RPL29P4 - C6orf204	rs11970286-T	rs11970286	11970286	Intergenic	2	0.54	8e-07	6.09691	(QT interval)	6.19	[3.73-8.65] % s.d. increase
20062063	Electrocardiographic traits	4q21.23	4	86651464	ARHGAP24	ARHGAP24	rs7660702-T	rs7660702	7660702	intron	1	0.74	3e-17	16.5229	(PR interval)	8.46	[6.50-10.42] % s.d. increase
20062063	Electrocardiographic traits	3p22.2	3	38593393	SCN5A	SCN5A	rs12053903-T	rs12053903	12053903	intron	1	0.72	1e-07	7	(PR interval)	6.59	[4.16-9.03] % s.d. decrease
20062063	Electrocardiographic traits	12q24.21	12	114795443	TBX5	TBX5	rs3825214-G	rs3825214	3825214	intron	1	0.22	1e-07	7	(QT interval)	5.88	[3.72-8.03] % s.d. increase
20062063	Electrocardiographic traits	12q24.21	12	114795443	TBX5	TBX5	rs3825214-G	rs3825214	3825214	intron	1	0.22	3e-12	11.5229	(PR interval)	7.36	[5.29-9.43] % s.d. increase
20062063	Electrocardiographic traits	3p22.2	3	38766675	SCN10A	SCN10A	rs6795970-A	rs6795970	6795970	missense	1	0.36	1e-58	58	(PR interval)	14.81	[13.01-16.60] % s.d. increase
20062063	Electrocardiographic traits	6p21.2	6	36622900	CDKN1A	SRSF3 - CDKN1A	rs1321311-T	rs1321311	1321311	Intergenic	2	0.21	3e-10	9.52288	(QRS duration)	6.52	[4.50-8.55] % s.d. increase
20062063	Electrocardiographic traits	12q24.21	12	114795443	TBX5	TBX5	rs3825214-G	rs3825214	3825214	intron	1	0.22	3e-13	12.5229	(QRS duration)	7.35	[5.37-9.33] % s.d. increase
20062063	Electrocardiographic traits	7q31.2	7	116186241	CAV1	CAV1	rs3807989-A	rs3807989	3807989	intron	1	0.4	7e-13	12.1549	(PR interval)	6.4	[4.65-8.15] % s.d. increase
20062063	Electrocardiographic traits	10q21.1	10	54223977	DKK1	RPL31P44 - MBL2	rs1733724-T	rs1733724	1733724	Intergenic	2	0.21	7e-08	7.1549	(QRS duration)	5.62	[3.58-7.66] % s.d. increase
20062063	Electrocardiographic traits	14q11.2	14	23861811	MYH6	MYH6	rs365990-G	rs365990	365990	missense	1	0.34	9e-11	10.0458	(HR)	5.25	[3.66-6.83] % s.d. increase
20062063	Electrocardiographic traits	3p22.2	3	38766675	SCN10A	SCN10A	rs6795970-A	rs6795970	6795970	missense	1	0.36	4e-09	8.39794	(QRS duration)	5.17	[3.46-6.89] % s.d. increase
20062063	Electrocardiographic traits	3p22.2	3	38589163	SCN5A	SCN5A	rs11129795-G	rs11129795	11129795	nearGene-3	1	0.77	5e-10	9.30103	(QRS complex)	8.24	[5.64-10.83] % s.d. decrease
17903306	Electrocardiographic traits	13q12.2	13	27879526	RPL21	RASL11A - GTF3A	rs10507380-?	rs10507380	10507380	Intergenic	2	NR	8e-06	5.09691	(QT interval)	NR	NR
17903306	Electrocardiographic traits	2q22.1	2	136976255	Intergenic	CXCR4 - UBBP1	rs882300-?	rs882300	882300	Intergenic	2	NR	3e-07	6.52288	(PR interval)	NR	NR
17395743	End-stage renal disease	8q24.21	8	129072161	PVT1	PVT1	rs2648875-A	rs2648875	2648875		1	0.53	2e-06	5.69897		2.97	[1.90-4.65]
20532800	End-stage renal disease (non-diabetic)	22q12.3	22	36616445	MYH9	APOL4 - APOL2	rs4821469-?	rs4821469	4821469	Intergenic	2	0.056	2e-19	18.699		2.86	[2.27-3.57]
20081858	Fasting glucose-related traits	15q22.2	15	62433962	C2CD4B	C2CD4A - C2CD4B	rs11071657-A	rs11071657	11071657	Intergenic	2	0.63	4e-08	7.39794	(FPG)	NR	NR
20081858	Fasting glucose-related traits	11q14.3	11	92708710	MTNR1B	MTNR1B	rs10830963-G	rs10830963	10830963	intron	1	0.3	3e-43	42.5229	(HOMA-B)	NR	NR
20081858	Fasting glucose-related traits	7p13	7	44235668	GCK	GCK - YKT6	rs4607517-A	rs4607517	4607517	Intergenic	2	0.16	2e-16	15.699	(HOMA-B)	NR	NR
20081858	Fasting glucose-related traits	3q21.1	3	123065778	ADCY5	ADCY5	rs11708067-A	rs11708067	11708067	intron	1	0.78	3e-12	11.5229	(HOMA-B)	NR	NR
20081858	Fasting glucose-related traits	10q25.2	10	113042093	ADRA2A	ADRA2A - RPS6P15	rs10885122-G	rs10885122	10885122	Intergenic	2	0.87	2e-06	5.69897	(HOMA-B)	NR	NR
20081858	Fasting glucose-related traits	8q24.11	8	118185733	SLC30A8	SLC30A8	rs11558471-A	rs11558471	11558471	UTR-3	1	0.31	3e-11	10.5229	(FPG)	NR	NR
20081858	Fasting glucose-related traits	10q25.2	10	114756041	TCF7L2	TCF7L2	rs4506565-T	rs4506565	4506565	intron	1	0.31	1e-08	8	(FPG)	NR	NR
20081858	Fasting glucose-related traits	9p24.2	9	4289050	GLIS3	GLIS3	rs7034200-A	rs7034200	7034200	intron	1	0.49	1e-13	13	(HOMA-B)	NR	NR
20081858	Fasting glucose-related traits	2p23.3	2	27741237	GCKR	GCKR	rs780094-C	rs780094	780094	intron	1	0.62	4e-20	19.3979	(FI)	NR	NR
20081858	Fasting glucose-related traits	1q32.3	1	214159256	PROX1	RPL31P13 - PROX1	rs340874-C	rs340874	340874	Intergenic	2	0.52	7e-12	11.1549	(FPG)	NR	NR
20081858	Fasting glucose-related traits	2q31.1	2	169763148	G6PC2	G6PC2	rs560887-C	rs560887	560887	intron	1	0.7	2e-66	65.699	(HOMA-B)	NR	NR
20081858	Fasting glucose-related traits	7p21.2	7	15064309	DGKB, TMEM195	EEF1A1P26 - TMEM195	rs2191349-T	rs2191349	2191349	Intergenic	2	0.52	3e-17	16.5229	(HOMA-B)	NR	NR
20081858	Fasting glucose-related traits	11q14.3	11	92708710	MTNR1B	MTNR1B	rs10830963-G	rs10830963	10830963	intron	1	0.3	6e-175	174.222	(FPG)	NR	NR
20081858	Fasting glucose-related traits	11p11.2	11	45873091	CRY2	CRY2	rs11605924-A	rs11605924	11605924	intron	1	0.49	1e-14	14	(FPG)	NR	NR
20081858	Fasting glucose-related traits	2p23.3	2	27741237	GCKR	GCKR	rs780094-C	rs780094	780094	intron	1	0.62	3e-24	23.5229	(HOMA-IR)	NR	NR
20081858	Fasting glucose-related traits	12q23.2	12	102875569	IGF1	IGF1	rs35767-G	rs35767	35767	nearGene-5	1	0.85	3e-08	7.52288	(FI)	NR	NR
20081858	Fasting glucose-related traits	12q23.2	12	102875569	IGF1	IGF1	rs35767-G	rs35767	35767	nearGene-5	1	0.85	2e-09	8.69897	(HOMA-IR)	NR	NR
20081858	Fasting glucose-related traits	7p21.2	7	15064309	DGKB, TMEM195	EEF1A1P26 - TMEM195	rs2191349-T	rs2191349	2191349	Intergenic	2	0.52	3e-44	43.5229	(FPG)	NR	NR
20081858	Fasting glucose-related traits	2p23.3	2	27741237	GCKR	GCKR	rs780094-C	rs780094	780094	intron	1	0.62	6e-38	37.2218	(FPG)	NR	NR
20081858	Fasting glucose-related traits	3q21.1	3	123065778	ADCY5	ADCY5	rs11708067-A	rs11708067	11708067	intron	1	0.78	7e-22	21.1549	(FPG)	NR	NR
20081858	Fasting glucose-related traits	11p11.2	11	47336320	MADD	MADD	rs7944584-A	rs7944584	7944584	intron	1	0.75	2e-18	17.699	(FPG)	NR	NR
20081858	Fasting glucose-related traits	10q25.2	10	113042093	ADRA2A	ADRA2A - RPS6P15	rs10885122-G	rs10885122	10885122	Intergenic	2	0.87	3e-16	15.5229	(FPG)	NR	NR
20081858	Fasting glucose-related traits	11q12.2	11	61571478	FADS1	FADS1	rs174550-T	rs174550	174550	intron	1	0.64	2e-15	14.699	(FPG)	NR	NR
20081858	Fasting glucose-related traits	9p24.2	9	4289050	GLIS3	GLIS3	rs7034200-A	rs7034200	7034200	intron	1	0.49	1e-12	12	(FPG)	NR	NR
20081858	Fasting glucose-related traits	11q12.2	11	61571478	FADS1	FADS1	rs174550-T	rs174550	174550	intron	1	0.64	5e-13	12.301	(HOMA-B)	NR	NR
20081858	Fasting glucose-related traits	3q26.2	3	170717521	SLC2A2	SLC2A2	rs11920090-T	rs11920090	11920090	intron	1	0.87	5e-06	5.30103	(HOMA-B)	NR	NR
20081858	Fasting glucose-related traits	1q32.3	1	214159256	PROX1	RPL31P13 - PROX1	rs340874-C	rs340874	340874	Intergenic	2	0.52	5e-06	5.30103	(HOMA-B)	NR	NR
20081858	Fasting glucose-related traits	2q31.1	2	169763148	G6PC2	G6PC2	rs560887-C	rs560887	560887	intron	1	0.7	9e-218	217.046	(FPG)	NR	NR
20081858	Fasting glucose-related traits	7p13	7	44235668	GCK	GCK - YKT6	rs4607517-A	rs4607517	4607517	Intergenic	2	0.16	7e-92	91.1549	(FPG)	NR	NR
20081858	Fasting glucose-related traits	3q26.2	3	170717521	SLC2A2	SLC2A2	rs11920090-T	rs11920090	11920090	intron	1	0.87	8e-13	12.0969	(FPG)	NR	NR
22581228	Fasting glucose-related traits (interaction with BMI)	7p13	7	44235668	GCK	GCK - YKT6	rs4607517-?	rs4607517	4607517	Intergenic	2	NR	8e-56	55.0969		NR	NR
22581228	Fasting glucose-related traits (interaction with BMI)	1q32.3	1	214159256	PROX1	RPL31P13 - PROX1	rs340874-?	rs340874	340874	Intergenic	2	NR	4e-09	8.39794		NR	NR
22581228	Fasting glucose-related traits (interaction with BMI)	11p11.2	11	48333360	OR4S1	OR4S1 - OR4C3	rs1483121-?	rs1483121	1483121	Intergenic	2	NR	2e-08	7.69897		NR	NR
22581228	Fasting glucose-related traits (interaction with BMI)	12q24.31	12	121938185	FBXL10	KDM2B	rs10849893-?	rs10849893	10849893	intron	1	NR	2e-06	5.69897		NR	NR
22581228	Fasting glucose-related traits (interaction with BMI)	6p24.3	6	7240577	RREB1	RREB1	rs2714337-?	rs2714337	2714337	intron	1	NR	3e-07	6.52288		NR	NR
22581228	Fasting glucose-related traits (interaction with BMI)	2p23.2	2	27995781	MRPL33	MRPL33	rs3736594-?	rs3736594	3736594	intron	1	NR	1e-15	15		NR	NR
22581228	Fasting glucose-related traits (interaction with BMI)	3q21.1	3	123065778	ADCY5	ADCY5	rs11708067-?	rs11708067	11708067	intron	1	NR	3e-10	9.52288		NR	NR
22581228	Fasting glucose-related traits (interaction with BMI)	14q32.11	14	90034972	FOXN3	FOXN3	rs8004664-?	rs8004664	8004664	intron	1	NR	3e-06	5.52288		NR	NR
22581228	Fasting glucose-related traits (interaction with BMI)	11p15.4	11	8243798	LMO1	RIC3 - LMO1	rs11041816-?	rs11041816	11041816	Intergenic	2	NR	2e-07	6.69897		NR	NR
22581228	Fasting glucose-related traits (interaction with BMI)	8p23.1	8	9183596	PPP1R3B	PPP1R3B - TNKS	rs4841132-?	rs4841132	4841132	Intergenic	2	NR	8e-09	8.09691		NR	NR
22581228	Fasting glucose-related traits (interaction with BMI)	13q12.2	13	28491198	PDX1	GSX1 - PDX1	rs2293941-?	rs2293941	2293941	Intergenic	2	NR	5e-10	9.30103		NR	NR
22581228	Fasting glucose-related traits (interaction with BMI)	5q15	5	95542726	PCSK1	ELL2 - PCSK1	rs13179048-?	rs13179048	13179048	Intergenic	2	NR	2e-10	9.69897		NR	NR
22581228	Fasting glucose-related traits (interaction with BMI)	11q12.2	11	61571478	FADS1	FADS1	rs174550-?	rs174550	174550	intron	1	NR	2e-09	8.69897		NR	NR
22581228	Fasting glucose-related traits (interaction with BMI)	11p11.2	11	45873091	CRY2	CRY2	rs11605924-?	rs11605924	11605924	intron	1	NR	4e-15	14.3979		NR	NR
22581228	Fasting glucose-related traits (interaction with BMI)	10q25.2	10	114758349	TCF7L2	TCF7L2	rs7903146-?	rs7903146	7903146	intron	1	NR	2e-14	13.699		NR	NR
22581228	Fasting glucose-related traits (interaction with BMI)	9p24.2	9	4289050	GLIS3	GLIS3	rs7034200-?	rs7034200	7034200	intron	1	NR	7e-07	6.1549		NR	NR
22581228	Fasting glucose-related traits (interaction with BMI)	8q24.11	8	118185733	SLC30A8	SLC30A8	rs11558471-?	rs11558471	11558471	UTR-3	1	NR	3e-20	19.5229		NR	NR
22581228	Fasting glucose-related traits (interaction with BMI)	7p21.2	7	15064309	DGKB	EEF1A1P26 - TMEM195	rs2191349-?	rs2191349	2191349	Intergenic	2	NR	3e-21	20.5229		NR	NR
22581228	Fasting glucose-related traits (interaction with BMI)	2p23.3	2	27741237	GCKR	GCKR	rs780094-?	rs780094	780094	intron	1	NR	4e-24	23.3979		NR	NR
22581228	Fasting glucose-related traits (interaction with BMI)	9p21.3	9	22134094	CDKN2B	UBA52P6 - DMRTA1	rs10811661-?	rs10811661	10811661	Intergenic	2	NR	7e-06	5.1549		NR	NR
22581228	Fasting glucose-related traits (interaction with BMI)	10q25.2	10	113042093	ADRA2A	ADRA2A - RPS6P15	rs10885122-?	rs10885122	10885122	Intergenic	2	NR	9e-08	7.04576		NR	NR
22581228	Fasting glucose-related traits (interaction with BMI)	11p11.2	11	47336320	MADD	MADD	rs7944584-?	rs7944584	7944584	intron	1	NR	4e-12	11.3979		NR	NR
22581228	Fasting glucose-related traits (interaction with BMI)	11q14.3	11	92708710	MTNR1B	MTNR1B	rs10830963-?	rs10830963	10830963	intron	1	NR	4e-105	104.398		NR	NR
22581228	Fasting glucose-related traits (interaction with BMI)	7p12.1	7	50751090	GRB10	GRB10	rs10248619-?	rs10248619	10248619	intron	1	NR	8e-08	7.09691		NR	NR
22581228	Fasting glucose-related traits (interaction with BMI)	11q13.4	11	72432985	ARAP1	ARAP1	rs11603334-?	rs11603334	11603334	intron	1	NR	2e-14	13.699		NR	NR
22581228	Fasting glucose-related traits (interaction with BMI)	20p11.21	20	22559601	FOXA2	NCRNA00261 - FOXA2	rs6048205-?	rs6048205	6048205	Intergenic	2	NR	2e-12	11.699		NR	NR
22581228	Fasting glucose-related traits (interaction with BMI)	2p23.3	2	27152874	DPYSL5	DPYSL5	rs1371614-?	rs1371614	1371614	intron	1	NR	2e-12	11.699		NR	NR
22581228	Fasting glucose-related traits (interaction with BMI)	2q31.1	2	169763148	G6PC2	G6PC2	rs560887-?	rs560887	560887	intron	1	NR	2e-113	112.699		NR	NR
22581228	Fasting glucose-related traits (interaction with BMI)	3q26.2	3	170717521	SLC2A2	SLC2A2	rs11920090-?	rs11920090	11920090	intron	1	NR	8e-11	10.0969		NR	NR
22581228	Fasting glucose-related traits (interaction with BMI)	15q22.2	15	62396942	VPS13C	C2CD4A - C2CD4B	rs7173964-?	rs7173964	7173964	Intergenic	2	NR	6e-12	11.2218		NR	NR
22581228	Fasting glucose-related traits (interaction with BMI)	3q27.2	3	185529080	IGF2BP2	IGF2BP2	rs1470579-?	rs1470579	1470579	intron	1	NR	6e-07	6.22185		NR	NR
20081858	Fasting insulin-related traits	2p23.3	2	27741237	GCKR	GCKR	rs780094-C	rs780094	780094	intron	1	0.62	4e-20	19.3979	(FI)	NR	NR
20081858	Fasting insulin-related traits	12q23.2	12	102875569	IGF1	IGF1	rs35767-G	rs35767	35767	nearGene-5	1	0.85	3e-08	7.52288	(FI)	NR	NR
20081858	Fasting insulin-related traits	12q23.2	12	102875569	IGF1	IGF1	rs35767-G	rs35767	35767	nearGene-5	1	0.85	2e-09	8.69897	(HOMA-IR)	NR	NR
20081858	Fasting insulin-related traits	2p23.3	2	27741237	GCKR	GCKR	rs780094-C	rs780094	780094	intron	1	0.62	3e-24	23.5229	(HOMA-IR)	NR	NR
22581228	Fasting insulin-related traits (interaction with BMI)	1p36.11	1	24584490	GRHL3	IL28RA - GRHL3	rs6670533-?	rs6670533	6670533	Intergenic	2	NR	6e-06	5.22185		NR	NR
22581228	Fasting insulin-related traits (interaction with BMI)	8q13.2	8	70493974	SULF1	SULF1	rs13273088-?	rs13273088	13273088	intron	1	NR	7e-07	6.1549		NR	NR
22581228	Fasting insulin-related traits (interaction with BMI)	10p14	10	6946752	SFMBT2	PRKCQ - SFMBT2	rs2501677-?	rs2501677	2501677	Intergenic	2	NR	3e-06	5.52288		NR	NR
22581228	Fasting insulin-related traits (interaction with BMI)	14q12	14	33207522	AKAP6	AKAP6	rs2300835-?	rs2300835	2300835	intron	1	NR	5e-07	6.30103		NR	NR
22581228	Fasting insulin-related traits (interaction with BMI)	13q11	13	19311241	TUBA3C	- SNX19P2	rs9552416-?	rs9552416	9552416		3	NR	3e-24	23.5229		NR	NR
22581228	Fasting insulin-related traits (interaction with BMI)	3p26.3	3	108993	CHL1	- CHL1	rs9841287-?	rs9841287	9841287		3	NR	7e-09	8.1549		NR	NR
22581228	Fasting insulin-related traits (interaction with BMI)	8p23.1	8	9183596	PPP1R3B	PPP1R3B - TNKS	rs4841132-?	rs4841132	4841132	Intergenic	2	NR	2e-10	9.69897		NR	NR
22581228	Fasting insulin-related traits (interaction with BMI)	1q41	1	219700519	LYPLAL1	LYPLAL1 - ZC3H11B	rs2785980-?	rs2785980	2785980	Intergenic	2	NR	2e-08	7.69897		NR	NR
22581228	Fasting insulin-related traits (interaction with BMI)	12q23.2	12	102912558	IGF1	IGF1 - PAH	rs35747-?	rs35747	35747	Intergenic	2	NR	1e-09	9		NR	NR
22581228	Fasting insulin-related traits (interaction with BMI)	3p25.2	3	12116620	SYN2	SYN2	rs308971-?	rs308971	308971	intron	1	NR	2e-07	6.69897		NR	NR
22581228	Fasting insulin-related traits (interaction with BMI)	2p23.3	2	27741237	GCKR	GCKR	rs780094-?	rs780094	780094	intron	1	NR	3e-10	9.52288		NR	NR
22581228	Fasting insulin-related traits (interaction with BMI)	10q25.2	10	114758349	TCF7L2	TCF7L2	rs7903146-?	rs7903146	7903146	intron	1	NR	3e-06	5.52288		NR	NR
22581228	Fasting insulin-related traits (interaction with BMI)	10p12.1	10	27693305	PTCHD3	PTCHD3	rs1334893-?	rs1334893	1334893	intron	1	NR	5e-06	5.30103		NR	NR
22581228	Fasting insulin-related traits (interaction with BMI)	13q31.1	13	80623346	SPRY2	NDFIP2 - SPRY2	rs7981942-?	rs7981942	7981942	Intergenic	2	NR	2e-06	5.69897		NR	NR
22581228	Fasting insulin-related traits (interaction with BMI)	19q13.11	19	33909710	PEPD	PEPD	rs8182584-?	rs8182584	8182584	intron	1	NR	9e-08	7.04576		NR	NR
22581228	Fasting insulin-related traits (interaction with BMI)	6p21.31	6	34845449	UHRF1BP1	TAF11;UHRF1BP1	rs4646949-?	rs4646949	4646949	nearGene-3;nearGene-3	1	NR	4e-08	7.39794		NR	NR
22581228	Fasting insulin-related traits (interaction with BMI)	4q32.1	4	157720124	PDGFC	PDGFC	rs4691380-?	rs4691380	4691380	intron	1	NR	5e-09	8.30103		NR	NR
22581228	Fasting insulin-related traits (interaction with BMI)	2q36.3	2	227068080	IRS1	KIAA1486 - IRS1	rs2943634-?	rs2943634	2943634	Intergenic	2	NR	2e-14	13.699		NR	NR
22581228	Fasting insulin-related traits (interaction with BMI)	2q24.3	2	165551201	COBLL1, GRB14	COBLL1	rs7607980-?	rs7607980	7607980	missense	1	NR	4e-20	19.3979		NR	NR
22581228	Fasting insulin-related traits (interaction with BMI)	3p25.2	3	12393125	PPARG	PPARG	rs1801282-?	rs1801282	1801282	intron	1	NR	2e-07	6.69897		NR	NR
22508271	Fasting plasma glucose	11q14.3	11	92708710	MTNR1B	MTNR1B	rs10830963-G	rs10830963	10830963	intron	1	0.27	1e-12	12	(Fasting glucose)	1.38	[1.01-1.75] mg/dL increase
22508271	Fasting plasma glucose	7p13	7	44235668	GCKR	GCK - YKT6	rs4607517-G	rs4607517	4607517	Intergenic	2	0.19	1e-07	7	(fasting gluocse)	1.15	[0.72-1.58] mg/dL decrease
22508271	Fasting plasma glucose	2q31.1	2	169763148	G6PC2	G6PC2	rs560887-T	rs560887	560887	intron	1	0.2	2e-06	5.69897	(fasting glucose)	1.29	[0.84-1.74] mg/dL decrease
19651812	Fasting plasma glucose	11q14.3	11	92691532	MTNR1B	RPS3AP42 - MTNR1B	rs2166706-G	rs2166706	2166706	Intergenic	2	0.46	2e-09	8.69897		0.07	(0.04-0.09) mmol/L increase
19060909	Fasting plasma glucose	11q14.3	11	92673828	MTNR1B	RPS3AP42 - MTNR1B	rs1387153-T	rs1387153	1387153	Intergenic	2	0.29	2e-36	35.699		0.07	[0.05-0.08] mmol/l increase
19060907	Fasting plasma glucose	7p13	7	44235668	GCK	GCK - YKT6	rs4607517-A	rs4607517	4607517	Intergenic	2	0.18	1e-25	25		0.06	[0.05-0.07] mmol/l increase
19060907	Fasting plasma glucose	11q14.3	11	92708710	MTNR1B	MTNR1B	rs10830963-G	rs10830963	10830963	intron	1	0.28	3e-50	49.5229		0.07	[0.06-0.08] mmol/l increase
19060907	Fasting plasma glucose	2q31.1	2	169763148	G6PC2	G6PC2	rs560887-C	rs560887	560887	intron	1	0.7	1e-57	57		0.06	[0.05-0.07] mmol/l increase
18451265	Fasting plasma glucose	2q31.1	2	169763148	G6PC2	G6PC2	rs560887-A	rs560887	560887	intron	1	0.3	4e-23	22.3979		0.06	[0.05-0.08] mmol/l decrease
18521185	Fasting plasma glucose	2q31.1	2	169774071	G6PC2,ABCB11	G6PC2 - ABCB11	rs563694-C	rs563694	563694	Intergenic	2	0.34	4e-07	6.39794		NR	NR
17903298	Fasting plasma glucose	5q23.3	5	129943319	Intergenic	RNU7-53P - RPL11P2	rs7731657-?	rs7731657	7731657	Intergenic	2	NR	7e-06	5.1549	(tFPG)	NR	NR
17903298	Fasting plasma glucose	8p11.21	8	40484239	ZMAT4	ZMAT4	rs2722425-?	rs2722425	2722425	intron	1	NR	9e-06	5.04576	(FPG)	NR	NR
17903298	Fasting plasma glucose	8p11.21	8	40484239	ZMAT4	ZMAT4	rs2722425-?	rs2722425	2722425	intron	1	NR	2e-08	7.69897	(tFPG)	NR	NR
17903298	Fasting plasma glucose	4q27	4	121801790	PRDM5	PRDM5	rs180730-?	rs180730	180730	intron	1	NR	5e-06	5.30103	(FPG)	NR	NR
17903298	Fasting plasma glucose	3p24.1	3	30346968	Intergenic	RPS12P5 - TGFBR2	rs10510634-?	rs10510634	10510634	Intergenic	2	NR	5e-06	5.30103	(tFPG)	NR	NR
17903298	Fasting plasma glucose	4q27	4	121801790	PRDM5	PRDM5	rs180730-?	rs180730	180730	intron	1	NR	6e-06	5.22185	(tFPG)	NR	NR
22290723	Glycated hemoglobin levels	6p22.3	6	20725423	CDKAL1	CDKAL1	rs7747752-C	rs7747752	7747752	intron	1	0.53	1e-11	11		0.05	[NR] % decrease
20858683	Glycated hemoglobin levels	22q12.3	22	37462936	TMPRSS6	TMPRSS6	rs855791-A	rs855791	855791	missense	1	0.42	3e-14	13.5229		0.03	[0.02-0.04] % increase
20858683	Glycated hemoglobin levels	2q31.1	2	169791438	G6PC2,ABCB11	ABCB11	rs552976-G	rs552976	552976	intron	1	0.64	8e-18	17.0969		0.05	[0.04-0.06] % increase
20858683	Glycated hemoglobin levels	7p13	7	44229068	GCK	GCK	rs1799884-T	rs1799884	1799884	nearGene-5	1	0.18	1e-20	20		0.04	[0.03-0.05] % increase
20858683	Glycated hemoglobin levels	11q14.3	11	92673828	MTNR1B	RPS3AP42 - MTNR1B	rs1387153-T	rs1387153	1387153	Intergenic	2	0.28	4e-11	10.3979		0.03	[0.02-0.04] % increase
20858683	Glycated hemoglobin levels	8p11.21	8	41630405	ANK1	ANK1	rs4737009-A	rs4737009	4737009	intron	1	0.24	6e-12	11.2218		0.03	[0.02-0.04] % increase
20858683	Glycated hemoglobin levels	8p11.21	8	41549194	ANK1	ANK1	rs6474359-T	rs6474359	6474359	intron	1	0.97	1e-08	8		0.06	[0.04-0.08] % increase
20858683	Glycated hemoglobin levels	1q23.1	1	158585415	SPTA1	SPTA1	rs2779116-T	rs2779116	2779116	intron	1	0.27	3e-09	8.52288		0.02	[0.01-0.03] % increase
20858683	Glycated hemoglobin levels	6p22.2	6	26093141	HFE	HFE	rs1800562-G	rs1800562	1800562	missense	1	0.94	3e-20	19.5229		0.06	[0.05-0.07] % increase
20858683	Glycated hemoglobin levels	10q22.1	10	71093392	HK1	HK1	rs16926246-C	rs16926246	16926246	intron	1	0.9	3e-54	53.5229		0.09	[0.08-0.10] % increase
20858683	Glycated hemoglobin levels	13q34	13	113331868	ATP11A,TUBGCP3	C13orf35	rs7998202-G	rs7998202	7998202	intron	1	0.14	5e-09	8.30103		0.03	[0.02-0.04] % increase
20858683	Glycated hemoglobin levels	17q25.3	17	80685533	FN3K	FN3KRP	rs1046896-T	rs1046896	1046896	UTR-3	1	0.31	2e-26	25.699		0.04	[0.03-0.05] % increase
20849430	Glycated hemoglobin levels	10q25.2	10	114758349	TCF7L2	TCF7L2	rs7903146-C	rs7903146	7903146	intron	1	0.72	1e-07	7		0.05	[0.02-0.08] % HbA1C decrease
19096518	Glycated hemoglobin levels	2q31.1	2	169757354	G6PC2	G6PC2	rs1402837-A	rs1402837	1402837	nearGene-5	1	0.23	5e-10	9.30103		0.02	[NR] % increase
19096518	Glycated hemoglobin levels	8q24.11	8	118184783	SLC30A8	SLC30A8	rs13266634-A	rs13266634	13266634	cds-synon	1	0.3	5e-08	7.30103		0.02	[NR] % decrease
19096518	Glycated hemoglobin levels	10q22.1	10	71099913	HK1	HK1	rs7072268-A	rs7072268	7072268	intron	1	0.5	2e-25	24.699		0.05	[NR] % increase
19096518	Glycated hemoglobin levels	7p13	7	44223721	GCK	GCK	rs730497-A	rs730497	730497	intron	1	0.17	6e-12	11.2218		0.03	[NR] % increase
21909109	HDL cholesterol	8p21.3	8	19847690	LPL	LPL - RPL30P9	rs10503669-T	rs10503669	10503669	Intergenic	2	0.12	8e-43	42.0969		0.04	[0.037-0.049] mg/dL increase
21909109	HDL cholesterol	16q13	16	57012379	CETP	CETP	rs12708980-C	rs12708980	12708980	intron	1	0.1	2e-28	27.699		0.04	[0.033-0.047] mg/dL decrease
21909109	HDL cholesterol	11q23.3	11	116617240	Intergenic	RPL15P15 - BUD13	rs11216126-C	rs11216126	11216126	Intergenic	2	0.2	3e-34	33.5229		0.03	[0.027-0.037] mg/dL increase
21909109	HDL cholesterol	9q31.1	9	107653426	ABCA1	ABCA1	rs12686004-T	rs12686004	12686004	intron	1	0.21	2e-18	17.699		0.02	[0.017-0.027] mg/dL decrease
21909109	HDL cholesterol	12q24.13	12	112645401	C12orf51	C12orf51	rs2074356-T	rs2074356	2074356	intron	1	0.15	7e-37	36.1549		0.04	[0.030-0.040] mg/dL decrease
21909109	HDL cholesterol	15q21.3	15	58694020	Intergenic	RPL28P4 - LIPC	rs16940212-T	rs16940212	16940212	Intergenic	2	0.34	1e-24	24		0.02	[0.018-0.027] mg/dL increase
21909109	HDL cholesterol	12q24.13	12	113409176	OAS3	OAS3	rs2072134-A	rs2072134	2072134	UTR-3	1	0.11	6e-06	5.22185		0.02	[0.012-0.029] mg/dL decrease
21909109	HDL cholesterol	19q13.32	19	45376284	PVRL2, TOMM40, APOE	PVRL2	rs519113-C	rs519113	519113	intron	1	0.15	8e-11	10.0969		0.02	[0.012-0.023] mg/dL decrease
21909109	HDL cholesterol	12q24.11	12	111414461	MYL2	MYL2 - CUX2	rs12229654-G	rs12229654	12229654	Intergenic	2	0.14	3e-23	22.5229		0.03	[0.023-0.033] mg/dL decrease
20864672	HDL cholesterol	16q13	16	56985139	CETP	HERPUD1 - CETP	rs9989419-G	rs9989419	9989419	Intergenic	2	0.6	1e-32	32		0.04	[0.03-0.05] unit increase
20864672	HDL cholesterol	11q23.3	11	116648917	ZNF259, APOA5,APOA4,APOC3,APOA1	ZNF259	rs964184-G	rs964184	964184	nearGene-3	1	0.12	2e-11	10.699		0.03	[0.02-0.04] unit decrease
20864672	HDL cholesterol	1q42.13	1	230304988	GALNT2	GALNT2	rs10489615-G	rs10489615	10489615	intron	1	0.6	4e-09	8.39794		0.02	[0.01-0.03] unit increase
20864672	HDL cholesterol	15q21.3	15	58726744	LIPC	LIPC	rs261334-G	rs261334	261334	intron	1	0.2	5e-22	21.301		0.03	[0.02-0.04] unit increase
20864672	HDL cholesterol	18q21.1	18	47181668	LIPG	LIPG - ACAA2	rs2156552-T	rs2156552	2156552	Intergenic	2	0.81	2e-12	11.699		0.03	[0.02-0.04] unit increase
20864672	HDL cholesterol	11q12.2	11	61571348	FADS1	FADS1	rs174548-G	rs174548	174548	intron	1	0.17	1e-12	12		0.01	[0.007-0.015] unit decrease
20864672	HDL cholesterol	16q22.1	16	67708897	GFOD2,LCAT	GFOD2	rs12449157-G	rs12449157	12449157	UTR-3	1	0.17	2e-07	6.69897		0.02	[0.01-0.03] unit increase
20864672	HDL cholesterol	12q24.11	12	109840940	MYO1H,KCTD10,UBE3B,MMAB,MVK	MYO1H	rs9943753-G	rs9943753	9943753	intron	1	0.63	3e-06	5.52288		0.02	[0.01-0.03] unit increase
20864672	HDL cholesterol	9q31.1	9	107647655	ABCA1	ABCA1	rs3890182-G	rs3890182	3890182	intron	1	0.88	5e-07	6.30103		0.02	[0.01-0.03] unit increase
20864672	HDL cholesterol	9p22.3	9	15296034	TTC39B	TTC39B	rs643531-C	rs643531	643531	intron	1	0.07	7e-09	8.1549		0.01	[0.009-0.017] unit decrease
20864672	HDL cholesterol	8p21.3	8	19819328	LPL	LPL	rs325-T	rs325	325	intron	1	0.89	8e-26	25.0969		0.05	[0.04-0.06] unit decrease
20864672	HDL cholesterol	2p24.1	2	21198900	APOB	C2orf43 - APOB	rs11902417-G	rs11902417	11902417	Intergenic	2	0.78	4e-07	6.39794		0.02	[0.01-0.03] unit decrease
20686565	HDL cholesterol	1p34.3	1	40028180	MACF1,PABPC4	PABPC4	rs4660293-G	rs4660293	4660293	intron	1	0.23	4e-10	9.39794		0.48	[0.3-0.66] mg/dL decrease
20686565	HDL cholesterol	7q11.23	7	72982874	MLXIPL	TBL2	rs17145738-T	rs17145738	17145738	nearGene-3	1	0.12	1e-09	9		0.57	[0.33-0.81] mg/dL increase
20686565	HDL cholesterol	2q36.3	2	227100698	IRS1	KIAA1486 - IRS1	rs2972146-C	rs2972146	2972146	Intergenic	2	0.37	2e-09	8.69897		0.46	[0.3-0.62] mg/dL increase
20686565	HDL cholesterol	19p13.2	19	11347493	DOCK6,LOC55908	DOCK6	rs737337-C	rs737337	737337	cds-synon	1	0.08	3e-09	8.52288		0.64	[0.37-0.91] mg/dL decrease
20686565	HDL cholesterol	6p21.31	6	34552797	C6orf106	SPDEF - C6orf106	rs2814944-A	rs2814944	2814944	Intergenic	2	0.16	4e-09	8.39794		0.49	[0.29-0.69] mg/dL decrease
20686565	HDL cholesterol	17q25.3	17	76403984	PGS1	PGS1	rs4129767-G	rs4129767	4129767	intron	1	0.48	5e-09	8.30103		0.4	[0.24-0.56] mg/dL decrease
20686565	HDL cholesterol	18q21.32	18	57849023	RPS3A,MC4R	RPS3AP49 - MC4R	rs12967135-A	rs12967135	12967135	Intergenic	2	0.23	7e-09	8.1549		0.42	[0.24-0.6] mg/dL decrease
20686565	HDL cholesterol	12q24.31	12	123796238	SBNO1	SBNO1	rs4759375-T	rs4759375	4759375	intron	1	0.06	8e-09	8.09691		0.86	[0.55-1.17] mg/dL increase
20686565	HDL cholesterol	15q22.2	15	63396867	LACTB	TPM1 - LACTB	rs2652834-A	rs2652834	2652834	Intergenic	2	0.2	9e-09	8.04576		0.39	[0.19-0.59] mg/dL decrease
20686565	HDL cholesterol	22q11.21	22	21932068	UBE2L3	UBE2L3	rs181362-T	rs181362	181362	intron	1	0.2	1e-08	8		0.46	[0.28-0.64] mg/dL decrease
20686565	HDL cholesterol	12q13.3	12	57792580	LRP1	R3HDM2 - INHBC	rs11613352-T	rs11613352	11613352	Intergenic	2	0.24	2e-08	7.69897		0.46	[0.28-0.64] mg/dL increase
20686565	HDL cholesterol	6q24.1	6	139829666	CITED2	CITED2 - RPS3AP24	rs605066-C	rs605066	605066	Intergenic	2	0.42	3e-08	7.52288		0.39	[0.23-0.55] mg/dL decrease
20686565	HDL cholesterol	11q24.1	11	122522375	UBASH3B	GLULP3 - UBASH3B	rs7941030-G	rs7941030	7941030	Intergenic	2	0.37	3e-08	7.52288		0.31	[0.15-0.47] mg/dL increase
20686565	HDL cholesterol	6q26	6	161089817	LPA	LPA - PLG	rs1084651-A	rs1084651	1084651	Intergenic	2	0.16	3e-08	7.52288		0.56	[0.36-0.76] mg/dL decrease
20686565	HDL cholesterol	19p13.2	19	8433196	ANGPTL4	ANGPTL4	rs7255436-C	rs7255436	7255436	intron	1	0.47	3e-08	7.52288		0.45	[0.29-0.61] mg/dL decrease
20686565	HDL cholesterol	12p12.2	12	20473758	PDE3A	TCP1P3 - PDE3A	rs7134375-A	rs7134375	7134375	Intergenic	2	0.42	4e-08	7.39794		0.4	[0.24-0.56] mg/dL increase
20686565	HDL cholesterol	11p15.4	11	10388782	ADM,AMPD3	ADM - AMPD3	rs2923084-G	rs2923084	2923084	Intergenic	2	0.17	5e-08	7.30103		0.41	[0.21-0.61] mg/dL decrease
20686565	HDL cholesterol	16q13	16	56993324	CETP	HERPUD1 - CETP	rs3764261-A	rs3764261	3764261	Intergenic	2	0.32	7E-380	379.155		3.39	[3.21-3.57] mg/dL increase
20686565	HDL cholesterol	8p21.3	8	19844222	LPL	LPL - RPL30P9	rs12678919-G	rs12678919	12678919	Intergenic	2	0.12	1e-97	97		2.25	[2.01-2.49] mg/dL increase
20686565	HDL cholesterol	15q21.3	15	58683366	LIPC	RPL28P4 - LIPC	rs1532085-A	rs1532085	1532085	Intergenic	2	0.39	3e-96	95.5229		1.45	[1.29-1.61] mg/dL increase
20686565	HDL cholesterol	18q21.1	18	47160953	LIPG	LIPG - ACAA2	rs7241918-G	rs7241918	7241918	Intergenic	2	0.17	3e-49	48.5229		1.31	[1.11-1.51] mg/dL decrease
20686565	HDL cholesterol	9q31.1	9	107664301	ABCA1	ABCA1	rs1883025-T	rs1883025	1883025	intron	1	0.25	2e-33	32.699		0.94	[0.76-1.12] mg/dL decrease
20686565	HDL cholesterol	16q22.1	16	67928042	LCAT	PSKH1	rs16942887-A	rs16942887	16942887	intron	1	0.12	8e-33	32.0969		1.27	[1.05-1.49] mg/dL increase
20686565	HDL cholesterol	2p24.1	2	21225281	APOB	APOB	rs1042034-C	rs1042034	1042034	missense	1	0.22	1e-30	30		0.9	[0.72-1.08] mg/dL increase
20686565	HDL cholesterol	8p23.1	8	9183358	PPP1R3B	PPP1R3B - TNKS	rs9987289-A	rs9987289	9987289	Intergenic	2	0.09	6e-25	24.2218		1.21	[0.96-1.46] mg/dL decrease
20686565	HDL cholesterol	20q13.12	20	44554015	PLTP	PLTP - FLJ40606	rs6065906-C	rs6065906	6065906	Intergenic	2	0.18	2e-22	21.699		0.93	[0.73-1.13] mg/dL decrease
20686565	HDL cholesterol	1q42.13	1	230295691	GALNT2	GALNT2	rs4846914-G	rs4846914	4846914	intron	1	0.4	4e-21	20.3979		0.61	[0.47-0.75] mg/dL decrease
20686565	HDL cholesterol	19q13.32	19	45422946	APOE,APOC1,APOC2	APOC1	rs4420638-G	rs4420638	4420638	nearGene-3	1	0.17	4e-21	20.3979		1.06	[0.82-1.3] mg/dL decrease
20686565	HDL cholesterol	11p11.2	11	46743247	LRP4,NR1H3	F2	rs3136441-C	rs3136441	3136441	intron	1	0.15	3e-18	17.5229		0.78	[0.58-0.98] mg/dL increase
20686565	HDL cholesterol	19q13.42	19	54792761	LILRA3,LILRB2	LILRB2 - LILRA3	rs386000-C	rs386000	386000	Intergenic	2	0.2	4e-16	15.3979		0.83	[0.61-1.05] mg/dL increase
20686565	HDL cholesterol	7q32.3	7	130433384	KLF14	KLF14 - FLJ43663	rs4731702-T	rs4731702	4731702	Intergenic	2	0.48	1e-15	15		0.59	[0.45-0.73] mg/dL increase
20686565	HDL cholesterol	12q24.11	12	110000193	MMAB,MVK	MMAB	rs7134594-C	rs7134594	7134594	intron	1	0.47	7e-15	14.1549		0.44	[0.3-0.58] mg/dL decrease
20686565	HDL cholesterol	12q24.31	12	125261593	SCARB1	LOC100288270	rs838880-C	rs838880	838880		1	0.31	3e-14	13.5229		0.61	[0.43-0.79] mg/dL increase
20686565	HDL cholesterol	9p22.3	9	15305378	TTC39B	TTC39B	rs581080-C	rs581080	581080	intron	1	0.14	1e-13	13		0.72	[0.52-0.92] mg/dL decrease
20686565	HDL cholesterol	16q23.2	16	81534790	CMIP	CMIP	rs2925979-T	rs2925979	2925979	intron	1	0.3	2e-11	10.699		0.45	[0.29-0.61] mg/dL decrease
20686565	HDL cholesterol	8q23.3	8	116599199	TRPS1	TRPS1	rs2293889-T	rs2293889	2293889	intron	1	0.41	6e-11	10.2218		0.44	[0.28-0.6] mg/dL decrease
20686565	HDL cholesterol	17q24.2	17	66875294	ABCA8	ABCA8	rs4148008-G	rs4148008	4148008	intron	1	0.32	2e-10	9.69897		0.42	[0.26-0.58] mg/dL decrease
20686565	HDL cholesterol	2q24.3	2	165540800	COBLL1	COBLL1	rs12328675-C	rs12328675	12328675	nearGene-3	1	0.13	3e-10	9.52288		0.68	[0.44-0.92] mg/dL increase
20686565	HDL cholesterol	12q24.31	12	124460167	CCDC92,ZNF664	ZNF664	rs4765127-T	rs4765127	4765127	intron;intron	1	0.34	3e-10	9.52288		0.44	[0.28-0.6] mg/dL increase
20686565	HDL cholesterol	11q23.3	11	116648917	APOA1,APOC3,APOA4,APOA5	ZNF259	rs964184-G	rs964184	964184	nearGene-3	1	0.13	5e-47	46.301		1.5	[1.28-1.72] mg/dL decrease
20686565	HDL cholesterol	11q12.2	11	61569830	FADS1,FADS2,FADS3	FADS1	rs174546 -T	rs174546	174546	UTR-3	1	0.36	2e-22	21.699		0.73	[0.57-0.89] mg/dL decrease
20686565	HDL cholesterol	8q24.13	8	126490972	TRIB1	TRIB1 - FAM84B	rs2954029-T	rs2954029	2954029	Intergenic	2	0.44	6e-19	18.2218		0.61	[0.47-0.75] mg/dL increase
20686565	HDL cholesterol	20q13.12	20	43042364	HNF4A	HNF4A	rs1800961-T	rs1800961	1800961	missense	1	0.03	1e-15	15		1.88	[1.41-2.35] mg/dL decrease
20686565	HDL cholesterol	17q12	17	37813856	STARD3	STARD3	rs11869286-C	rs11869286	11869286	intron	1	0.34	3e-14	13.5229		0.51	[0.35-0.67] mg/dL decrease
20686565	HDL cholesterol	4q24	4	103188709	SLC39A8	SLC39A8	rs13107325-T	rs13107325	13107325	missense	1	0.07	7e-11	10.1549		0.84	[0.53-1.15] mg/dL decrease
20686565	HDL cholesterol	1q25.3	1	182168885	ZNF648	LOC100130996	rs1689800-G	rs1689800	1689800		1	0.35	3e-10	9.52288		0.47	[0.31-0.63] mg/dL decrease
20686565	HDL cholesterol	5q11.2	5	53298025	ARL15	ARL15	rs6450176-A	rs6450176	6450176	intron	1	0.26	5e-08	7.30103		0.49	[0.31-0.67] mg/dL decrease
19359809	HDL cholesterol	16q13	16	56993324	CETP	HERPUD1 - CETP	rs3764261-A	rs3764261	3764261	Intergenic	2	0.2	3e-12	11.5229		6.2	mg/dl increase
20031564	HDL cholesterol	16q13	16	56995236	CETP, NUP93, SLC12A3, HERPUD1	CETP	rs1800775-A	rs1800775	1800775	nearGene-5	1	0.49	4e-93	92.3979		3.09	mg/dL increase
19060911	HDL cholesterol	15q21.3	15	58683366	LIPC	RPL28P4 - LIPC	rs1532085-G	rs1532085	1532085	Intergenic	2	0.59	1e-35	35		0.13	[NR] s.d. decrease
19060911	HDL cholesterol	16q13	16	57005479	CETP	CETP	rs1532624-C	rs1532624	1532624	intron	1	0.57	9e-94	93.0458		0.21	[NR] s.d. decrease
19060911	HDL cholesterol	9q31.1	9	107657070	ABCA1	ABCA1	rs3905000-G	rs3905000	3905000	intron	1	0.86	9e-13	12.0458		0.11	[NR] s.d. increase
19060911	HDL cholesterol	11p11.2	11	48518893	MADD, FOLH1	OR4A46P	rs7395662-G	rs7395662	7395662		1	0.61	6e-11	10.2218		0.07	[NR] s.d. decrease
19060911	HDL cholesterol	11q12.2	11	61597212	FADS2, FADS3	FADS2	rs174570-G	rs174570	174570	intron	1	0.83	4e-06	5.39794		0.06	[NR] s.d. increase
19060911	HDL cholesterol	16q22.1	16	67902070	CTCF, PRMT8	NUTF2	rs2271293-G	rs2271293	2271293	intron	1	0.87	8e-16	15.0969		0.13	[NR] s.d. decrease
19060911	HDL cholesterol	18q21.1	18	47167214	LIPG	LIPG - ACAA2	rs4939883-G	rs4939883	4939883	Intergenic	2	0.83	2e-11	10.699		0.1	[NR] s.d. increase
19060911	HDL cholesterol	19q13.32	19	45395266	TOMM40, APOE	TOMM40	rs157580-G	rs157580	157580	intron	1	0.33	4e-07	6.39794		0.06	[NR] s.d. increase
19060911	HDL cholesterol	2p24.1	2	21206183	APOB	C2orf43 - APOB	rs6754295-C	rs6754295	6754295	Intergenic	2	0.25	4e-08	7.39794		0.07	[NR] s.d. increase
19060911	HDL cholesterol	8p21.3	8	19865175	LPL	LPL - RPL30P9	rs2083637-G	rs2083637	2083637	Intergenic	2	0.26	6e-18	17.2218		0.11	[NR] s.d. increase
19060906	HDL cholesterol	12q24.11	12	109895168	MMAB,MVK	KCTD10	rs2338104-C	rs2338104	2338104	intron	1	0.45	1e-10	10		0.07	[0.03-0.11] s.d. decrease
19060906	HDL cholesterol	15q21.3	15	58678512	LIPC	RPL28P4 - LIPC	rs10468017-T	rs10468017	10468017	Intergenic	2	0.3	8e-23	22.0969		0.1	[0.06-0.14] s.d. increase
19060906	HDL cholesterol	19p13.2	19	8469738	ANGPTL4	RAB11B	rs2967605-T	rs2967605	2967605	nearGene-3	1	0.16	1e-08	8		0.12	[0.04-0.20] s.d. decrease
19060906	HDL cholesterol	16q22.1	16	67902070	LCAT	NUTF2	rs2271293-A	rs2271293	2271293	intron	1	0.11	9e-13	12.0458		0.07	[0.01-0.13] s.d. increase
19060906	HDL cholesterol	16q13	16	56988044	CETP	HERPUD1 - CETP	rs173539-T	rs173539	173539	Intergenic	2	0.32	4e-75	74.3979		0.25	[0.21-0.29] s.d. increase
19060906	HDL cholesterol	11q12.2	11	61570783	FADS1, FADS2, FADS3	FADS1	rs174547-C	rs174547	174547	intron	1	0.33	2e-12	11.699		0.09	[0.05-0.13] s.d. decrease
19060906	HDL cholesterol	9p22.3	9	15289578	TTC39B	TTC39B	rs471364-C	rs471364	471364	intron	1	0.12	3e-10	9.52288		0.08	[0.02-0.14] s.d. decrease
19060906	HDL cholesterol	20q13.12	20	43042364	HNF4A	HNF4A	rs1800961-T	rs1800961	1800961	missense	1	0.03	8e-10	9.09691		0.19	[0.09-0.29] s.d. decrease
19060906	HDL cholesterol	20q13.12	20	44576502	PLTP	PCIF1	rs7679-C	rs7679	7679	UTR-3	1	0.19	4e-09	8.39794		0.07	[0.03-0.11] s.d. decrease
19060906	HDL cholesterol	8p21.3	8	19844222	LPL	LPL - RPL30P9	rs12678919-G	rs12678919	12678919	Intergenic	2	0.1	2e-34	33.699		0.23	[0.17-0.29] s.d. increase
19060906	HDL cholesterol	18q21.1	18	47167214	LIPG	LIPG - ACAA2	rs4939883-T	rs4939883	4939883	Intergenic	2	0.17	7e-15	14.1549		0.14	[0.10-0.18] s.d. decrease
19060906	HDL cholesterol	11q23.3	11	116648917	APOA1, APOC3, APOA4, APOA5	ZNF259	rs964184-G	rs964184	964184	nearGene-3	1	0.14	1e-12	12		0.17	[0.11-0.23] s.d. decrease
19060906	HDL cholesterol	9q31.1	9	107664301	ABCA1	ABCA1	rs1883025-T	rs1883025	1883025	intron	1	0.26	1e-09	9		0.08	[0.04-0.12] s.d. decrease
19060906	HDL cholesterol	1q42.13	1	230295691	GALNT2	GALNT2	rs4846914-G	rs4846914	4846914	intron	1	0.4	4e-08	7.39794		0.05	[0.01-0.09] s.d. decrease
19060910	HDL cholesterol	16q13	16	56993324	CETP	HERPUD1 - CETP	rs3764261-A	rs3764261	3764261	Intergenic	2	0.28	7e-29	28.1549		0.09	[0.08-0.11] mmol/l increase
19060910	HDL cholesterol	17p13.3	17	2428508	Intergenic	METT10D - EIF4A1P9	rs9891572-A	rs9891572	9891572	Intergenic	2	0.16	2e-07	6.69897		0.05	[0.048-0.051] mmol/l increase
19060910	HDL cholesterol	11p11.2	11	47286290	NR1H3	NR1H3	rs7120118-G	rs7120118	7120118	intron	1	0.42	4e-08	7.39794		0.04	[0.03-0.05] mmol/l increase
19060910	HDL cholesterol	15q21.3	15	58683366	LIPC	RPL28P4 - LIPC	rs1532085-A	rs1532085	1532085	Intergenic	2	0.44	2e-10	9.69897		0.05	[0.03-0.06] mmol/l increase
19060910	HDL cholesterol	16q22.1	16	68013471	LCAT	DPEP3	rs255049-G	rs255049	255049	intron	1	0.22	3e-08	7.52288		0.05	[0.03-0.07] mmol/l increase
20031538	HDL cholesterol	18q21.1	18	47159090	LIPG	LIPG - ACAA2	rs7240405-A	rs7240405	7240405	Intergenic	2	0.15	5e-10	9.30103		2.27	[NR] mg/dl decrease
20031538	HDL cholesterol	8p21.3	8	19832646	LPL	LPL - RPL30P9	rs17482753-T	rs17482753	17482753	Intergenic	2	0.11	3e-11	10.5229		2.02	[NR] mg/dl increase
20031538	HDL cholesterol	16q13	16	56985139	CETP	HERPUD1 - CETP	rs9989419-A	rs9989419	9989419	Intergenic	2	0.38	9e-27	26.0458		2.66	[NR] mg/dl decrease
18193044	HDL cholesterol	16q13	16	56995236	CETP	CETP	rs1800775-C	rs1800775	1800775	nearGene-5	1	0.51	1e-73	73		0.18	[0.16-0.20] % SD lower
18193044	HDL cholesterol	9q31.1	9	107647655	ABCA1	ABCA1	rs3890182-A	rs3890182	3890182	intron	1	0.13	3e-10	9.52288		0.1	[0.06-0.14] % SD lower
18193044	HDL cholesterol	1q42.13	1	230295691	GALNT2	GALNT2	rs4846914-G	rs4846914	4846914	intron	1	0.4	2e-13	12.699		0.07	[0.05-0.09] % SD lower
18193044	HDL cholesterol	8p21.3	8	19819724	LPL	LPL	rs328-G	rs328	328	STOP-GAIN	1	0.09	9e-23	22.0458		0.17	[0.13-0.21] % SD higher
18193044	HDL cholesterol	18q21.1	18	47181668	LIPG, ACAA2	LIPG - ACAA2	rs2156552-A	rs2156552	2156552	Intergenic	2	0.18	2e-07	6.69897		0.07	[0.05-0.09] % SD lower
18193044	HDL cholesterol	15q21.3	15	58723675	LIPC	LIPC	rs1800588-T	rs1800588	1800588	nearGene-5	1	0.21	2e-32	31.699		0.14	[0.12-0.16] % SD higher
18193043	HDL cholesterol	15q21.3	15	58674695	LIPC	RPL28P4 - LIPC	rs4775041-C	rs4775041	4775041	Intergenic	2	0.33	3e-20	19.5229		1.38	[NR] mg/dl higher
18193043	HDL cholesterol	16q13	16	56985139	CETP	HERPUD1 - CETP	rs9989419-G	rs9989419	9989419	Intergenic	2	0.65	3e-31	30.5229		1.72	[NR] mg/dl higher
18193043	HDL cholesterol	16q13	16	56993324	CETP	HERPUD1 - CETP	rs3764261-A	rs3764261	3764261	Intergenic	2	0.31	2e-57	56.699		3.47	[NR] mg/dl higher
18193043	HDL cholesterol	12q24.11	12	109895168	MVK,MMAB	KCTD10	rs2338104-G	rs2338104	2338104	intron	1	0.45	3e-08	7.52288		0.48	[NR] mg/dl higher
18193043	HDL cholesterol	18q21.1	18	47181668	LIPG	LIPG - ACAA2	rs2156552-T	rs2156552	2156552	Intergenic	2	0.84	6e-12	11.2218		1.2	[NR] mg/dl higher
18193043	HDL cholesterol	1q42.13	1	230294916	GALNT2	GALNT2	rs2144300-T	rs2144300	2144300	intron	1	0.6	3e-14	13.5229		1.11	[NR] mg/dl higher
18193043	HDL cholesterol	9q31.1	9	107647220	ABCA1	ABCA1	rs4149268-C	rs4149268	4149268	intron	1	0.64	1e-10	10		0.82	[NR] mg/dl higher
18193043	HDL cholesterol	16q13	16	56997233	CETP	CETP	rs1864163-G	rs1864163	1864163	intron	1	0.8	7e-39	38.1549		4.12	[NR] mg/dl higher
18193043	HDL cholesterol	8p21.3	8	19847690	LPL	LPL - RPL30P9	rs10503669-A	rs10503669	10503669	Intergenic	2	0.1	4e-19	18.3979		2.09	[NR] mg/dl higher
18193043	HDL cholesterol	16q22.1	16	68024995	LCAT	DPEP2	rs255052-A	rs255052	255052	intron	1	0.17	1e-07	7		0.74	[NR] mg/dl higher
21386085	HDL Cholesterol - Triglycerides (HDLC-TG)	11q23.3	11	116639104	BUD13	BUD13	rs10790162-A	rs10790162	10790162	intron	1	NR	3e-15	14.5229		0.38	[0.28-0.48] unit increase
21386085	HDL Cholesterol - Triglycerides (HDLC-TG)	8q24.13	8	126484526	TRIB1	TRIB1 - FAM84B	rs2954026-G	rs2954026	2954026	Intergenic	2	NR	8e-09	8.09691		0.16	[0.10-0.22] unit decrease
21386085	HDL Cholesterol - Triglycerides (HDLC-TG)	8p23.1	8	9183358	LOC100129150	PPP1R3B - TNKS	rs9987289-A	rs9987289	9987289	Intergenic	2	NR	1e-08	8		0.25	[0.17-0.33] unit increase
21386085	HDL Cholesterol - Triglycerides (HDLC-TG)	8p21.3	8	19824492	LPL	LPL	rs13702-A	rs13702	13702	UTR-3	1	NR	1e-16	16		0.29	[0.23-0.35] unit increase
21386085	HDL Cholesterol - Triglycerides (HDLC-TG)	16q13	16	56988044	CETP	HERPUD1 - CETP	rs173539-C	rs173539	173539	Intergenic	2	NR	5e-16	15.301		0.26	[0.20-0.32] unit increase
21386085	HDL Cholesterol - Triglycerides (HDLC-TG)	11q23.3	11	116660686	APOA5	ZNF259;APOA5	rs2266788-C	rs2266788	2266788	nearGene-5;UTR-3	1	NR	5e-13	12.301		0.39	[0.29-0.49] unit increase
21386085	HDL Cholesterol - Triglycerides (HDLC-TG)	11q23.3	11	116653296	ZNF259	ZNF259	rs2075290-C	rs2075290	2075290	intron	1	NR	2e-14	13.699		0.39	[0.29-0.49] unit increase
21386085	HDL Cholesterol - Triglycerides (HDLC-TG)	19q13.32	19	45414451	LOC100129500	LOC100129500	rs439401-C	rs439401	439401		1	NR	1e-08	8		0.24	[0.16-0.32] unit increase
20445134	Heart failure	12q12	12	43253415	PRICKLE1	RPS27P21 - MRPS36P5	rs1520832-?	rs1520832	1520832	Intergenic	2	0.04	1e-06	6	(EA)	1.39	[0.99-1.95]
20445134	Heart failure	2q14.3	2	127662897	LOC339760	GYPC - BIN1	rs13418717-?	rs13418717	13418717	Intergenic	2	0.2	3e-06	5.52288	(AA)	1.46	[0.97-2.20]
20445134	Heart failure	9p22.2	9	18109235	SH3GL2	SH3GL2 - ADAMTSL1	rs2210327-?	rs2210327	2210327	Intergenic	2	0.19	7e-07	6.1549	(AA)	3.14	[0.99-10.00]
20445134	Heart failure	12p11.22	12	30104142	TMTC1	RPL21P99 - IPO8	rs2046383-?	rs2046383	2046383	Intergenic	2	0.3	3e-06	5.52288	(AA)	1.39	[0.97-1.97]
20445134	Heart failure	12q21.33	12	92305270	BTG1	DCN - BTG1	rs17019682-?	rs17019682	17019682	Intergenic	2	0.17	2e-06	5.69897	(AA)	1.47	[0.98-2.22]
20445134	Heart failure	9p21.2	9	27533984	MOBKL2B	IFNK - C9orf72	rs10812610-?	rs10812610	10812610	Intergenic	2	0.5	5e-06	5.30103	(EA)	1.14	[0.99-1.31]
20445134	Heart failure	13q22.2	13	75776268	TBC1D4	RPL21P108 - TBC1D4	rs548097-?	rs548097	548097	Intergenic	2	0.02	6e-07	6.22185	(EA)	1.62	[1.00-2.63]
20445134	Heart failure	19p13.3	19	3159769	GNA15	GNA15	rs11880198-?	rs11880198	11880198	intron	1	0.13	6e-06	5.22185	(EA)	1.23	[0.98-1.54]
20445134	Heart failure	15q22.31	15	63737925	USP3	CA12 - USP3	rs10519210-?	rs10519210	10519210	Intergenic	2	0.03	1e-08	8	(EA)	1.53	[1.05-2.24]
20445134	Heart failure	7p15.2	7	27330056	EVX1	RPL35P4 - HIBADH	rs13225783-?	rs13225783	13225783	Intergenic	2	0.05	7e-06	5.1549	(EA)	1.38	[0.96-1.99]
20445134	Heart failure	11q24.2	11	126028717	RPUSD4	NAP1L1P1 - RPUSD4	rs563519-?	rs563519	563519	Intergenic	2	0.66	3e-06	5.52288	(AA)	1.45	[0.97-2.17]
20445134	Heart failure	1q41	1	221028508	LOC100129376	LOC100129376	rs11118620-?	rs11118620	11118620		1	0.29	7e-06	5.1549	(EA)	1.15	[0.98-1.35]
20445134	Heart failure	3q26.1	3	165280209	BCHE	SLITRK3 - BCHE	rs1523288-?	rs1523288	1523288	Intergenic	2	0.65	6e-06	5.22185	(EA)	1.15	[0.98-1.35]
20445134	Heart failure	12q14.1	12	59259628	LRIG3	RPL21P103 - LRIG3	rs11172782-?	rs11172782	11172782	Intergenic	2	0.29	7e-08	7.1549	(AA)	1.46	[1.03-2.09]
20445134	Heart failure	8q21.13	8	83669120	SNX16	HNRNPA1P4 - RALYL	rs6473383-?	rs6473383	6473383	Intergenic	2	0.15	3e-06	5.52288	(EA)	1.19	[0.99-1.44]
20445134	Heart failure	10q23.31	10	90964614	CH25H	FAS - CH25H	rs11203032-?	rs11203032	11203032	Intergenic	2	0.1	8e-06	5.09691	(EA)	1.22	[0.97-1.53]
17903304	Heart failure	10q25.3	10	118575606	KIAA1598	RPL5P27 - ENO4	rs740363-?	rs740363	740363	Intergenic	2	NR	9e-06	5.04576		NR	NR
22174390	Heart rate variability traits	2p25.1	2	9721896	YWHAQ	ADAM17 - YWHAQ	rs6432018-?	rs6432018	6432018	Intergenic	2	NR	8e-07	6.09691		NR	NR
22174390	Heart rate variability traits	8p12	8	30262786	RBPMS	RBPMS	rs2979481-?	rs2979481	2979481	intron	1	NR	4e-06	5.39794		NR	NR
17903306	Heart rate variability traits	13q13.3	13	36663302	DCAMKL1	DCLK1	rs9315385-?	rs9315385	9315385	intron	1	NR	8e-06	5.09691	(total power)	NR	NR
17903306	Heart rate variability traits	4q34.3	4	178318191	NEIL3	NEIL3 - AGA	rs1395479-?	rs1395479	1395479	Intergenic	2	NR	7e-06	5.1549	(LF/HF)	NR	NR
22384028	Hypertension	5q31.1	5	133021851	FSTL4	FSTL4 - C5orf15	rs6596140-T	rs6596140	6596140	Intergenic	2	0.34	9e-08	7.04576		NR	NR
22384028	Hypertension	4q22.3	4	95856681	NR	BMPR1B	rs10021303-A	rs10021303	10021303	intron	1	0.31	7e-06	5.1549		NR	NR
22384028	Hypertension	9p13.1	9	38456365	NR	IGFBPL1 - C9orf51	rs1110183-G	rs1110183	1110183	Intergenic	2	0.46	8e-06	5.09691		NR	NR
21909115	Hypertension	4q24	4	103188709	SLC39A8	SLC39A8	rs13107325-T	rs13107325	13107325	missense	1	0.05	5e-07	6.30103		0.11	[NR] unit decrease
21909115	Hypertension	1p13.2	1	113216543	MOV10	MOV10	rs2932538-G	rs2932538	2932538	nearGene-5	1	0.75	3e-07	6.52288		0.05	[NR] unit increase
21909115	Hypertension	5q33.3	5	157845402	EBF1	RPLP2P2 - EBF1	rs11953630-T	rs11953630	11953630	Intergenic	2	0.37	2e-07	6.69897		0.05	[NR] unit decrease
21909115	Hypertension	10p12.33	10	18419972	CACNB2	SLC39A12 - CACNB2	rs4373814-G	rs4373814	4373814	Intergenic	2	0.55	9e-08	7.04576		0.05	[NR] unit decrease
21909115	Hypertension	10q23.33	10	95895940	PLCE1	PLCE1	rs932764-G	rs932764	932764	intron	1	0.44	9e-09	8.04576		0.06	[NR] unit increase
21909115	Hypertension	20q13.32	20	57751117	GNAS, EDN3	MRPS16P - ZNF831	rs6015450-G	rs6015450	6015450	Intergenic	2	0.12	4e-14	13.3979		0.11	[NR] unit increase
21909115	Hypertension	5p13.3	5	32815028	NPR3, C5orf23	C5orf23 - RPS8P8	rs1173771-G	rs1173771	1173771	Intergenic	2	0.6	3e-10	9.52288		0.06	[NR] unit increase
21909115	Hypertension	15q26.1	15	91437388	FURIN, FES	FES	rs2521501-T	rs2521501	2521501	intron	1	0.31	7e-07	6.1549		0.06	[NR] unit increase
21909115	Hypertension	6p22.2	6	26091179	HFE	HFE	rs1799945-G	rs1799945	1799945	missense	1	0.14	2e-10	9.69897		0.1	[NR] unit increase
21909115	Hypertension	11q22.1	11	100593538	FLJ32810, TMEM133	ARHGAP42	rs633185-G	rs633185	633185	intron	1	0.28	5e-11	10.301		0.07	[NR] unit decrease
21909115	Hypertension	6p21.33	6	31616366	BAT2, BAT5	BAT3	rs805303-G	rs805303	805303	intron	1	0.61	1e-10	10		0.05	[NR] unit increase
21626137	Hypertension	8q24.22			ZFAT	-	2-SNP haplotype-7	rs7827545, rs1372662				(CG)	2e-44			NR	NR
21626137	Hypertension	12q12			AN06	-	2-SNP haplotype-8	rs7960483, rs10785581				(TC)	1e-07			NR	NR
21626137	Hypertension	20p12.1			MACROD2	-	2-SNP haplotype-9	rs200752, rs200759				(TA)	7e-09			NR	NR
21626137	Hypertension	8q24.12			NOV	-	2-SNP haplotype-6	rs2469997, rs6469823				(GC)	3e-16			NR	NR
21626137	Hypertension	6q14.1			MYO6	-	2-SNP haplotype-5	rs3798440, rs9350602				(AC)	3e-10			NR	NR
21626137	Hypertension	5p13.2			RANBP3L	-	2-SNP haplotype-3	rs7735940, rs12522034				(AC)	5e-13			NR	NR
21626137	Hypertension	5q14.2			XRCC4	-	2-SNP haplotype-4	rs6452524, rs6887846				(GA)	2e-07			NR	NR
21626137	Hypertension	2p12			Intergenic	-	2-SNP haplotype-1	rs10496288, rs10496289				(GC)	2e-09			NR	NR
21626137	Hypertension	2q21.2			GPR39	-	2-SNP haplotype-2	rs13420028, rs10188442				(AA)	1e-10			NR	NR
21082022	Hypertension	16p12.3	16	20365654	UMOD	UMOD	rs13333226-A	rs13333226	13333226	nearGene-5	1	0.81	4e-11	10.3979		1.15	[1.10-1.19]
19609347	Hypertension	15q21.3	15	58213414	ALDH1A2	GRINL1A - ALDH1A2	rs1550576-?	rs1550576	1550576	Intergenic	2	0.86	3e-06	5.52288		1.92	[NR]
19609347	Hypertension	4q23	4	100322445	ADH7	ADH1C - ADH7	rs991316-T	rs991316	991316	Intergenic	2	0.45	5e-06	5.30103		1.62	[NR]
19430479	Hypertension	12q21.33	12	90008959	ATP2B1	ATP2B1	rs2681472-A	rs2681472	2681472	intron	1	0.83	2e-11	10.699		0.15	[0.11-0.19] increase in log odds
19430479	Hypertension	20q13.32	20	57758720	ZNF831, EDN3	MRPS16P - ZNF831	rs16982520-A	rs16982520	16982520	Intergenic	2	0.88	2e-07	6.69897		0.13	[0.09-0.17] decrease in log odds
19430479	Hypertension	8p23.1	8	10071620	MSRA	MSRA	rs11775334-A	rs11775334	11775334	intron	1	0.32	4e-06	5.39794		0.08	[0.04-0.12] increase in log odds
19430479	Hypertension	10p12.31	10	18708798	CACNB2	CACNB2	rs11014166-A	rs11014166	11014166	intron	1	0.66	6e-08	7.22185		0.09	[0.05-0.13] increase in log odds
19304780	Hypertension	16q23.3	16	82642651	CDH13	MPHOSPH6 - CDH13	rs11646213-T	rs11646213	11646213	Intergenic	2	0.6	8e-06	5.09691		1.28	[1.15-1.43]
17554300	Hypertension	15q26.2	15	96830550	Intergenic	RNU2-3P - NR2F2	rs2398162-A	rs2398162	2398162	Intergenic	2	0.74	6e-06	5.22185		1.31	[1.03-1.67]
17554300	Hypertension	1q43	1	239436542	RYR2,CHRM3,ZP4	RPL39P10 - CHRM3	rs2820037-T	rs2820037	2820037	Intergenic	2	0.14	8e-07	6.09691		1.54	[1.03-2.31]
19421330	Hypertension (young onset)	2p22.3			LOC344371, MYADML, FAM98A, RASGRP3	-	4-SNP-haplotype	rs9308945,rs6711736,rs6729869,rs10495809				NR	3e-10			NR	NR
22322875	Hypertension risk in short sleep duration	17q11.2	17	30896455	MYO1D	MYO1D	rs225212-?	rs225212	225212	intron	1	NR	5e-06	5.30103	SNP+sleep	5.08	[2.52-10.23]
22322875	Hypertension risk in short sleep duration	1p31.1	1	70335682	LRRC7	LRRC7	rs2226284-?	rs2226284	2226284	intron	1	NR	3e-08	7.52288	SNP+sleep	5.91	[3.15-11.11]
22322875	Hypertension risk in short sleep duration	1p34.1	1	44117006	JMJD2A	KDM4A	rs660899-?	rs660899	660899	intron	1	NR	4e-06	5.39794	SNP+sleep	7.22	[3.12-16.70]
20657596	Hypertriglyceridemia	7q11.23	7	72864869	MLXIPL	BAZ1B	rs714052-?	rs714052	714052	intron	1	0.87	3e-06	5.52288		2.27	[1.61-3.23]
20657596	Hypertriglyceridemia	11q23.3	11	116648917	APOA5	ZNF259	rs964184-G	rs964184	964184	nearGene-3	1	0.14	5e-24	23.301		3.28	[2.61-4.14]
20657596	Hypertriglyceridemia	2p24.1	2	21389659	APOB	APOB - KLHL29	rs4635554-G	rs4635554	4635554	Intergenic	2	0.31	2e-07	6.69897		1.67	[1.38-2.02]
20657596	Hypertriglyceridemia	8p21.3	8	19876746	LPL	LPL - RPL30P9	rs7016880-?	rs7016880	7016880	Intergenic	2	0.9	2e-07	6.69897		3.13	[2.04-4.76]
20657596	Hypertriglyceridemia	2p23.3	2	27730940	GCKR	GCKR	rs1260326-T	rs1260326	1260326	missense	1	0.41	7e-09	8.1549		1.75	[1.45-2.12]
21901158	Insulin resistance/response	8p11.23	8	36951914	KCNU1	RPL26P25 - ZNF703	rs2407103-C	rs2407103	2407103	Intergenic	2	0.09	2e-06	5.69897	(Insulin)	15	[9.00 - 23.00] % increase
21901158	Insulin resistance/response	3p21.1	3	53680124	CACNA1D	CACNA1D	rs1401492-C	rs1401492	1401492	intron	1	0.07	3e-06	5.52288	(Insulin)	15	[9.00 - 21.00] % decrease
21901158	Insulin resistance/response	22q12.1	22	26697195	SEZ6L	SEZ6L	rs591044-A	rs591044	591044	intron	1	0.37	6e-06	5.22185	(Insulin)	9	[5.00 - 13.00] % increase
21901158	Insulin resistance/response	9q21.32	9	85135915	Intergenic	RPS2P34 - RPS6P12	rs7043482-G	rs7043482	7043482	Intergenic	2	0.19	3e-06	5.52288	(HOMA-IR)	12	[7.00 - 18.00] % increase
21901158	Insulin resistance/response	6p21.2	6	38036420	ZFAND3	ZFAND3	rs17589516-C	rs17589516	17589516	intron	1	0.02	4e-06	5.39794	(HOMA-IR)	45	[24.00 - 69.00] % increase
21901158	Insulin resistance/response	9q21.33	9	89573083	GAS1	GAS1 - CDC20P1	rs9792548-C	rs9792548	9792548	Intergenic	2	0.15	4e-06	5.39794	(HOMA-IR)	12	[7.00 - 16.00] % decrease
21901158	Insulin resistance/response	3p21.1	3	53680124	CACNA1D	CACNA1D	rs1401492-C	rs1401492	1401492	intron	1	0.07	5e-06	5.30103	(HOMA-IR)	16	[9.00 - 22.00] % decrease
21901158	Insulin resistance/response	13q33.1	13	104186919	Intergenic	SLC10A2 - RPL7P45	rs16962638-C	rs16962638	16962638	Intergenic	2	0.11	6e-06	5.22185	(HOMA-IR)	15	[8.00 - 22.00] % increase
21901158	Insulin resistance/response	15q12	15	26288394	ATP10A	MRPS18CP5 - GABRB3	rs6576507-A	rs6576507	6576507	Intergenic	2	0.13	7e-06	5.1549	(HOMA-IR)	13	[7.00 - 20.00] % increase
21901158	Insulin resistance/response	8p23.2	8	4078353	CSMD1	CSMD1	rs2407314-C	rs2407314	2407314	intron	1	0.47	8e-06	5.09691	(HOMA-IR)	9	[5.00 - 12.00] % decrease
21901158	Insulin resistance/response	15q12	15	26288394	ATP10A	MRPS18CP5 - GABRB3	rs6576507-A	rs6576507	6576507	Intergenic	2	0.13	4e-07	6.39794	(Insulin)	14	[8.00-20.00] % increase
21901158	Insulin resistance/response	12q24.31	12	120880434	TRIAP1	COX6A1 - TRIAP1	rs17431357-C	rs17431357	17431357	Intergenic	2	0.01	1e-06	6	(Insulin)	34	[22.00 - 44.00] % decrease
21901158	Insulin resistance/response	5q14.1	5	77291940	AP3B1	ACTBP2 - AP3B1	rs12655917-C	rs12655917	12655917	Intergenic	2	0.01	6e-07	6.22185	(Insulin)	40	[27 - 51] % decrease
21901158	Insulin resistance/response	21q22.3	21	47124178	PCBP3	SLC19A1 - PCBP3	rs4819143-C	rs4819143	4819143	Intergenic	2	0.06	1e-06	6	(Insulin)	17	[10.00 - 23.00] % decrease
22791750	Insulin-related traits	10q26.3	10	132747887	TCERGIL	GLRX3 - TCERG1L	rs10829848-T	rs10829848	10829848	Intergenic	2	0.13	1e-07	7	(FI)	0.25	[0.15-0.35] unit increase
22791750	Insulin-related traits	5q33.3	5	159849586	PTTG1	PTTG1	rs1895320-C	rs1895320	1895320	intron	1	0.12	6e-06	5.22185	(FI)	0.22	[0.12-0.32] unit increase
22791750	Insulin-related traits	4q32.3	4	166255704	SC4MOL	SC4MOL	rs17046216-A	rs17046216	17046216	intron	1	0.48	2e-08	7.69897	(FI)	0.18	[0.12-0.24] unit increase
22791750	Insulin-related traits	4q32.3	4	166255704	SC4MOL	SC4MOL	rs17046216-A	rs17046216	17046216	intron	1	0.48	3e-08	7.52288	(IR)	0.19	[0.13-0.25] unit increase
22791750	Insulin-related traits	10q26.3	10	132747887	TCERG1L	GLRX3 - TCERG1L	rs10829848-T	rs10829848	10829848	Intergenic	2	0.13	3e-08	7.52288	(IR)	0.3	[0.20-0.40] unit increase
22791750	Insulin-related traits	4q21.3	4	87754419	SLC10A6	SLC10A6	rs10050311-T	rs10050311	10050311	intron	1	0.09	8e-06	5.09691	(FI)	0.25	[0.13-0.37] unit decrease
21059979	LDL cholesterol	2p24.1	2	20903015	APOB	C2orf43	rs4971516-?	rs4971516	4971516	intron	1	0.06	2e-40	39.699	(total cholesterol)	NR	NR
21059979	LDL cholesterol	2p24.1	2	20903015	APOB	C2orf43	rs4971516-?	rs4971516	4971516	intron	1	0.06	2e-52	51.699	(LDL)	NR	NR
20864672	LDL cholesterol	8q24.13	8	126482077	TRIB1	TRIB1 - FAM84B	rs2954021-G	rs2954021	2954021	Intergenic	2	0.5	1e-07	7		0.02	[0.01-0.03] unit decrease
20864672	LDL cholesterol	11q23.3	11	116607437	BUD13, ZNF259, APOA5,APOA4,APOC3,APOA1	RPL15P15 - BUD13	rs1558861-T	rs1558861	1558861	Intergenic	2	0.94	2e-06	5.69897		0.03	[0.02-0.04] unit decrease
20864672	LDL cholesterol	19p13.2	19	11238473	LDLR	LDLR	rs2738459-C	rs2738459	2738459	intron	1	0.48	7e-06	5.1549		0.02	[0.01-0.03] unit decrease
20864672	LDL cholesterol	19q13.32	19	45422946	APOE,APOC1,APOC4,APOC2	APOC1	rs4420638-G	rs4420638	4420638	nearGene-3	1	0.18	2e-40	39.699		0.06	[0.05-0.07] unit increase
20864672	LDL cholesterol	8p23.1	8	9185146	PPP1R3B	PPP1R3B - TNKS	rs2126259-A	rs2126259	2126259	Intergenic	2	0.13	7e-12	11.1549		0.02	[0.01-0.03] unit decrease
20864672	LDL cholesterol	5q13.3	5	74656539	HMGCR	HMGCR	rs12916-T	rs12916	12916	UTR-3	1	0.62	1e-11	11		0.02	[0.01-0.03] unit decrease
20864672	LDL cholesterol	1p13.3	1	109817838	CELSR2	CELSR2	rs660240-A	rs660240	660240	UTR-3	1	0.21	1e-26	26		0.04	[0.03-0.05] unit decrease
20864672	LDL cholesterol	1p32.3	1	55496039	PCSK9	BSND - PCSK9	rs11206510-T	rs11206510	11206510	Intergenic	2	0.77	1e-10	10		0.03	[0.02-0.04] unit increase
20864672	LDL cholesterol	6p22.3	6	16197194	MYLIP,GMPR	MRPL42P2 - GMPR	rs2142672-C	rs2142672	2142672	Intergenic	2	0.74	2e-08	7.69897		0.01	[0.007-0.015] unit increase
20864672	LDL cholesterol	2p24.1	2	21286057	APOB	APOB - KLHL29	rs515135-A	rs515135	515135	Intergenic	2	0.19	2e-20	19.699		0.04	[0.03-0.05] unit decrease
20864672	LDL cholesterol	19p13.11	19	19407718	SF4,CILP2	SUGP1	rs10401969-T	rs10401969	10401969	intron	1	0.91	1e-11	11		0.05	[0.04-0.06] unit increase
20686565	LDL cholesterol	10q25.2	10	113933886	GPAM	GPAM	rs2255141-A	rs2255141	2255141	intron	1	0.29	2e-09	8.69897		1.08	[0.69-1.47] mg/dL increase
20686565	LDL cholesterol	20q12	20	39091487	MAFB	HSPE1P1 - MAFB	rs2902940-G	rs2902940	2902940	Intergenic	2	0.33	1e-08	8		0.98	[0.61-1.35] mg/dL decrease
20686565	LDL cholesterol	19q13.32	19	45422946	APOE,APOC1,APOC2	APOC1	rs4420638-G	rs4420638	4420638	nearGene-3	1	0.17	9e-147	146.046		7.14	[6.57-7.71] mg/dL increase
20686565	LDL cholesterol	19p13.2	19	11202306	LDLR	LDLR	rs6511720-T	rs6511720	6511720	intron	1	0.11	4e-117	116.398		6.99	[6.4-7.58] mg/dL decrease
20686565	LDL cholesterol	2p24.1	2	21263900	APOB	APOB	rs1367117-A	rs1367117	1367117	missense	1	0.3	4e-114	113.398		4.05	[3.68-4.42] mg/dL increase
20686565	LDL cholesterol	2p21	2	44072576	ABCG5,ABCG8	ABCG8	rs4299376-G	rs4299376	4299376	intron	1	0.3	2e-47	46.699		2.75	[2.36-3.14] mg/dL increase
20686565	LDL cholesterol	5q13.3	5	74656539	HMGCR	HMGCR	rs12916-C	rs12916	12916	UTR-3	1	0.39	5e-45	44.301		2.45	[2.1-2.8] mg/dL increase
20686565	LDL cholesterol	8q24.13	8	126490972	TRIB1	TRIB1 - FAM84B	rs2954029-A	rs2954029	2954029	Intergenic	2	0.46	3e-29	28.5229		1.84	[1.51-2.17] mg/dL decrease
20686565	LDL cholesterol	1p32.3	1	55504650	PCSK9	PCSK9	rs2479409-G	rs2479409	2479409	nearGene-5	1	0.3	2e-28	27.699		2.01	[1.58-2.44] mg/dL increase
20686565	LDL cholesterol	11q23.3	11	116648917	APOA1,APOC3,APOA4,APOA5	ZNF259	rs964184-G	rs964184	964184	nearGene-3	1	0.13	1e-26	26		2.85	[2.32-3.38] mg/dL increase
20686565	LDL cholesterol	6p22.3	6	16127407	IDOL	MYLIP	rs3757354-T	rs3757354	3757354	nearGene-5	1	0.22	1e-11	11		1.43	[1.02-1.84] mg/dL decrease
20686565	LDL cholesterol	16q22.2	16	72108093	HP,HPR,DHX38	HPR	rs2000999-A	rs2000999	2000999	intron	1	0.2	2e-22	21.699		2	[1.57-2.43] mg/dL increase
20686565	LDL cholesterol	5q33.3	5	156390297	TIMD4,HAVCR1	TIMD4	rs6882076-T	rs6882076	6882076	nearGene-5	1	0.35	2e-22	21.699		1.67	[1.3-2.04] mg/dL decrease
20686565	LDL cholesterol	19p13.11	19	19407718	CSPG3,CILP2,PBX4	SUGP1	rs10401969-C	rs10401969	10401969	intron	1	0.07	7e-22	21.1549		3.11	[2.37-3.85] mg/dL decrease
20686565	LDL cholesterol	9q34.2	9	136155000	ABO	ABO - LCN1L2	rs635634-T	rs635634	635634	Intergenic	2	0.22	8e-22	21.0969		2.05	[1.64-2.46] mg/dL increase
20686565	LDL cholesterol	11q12.2	11	61569830	FADS1,FADS2,FADS3	FADS1	rs174546-T	rs174546	174546	UTR-3	1	0.35	1e-21	21		1.71	[1.34-2.08] mg/dL decrease
20686565	LDL cholesterol	20q12	20	39672618	TOP1	TOP1	rs6029526-T	rs6029526	6029526	intron	1	0.47	3e-19	18.5229		1.41	[1.08-1.74] mg/dL increase
20686565	LDL cholesterol	1p31.3	1	63025942	ANGPTL3,DOCK7	DOCK7	rs2131925-G	rs2131925	2131925	intron	1	0.32	3e-18	17.5229		1.59	[1.22-1.96] mg/dL decrease
20686565	LDL cholesterol	6q25.3	6	160578860	LPA	SLC22A1	rs1564348-C	rs1564348	1564348	intron	1	0.17	2e-17	16.699		1.95	[1.48-2.42] mg/dL increase
20686565	LDL cholesterol	12q24.31	12	121416650	HNF1A	HNF1A	rs1169288-C	rs1169288	1169288	missense	1	0.33	1e-15	15		1.42	[1.05-1.79] mg/dL increase
20686565	LDL cholesterol	11q24.2	11	126243952	ST3GAL4	ST3GAL4	rs11220462-A	rs11220462	11220462	intron	1	0.14	1e-15	15		1.95	[1.44-2.46] mg/dL increase
20686565	LDL cholesterol	6p21.32	6	32412435	HLA	HLA-DRA	rs3177928-A	rs3177928	3177928	UTR-3	1	0.16	2e-15	14.699		1.83	[1.36-2.3] mg/dL increase
20686565	LDL cholesterol	8q24.3	8	145043543	PLEC1	PLEC	rs11136341-G	rs11136341	11136341	intron	1	0.4	4e-13	12.3979		1.4	[0.99-1.81] mg/dL increase
20686565	LDL cholesterol	16q13	16	56993324	CETP	HERPUD1 - CETP	rs3764261-T	rs3764261	3764261	Intergenic	2	0.32	9e-13	12.0458		1.45	[1.06-1.84] mg/dL decrease
20686565	LDL cholesterol	1q42.3	1	234858597	IRF2BP2,TOMM20	IRF2BP2 - PP2672	rs514230-A	rs514230	514230	Intergenic	2	0.48	9e-12	11.0458		1.13	[0.78-1.48] mg/dL decrease
20686565	LDL cholesterol	7p13	7	44579180	NPC1L1	NPC1L1	rs2072183-A	rs2072183	2072183	cds-synon	1	0.43	4e-11	10.3979		1.17	[0.8-1.54] mg/dL decrease
20686565	LDL cholesterol	14q12	14	24883887	CBLN3,KIAA0323	NYNRIN	rs8017377-T	rs8017377	8017377	missense	1	0.48	4e-11	10.3979		1.17	[0.8-1.54] mg/dL increase
20686565	LDL cholesterol	1q41	1	220973563	MOSC1	MOSC1	rs2642442-T	rs2642442	2642442	intron	1	0.32	6e-11	10.2218		1.09	[0.7-1.48] mg/dL decrease
20686565	LDL cholesterol	6p22.2	6	26093141	HFE,HIST1H4C	HFE	rs1800562-A	rs1800562	1800562	missense	1	0.06	6e-10	9.22185		2.22	[1.46-2.98] mg/dL decrease
20686565	LDL cholesterol	7p15.3	7	21607352	DNAH11	DNAH11	rs12670798-C	rs12670798	12670798	intron	1	0.23	7e-10	9.1549		1.26	[0.87-1.65] mg/dL increase
20686565	LDL cholesterol	12q24.12	12	112072424	BRAP	ATXN2 - BRAP	rs11065987-G	rs11065987	11065987	Intergenic	2	0.42	2e-09	8.69897		0.97	[0.62-1.32] mg/dL decrease
20686565	LDL cholesterol	6q22.1	6	116312893	FRK	FRK	rs9488822-T	rs9488822	9488822	intron	1	0.41	3e-09	8.52288		0.89	[0.54-1.24] mg/dL decrease
20686565	LDL cholesterol	8q12.1	8	59388565	CYP7A1	UBXN2B - CYP7A1	rs2081687-A	rs2081687	2081687	Intergenic	2	0.35	4e-09	8.39794		0.95	[0.6-1.3] mg/dL increase
20686565	LDL cholesterol	17q21.32	17	45425115	OSBPL7	C17orf57	rs7206971-T	rs7206971	7206971	intron	1	0.35	4e-09	8.39794		0.87	[0.52-1.22] mg/dL decrease
20686565	LDL cholesterol	8p23.1	8	9183358	PPP1R3B	PPP1R3B - TNKS	rs9987289-T	rs9987289	9987289	Intergenic	2	0.1	7e-15	14.1549		2.22	[1.65-2.79] mg/dL decrease
20686565	LDL cholesterol	1p36.11	1	25775733	TMEM57,LDLRAP1	TMEM57	rs12027135-A	rs12027135	12027135	intron	1	0.47	1e-10	10		1.1	[0.75-1.45] mg/dL decrease
20686565	LDL cholesterol	1p13.3	1	109818306	CELSR2,PSRC1,SORT1	CELSR2	rs629301-G	rs629301	629301	UTR-3	1	0.22	1e-170	170		5.65	[5.24-6.06] mg/dL decrease
19060911	LDL cholesterol	7p15.3	7	21607352	DNAH11	DNAH11	rs12670798-G	rs12670798	12670798	intron	1	0.24	6e-09	8.22185		0.09	[NR] s.d. increase
19060911	LDL cholesterol	2p21	2	44065090	ABCG5	ABCG5;ABCG8	rs6756629-G	rs6756629	6756629	missense;nearGene-5	1	0.92	3e-10	9.52288		0.16	[NR] s.d. increase
19060911	LDL cholesterol	8q24.13	8	126504726	TRIB1	TRIB1 - FAM84B	rs6987702-G	rs6987702	6987702	Intergenic	2	0.29	3e-06	5.52288		0.07	[NR] s.d. increase
19060911	LDL cholesterol	19p13.2	19	11210912	LDLR	LDLR	rs2228671-G	rs2228671	2228671	cds-synon	1	0.88	4e-14	13.3979		0.14	[NR] s.d. increase
19060911	LDL cholesterol	19q13.32	19	45395266	TOMM40, APOE	TOMM40	rs157580-G	rs157580	157580	intron	1	0.33	2e-19	18.699		0.11	[NR] s.d. decrease
19060911	LDL cholesterol	2p24.1	2	21232195	APOB	APOB	rs693-G	rs693	693	cds-synon	1	0.52	4e-17	16.3979		0.1	[NR] s.d. decrease
19060911	LDL cholesterol	1p31.3	1	63118196	DOCK7	DOCK7	rs10889353-C	rs10889353	10889353	intron	1	0.32	8e-06	5.09691		0.06	[NR] s.d. decrease
19060911	LDL cholesterol	11q23.3	11	116603724	APOA1, APOA4, APOA5, APOC3	RPL15P15 - BUD13	rs12272004-C	rs12272004	12272004	Intergenic	2	0.93	5e-13	12.301		0.18	[NR] s.d. decrease
19060911	LDL cholesterol	1p13.3	1	109818530	CELSR2	CELSR2	rs646776-G	rs646776	646776	nearGene-3	1	0.22	8e-23	22.0969		0.16	[NR] s.d. decrease
19060911	LDL cholesterol	19p13.11	19	19789528	NCAN	ZNF101	rs2304130-G	rs2304130	2304130	intron	1	0.07	3e-06	5.52288		0.12	[NR] s.d. decrease
19060911	LDL cholesterol	5q13.3	5	74651084	HMGCR	HMGCR	rs3846662-G	rs3846662	3846662	intron	1	0.44	2e-11	10.699		0.08	[NR] s.d. increase
19060911	LDL cholesterol	11q12.2	11	61597212	FADS2, FADS3	FADS2	rs174570-G	rs174570	174570	intron	1	0.83	4e-13	12.3979		0.11	[NR] s.d. increase
19060906	LDL cholesterol	5q33.3	5	156398169	TIMD4, HAVCR1	TIMD4 - HAVCR1	rs1501908-G	rs1501908	1501908	Intergenic	2	0.37	1e-11	11		0.07	[0.03-0.11] s.d. decrease
19060906	LDL cholesterol	1p13.3	1	109817590	CELSR2, PSRC1, SORT1	CELSR2	rs12740374-T	rs12740374	12740374	UTR-3	1	0.21	2e-42	41.699		0.23	[0.19-0.27] s.d. decrease
19060906	LDL cholesterol	2p21	2	44073881	ABCG8	ABCG8	rs6544713-T	rs6544713	6544713	intron	1	0.32	2e-20	19.699		0.15	[0.11-0.19] s.d. increase
19060906	LDL cholesterol	19q13.32	19	45422946	APOE, APOC1, APOC4, APOC2	APOC1	rs4420638-G	rs4420638	4420638	nearGene-3	1	0.16	4e-27	26.3979		0.29	[0.17-0.41] s.d. increase
19060906	LDL cholesterol	19p13.11	19	19407718	NCAN, CILP2, PBX4	SUGP1	rs10401969-C	rs10401969	10401969	intron	1	0.06	2e-08	7.69897		0.05	[-0.03-0.13] s.d. decrease
19060906	LDL cholesterol	1p32.3	1	55496039	PCSK9	BSND - PCSK9	rs11206510-C	rs11206510	11206510	Intergenic	2	0.19	4e-08	7.39794		0.09	[0.05-0.13] s.d. decrease
19060906	LDL cholesterol	5q13.3	5	74655726	HMGCR	HMGCR	rs3846663-T	rs3846663	3846663	intron	1	0.38	8e-12	11.0969		0.07	[0.03-0.11] s.d. increase
19060906	LDL cholesterol	19p13.2	19	11202306	LDLR	LDLR	rs6511720-T	rs6511720	6511720	intron	1	0.1	2e-26	25.699		0.26	[0.18-0.34] s.d. increase
19060906	LDL cholesterol	20q12	20	39228784	MAFB	HSPE1P1 - MAFB	rs6102059-T	rs6102059	6102059	Intergenic	2	0.32	4e-09	8.39794		0.06	[0.03-0.10] s.d. decrease
19060906	LDL cholesterol	12q24.31	12	121388962	HNF1A	RPL12P33 - NCRNA00262	rs2650000-A	rs2650000	2650000	Intergenic	2	0.36	2e-08	7.69897		0.07	[0.03-0.11] s.d. increase
19060906	LDL cholesterol	2p24.1	2	21286057	APOB	APOB - KLHL29	rs515135-T	rs515135	515135	Intergenic	2	0.2	5e-29	28.301		0.16	[0.12-0.20] s.d. decrease
19060910	LDL cholesterol	19q13.32	19	45395266	APO cluster	TOMM40	rs157580-G	rs157580	157580	intron	1	0.29	5e-08	7.30103		0.11	[0.07-0.15] mmol/l decrease
19060910	LDL cholesterol	Xq12	23	66942625	AR	AR	rs5031002-A	rs5031002	5031002	intron	1	0.02	2e-07	6.69897		0.3	[0.18-0.41] mmol/l increase
19060910	LDL cholesterol	1q32.2	1	207875175	CR1L	CR1L	rs4844614-A	rs4844614	4844614	intron	1	0.32	2e-07	6.69897		0.1	[0.06-0.14] mmol/l increase
19060910	LDL cholesterol	19p13.2	19	11195030	LDLR	SMARCA4 - LDLR	rs11668477-G	rs11668477	11668477	Intergenic	2	0.18	2e-07	6.69897		0.13	[0.08-0.17] mmol/l decrease
19060910	LDL cholesterol	11q12.2	11	61569830	FADS1, FADS2	FADS1	rs174546-A	rs174546	174546	UTR-3	1	0.44	1e-07	7		0.1	[0.06-0.13] mmol/l decrease
19060910	LDL cholesterol	2p24.1	2	21232195	APOB	APOB	rs693-A	rs693	693	cds-synon	1	0.41	3e-11	10.5229		0.12	[0.09-0.16] mmol/l increase
19060910	LDL cholesterol	1p13.3	1	109818530	CELSR2, PSRC1, SORT1	CELSR2	rs646776-G	rs646776	646776	nearGene-3	1	0.21	2e-12	11.699		0.16	[0.11-0.20] mmol/l decrease
18802019	LDL cholesterol	5q13.3	5	74625487	HMGCR	ANKRD31 - HMGCR	rs7703051-A	rs7703051	7703051	Intergenic	2	0.41	1e-08	8		18	[NR] % s.d. increase
18802019	LDL cholesterol	19q13.32	19	45422946	APOE, APOC1, APOC4, APOC2	APOC1	rs4420638-?	rs4420638	4420638	nearGene-3	1	NR	2e-07	6.69897		NR	NR
18262040	LDL cholesterol	1p13.3	1	109822166	CELSR2,PSRC1	PSRC1	rs599839-G	rs599839	599839	nearGene-3	1	0.19	1e-33	33		0.16	[0.14-0.18] mmol/L decrease
18262040	LDL cholesterol	19q13.32	19	45422946	APOC1	APOC1	rs4420638-G	rs4420638	4420638	nearGene-3	1	0.18	1e-20	20		0.06	[0.04-0.08] mmol/L increase
18262040	LDL cholesterol	2p24.1	2	21288321	APOB	APOB - KLHL29	rs562338-T	rs562338	562338	Intergenic	2	0.2	1e-09	9		0.04	[0.02-0.06] mmol/L decrease
18193044	LDL cholesterol	1p32.3	1	55505647	PCSK9	PCSK9	rs11591147-T	rs11591147	11591147	missense	1	0.01	2e-44	43.699		0.47	[0.41-0.53] % SD lower
18193044	LDL cholesterol	19p13.2	19	11202306	LDLR	LDLR	rs6511720-T	rs6511720	6511720	intron	1	0.1	2e-51	50.699		0.26	[0.22-0.30] % SD lower
18193044	LDL cholesterol	1p13.3	1	109818530	CELSR2,PSRC1,SORT1	CELSR2	rs646776-C	rs646776	646776	nearGene-3	1	0.24	3e-29	28.5229		0.16	[0.14-0.18] % SD lower
18193044	LDL cholesterol	19p13.11	19	19658472	CILP2, PBX4	CILP2 - PBX4	rs16996148-T	rs16996148	16996148	Intergenic	2	0.1	3e-08	7.52288		0.1	[0.06-0.14] % SD lower
18193044	LDL cholesterol	19q13.32	19	45422946	APOE, APOC1, APOC4, APOC2	APOC1	rs4420638-G	rs4420638	4420638	nearGene-3	1	0.2	1e-60	60		0.19	[0.15-0.23] % SD higher
18193044	LDL cholesterol	2p24.1	2	21232195	APOB	APOB	rs693-A	rs693	693	cds-synon	1	0.48	1e-21	21		0.12	[0.10-0.14] % SD higher
18193044	LDL cholesterol	5q13.3	5	74648603	HMGCR	HMGCR	rs12654264-T	rs12654264	12654264	intron	1	0.39	1e-20	20		0.1	[0.08-0.12] % SD higher
18193043	LDL cholesterol	19p13.11	19	19658472	NCAN,CILP2	CILP2 - PBX4	rs16996148-G	rs16996148	16996148	Intergenic	2	0.89	3e-09	8.52288		3.32	[NR] mg/dl higher
18193043	LDL cholesterol	19q13.32	19	45422946	APOE,APOC1,APOC4	APOC1	rs4420638-G	rs4420638	4420638	nearGene-3	1	0.18	3e-43	42.5229		6.61	[NR] mg/dl higher
18193043	LDL cholesterol	2p24.1	2	21288321	APOB	APOB - KLHL29	rs562338-G	rs562338	562338	Intergenic	2	0.82	6e-22	21.2218		4.89	[NR] mg/dl higher
18193043	LDL cholesterol	1p13.3	1	109822166	CELSR2,PSRC1,SORT1	PSRC1	rs599839-A	rs599839	599839	nearGene-3	1	0.77	6e-33	32.2218		5.48	[NR] mg/dl higher
18193043	LDL cholesterol	6p21.32	6	33143948	B3GALT4	COL11A2;RXRB	rs2254287-G	rs2254287	2254287	intron;intron	1	0.38	5e-08	7.30103		1.91	[NR] mg/dl higher
18193043	LDL cholesterol	19p13.2	19	11202306	LDLR	LDLR	rs6511720-G	rs6511720	6511720	intron	1	0.9	4e-26	25.3979		9.17	[NR] mg/dl higher
18193043	LDL cholesterol	1p32.3	1	55496039	PCSK9	BSND - PCSK9	rs11206510-T	rs11206510	11206510	Intergenic	2	0.81	4e-11	10.3979		3.04	[NR] mg/dl higher
18179892	LDL cholesterol	11q23.3	11	116652423	APOA1,APOC3,APOA5	ZNF259	rs6589566-G	rs6589566	6589566	intron	1	0.06	3e-11	10.5229		NR	NR
18179892	LDL cholesterol	2p23.3	2	27741237	GCKR	GCKR	rs780094-T	rs780094	780094	intron	1	0.39	5e-07	6.30103		NR	NR
18179892	LDL cholesterol	1p13.3	1	109822166	CELSR2,PSRC1	PSRC1	rs599839-G	rs599839	599839	nearGene-3	1	0.24	1e-07	7		0.95	[0.93-0.97]
21212386	Left ventricular mass	11q23.2	11	112991618	NCAM1	NCAM1	rs1436109-?	rs1436109	1436109	intron	1	NR	3e-07	6.52288	(Posterior wall thickness)	NR	NR
21212386	Left ventricular mass	11q23.2	11	112991618	NCAM1	NCAM1	rs1436109-?	rs1436109	1436109	intron	1	NR	4e-09	8.39794	(Relative wall thickness)	NR	NR
21212386	Left ventricular mass	11q23.2	11	112991618	NCAM1	NCAM1	rs1436109-?	rs1436109	1436109	intron	1	NR	9e-07	6.04576	(Intraventricular septal thickness)	NR	NR
19454037	Left ventricular mass	7q21.11	7	80258810	CD36	CD36	rs10499859-?	rs10499859	10499859	intron	1	0.45	3e-06	5.52288	(Caucasian)	0.09	[NR] (LVMI)
19454037	Left ventricular mass	5p13.2	5	34628627	RAI14	C1QTNF3 - RAI14	rs409045-?	rs409045	409045	Intergenic	2	0.38	8e-07	6.09691	(Caucasian)	0	[NR] (LVMI)
22286219	Lipid metabolism phenotypes	9q31.1	9	107665739	ABCA1	ABCA1	rs2575876-?	rs2575876	2575876	intron	1	NR	2e-11	10.699	(Tot-C/Est-C)	0.14	[0.1-0.18] unit decrease
22286219	Lipid metabolism phenotypes	11q23.3	11	116662579	APOA1, APOC3, APOA4, APOA5	APOA5	rs651821-?	rs651821	651821	UTR-5	1	NR	8e-20	19.0969	(Val/serum TG)	0.27	[0.21-0.33] unit increase
22286219	Lipid metabolism phenotypes	11q12.2	11	61570783	FADS1, FADS2, FADS3	FADS1	rs174547-?	rs174547	174547	intron	1	NR	8e-262	261.097	(LA/PUFA)	0.57	[0.53-0.61] unit increase
22286219	Lipid metabolism phenotypes	1p31.3	1	62969402	ANGPTL3	DOCK7	rs1168029-?	rs1168029	1168029	intron	1	NR	3e-13	12.5229	(MobCH)	0.13	[0.091-0.169] unit increase
22286219	Lipid metabolism phenotypes	1p32.2	1	56116505	PCSK9	GOT2P1 - RPSAP20	rs72669744-?	rs72669744	72669744	Intergenic	2	NR	1e-19	19	(L-LDL-FC)	0.59	[0.47-0.71] unit decrease
22286219	Lipid metabolism phenotypes	11q13.3	11	68562328	CPT1A	CPT1A	rs17610395-?	rs17610395	2229738	missense	1	NR	8e-12	11.0969	(LA/PUFA)	0.17	[0.13-0.21] unit increase
22286219	Lipid metabolism phenotypes	20q13.12	20	44534651	PLTP	PLTP	rs6065904-?	rs6065904	6065904	intron	1	NR	2e-31	30.699	(L-HDL-L/M-HDL-L)	0.22	[0.18-0.26] unit decrease
22286219	Lipid metabolism phenotypes	19q13.32	19	45412079	APOE, APOC1, APOC2	APOE	rs7412-?	rs7412	7412	missense	1	NR	3e-58	57.5229	(L-LDL-FC)	0.75	[0.65-0.85] unit decrease
22286219	Lipid metabolism phenotypes	19p13.2	19	11188153	LDLR	SMARCA4 - LDLR	rs55791371-?	rs55791371	55791371	Intergenic	2	NR	8e-17	16.0969	(M-LDL-C/M-LDL-PL)	0.26	[0.2-0.32] unit decrease
22286219	Lipid metabolism phenotypes	18q21.1	18	47160814	LIPG	LIPG - ACAA2	rs7228085-?	rs7228085	7228085	Intergenic	2	NR	7e-11	10.1549	(XL-HDL-TG)	0.11	[0.071-0.149] unit increase
22286219	Lipid metabolism phenotypes	16q13	16	56993324	CETP	HERPUD1 - CETP	rs3764261-?	rs3764261	3764261	Intergenic	2	NR	1e-36	36	(HDL-C)	0.22	[0.18-0.26] unit increase
22286219	Lipid metabolism phenotypes	16p13.11	16	15148646	PDXC1, C20:2, C20:3	NTAN1	rs11075253-?	rs11075253	11075253	intron	1	NR	5e-15	14.301	(LA/PUFA)	0.14	[0.1-0.18] unit decrease
22286219	Lipid metabolism phenotypes	7q11.23	7	73010442	MLXIPL	MLXIPL	rs13247874-?	rs13247874	13247874	intron	1	NR	8e-14	13.0969	(VLDL-D)	0.16	[0.12-0.2] unit decrease
22286219	Lipid metabolism phenotypes	1q23.3	1	161540857	FCGR2B, FCGR2A	FCGR3A - FCGR2C	rs67418890-?	rs67418890	67418890	Intergenic	2	NR	1e-10	10	(XL-HDL-CE)	0.19	[0.13-0.25] unit increase
22286219	Lipid metabolism phenotypes	4q13.3	4	73322565	ALB	ADAMTS3	rs115136538-?	rs115136538	115136538	intron	1	NR	5e-18	17.301	(Albumin)	0.51	[0.39-0.63] unit decrease
22286219	Lipid metabolism phenotypes	6p22.1	6	30017071	PPP1R11	ZNRD1AS	rs6917603-?	rs6917603	6917603		1	NR	3e-29	28.5229	(XXL-VLDL-P)	0.24	[0.2-0.28] unit decrease
22286219	Lipid metabolism phenotypes	15q21.3	15	58680643	LIPC	RPL28P4 - LIPC	rs35853021-?	rs35853021	35853021	Intergenic	2	NR	7e-76	75.1549	(XL-HDL-TG)	0.31	[0.27-0.35] unit increase
22286219	Lipid metabolism phenotypes	8p21.3	8	19912370	LPL	LPL - RPL30P9	rs115849089-?	rs115849089	115849089	Intergenic	2	NR	4e-15	14.3979	(M-VLDL-PL)	0.22	[0.16-0.28] unit decrease
22028671	Lipid traits	4p15.1	4	31397618	PCDH7	PCDH7 - MAPRE1P2	rs6448771-?	rs6448771	6448771	Intergenic	2	NR	5e-09	8.30103		0.03	[-0.00728-0.06328] unit increase
22003152	Lipoprotein-associated phospholipase A2 activity and mass	19q13.32	19	45422946	APOC1	APOC1	rs4420638-A	rs4420638	4420638	nearGene-3	1	0.84	5e-30	29.301	(Activity concentrations)	0.05	[0.044-0.064] unit decrease
22003152	Lipoprotein-associated phospholipase A2 activity and mass	6p12.3	6	46684222	PLA2G7	PLA2G7	rs1805017-T	rs1805017	1805017	missense	1	0.26	2e-23	22.699	(Mass concentrations)	0.04	[0.035-0.051] unit increase
22003152	Lipoprotein-associated phospholipase A2 activity and mass	6p12.3	6	46675025	PLA2G7	PLA2G7	rs7756935-A	rs7756935	7756935	intron	1	0.81	1e-10	10	(Activity concentrations)	0.03	[0.019-0.035] unit decrease
22003152	Lipoprotein-associated phospholipase A2 activity and mass	1p13.3	1	109817192	CELSR2	CELSR2	rs7528419-A	rs7528419	7528419	UTR-3	1	0.79	1e-17	17	(Activity concentrations)	0.04	[0.027-0.043] unit increase
22003152	Lipoprotein-associated phospholipase A2 activity and mass	19p13.2	19	11202306	LDLR	LDLR	rs6511720-T	rs6511720	6511720	intron	1	0.1	3e-11	10.5229	(Activity concentrations)	0.05	[0.031-0.059] unit decrease
22003152	Lipoprotein-associated phospholipase A2 activity and mass	16q13	16	56989590	CETP	HERPUD1 - CETP	rs247616-T	rs247616	247616	Intergenic	2	0.32	3e-08	7.52288	(Mass concentrations)	0.02	[0.015-0.031] unit increase
22003152	Lipoprotein-associated phospholipase A2 activity and mass	11q23.3	11	116648917	ZNF259	ZNF259	rs964184-C	rs964184	964184	nearGene-3	1	0.86	8e-11	10.0969	(Activity concentrations)	0.03	[0.022-0.042] unit decrease
20442857	Lipoprotein-associated phospholipase A2 activity and mass	19q13.32	19	45422946	APOC1	APOC1	rs4420638-G	rs4420638	4420638	nearGene-3	1	0.16	6e-24	23.2218	(activity)	8	[NR] nmol/ml/min increase
20442857	Lipoprotein-associated phospholipase A2 activity and mass	12q24.31	12	125312425	SCARB1	SCARB1	rs10846744-C	rs10846744	10846744	intron	1	0.15	1e-08	8	(activity)	4.6	[NR] nmol/ml/min increase
20442857	Lipoprotein-associated phospholipase A2 activity and mass	11q23.3	11	116652207	ZNF259	ZNF259	rs12286037-T	rs12286037	12286037	intron	1	0.07	4e-08	7.39794	(activity)	6.4	[NR] nmol/ml/min increase
20442857	Lipoprotein-associated phospholipase A2 activity and mass	6p12.3	6	46684222	PLA2G7	PLA2G7	rs1805017-T	rs1805017	1805017	missense	1	0.26	6e-14	13.2218	(mass)	11.1	[NR] ng/mL increase
20442857	Lipoprotein-associated phospholipase A2 activity and mass	1p13.3	1	109822166	PSRC1	PSRC1	rs599839-G	rs599839	599839	nearGene-3	1	0.22	3e-15	14.5229	(activity)	5.5	[NR] nmol/ml/min decrease
22423221	Mean platelet volume	11q13.1	11	64048912	BAD	BAD	rs477895-T	rs477895	477895	intron	1	0.453	5e-08	7.30103	(Platelet Count)	4.19	[2.68-5.7] 10^9 L decrease
22423221	Mean platelet volume	12q24.12	12	112190438	ACAD10	ACAD10	rs6490294-A	rs6490294	6490294	intron	1	0.337	5e-09	8.30103	(Platelet Count)	4.38	[2.91-5.85] 10^9 L decrease
22423221	Mean platelet volume	19p13.12	19	16185559	TPM4	TPM4	rs8109288-G	rs8109288	8109288	intron	1	0.097	5e-10	9.30103	(Platelet Count)	8.72	[5.98-11.46] 10^9 L decrease
22423221	Mean platelet volume	20q13.32	20	57614002	SLMO2, TUBB1	SLMO2	rs151361-A	rs151361	151361	intron	1	0.257	9e-09	8.04576	(Platelet Count)	4.49	[2.96-6.02] 10^9 L increase
22423221	Mean platelet volume	7q22.3	7	106372903	PIK3CG	FLJ36031 - PIK3CG	rs342296-G	rs342296	342296	Intergenic	2	0.372	1e-11	11	(Mean Platelet Volume)	0.16	[0.12-0.2] fL increase
22423221	Mean platelet volume	17q11.2	17	27675226	TAOK1	RPL35AP35 - TAOK1	rs11653144-T	rs11653144	11653144	Intergenic	2	0.442	4e-08	7.39794	(Mean Platelet Volume)	0.13	[0.091-0.169] fL decrease
22423221	Mean platelet volume	19p13.12	19	16185559	TPM4	TPM4	rs8109288-G	rs8109288	8109288	intron	1	0.084	3e-09	8.52288	(Mean Platelet Volume)	0.26	[0.18-0.34] fL increase
22423221	Mean platelet volume	7q21.11	7	80236014	CD36	CD36	rs13236689-T	rs13236689	13236689	intron	1	0.436	3e-09	8.52288	(Platelet Count)	4.18	[2.81-5.55] 10^9 L increase
22423221	Mean platelet volume	7q22.3	7	106372219	PIK3CG	FLJ36031 - PIK3CG	rs342293-C	rs342293	342293	Intergenic	2	0.386	2e-08	7.69897	(Platelet Count)	4.05	[2.64-5.46] 10^L decrease
22423221	Mean platelet volume	10q21.3	10	65104500	JMJD1C	JMJD1C	rs7896518-A	rs7896518	7896518	intron	1	0.324	2e-12	11.699	(Platelet Count)	5.18	[3.73-6.63] 10^9 L increase
22423221	Mean platelet volume	6p22.2	6	25533534	LRRC16A	LRRC16A	rs12526480-T	rs12526480	12526480	intron	1	0.305	9e-09	8.04576	(Platelet Count)	4.39	[2.9-5.88] 10^9 L decrease
22423221	Mean platelet volume	6p21.31	6	33540209	BAK1	BAK1	rs210134-G	rs210134	210134	nearGene-3	1	0.286	2e-15	14.699	(Platelet Count)	6.16	[4.63-7.69] 10^9 L decrease
22423221	Mean platelet volume	6q23.3	6	135432552	HBS1L, MYB	HBS1L - MYB	rs9494145-T	rs9494145	9494145	Intergenic	2	0.73	3e-09	8.52288	(Platelet Count)	8.19	[5.49-10.89] 10^9 L increase
19820697	Mean platelet volume	1q24.3	1	171949750	DNM3	DNM3	rs10914144-C	rs10914144	10914144	intron	1	NR	2e-14	13.699		0.01	[0.009-0.017] fl increase
19820697	Mean platelet volume	11p15.5	11	202856	BET1L	BET1L	rs11602954-G	rs11602954	11602954	nearGene-3	1	NR	1e-14	14		0.01	[0.009-0.017] fl increase
19820697	Mean platelet volume	1q32.1	1	205235990	TMCC2	TMCC2	rs1668873-G	rs1668873	1668873	intron;nearGene-5	1	NR	1e-20	20		0.01	[0.01-0.014] fl increase
19820697	Mean platelet volume	17q11.2	17	27703349	TAOK1	RPL35AP35 - TAOK1	rs2138852-T	rs2138852	2138852	Intergenic	2	NR	1e-22	22		0.02	[0.012-0.020] fl increase
19820697	Mean platelet volume	7q22.3	7	106372219	PIK3CG	FLJ36031 - PIK3CG	rs342293-G	rs342293	342293	Intergenic	2	NR	2e-33	32.699		0.02	[0.013-0.017] fl increase
19820697	Mean platelet volume	2p23.1	2	31464829	EHD3	EHD3	rs647316-A	rs647316	647316	intron	1	NR	3e-11	10.5229		0.01	[0.006-0.014] fl increase
19820697	Mean platelet volume	5q33.3	5	158603571	NR	RNF145	rs1473247-C	rs1473247	1473247	intron	1	NR	3e-07	6.52288		0.01	[0.004-0.012] fl decrease
19820697	Mean platelet volume	12q13.13	12	54687232	NR	NFE2	rs10506328-A	rs10506328	10506328	intron	1	NR	5e-07	6.30103		0.01	[0.004-0.012] fl increase
19820697	Mean platelet volume	3p14.3	3	56865776	ARHGEF3	ARHGEF3	rs12485738-A	rs12485738	12485738	intron	1	NR	6e-31	30.2218		0.02	[0.013-0.017] fl increase
19820697	Mean platelet volume	10q21.3	10	65133156	JMJD1C	JMJD1C	rs2393967-A	rs2393967	2393967	intron	1	NR	3e-21	20.5229		0.01	[0.01-0.018] fl increase
19820697	Mean platelet volume	18q22.2	18	67516845	CD226	DOK6 - CD226	rs893001-C	rs893001	893001	Intergenic	2	NR	1e-10	10		0.01	[0.007-0.015] fl increase
19820697	Mean platelet volume	20p12.1	20	14388215	NR	MACROD2	rs6110278-T	rs6110278	6110278	intron	1	NR	4e-07	6.39794		0.01	[0.005-0.013] fl increase
19820697	Mean platelet volume	20p13	20	1923734	SIRPA	SIRPA - PDYN	rs6136489-T	rs6136489	6136489	Intergenic	2	NR	8e-11	10.0969		0.01	[0.006-0.014] fl increase
19820697	Mean platelet volume	15q22.2	15	63341996	TPM1	TPM1	rs11071720-T	rs11071720	11071720	intron	1	NR	2e-08	7.69897		0.01	[0.007-0.015] fl increase
19820697	Mean platelet volume	12q24.31	12	122365583	WDR66	WDR66	rs7961894-T	rs7961894	7961894	intron	1	NR	3e-44	43.5229		0.03	[0.027-0.035] fl increase
19221038	Mean platelet volume	7q22.3	7	106372219	Intergenic	FLJ36031 - PIK3CG	rs342293-G	rs342293	342293	Intergenic	2	0.45	1e-24	24		0.02	[0.014-0.018] log fl increase
19110211	Mean platelet volume	17q11.2	17	27703349	TAOK1	RPL35AP35 - TAOK1	rs2138852-C	rs2138852	2138852	Intergenic	2	0.47	7e-28	27.1549		0.02	[0.01-0.02] per log fl decrease
19110211	Mean platelet volume	12q24.31	12	122365583	WDR66	WDR66	rs7961894-A	rs7961894	7961894	intron	1	0.11	7e-48	47.1549		0.03	[0.03-0.04] per log fl increase
19110211	Mean platelet volume	3p14.3	3	56865776	ARHGEF3	ARHGEF3	rs12485738-A	rs12485738	12485738	intron	1	0.3	4e-27	26.3979		0.02	[0.01-0.02] per log fl increase
22399527	Metabolic syndrome	7q11.23	7	73017005	MLXIPL	MLXIPL	rs13226650-A	rs13226650	13226650	intron	1	0.83	2e-11	10.699	(TG)	0.12	[NR] mmol/l increase
22399527	Metabolic syndrome	11q14.3	11	92698427	MTNR1B	RPS3AP42 - MTNR1B	rs10830962-G	rs10830962	10830962	Intergenic	2	0.4	5e-16	15.301	(GLU)	0.12	[NR] mmol/l increase
22399527	Metabolic syndrome	7p13	7	44259871	CAMK2B	CAMK2B	rs1127065-G	rs1127065	1127065	cds-synon	1	0.49	9e-11	10.0458	(GLU)	0.08	[NR] mmol/l increase
22399527	Metabolic syndrome	7p13	7	44231216	GCK	GCK - YKT6	rs3757840-A	rs3757840	3757840	Intergenic	2	0.46	4e-13	12.3979	(GLU)	0.1	[NR] mmol/l increase
22399527	Metabolic syndrome	7p21.2	7	15064984	TMEM195, DGKB	EEF1A1P26 - TMEM195	rs6947830-A	rs6947830	6947830	Intergenic	2	0.46	1e-13	13	(GLU)	0.1	[NR] mmol/l increase
22399527	Metabolic syndrome	2p23.3	2	27741237	GCKR	GCKR	rs780094-A	rs780094	780094	intron	1	0.36	6e-20	19.2218	(TG)	0.13	[NR] mmol/l increase
22399527	Metabolic syndrome	2p24.1	2	21123352	APOB	C2orf43 - APOB	rs6711016-C	rs6711016	6711016	Intergenic	2	0.71	4e-08	7.39794	(TG)	0.08	[NR] mmol/l increase
22399527	Metabolic syndrome	2p16.1	2	55843413	SMEK2	SMEK2	rs782590-T	rs782590	782590	intron	1	0.56	4e-08	7.39794	(SBP)	0.09	[NR] mmHg increase
22399527	Metabolic syndrome	8p21.3	8	19845376	LPL	LPL - RPL30P9	rs7841189-C	rs7841189	7841189	Intergenic	2	0.9	1e-14	14	(TG)	0.18	[NR] mmol/l increase
22399527	Metabolic syndrome	11q23.3	11	116648917	ZNF259	ZNF259	rs964184-G	rs964184	964184	nearGene-3	1	0.15	3e-31	30.5229	(TG)	0.23	[NR] mmol/l increase
22399527	Metabolic syndrome	19q13.32	19	45396219	TOMM40, APOE	TOMM40	rs157582-T	rs157582	157582	intron	1	0.22	1e-08	8	(TG)	0.1	[NR] mmol/l increase
22399527	Metabolic syndrome	16q12.2	16	53800754	FTO	FTO	rs9940128-A	rs9940128	9940128	intron	1	0.42	2e-09	8.69897	(Waist)	0.09	[NR] cm increase
22399527	Metabolic syndrome	16q22.1	16	67911517	EDC4	EDC4	rs8060686-T	rs8060686	8060686	cds-synon	1	0.81	2e-10	9.69897	(HDL)	0.11	[NR] mmol/l decrease
22399527	Metabolic syndrome	16q13	16	56990716	CETP	HERPUD1 - CETP	rs247617-C	rs247617	247617	Intergenic	2	0.72	9e-60	59.0458	(HDL)	0.25	[NR] mmol/l decrease
22399527	Metabolic syndrome	15q21.3	15	58683366	LIPC	RPL28P4 - LIPC	rs1532085-G	rs1532085	1532085	Intergenic	2	0.57	5e-24	23.301	(HDL)	0.13	[NR] mmol/l decrease
22399527	Metabolic syndrome	11p11.2	11	47275064	NR1H3	NR1H3	rs10838681-G	rs10838681	10838681	intron	1	0.64	1e-09	9	(HDL)	0.08	[NR] mmol/l decrease
22399527	Metabolic syndrome	9q31.1	9	107664301	ABCA1	ABCA1	rs1883025-T	rs1883025	1883025	intron	1	0.19	6e-10	9.22185	(HDL)	0.1	[NR] mmol/l decrease
22399527	Metabolic syndrome	8p21.3	8	19813529	LPL	LPL	rs268-G	rs268	268	missense	1	0.02	2e-12	11.699	(HDL)	0.38	[NR] mmol/l decrease
22399527	Metabolic syndrome	6p21.33	6	31448976	HCG26, MICB	HCG26 - MICB	rs3099844-A	rs3099844	3099844	Intergenic	2	0.08	2e-08	7.69897	(HDL)	0.15	[NR] mmol/l decrease
22399527	Metabolic syndrome	2p24.1	2	21237544	APOB	APOB	rs673548-G	rs673548	673548	intron	1	0.73	1e-10	10	(HDL)	0.11	[NR] mmol/l decrease
22399527	Metabolic syndrome	1q42.13	1	230307182	GALNT2	GALNT2	rs4846922-T	rs4846922	4846922	intron	1	0.39	4e-08	7.39794	(HDL)	0.08	[NR] mmol/l decrease
22399527	Metabolic syndrome	2q31.1	2	169763148	G6PC2	G6PC2	rs560887-G	rs560887	560887	intron	1	0.69	5e-26	25.301	(GLU)	0.15	[NR] mmol/l increase
21386085	Metabolic syndrome	16q13	16	56988044	CETP	HERPUD1 - CETP	rs173539-C	rs173539	173539	Intergenic	2	NR	9e-09	8.04576		0.16	[0.10-0.22] unit increase
21386085	Metabolic syndrome	11q23.3	11	116639104	BUD13	BUD13	rs10790162-A	rs10790162	10790162	intron	1	NR	5e-09	8.30103		0.25	[0.17-0.33] unit increase
21386085	Metabolic syndrome	11q23.3	11	116653296	ZNF259	ZNF259	rs2075290-C	rs2075290	2075290	intron	1	NR	2e-09	8.69897		0.26	[0.18-0.34] unit increase
21386085	Metabolic syndrome	8p21.3	8	19816238	LPL	LPL	rs295-A	rs295	295	intron	1	NR	2e-09	8.69897		0.17	[0.11-0.23] unit increase
21386085	Metabolic syndrome	11q23.3	11	116660686	APOA5	ZNF259;APOA5	rs2266788-C	rs2266788	2266788	nearGene-5;UTR-3	1	NR	2e-09	8.69897		0.26	[0.18-0.34] unit increase
20694148	Metabolic syndrome	10q25.2	10	114758349	TCF7L2	TCF7L2	rs7903146-A	rs7903146	7903146	intron	1	0.3	7e-07	6.1549	(T2D)	1.33	[1.19-1.49]
20694148	Metabolic syndrome	10q24.2	10	99637578	CRTAC1	CRTAC1	rs531676-?	rs531676	531676	intron	1	0.45	9e-06	5.04576	(T2D)	NR	NR
20694148	Metabolic syndrome	1p31.1	1	84761348	GLTP	PRKACB - SAMD13	rs1085093-?	rs1085093	1085093	Intergenic	2	0.45	3e-06	5.52288	(HDL-cholesterol)	NR	NR
20694148	Metabolic syndrome	9q34.11	9	130619637	ENG	ENG - AK1	rs7865146-A	rs7865146	7865146	Intergenic	2	0.37	1e-06	6	(DBP)	1.19	[0.71-1.67] mmHg decrease
20694148	Metabolic syndrome	16q13	16	56993324	CETP	HERPUD1 - CETP	rs3764261-A	rs3764261	3764261	Intergenic	2	0.36	1e-48	48	(HDL)	0.07	[0.06-0.08] mmol/l increase
20694148	Metabolic syndrome	8p21.3	8	19865175	LPL	LPL - RPL30P9	rs2083637-G	rs2083637	2083637	Intergenic	2	0.24	2e-10	9.69897	(HDL)	0.04	[0.02-0.05] mmol/l increase
20694148	Metabolic syndrome	11q12.2	11	61597972	FADS2	FADS2	rs1535-G	rs1535	1535	intron	1	0.18	4e-07	6.39794	(HDL)	0.03	[0.02-0.04] mmol/l decrease
20694148	Metabolic syndrome	21q22.13	21	38932778	DYRK1A	DYRK1A - KCNJ6	rs2835810-?	rs2835810	2835810	Intergenic	2	0.37	6e-06	5.22185	(WHR)	NR	NR
20694148	Metabolic syndrome	11q12.2	11	61569830	FADS1	FADS1	rs174546-A	rs174546	174546	UTR-3	1	0.18	6e-07	6.22185	(HDL)	0.03	[0.02-0.04] mmol/l decrease
20694148	Metabolic syndrome	1p22.2	1	91569689	ZNF644	RPL5P6 - HFM1	rs164898-?	rs164898	164898	Intergenic	2	0.27	6e-06	5.22185	(WHR)	NR	NR
20694148	Metabolic syndrome	13q13.3	13	39516627	STOML3	FREM2 - STOML3	rs9315632-?	rs9315632	9315632	Intergenic	2	0.28	3e-06	5.52288	(WHR)	NR	NR
20694148	Metabolic syndrome	11q12.2	11	61557803	C11orf10	C11orf10	rs102275-?	rs102275	102275	intron	1	0.2	6e-07	6.22185	(HDL)	NR	NR
20694148	Metabolic syndrome	21q22.3	21	44779680	FLJ41733	C21orf136 - FLJ41733	rs496300-G	rs496300	496300	Intergenic	2	0.16	4e-07	6.39794	(HDL)	0.03	[0.02-0.05] mmol/l increase
20694148	Metabolic syndrome	12q24.11	12	110368201	GIT2	GIT2	rs2292354-?	rs2292354	2292354	UTR-3	1	0.46	7e-06	5.1549	(HDL)	NR	NR
20694148	Metabolic syndrome	16q13	16	56969148	HERPUD1	HERPUD1	rs2217332-?	rs2217332	2217332	missense	1	0.19	3e-06	5.52288	(HDL)	NR	NR
20694148	Metabolic syndrome	18q21.32	18	57751014	PMAIP1	SDCCAG3L - RPS3AP49	rs12957347-?	rs12957347	12957347	Intergenic	2	0.36	7e-06	5.1549	(Metabolic syndrome)	NR	NR
20694148	Metabolic syndrome	16p13.3	16	3023605	PKMYT1	PKMYT1;PAQR4	rs886427-?	rs886427	886427	intron;nearGene-3	1	0.28	6e-06	5.22185	(WHR)	NR	NR
20694148	Metabolic syndrome	16p13.12	16	13976356	ERCC4	SHISA9 - ERCC4	rs2113334-?	rs2113334	2113334	Intergenic	2	0.41	3e-06	5.52288	(WHR)	NR	NR
21386085	Metabolic syndrome (bivariate traits)	11q14.3	11	92673828	LOC100128354	RPS3AP42 - MTNR1B	rs1387153-C	rs1387153	1387153	Intergenic	2	NR	8e-09	8.09691	(BP-GLUC)	0.19	[0.13-0.25] unit decrease
21386085	Metabolic syndrome (bivariate traits)	16q13	16	57002732	CETP	CETP	rs9939224-G	rs9939224	9939224	intron	1	0.46	7e-12	11.1549	(HDLC-GLUC)	0.31	[0.21-0.41] unit decrease
21386085	Metabolic syndrome (bivariate traits)	2q31.1	2	169782880	ABCB11	ABCB11	rs569805-A	rs569805	569805	intron	1	NR	9e-08	7.04576	(HDLC-GLUC)	0.16	[0.10-0.22] unit increase
21386085	Metabolic syndrome (bivariate traits)	8p23.1	8	9183358	LOC100129150	PPP1R3B - TNKS	rs9987289-A	rs9987289	9987289	Intergenic	2	NR	4e-08	7.39794	(HDLC-WC)	0.24	[0.16-0.32] unit increase
21386085	Metabolic syndrome (bivariate traits)	15q21.3	15	58678512	LIPC	RPL28P4 - LIPC	rs10468017-C	rs10468017	10468017	Intergenic	2	NR	6e-08	7.22185	(HDLC-WC)	0.16	[0.10-0.22] unit increase
21386085	Metabolic syndrome (bivariate traits)	11q23.3	11	116652207	ZNF259	ZNF259	rs12286037-C	rs12286037	12286037	intron	1	NR	1e-08	8	(TG-GLUC)	0.32	[0.20-0.44] unit decrease
21386085	Metabolic syndrome (bivariate traits)	6p12.3	6	50798526	TFAP2B	TFAP2B	rs2206277-A	rs2206277	2206277	intron	1	NR	1e-07	7	(WC-GLUC)	0.17	[0.11-0.23] unit increase
21386085	Metabolic syndrome (bivariate traits)	11q23.3	11	116633862	BUD13	BUD13	rs11820589-A	rs11820589	11820589	missense	1	NR	6e-09	8.22185	(TG-GLUC)	0.32	[0.20-0.44] unit increase
21386085	Metabolic syndrome (bivariate traits)	16q13	16	56988044	CETP	HERPUD1 - CETP	rs173539-C	rs173539	173539	Intergenic	2	NR	1e-16	16	(HDLC-WC)	0.29	[0.23-0.35] unit increase
21386085	Metabolic syndrome (bivariate traits)	11q14.3	11	92673828	LOC100128354	RPS3AP42 - MTNR1B	rs1387153-C	rs1387153	1387153	Intergenic	2	NR	2e-09	8.69897	(HDLC-GLUC)	0.21	[0.15-0.27] unit decrease
21386085	Metabolic syndrome (bivariate traits)	8p21.3	8	19868386	LPL	LPL - RPL30P9	rs1441756-G	rs1441756	1441756	Intergenic	2	NR	3e-08	7.52288	(BP-HDLC)	0.18	[0.12-0.24] unit decrease
21386085	Metabolic syndrome (bivariate traits)	16q13	16	56993324	CETP	HERPUD1 - CETP	rs3764261-G	rs3764261	3764261	Intergenic	2	NR	3e-13	12.5229	(BP-HDLC)	0.29	[0.21-0.37] unit increase
21386085	Metabolic syndrome (bivariate traits)	15q21.3	15	58680954	LIPC	RPL28P4 - LIPC	rs2043085-A	rs2043085	2043085	Intergenic	2	NR	1e-08	8	(HDLC-GLUC)	0.17	[0.11-0.23] unit decrease
21386085	Metabolic syndrome (bivariate traits)	8p21.3	8	19826373	LPL	LPL - RPL30P9	rs2197089-C	rs2197089	2197089	Intergenic	2	NR	2e-09	8.69897	(TG-GLUC)	0.18	[0.12-0.24] unit increase
21386085	Metabolic syndrome (bivariate traits)	11q14.3	11	92681013	LOC100128354	RPS3AP42 - MTNR1B	rs10830956-C	rs10830956	10830956	Intergenic	2	NR	5e-11	10.301	(TG-GLUC)	0.2	[0.14-0.26] unit decrease
21386085	Metabolic syndrome (bivariate traits)	8p21.3	8	19816934	LPL	LPL	rs301-C	rs301	301	intron	1	NR	3e-11	10.5229	(HDLC-WC)	0.22	[0.16-0.28] unit decrease
21886157	Metabolic traits	10q21.2	10	61449564	SLC16A9	SLC16A9	rs7094971-G	rs7094971	7094971	intron	1	0.147	3e-14	13.5229	(carnitine)	0.05	[NR] unit decrease
21886157	Metabolic traits	4q32.1	4	159630817	ETFDH	PPID	rs8396-C	rs8396	8396	UTR-3	1	0.304	6e-15	14.2218	(decanoylcarnitine + 25 other traits)	0.1	[NR] unit decrease
21886157	Metabolic traits	6p24.2	6	11042909	ELOVL2	ELOVL2	rs9393903-A	rs9393903	9393903	intron	1	0.242	2e-14	13.699	(SM-16 + 7 other traits)	0.06	[NR] unit decrease
21886157	Metabolic traits	15q15.1	15	40700022	IVD	IVD	rs10518693-T	rs10518693	10518693	intron	1	0.396	1e-13	13	(SM-17 + 8 other traits)	0.09	[NR] unit increase
21886157	Metabolic traits	6q21	6	111747083	SLC16A10	REV3L	rs7760535-G	rs7760535	7760535	intron	1	0.401	1e-12	12	(isoleucine/tyrosine + 10 other traits)	0.04	[NR] unit decrease
21886157	Metabolic traits	22q11.21	22	18972450	PRODH	DGCR5	rs2023634-G	rs2023634	2023634		1	0.091	2e-22	21.699	(proline + 5 other traits)	0.11	[NR] unit increase
21886157	Metabolic traits	11p15.1	11	18325146	HPS5	HPS5	rs2403254-T	rs2403254	2403254	intron	1	0.525	1e-20	20	(alpha-hydroxyisovalerate + 6 other traits)	0.11	[NR] unit decrease
21886157	Metabolic traits	1p36.12	1	21820990	ALPL	NBPF3 - ALPL	rs10799701-A	rs10799701	10799701	Intergenic	2	0.435	3e-20	19.5229	(SM-14 + 6 other traits)	0.13	[NR] unit decrease
21886157	Metabolic traits	16q22.1	16	68326200	SLC7A6	SLC7A6	rs6499165-A	rs6499165	6499165	intron	1	0.266	1e-18	18	(glutaroyl carnitine/lysine + 3 other traits)	0.11	[NR] unit increase
21886157	Metabolic traits	4q35.2	4	187157458	KLKB1	KLKB1	rs4253252-T	rs4253252	4253252	intron	1	0.492	7e-18	17.1549	(bradykinin, des-arg(9))	0.24	[NR] unit decrease
21886157	Metabolic traits	12q13.3	12	56865338	GLS2	GLS2	rs2657879-G	rs2657879	2657879	missense	1	0.187	3e-17	16.5229	(glutamine + 7 other traits)	0.04	[NR] unit decrease
21886157	Metabolic traits	16p13.11	16	15129970	PDXDC1	PDXDC1	rs7200543-G	rs7200543	7200543	cds-synon	1	0.304	5e-16	15.301	(SM-15 + 12 other traits)	0.07	[NR] unit decrease
21886157	Metabolic traits	5q31.1	5	131665378	SLC22A4	SLC22A4	rs272889-A	rs272889	272889	intron	1	0.37	7e-16	15.1549	(isovalerylcarnitine + 7 other traits)	0.08	[NR] unit increase
21886157	Metabolic traits	7p21.1	7	17309279	AHR	RAD17P1 - AHR	rs12670403-C	rs12670403	12670403	Intergenic	2	0.487	5e-15	14.301	(caffeine/quinate + 3 other traits)	0.29	[NR] unit increase
21886157	Metabolic traits	7q22.1	7	99489571	CYP3A4	TRIM4	rs17277546-A	rs17277546	17277546	UTR-3	1	0.045	9e-40	39.0458	(androsterone sulfate + 2 other traits)	0.48	[NR] unit decrease
21886157	Metabolic traits	9q34.2	9	136143442	ABO	ABO	rs612169-G	rs612169	612169	intron	1	0.335	9e-40	39.0458	(SM-8 + 3 other traits)	0.2	[NR] unit increase
21886157	Metabolic traits	4p16.1	4	9956079	SLC2A9	SLC2A9	rs4481233-T	rs4481233	4481233	intron	1	0.193	6e-34	33.2218	(urate, histidine)	0.07	[NR] unit decrease
21886157	Metabolic traits	1p33	1	47404186	CYP4A	CYP4A11	rs9332998-C	rs9332998	9332998	intron	1	0.135	5e-32	31.301	(SM-9 + 17 other traits)	0.16	[NR] unit decrease
21886157	Metabolic traits	2q34	2	211616894	CPS1	CPS1IT1 - RPS27P10	rs2216405-G	rs2216405	2216405	Intergenic	2	0.177	2e-27	26.699	(glycine + 17 other traits)	0.12	[NR] unit increase
21886157	Metabolic traits	15q22.2	15	63422772	LACTB	LACTB	rs2652822-C	rs2652822	2652822	intron	1	0.467	7e-27	26.1549	(succinylcarnitine)	0.09	[NR] unit decrease
21886157	Metabolic traits	6q25.3	6	160564476	SLC22A1	SLC22A1	rs662138-G	rs662138	662138	intron	1	0.163	7e-25	24.1549	(isobutyrylcarnitine + 3 other traits)	0.16	[NR] unit decrease
21886157	Metabolic traits	12p12.1	12	21378021	SLCO1B1	SLCO1B1	rs4149081-A	rs4149081	4149081	intron	1	0.205	3e-22	21.5229	(SM-10 + 59 other traits)	0.21	[NR] unit decrease
21886157	Metabolic traits	19q13.33	19	49209010	FUT2	FUT2	rs503279-C	rs503279	503279	UTR-3	1	0.464	4e-20	19.3979	(SM-11 + 2 other traits)	0.13	[NR] unit increase
21886157	Metabolic traits	17q23.3	17	61563458	ACE	ACE	rs4329-G	rs4329	4329	intron	1	0.465	8e-20	19.0969	(aspartylphenylalanine)	0.13	[NR] unit decrease
21886157	Metabolic traits	1p12	1	120257576	PHGDH	PHGDH	rs477992-A	rs477992	477992	intron	1	0.313	3e-14	13.5229	(serine)	0.05	[NR] unit decrease
21886157	Metabolic traits	4q25	4	111334730	ENPEP	ZBED1P - ENPEP	rs2087160-G	rs2087160	2087160	Intergenic	2	0.207	7e-13	12.1549	(SM-12 + 1 other trait)	0.12	[NR] unit decrease
21886157	Metabolic traits	10p15.1	10	5138036	AKR1C	AKR1C3	rs2518049-A	rs2518049	2518049	intron	1	0.175	7e-13	12.1549	(SM-13)	0.07	[NR] unit decrease
21886157	Metabolic traits	6q14.3	6	86117129	NT5E	KRT18P30 - NT5E	rs494562-G	rs494562	494562	Intergenic	2	0.106	7e-13	12.1549	(inosine + 1 other trait)	0.3	[NR] unit increase
21886157	Metabolic traits	12q24.31	12	121160615	ACADS	UNC119B	rs2066938-G	rs2066938	2066938	UTR-3	1	0.252	4e-305	304.398	(SM-1 + 12 other traits)	0.61	[NR] unit increase
21886157	Metabolic traits	2p13.1	2	73818936	NAT8	ALMS1	rs13391552-A	rs13391552	13391552	intron	1	0.216	5e-252	251.301	(SM-2 + 2 other traits)	0.37	[NR] unit decrease
21886157	Metabolic traits	11q12.2	11	61570783	FADS1	FADS1	rs174547-C	rs174547	174547	intron	1	0.32	9e-116	115.046	(SM-3 + 152 other traits)	0.18	[NR] unit decrease
21886157	Metabolic traits	2q37.1	2	234668570	UGT1A	UGT1A10;UGT1A8;UGT1A7;UGT1A6;UGT1A5;UGT1A9;UGT1A4;UGT1A1;UGT1A3	rs887829-T	rs887829	887829	intron;intron;intron;intron;intron;intron;intron;nearGene-5;intron	1	0.337	3e-74	73.5229	(SM-4 + 74 other traits)	0.29	[NR] unit increase
21886157	Metabolic traits	1p31.1	1	76106675	ACADM	RPL29P5 - ACADM	rs211718-T	rs211718	211718	Intergenic	2	0.304	2e-71	70.699	(SM-5 + 17 other traits)	0.16	[NR] unit decrease
21886157	Metabolic traits	8q24.3	8	145139522	OPLAH	GPAA1	rs6558295-G	rs6558295	6558295	intron	1	0.083	2e-59	58.699	(5-oxoproline)	0.12	[NR] unit decrease
21886157	Metabolic traits	10q24.31	10	102075479	SCD	PKD2L1	rs603424-A	rs603424	603424	intron	1	0.189	3e-57	56.5229	(SM-6 + 94 other traits)	0.12	[NR] unit increase
21886157	Metabolic traits	2p23.3	2	27741237	GCKR	GCKR	rs780094-T	rs780094	780094	intron	1	0.399	6e-53	52.2218	(glucose/mannose + 54 other traits)	0.1	[NR] unit increase
21886157	Metabolic traits	8p22	8	18273300	NAT2	NAT2 - PSD3	rs1495743-G	rs1495743	1495743	Intergenic	2	0.188	2e-40	39.699	(SM-7 + 11 other traits)	0.26	[NR] unit decrease
19060910	Metabolic traits	15q14	15	39148649	Intergenic	C15orf53 - C15orf54	rs2624265-G	rs2624265	2624265	Intergenic	2	0.42	4e-07	6.39794	(TG)	0.07	[0.04-0.10] mmol/l increase
19060910	Metabolic traits	2p23.3	2	27730940	GCKR	GCKR	rs1260326-A	rs1260326	1260326	missense	1	0.35	4e-10	9.39794	(TG)	0.09	[0.06-0.12] mmol/l increase
19060910	Metabolic traits	2p24.1	2	21237544	APOB	APOB	rs673548-A	rs673548	673548	intron	1	0.27	2e-08	7.69897	(TG)	0.08	[0.05-0.11] mmol/l decrease
19060910	Metabolic traits	11q14.3	11	92722761	MTNR1B	MTNR1B - RPL26P31	rs1447352-G	rs1447352	1447352	Intergenic	2	0.42	6e-08	7.22185	(GLU)	0.05	[0.03-0.06] mmol/l decrease
19060910	Metabolic traits	1q23.2	1	159678816	CRP	CRPP1 - CRP	rs2794520-A	rs2794520	2794520	Intergenic	2	0.36	3e-22	21.5229	(CRP)	0.47	[0.32-0.62] mmol/l decrease
19060910	Metabolic traits	10q23.31	10	91372533	PANK1	PANK1	rs11185790-A	rs11185790	11185790	intron	1	0.21	3e-07	6.52288	(INS)	0.31	[0.18-0.44] mmol/l decrease
19060910	Metabolic traits	8p21.3	8	19830921	LPL	LPL - RPL30P9	rs10096633-A	rs10096633	10096633	Intergenic	2	0.098	5e-08	7.30103	(TG)	0.12	[0.07-0.17] mmol/l decrease
19060910	Metabolic traits	1p31.3	1	66169679	LEPR	LEPROT - PDE4B	rs12753193-G	rs12753193	12753193	Intergenic	2	0.45	4e-07	6.39794	(CRP)	0.13	[-0.02-0.27] mmol/l decrease
19060910	Metabolic traits	2q31.1	2	169763148	G6PC2, ABCB11	G6PC2	rs560887-A	rs560887	560887	intron	1	0.31	6e-10	9.22185	(GLU)	0.06	[0.04-0.07] mmol/l decrease
19060910	Metabolic traits	7p21.2	7	15063833	Intergenic	EEF1A1P26 - TMEM195	rs10244051-C	rs10244051	10244051	Intergenic	2	0.46	1e-07	7	(GLU)	0.05	[0.03-0.06] mmol/l increase
19060910	Metabolic traits	12q24.31	12	121388962	LEF1	RPL12P33 - NCRNA00262	rs2650000-A	rs2650000	2650000	Intergenic	2	0.45	3e-11	10.5229	(CRP)	0.4	[0.25-0.55] mmol/l decrease
22286219	Metabolite levels	22q11.21	22	19154522	SLC25A1	LOC100288309	rs807669-?	rs807669	807669		1	NR	3e-16	15.5229	(Citrate)	0.14	[0.1-0.18] unit decrease
22286219	Metabolite levels	17p13.1	17	7142851	SLC2A4	PHF23	rs117616209-?	rs117616209	117616209	nearGene-5	1	NR	3e-14	13.5229	(Fischer's ratio)	0.51	[0.37-0.65] unit decrease
22286219	Metabolite levels	16q22.2	16	71634811	TAT	TAT - MARVELD3	rs4788815-?	rs4788815	4788815	Intergenic	2	NR	2e-17	16.699	(Phe, Tyr)	0.15	[0.11-0.19] unit increase
22286219	Metabolite levels	10q24.2	10	99359739	DHDPSL	DHDPSL	rs2297644-?	rs2297644	2297644	intron	1	NR	1e-12	12	(Gln, His)	0.15	[0.11-0.19] unit increase
22286219	Metabolite levels	5q35.3	5	176841339	F12	F12 - GRK6	rs2545801-?	rs2545801	2545801	Intergenic	2	NR	9e-11	10.0458	(Phe)	0.12	[0.081-0.159] unit decrease
22286219	Metabolite levels	12q13.3	12	56865056	GLS2	GLS2;SPRYD4	rs2638315-?	rs2638315	2638315	UTR-3;nearGene-3	1	NR	2e-35	34.699	(Gln, Glc)	0.29	[0.25-0.33] unit decrease
22286219	Metabolite levels	11q14.3	11	92708710	MTNR1B	MTNR1B	rs10830963-?	rs10830963	10830963	intron	1	NR	3e-11	10.5229	(Glc)	0.14	[0.1-0.18] unit increase
22286219	Metabolite levels	6q21	6	111794409	SLC16A10	REV3L	rs6900341-?	rs6900341	6900341	intron	1	NR	4e-15	14.3979	(Ala, Tyr)	0.13	[0.091-0.169] unit increase
22286219	Metabolite levels	4q35.2	4	187152327	KLKB1	KLKB1	rs4241816-?	rs4241816	4241816	intron	1	NR	6e-13	12.2218	(His, Val)	0.12	[0.081-0.159] unit increase
22286219	Metabolite levels	2q31.1	2	169763148	G6PC2	G6PC2	rs560887-?	rs560887	560887	intron	1	NR	2e-17	16.699	(Glc)	0.15	[0.11-0.19] unit increase
22286219	Metabolite levels	2p23.3	2	27730940	GCKR	GCKR	rs1260326-?	rs1260326	1260326	missense	1	NR	3e-18	17.5229	(Ala, Gln)	0.15	[0.11-0.19] unit decrease
22286219	Metabolite levels	2p14	2	65220910	SLC1A4	SLC1A4	rs2160387-?	rs2160387	2160387	intron	1	NR	3e-22	21.5229	(Ala, Val)	0.17	[0.13-0.21] unit decrease
22286219	Metabolite levels	4q22.1	4	89226422	PPM1K	PPM1K - HERC6	rs1440581-?	rs1440581	1440581	Intergenic	2	NR	2e-16	15.699	(Fischer's ratio)	0.13	[0.091-0.169] unit increase
21909109	Metabolite levels	18q12.3	18	43202404	SLC14A2	SLC14A2	rs7232775-C	rs7232775	7232775	intron	1	0.2	8e-14	13.0969	(BUN)	0.01	[0.011-0.019] mg/dL decrease
21909109	Metabolite levels	22q13.31	22	44325996	PNPLA3	PNPLA3	rs12483959-A	rs12483959	12483959	intron	1	0.42	2e-18	17.699	(ALT)	0	[0.0031-0.0047] IU/L decrease
21909109	Metabolite levels	12q24.13	12	112817783	C12orf51	C12orf51	rs11066280-A	rs11066280	11066280	intron	1	0.17	3e-63	62.5229	(ALT)	0	[0.0014-0.0018] IU/L increase
21909109	Metabolite levels	5q13.3	5	74648603	HMGCR	HMGCR	rs12654264-T	rs12654264	12654264	intron	1	0.48	1e-20	20	(LDL)	2.71	[2.14-3.28] mg/dL decrease
21909109	Metabolite levels	2q31.1	2	169784413	ABCB11	ABCB11	rs16856247-T	rs16856247	16856247	intron	1	0.35	2e-15	14.699	(FPG)	0.06	[0.042-0.069] mg/dL increase
21909109	Metabolite levels	19q13.33	19	50000009	RPS11	RPS11	rs2280401-A	rs2280401	2280401	intron	1	0.17	9e-13	12.0458	(ALB)	0.03	[0.021-0.037] g/dL increase
21909109	Metabolite levels	3q27.3	3	187717540	Intergenic	BCL6 - FLJ42393	rs4686914-T	rs4686914	4686914	Intergenic	2	0.38	3e-21	20.5229	(BUN)	0.02	[0.019-0.029] mg/dL decrease
21909109	Metabolite levels	12q24.13	12	112817783	C12orf51	C12orf51	rs11066280-A	rs11066280	11066280	intron	1	0.17	8e-22	21.0969	(ALT)	0	[0.0035-0.0055] IU/L increase
21909109	Metabolite levels	22q13.31	22	44325996	PNPLA3	PNPLA3	rs12483959-A	rs12483959	12483959	intron	1	0.42	2e-39	38.699	(ALT)	0	[0.00080-0.00120] IU/L increase
21909109	Metabolite levels	6q22.33	6	127493611	RSPO3	RSPO3	rs6569474-A	rs6569474	6569474	intron	1	0.47	1e-08	8	(BUN)	0.01	[0.0059-0.0121] mg/dL decrease
21909109	Metabolite levels	11q14.3	11	92698427	MTNR1B	RPS3AP42 - MTNR1B	rs10830962-C	rs10830962	10830962	Intergenic	2	0.45	1e-16	16	(FPG)	0.04	[0.034-0.055] mg/dL increase
21909109	Metabolite levels	7p13	7	44229068	GCK	GCK	rs1799884-A	rs1799884	1799884	nearGene-5	1	0.19	2e-19	18.699	(FPG)	0.06	[0.049-0.075] mg/dL increase
21909109	Metabolite levels	2p21	2	45188353	SIX2, SIX3	SIX3 - SIX2	rs895636-A	rs895636	895636	Intergenic	2	0.38	1e-12	12	(FPG)	0.04	[0.029-0.050] mg/dL increase
21909109	Metabolite levels	19p13.2	19	11227326	LDLR	LDLR	rs2738446-C	rs2738446	2738446	intron	1	0.14	2e-12	11.699	(LDL)	2.95	[2.13-3.77] mg/dL increase
21909109	Metabolite levels	1p13.3	1	109822166	CELSR2, PSRC1, SORT1	PSRC1	rs599839-G	rs599839	599839	nearGene-3	1	0.06	2e-19	18.699	(LDL)	5.23	[4.09-6.37] mg/dL decrease
21909109	Metabolite levels	9q34.2	9	136153875	ABO	ABO - LCN1L2	rs651007-A	rs651007	651007	Intergenic	2	0.26	6e-09	8.22185	(LDL)	2.28	[1.51-3.05] mg/dL increase
21909109	Metabolite levels	2p23.3	2	27743154	GCKR	GCKR	rs780092-G	rs780092	780092	intron	1	0.33	5e-18	17.301	(ALB)	0.02	[-0.02972-0.07612] g/dL decrea
21909109	Metabolite levels	3p14.1	3	66809942	Intergenic	RPL21P41 - KBTBD8	rs13069049-T	rs13069049	13069049	Intergenic	2	0.17	3e-18	17.5229	(BUN)	0.02	[0.014-0.022] mg/dL increase
21931564	Metabolite levels	5p13.2	5	35037115	AGXT2	AGXT2	rs37369-T	rs37369	37369	missense	1	NR	1e-06	6	(BAIBu)	1.25	[0.80-1.70] unit increase
21931564	Metabolite levels	10q24.2	10	100156853	PYROXD2, C10orf33	PYROXD2	rs7072216-C	rs7072216	7072216	intron	1	NR	8e-15	14.0969	(TMAu)	1.19	[0.95-1.43] unit decrease
21931564	Metabolite levels	2p13.1	2	73743982	ALMS1, NAT8, TPRKB, DUSP11	ALMS1	rs9309473-G	rs9309473	9309473	intron	1	NR	1e-11	11	(N-ACu)	1.1	[0.85-1.35] unit increase
20037589	Metabolite levels	11q12.2	11	61570783	FADS1	FADS1	rs174547-C	rs174547	174547	intron	1	0.3	7e-179	178.155	(PC aa C36:3/PC aa C36:4)	36.3	[NR] % variance explained
20037589	Metabolite levels	1p31.1	1	76106675	ACADM	RPL29P5 - ACADM	rs211718-C	rs211718	211718	Intergenic	2	0.31	1e-63	63	(C12/C10)	14.6	[NR] % variance explained
20037589	Metabolite levels	12q24.31	12	121175524	ACADS	ACADS	rs2014355-T	rs2014355	2014355	intron	1	0.28	5e-96	95.301	(C3/C4)	21.5	[NR] % variance explained
20037589	Metabolite levels	2q34	2	211060050	ACADL	ACADL	rs2286963-T	rs2286963	2286963	missense	1	0.37	3e-60	59.5229	(C9/C10:2)	13.8	[NR] % variance explained
20037589	Metabolite levels	4q32.1	4	159630817	ETFDH	PPID	rs8396-T	rs8396	8396	UTR-3	1	0.3	4e-24	23.3979	(C14:1-OH/C10)	5.6	[NR] % variance explained
19043545	Metabolite levels	6q12	6	66565353	Intergenic	ADH5P4 - NUFIP1P	rs9354308-?	rs9354308	9354308	Intergenic	2	0.37	3e-07	6.52288	(serotonin)	NR	NR
19043545	Metabolite levels	6q26	6	162001436	PARK2	PARK2	rs992037-?	rs992037	992037	intron	1	0.35	1e-07	7	(Lysine)	NR	NR
19043545	Metabolite levels	10p11.21	10	37508450	ANKRD30A	ANKRD30A	rs1148259-?	rs1148259	1148259	cds-synon	1	0.42	3e-09	8.52288	(SM)	NR	NR
19043545	Metabolite levels	12q24.21	12	115502718	Intergenic	TBX3 - UBA52P7	rs2194980-?	rs2194980	2194980	Intergenic	2	0.33	3e-07	6.52288	(Tyrosine)	NR	NR
19043545	Metabolite levels	4q13.1	4	60748829	Intergenic	SRIP1 - RPL17P19	rs10517480-?	rs10517480	10517480	Intergenic	2	0.31	2e-07	6.69897	(PC)	NR	NR
19043545	Metabolite levels	15q21.3	15	58674695	LIPC	RPL28P4 - LIPC	rs4775041-?	rs4775041	4775041	Intergenic	2	0.28	1e-07	7	(PE)	NR	NR
19043545	Metabolite levels	13q31.3	13	93323146	GPC5	GPC5	rs17267292-?	rs17267292	17267292	intron	1	0.28	1e-07	7	(Docosahexaonic acid)	NR	NR
19043545	Metabolite levels	7q31.1	7	112911410	Intergenic	GPR85 - PPP1R3A	rs10953730-?	rs10953730	10953730	Intergenic	2	0.35	2e-07	6.69897	(acylcarnitine)	NR	NR
19043545	Metabolite levels	3q22.3	3	137108482	Intergenic	IL20RB - NPM1P17	rs1382269-?	rs1382269	1382269	Intergenic	2	0.47	5e-07	6.30103	(SM)	NR	NR
19043545	Metabolite levels	15q26.1	15	91717352	SV2B	SV2B	rs886144-?	rs886144	886144	intron	1	0.38	2e-07	6.69897	(SM)	NR	NR
19043545	Metabolite levels	3q28	3	192093975	FGF12	FGF12	rs4453795-?	rs4453795	4453795	intron	1	0.41	4e-07	6.39794	(PC)	NR	NR
19043545	Metabolite levels	6q25.1	6	150651900	C6orf71	RNU4-7P - IYD	rs1591830-?	rs1591830	1591830	Intergenic	2	0.32	1e-07	7	(sugar)	NR	NR
19043545	Metabolite levels	16p13.3	16	7504854	A2BP1	RBFOX1	rs9924951-?	rs9924951	9924951	intron	1	0.41	5e-07	6.30103	(PC)	NR	NR
19043545	Metabolite levels	3p25.3	3	10535771	ATP2B2	ATP2B2	rs6807064-?	rs6807064	6807064	intron	1	0.29	1e-07	7	(phenylalanine)	NR	NR
19043545	Metabolite levels	2p14	2	68570772	PLEK	CNRIP1 - PLEK	rs9309413-?	rs9309413	9309413	Intergenic	2	0.45	2e-09	8.69897	(SM)	NR	NR
19043545	Metabolite levels	11q12.2	11	61571348	FADS1	FADS1	rs174548-?	rs174548	174548	intron	1	0.28	5e-08	7.30103	(PC)	NR	NR
21107343	Myocardial infarction	5p15.33	5	4029789	Intergenic	IRX1 - ADAMTS16	rs11748327-?	rs11748327	11748327	Intergenic	2	NR	5e-13	12.301		1.25	[1.18-1.33]
17478679	Myocardial infarction	9p21.3	9	22124477	CDKN2A,CDKN2B	UBA52P6 - DMRTA1	rs10757278-G	rs10757278	10757278	Intergenic	2	0.45	1e-20	20		1.28	[1.22-1.35]
19198609	Myocardial infarction (early onset)	1p13.3	1	109818530	CELSR2, PSRC1, SORT1	CELSR2	rs646776-T	rs646776	646776	nearGene-3	1	0.81	8e-12	11.0969		1.19	[1.13-1.26]
19198609	Myocardial infarction (early onset)	1q41	1	222823529	MIA3	MIA3	rs17465637-C	rs17465637	17465637	intron	1	0.72	1e-09	9		1.14	[1.10-1.19]
19198609	Myocardial infarction (early onset)	19p13.2	19	11163601	LDLR	SMARCA4	rs1122608-G	rs1122608	1122608	intron	1	0.75	2e-09	8.69897		1.15	[1.10-1.20]
19198609	Myocardial infarction (early onset)	6p24.1	6	12927544	PHACTR1	PHACTR1	rs12526453-C	rs12526453	12526453	intron	1	0.65	1e-09	9		1.12	[1.08-1.17]
19198609	Myocardial infarction (early onset)	2q33.2	2	203745885	WDR12	WDR12	rs6725887-C	rs6725887	6725887	intron	1	0.14	1e-08	8		1.17	[1.11-1.23]
19198609	Myocardial infarction (early onset)	1p32.3	1	55496039	PCSK9	BSND - PCSK9	rs11206510-T	rs11206510	11206510	Intergenic	2	0.81	1e-08	8		1.15	[1.10-1.21]
19198609	Myocardial infarction (early onset)	21q22.11	21	35599128	SLC5A3, MRPS6, KCNE2	C21orf82 - KCNE2	rs9982601-T	rs9982601	9982601	Intergenic	2	0.13	6e-11	10.2218		1.2	[1.14-1.27]
19198609	Myocardial infarction (early onset)	10q11.21	10	44775824	CXCL12	HNRNPA3P1 - CXCL12	rs1746048-C	rs1746048	1746048	Intergenic	2	0.84	7e-09	8.1549		1.17	[1.11-1.24]
19198609	Myocardial infarction (early onset)	9p21.3	9	22098574	CDKN2A, CDKN2B	CDKN2BAS	rs4977574-G	rs4977574	4977574		1	0.56	3e-44	43.5229		1.29	[1.25-1.34]
22719876	Nonalcoholic fatty liver disease	1p32.3	1	54320337	YIPF1	YIPF1	rs11206226-A	rs11206226	11206226	intron	1	0.848	5e-06	5.30103		1.72	[1.35-2.22]
22719876	Nonalcoholic fatty liver disease	22q13.31	22	44324727	PNPLA3	PNPLA3	rs738409-G	rs738409	738409	missense	1	0.484	1e-10	10		1.66	[1.43-1.94]
22719876	Nonalcoholic fatty liver disease	22q13.31	22	44394402	PARVB	PARVB	rs2073080-T	rs2073080	2073080	nearGene-5	1	0.458	8e-07	6.09691		1.47	[1.26-1.71]
22719876	Nonalcoholic fatty liver disease	22q13.31	22	44391686	SAMM50	SAMM50	rs2143571-A	rs2143571	2143571	intron	1	0.458	6e-07	6.22185		1.47	[1.27-1.72]
22719876	Nonalcoholic fatty liver disease	4p15.33	4	11503604	HS3ST1	HS3ST1 - HSP90AB2P	rs1390096-A	rs1390096	1390096	Intergenic	2	0.372	3e-06	5.52288		1.44	[1.24-1.68]
21423719	Nonalcoholic fatty liver disease	22q13.31	22	44324727	PNPLA3	PNPLA3	rs738409-G	rs738409	738409	missense	1	0.23	4e-34	33.3979		0.26	[0.22-0.30] unit increase (GOLD)
20708005	Non-alcoholic fatty liver disease histology (AST)	4q32.3	4	169409958	DDX60L,PALLD	DDX60L - PALLD	rs2710833-A	rs2710833	2710833	Intergenic	2	0.17	6e-07	6.22185		0.41	[NR] unit increase
20708005	Non-alcoholic fatty liver disease histology (AST)	1p21.3	1	95692310	Intergenic	TMEM56 - RWDD3	rs1414896-G	rs1414896	1414896	Intergenic	2	0.4	2e-06	5.69897		0.26	[NR] unit increase
20708005	Non-alcoholic fatty liver disease histology (AST)	9q21.13	9	78425925	Intergenic	OSTF1 - PCSK5	rs12344488-A	rs12344488	12344488	Intergenic	2	0.07	5e-06	5.30103		0.51	[NR] unit decrease
20708005	Non-alcoholic fatty liver disease histology (AST)	1q43	1	238103501	ZP4	ZP4 - TRNAP23P	rs2499604-A	rs2499604	2499604	Intergenic	2	0.44	2e-06	5.69897		0.39	[NR] unit decrease
20708005	Non-alcoholic fatty liver disease histology (AST)	6q23.2	6	135138990	Intergenic	FAM8A6P - MEMO1P2	rs2049953-C	rs2049953	2049953	Intergenic	2	0.3	4e-06	5.39794		0.26	[NR] unit increase
20708005	Non-alcoholic fatty liver disease histology (AST)	12p13.31	12	9371332	PZP	PZP - A2MP1	rs6487679-G	rs6487679	6487679	Intergenic	2	0.16	1e-06	6		0.4	[NR] unit increase
20708005	Non-alcoholic fatty liver disease histology (lobular)	12p12.1	12	22365835	ST8SIA1	ST8SIA1	rs2216228-G	rs2216228	2216228	intron	1	0.18	4e-06	5.39794		0.45	[NR] unit increase
20708005	Non-alcoholic fatty liver disease histology (lobular)	10q22.1	10	71588504	COL13A1	COL13A1	rs1227756-G	rs1227756	1227756	intron	1	0.46	2e-07	6.69897		0.57	[NR] unit increase
20708005	Non-alcoholic fatty liver disease histology (lobular)	8p23.1	8	11684463	FDFT1	FDFT1	rs2645424-A	rs2645424	2645424	intron	1	0.4	3e-06	5.52288		0.3	[NR] unit decrease
20708005	Non-alcoholic fatty liver disease histology (lobular)	3q24	3	143056467	Intergenic	SLC9A9	rs7632299-A	rs7632299	7632299	intron	1	0.17	4e-06	5.39794		0.45	[NR] unit increase
20708005	Non-alcoholic fatty liver disease histology (lobular)	7q21.11	7	81847651	CACNA2D1	CACNA2D1	rs10954668-A	rs10954668	10954668	intron	1	0.33	7e-06	5.1549		0.32	[NR] unit decrease
20708005	Non-alcoholic fatty liver disease histology (lobular)	13q32.2	13	98994030	FARP1	FARP1	rs9584805-G	rs9584805	9584805	intron	1	0.35	2e-06	5.69897		0.44	[NR] unit decrease
20708005	Non-alcoholic fatty liver disease histology (lobular)	18q12.1	18	25926059	Intergenic	CDH2 - ARIH2P1	rs11083271-A	rs11083271	11083271	Intergenic	2	0.34	8e-06	5.09691		0.61	[NR] unit increase
20708005	Non-alcoholic fatty liver disease histology (lobular)	11q13.1	11	65349756	LTBP3, EHBP1L1	EHBP1L1	rs6591182-A	rs6591182	6591182	missense	1	0.47	9e-07	6.04576		0.54	[NR] unit increase
20708005	Non-alcoholic fatty liver disease histology (lobular)	11q22.1	11	98466268	Intergenic	JRKL - CNTN5	rs4237591-G	rs4237591	4237591	Intergenic	2	0.35	2e-06	5.69897		0.33	[NR] unit decrease
20708005	Non-alcoholic fatty liver disease histology (lobular)	12p13.32	12	3757548	EFCAB4B	EFCAB4B	rs887304-A	rs887304	887304	intron	1	0.31	8e-07	6.09691		0.36	[NR] unit increase
20708005	Non-alcoholic fatty liver disease histology (lobular)	10p11.23	10	30096628	Intergenic	CKS1BP2 - KIAA1462	rs2986971-G	rs2986971	2986971	Intergenic	2	0.48	3e-06	5.52288		0.49	[NR] unit increase
20708005	Non-alcoholic fatty liver disease histology (lobular)	5q21.1	5	99342047	Intergenic	RPS9P3 - FAM174A	rs10067427-G	rs10067427	10067427	Intergenic	2	0.3	5e-06	5.30103		0.75	[NR] unit increase
20708005	Non-alcoholic fatty liver disease histology (lobular)	10q22.1	10	71583198	COL13A1	COL13A1	rs7077164-A	rs7077164	7077164	intron	1	0.3	7e-06	5.1549		0.67	[NR] unit increase
20708005	Non-alcoholic fatty liver disease histology (other)	10q26.13	10	127296145	C10orf122	RPS27P18 - C10orf122	rs10510146-A	rs10510146	9422897	Intergenic	2	0.13	7e-06	5.1549	(Ballon TT)	0.23	[NR] unit increase
20708005	Non-alcoholic fatty liver disease histology (other)	13q12.3	13	29278450	SLC46A3	SLC46A3	rs1305088-A	rs1305088	1305088	intron	1	0.06	9e-06	5.04576	(ALT)	0.58	[NR] unit increase
20708005	Non-alcoholic fatty liver disease histology (other)	4p15.2	4	25810096	23231	SEL1L3	rs959903-A	rs959903	959903	intron	1	0.29	7e-06	5.1549	(Ballon TT)	3.81	[NR] unit increase
20708005	Non-alcoholic fatty liver disease histology (other)	12q22	12	93550301	Intergenic	RPL41P5 - NUDT4	rs1836127-A	rs1836127	1836127	Intergenic	2	0.42	3e-06	5.52288	(NAS)	0.76	[NR] unit increase
20708005	Non-alcoholic fatty liver disease histology (other)	4q31.23	4	149570680	Intergenic	ASS1P8 - ATP5LP4	rs2358462-G	rs2358462	2358462	Intergenic	2	0.44	4e-06	5.39794	(Steatosis)	0.6	[NR] unit increase
20708005	Non-alcoholic fatty liver disease histology (other)	21q21.2	21	26645083	Intergenic	VN2R20P - RPL13AP7	rs9977253-G	rs9977253	9977253	Intergenic	2	0.33	5e-06	5.30103	(Steatosis)	0.76	[NR] unit increase
20708005	Non-alcoholic fatty liver disease histology (other)	8p23.1	8	11684463	FDFT1	FDFT1	rs2645424-A	rs2645424	2645424	intron	1	0.4	7e-07	6.1549	(NAS)	0.77	[NR] unit decrease
20708005	Non-alcoholic fatty liver disease histology (other)	7p14.2	7	35554788	Intergenic	TBX20 - HERPUD2	rs343064-A	rs343064	343064	Intergenic	2	0.4	3e-08	7.52288	(Fibrosis)	1.31	[NR] unit increase
20708005	Non-alcoholic fatty liver disease histology (other)	21q22.3	21	44768562	Intergenic	C21orf136 - FLJ41733	rs643608-G	rs643608	643608	Intergenic	2	0.38	1e-06	6	(Steatosis)	0.74	[NR] unit increase
20708005	Non-alcoholic fatty liver disease histology (other)	8q24.23	8	136713137	Intergenic	MAPRE1P1 - FLJ45872	rs4243849-G	rs4243849	4243849	Intergenic	2	0.52	2e-06	5.69897	(Steatosis)	0.14	[NR] unit increase
20708005	Non-alcoholic fatty liver disease histology (other)	20p12.1	20	14327899	MACROD2	MACROD2	rs6079395-A	rs6079395	6079395	intron	1	0.49	7e-06	5.1549	(Fibrosis)	0.92	[NR] unit increase
20708005	Non-alcoholic fatty liver disease histology (other)	3q24	3	142894411	Intergenic	CHST2 - PBX2P1	rs894177-G	rs894177	894177	Intergenic	2	0.34	3e-06	5.52288	(ALT)	0.28	[NR] unit decrease
20708005	Non-alcoholic fatty liver disease histology (other)	2q31.1	2	177909595	Intergenic	RPL29P8 - HNRNPA3	rs1529093-A	rs1529093	1529093	Intergenic	2	0.41	2e-06	5.69897	(BallonTT)	4.13	[NR] unit increase
20708005	Non-alcoholic fatty liver disease histology (other)	19p13.3	19	3318510	Intergenic	CELF5 - NFIC	rs11669592-A	rs11669592	11669592	Intergenic	2	0.45	4e-06	5.39794	(NAS)	1.31	[NR] unit decrease
20708005	Non-alcoholic fatty liver disease histology (other)	20q13.33	20	59268710	Intergenic	MTCO2P1 - CDH4	rs6027755-A	rs6027755	6027755	Intergenic	2	0.39	6e-06	5.22185	(Fibrosis)	1.09	[NR] unit increase
20708005	Non-alcoholic fatty liver disease histology (other)	3q24	3	143424822	SLC9A9	SLC9A9	rs2800-G	rs2800	2800	intron	1	0.34	3e-06	5.52288	(ALT)	0.61	[NR] unit increase
22484627	Obesity	13q14.3	13	54064981	OLFM4	OLFM4 - RPL13AP25	rs9568856-?	rs9568856	9568856	Intergenic	2	NR	2e-09	8.69897		1.22	[1.140-1.294]
22484627	Obesity	17q21.32	17	46669430	HOXB5	HOXB5	rs9299-?	rs9299	9299	UTR-3	1	NR	4e-09	8.39794		1.14	[1.094-1.196]
22484627	Obesity	4q28.2	4	130731284	BC041448	C4orf33 - CYCSP14	rs4864201-?	rs4864201	4864201	Intergenic	2	NR	2e-07	6.69897		1.12	[1.076-1.175]
22484627	Obesity	4q25	4	113311790	ALPK1	ALPK1	rs4833407-?	rs4833407	4833407	intron	1	NR	1e-06	6		1.11	[1.065-1.160]
22484627	Obesity	18q12.3	18	38765659	KC6	RPL17P45 - KC6	rs17697518-?	rs17697518	17697518	Intergenic	2	NR	7e-07	6.1549		1.17	[1.098-1.241]
21708048	Obesity	11p14.1	11	27563382	BDNF	BDNFOS	rs988712-G	rs988712	988712		1	0.75	5e-17	16.301		1.36	[1.20-1.55]
21708048	Obesity	10q22.3	10	78646536	KCNMA1	KCNMA1	rs2116830-G	rs2116830	2116830	intron	1	0.8	3e-10	9.52288		1.26	[1.12-1.41]
21552555	Obesity	14q24.3	14	78786077	NRXN3	TRNASUP6P - NRXN3	rs11624704-?	rs11624704	11624704	Intergenic	2	NR	3e-09	8.52288	(WHR)	NR	NR
21552555	Obesity	22q12.1	22	28378472	PITPNB	TTC28	rs5762430-?	rs5762430	5762430	cds-synon	1	NR	7e-07	6.1549	(HIP)	NR	NR
21552555	Obesity	2q31.3	2	181362379	UBE2E3	CWC22 - FTHL20	rs16867321-?	rs16867321	16867321	Intergenic	2	NR	2e-06	5.69897	(obesity)	NR	NR
21552555	Obesity	13q21.32	13	66967622	PCDH9	PCDH9	rs17081231-?	rs17081231	17081231	intron	1	NR	7e-07	6.1549	(weight)	NR	NR
21552555	Obesity	16q12.2	16	53813367	FTO	FTO	rs17817449-?	rs17817449	17817449	intron	1	NR	2e-12	11.699	(obesity)	NR	NR
21552555	Obesity	8p22	8	17977650	ASAH1	MRPS18CP3 - NAT1	rs17126232-?	rs17126232	17126232	Intergenic	2	NR	4e-07	6.39794	(BMI)	NR	NR
21552555	Obesity	8p22	8	17977650	ASAH1	MRPS18CP3 - NAT1	rs17126232-?	rs17126232	17126232	Intergenic	2	NR	2e-07	6.69897	(HIP)	NR	NR
21552555	Obesity	8p22	8	17977650	ASAH1	MRPS18CP3 - NAT1	rs17126232-?	rs17126232	17126232	Intergenic	2	NR	8e-08	7.09691	(weight)	NR	NR
21552555	Obesity	16q23.1	16	78952439	WWOX	WWOX	rs9923451-?	rs9923451	9923451	intron	1	NR	8e-07	6.09691	(HIP)	NR	NR
21552555	Obesity	21q21.1	21	22689344	NCAM2	NCAM2	rs11088859-?	rs11088859	11088859	intron	1	NR	4e-08	7.39794	(waist)	NR	NR
21552555	Obesity	2q14.2	2	121195181	INHBB	INHBB - GLI2	rs7581710-?	rs7581710	7581710	Intergenic	2	NR	2e-07	6.69897	(WHR)	NR	NR
21552555	Obesity	6q23.2	6	131809920	ARG1	RPL21P67 - ARG1	rs2807278-?	rs2807278	2807278	Intergenic	2	NR	3e-07	6.52288	(WHR)	NR	NR
21552555	Obesity	4q35.2	4	187678866	FAT1, MTNR1A	FAT1 - MRPS36P2	rs925642-?	rs925642	925642	Intergenic	2	NR	7e-06	5.1549	(obesity)	NR	NR
21552555	Obesity	7q22.3	7	104503813	LHFPL3	LHFPL3	rs10953454-?	rs10953454	10953454	intron	1	NR	7e-07	6.1549	(HIP)	NR	NR
21544081	Obesity	16q12.2	16	53803574	FTO	FTO	rs1558902-T	rs1558902	1558902	intron	1	NR	1e-07	7		0.09	[0.06-0.12] unit decrease
19151714	Obesity	16q23.2	16	79682751	MAF	MAF - DYNLRB2	rs1424233-A	rs1424233	1424233	Intergenic	2	0.43	4e-13	12.3979	(children)	1.12	[1.00-1.24]
19151714	Obesity	18q11.2	18	21140432	NPC1	NPC1	rs1805081-A	rs1805081	1805081	missense	1	0.56	3e-07	6.52288	(children)	1.33	[1.08-1.75]
19151714	Obesity	10p13	10	16299951	PTER	FAM188A - PTER	rs10508503-C	rs10508503	10508503	Intergenic	2	0.91	2e-07	6.69897	(children)	1.56	[1.10-2.78]
19151714	Obesity	16q12.2	16	53800954	FTO	FTO	rs1421085-C	rs1421085	1421085	intron	1	0.4	1e-28	28	(children)	1.39	[1.27-1.51]
19151714	Obesity	18q21.32	18	57851097	MC4R	RPS3AP49 - MC4R	rs17782313-C	rs17782313	17782313	Intergenic	2	0.18	5e-15	14.301	(children)	1.22	[1.05-1.40]
18159244	Obesity (early onset extreme)	16q12.2	16	53809247	FTO	FTO	rs1121980-T	rs1121980	1121980	intron	1	0.41	1e-07	7		1.66	[1.37-2.01]
21935397	Obesity (extreme)	1q32.2	1	209727257	CAMK1G	ATP5G2P1 - CAMK1G	rs12130212-T	rs12130212	12130212	Intergenic	2	NR	2e-06	5.69897		NR	NR
21935397	Obesity (extreme)	15q26.3	15	98876029	FLJ39743	ARRDC4 - FAM169B	rs970843-C	rs970843	970843	Intergenic	2	NR	5e-06	5.30103		NR	NR
21935397	Obesity (extreme)	14q24.2	14	72692493	RGS6	RGS6	rs699363-G	rs699363	699363	intron	1	NR	5e-06	5.30103		NR	NR
21935397	Obesity (extreme)	6p12.3	6	50836279	TFAP2B	RPS17P5 - FTHL5	rs734597-A	rs734597	734597	Intergenic	2	NR	3e-08	7.52288		NR	NR
20421936	Obesity (extreme)	18q21.32	18	57851763	MC4R	RPS3AP49 - MC4R	rs10871777-A	rs10871777	10871777	Intergenic	2	NR	6e-11	10.2218		1.22	[1.09-1.37]
20421936	Obesity (extreme)	16q12.2	16	53803574	FTO	FTO	rs1558902-A	rs1558902	1558902	intron	1	NR	7e-13	12.1549		1.37	[1.26-1.50]
19553259	Obesity (extreme)	2q33.3	2	206836612	FLJ20309	NRP2 - INO80D	rs7603514-A	rs7603514	7603514	Intergenic	2	0.2	8e-06	5.09691		1.36	[1.19-1.56]
19553259	Obesity (extreme)	20p12.1	20	15335754	C20orf133	MACROD2	rs6110577-C	rs6110577	6110577	intron	1	0.16	5e-06	5.30103		1.4	[1.21-1.61]
19553259	Obesity (extreme)	4q26	4	118093137	TRAM1L1	TRAM1L1 - RPSAP35	rs10433903-T	rs10433903	10433903	Intergenic	2	0.66	3e-06	5.52288		1.33	[1.19-1.52]
19553259	Obesity (extreme)	10q22.1	10	72332440	PRF1	KIAA1274 - PRF1	rs10999409-T	rs10999409	10999409	Intergenic	2	0.45	5e-06	5.30103		1.3	[1.16-1.45]
19553259	Obesity (extreme)	3p24.3	3	16408489	RAFTLIN	RFTN1	rs12635698-C	rs12635698	12635698	intron	1	0.15	5e-06	5.30103		1.41	[1.21-1.63]
19553259	Obesity (extreme)	5q23.3	5	127699375	FBN2	FBN2	rs374748-G	rs374748	374748	intron	1	0.11	4e-06	5.39794		1.47	[1.25-1.73]
19553259	Obesity (extreme)	6p21.31	6	33624733	ITPR3	ITPR3	rs999943-T	rs999943	999943	intron	1	0.72	1e-06	6		1.37	[1.20-1.56]
19553259	Obesity (extreme)	11p14.2	11	26605331	MUC15	ANO3	rs12295638-C	rs12295638	12295638	intron	1	0.1	4e-06	5.39794		1.49	[1.26-1.77]
19553259	Obesity (extreme)	6p21.31	6	33762242	MLN	MLN	rs2274459-A	rs2274459	2274459	nearGene-3	1	0.17	6e-06	5.22185		1.38	[1.20-1.58]
19553259	Obesity (extreme)	2p16.1	2	55156630	RTN4	EML6	rs6726292-G	rs6726292	6726292	intron	1	0.73	1e-06	6		1.39	[1.22-1.59]
19553259	Obesity (extreme)	3p24.2	3	25560231	RARB	RARB	rs1435703-T	rs1435703	1435703	intron	1	0.06	4e-06	5.39794		1.66	[1.34-2.06]
19553259	Obesity (extreme)	16q12.2	16	53825488	FTO	FTO	rs9941349-T	rs9941349	9941349	intron	1	0.43	6e-12	11.2218		1.48	[1.33-1.66]
19553259	Obesity (extreme)	10p11.21	10	37982097	ZNF248	MTRNR2L7 - TLK2P2	rs7474896-T	rs7474896	7474896	Intergenic	2	0.14	9e-07	6.04576		1.46	[1.25-1.69]
22013104	Obesity and blood pressure	9p13.2	9	36969205	PAX5	PAX5	rs16933812-?	rs16933812	16933812	intron	1	NR	5e-06	5.30103	(BMI)	NR	NR
22013104	Obesity and blood pressure	18q21.32	18	57963117	MC4R	RPS3AP49 - MC4R	rs17773430-?	rs17773430	17773430	Intergenic	2	NR	6e-06	5.22185	(BMI)	NR	NR
22013104	Obesity and blood pressure	3q23	3	138903985	MRPS22	BPESC1 - PISRT1	rs7638110-?	rs7638110	7638110	Intergenic	2	NR	2e-06	5.69897	(TFM)	NR	NR
22013104	Obesity and blood pressure	3q23	3	138903985	MRPS22	BPESC1 - PISRT1	rs7638110-?	rs7638110	7638110	Intergenic	2	NR	5e-08	7.30103	(BMI)	NR	NR
22013104	Obesity and blood pressure	9p13.2	9	36969205	PAX5	PAX5	rs16933812-?	rs16933812	16933812	intron	1	NR	9e-09	8.04576	(TFM)	NR	NR
19714249	Obesity and osteoporosis	11p15.1	11	16389594	SOX6	SOX6	rs297325-C	rs297325	297325	intron	1	0.23	4e-07	6.39794	(BMI-BMD, males)	NR	NR
19714249	Obesity and osteoporosis	11p15.1	11	16403511	SOX6	SOX6	rs4756846-C	rs4756846	4756846	intron	1	0.12	5e-07	6.30103	(BMI-BMD, males)	NR	NR
17658951	Obesity-related traits	16q12.2	16	53830465	FTO	FTO	rs9930506-A	rs9930506	9930506	intron	1	0.54	9e-07	6.04576	(BMI)	0.13	[NR] SD lower (BMI)
17658951	Obesity-related traits	16q12.2	16	53830465	FTO	FTO	rs9930506-A	rs9930506	9930506	intron	1	0.54	3e-08	7.52288	(hip)	0.16	[NR] SD lower (hip)
17658951	Obesity-related traits	16q12.2	16	53830465	FTO	FTO	rs9930506-A	rs9930506	9930506	intron	1	0.54	9e-07	6.04576	(weight)	0.12	[NR] SD lower (weight)
22589742	Pericardial fat	2p24.3	2	12964497	TRIB2	TRIB2 - FAM84A	rs10198628-?	rs10198628	10198628	Intergenic	2	NR	5e-14	13.301		NR	NR
20610895	Peripheral artery disease	3p23	3	31795570	OSBPL10	OSBPL10	rs1902341-G	rs1902341	1902341	intron	1	0.397	5e-07	6.30103		1.31	[1.18-1.46]
20610895	Peripheral artery disease	10p12.31	10	20899608	Intergenic	PLXDC2 - NEBL	rs2359536-C	rs2359536	2359536	Intergenic	2	0.032	2e-06	5.69897		1.84	[1.43-2.37]
22359512	Phospholipid levels (plasma)	2p23.3	2	27840640	GCKR	ZNF512	rs4666002-?	rs4666002	4666002	intron	1	NR	7e-11	10.1549	(levels)	0	[1.10-0.70] % increase
22359512	Phospholipid levels (plasma)	19q13.41	19	53284135	ZNF600	ZNF600	rs10404486-?	rs10404486	10404486	intron	1	NR	9e-09	8.04576	(proportions)	0.8	[NR] % increase
22359512	Phospholipid levels (plasma)	11q12.2	11	61557803	FADS1, FADS2, FADS3	C11orf10	rs102275-?	rs102275	102275	intron	1	NR	1e-203	203	(levels)	0	[0.80-23.0] % increase
22359512	Phospholipid levels (plasma)	18q11.2	18	19261413	ABHD3	ABHD3	rs11662721-?	rs11662721	11662721	intron	1	NR	1e-08	8	(proportions)	0	[0.70-0.80] % increase
22359512	Phospholipid levels (plasma)	10q25.3	10	118397971	PNLIPRP2	PNLIPRP2	rs10885997-?	rs10885997	10885997	cds-synon	1	NR	8e-09	8.09691	(proportions)	0.8	[NR] % increase
22359512	Phospholipid levels (plasma)	14q24.1	14	67975822	PLEKHH1	TMEM229B	rs1077989-?	rs1077989	1077989	intron	1	NR	9e-18	17.0458	(levels)	0	[0.80-1.80] % increase
22359512	Phospholipid levels (plasma)	11p15.4	11	7367095	SYT9	SYT9	rs10769780-?	rs10769780	10769780	intron	1	NR	3e-08	7.52288	(levels)	0.8	[NR] % increase
22359512	Phospholipid levels (plasma)	6p21.32	6	32136547	AGPAT1	AGPAT1;EGFL8	rs1061808-?	rs1061808	1061808	UTR-3;nearGene-3	1	NR	8e-10	9.09691	(proportions)	0.9	[NR] % increase
22359512	Phospholipid levels (plasma)	15q21.3	15	58678512	LIPC	RPL28P4 - LIPC	rs10468017-?	rs10468017	10468017	Intergenic	2	NR	7e-43	42.1549	(levels)	0	[0.80-4.70] % increase
22359512	Phospholipid levels (plasma)	16q21	16	60314656	CDH8	RPS27P27 - GNPATP	rs9932186-?	rs9932186	9932186	Intergenic	2	NR	3e-08	7.52288	(proportions)	0.8	[NR] % increase
22359512	Phospholipid levels (plasma)	3q23	3	142649110	PAQR9	RPL8P3 - PAQR9	rs9832727-?	rs9832727	9832727	Intergenic	2	NR	6e-29	28.2218	(proportions)	0	[0.80-3.10] % increase
22359512	Phospholipid levels (plasma)	12q23.1	12	96858362	CDK17	CDK17 - C12orf55	rs12423247-?	rs12423247	12423247	Intergenic	2	NR	3e-08	7.52288	(levels)	0.8	[NR] % increase
22359512	Phospholipid levels (plasma)	2q37.3	2	239095422	ILKAP	ILKAP	rs12472274-?	rs12472274	12472274	intron	1	NR	2e-08	7.69897	(levels)	0.8	[NR] % increase
22359512	Phospholipid levels (plasma)	2q24.3	2	163781787	KCNH7	KCNH7 - FIGN	rs1424760-?	rs1424760	1424760	Intergenic	2	NR	4e-08	7.39794	(proportions)	0.7	[NR] % increase
22359512	Phospholipid levels (plasma)	11q14.1	11	85017476	DLG2	DLG2	rs17148090-?	rs17148090	17148090	intron	1	NR	4e-08	7.39794	(levels)	0.7	[NR] % increase
22359512	Phospholipid levels (plasma)	6p24.2	6	10982359	ELOVL2	ELOVL2	rs17606561-?	rs17606561	17606561	UTR-3	1	NR	1e-11	11	(proportions)	0	[0.80-1.10] % increase
22359512	Phospholipid levels (plasma)	13q22.1	13	75128114	KLF12	RPL21P108 - TBC1D4	rs17718828-?	rs17718828	17718828	Intergenic	2	NR	1e-08	8	(levels)	0.8	[NR] % increase
22359512	Phospholipid levels (plasma)	3p22.2	3	37515827	ITGA9	ITGA9	rs197770-?	rs197770	197770	intron	1	NR	2e-08	7.69897	(levels)	0.8	[NR] % increase
22359512	Phospholipid levels (plasma)	11q12.1	11	55862091	OR812	OR8I2	rs2945816-?	rs2945816	2945816	nearGene-3	1	NR	2e-08	7.69897	(proportions)	0.8	[NR] % increase
22359512	Phospholipid levels (plasma)	16p13.11	16	15140211	PDXDC1	NTAN1	rs4500751-?	rs4500751	4500751	intron	1	NR	6e-23	22.2218	(levels)	0	[0.80-2.40] % increase
22359512	Phospholipid levels (plasma)	10q24.31	10	102075479	PKD2L1	PKD2L1	rs603424-?	rs603424	603424	intron	1	NR	6e-14	13.2218	(levels)	1.4	[NR] % increase
22359512	Phospholipid levels (plasma)	13q21.2	13	61513669	PCDH20	EIF4A1P6 - PCDH20	rs7337573-?	rs7337573	7337573	Intergenic	2	NR	2e-08	7.69897	(levels)	0.8	[NR] % increase
22359512	Phospholipid levels (plasma)	16p13.3	16	5585852	ALG1	NPM1P3 - RBFOX1	rs870288-?	rs870288	870288	Intergenic	2	NR	1e-08	8	(levels)	0.8	[NR] % increase
22359512	Phospholipid levels (plasma)	1p21.3	1	95549536	ALG14	ALG14 - TMEM56	rs9437689-?	rs9437689	9437689	Intergenic	2	NR	5e-08	7.30103	(proportions)	0.7	[NR] % increase
22359512	Phospholipid levels (plasma)	11q23.3	11	116648917	APOA5	ZNF259	rs964184-?	rs964184	964184	nearGene-3	1	NR	2e-10	9.69897	(proportions)	1	[NR] % increase
21829377	Phospholipid levels (plasma)	11q12.2	11	61557803	C11orf10	C11orf10	rs102275-T	rs102275	102275	intron	1	NR	7e-64	63.1549	(ALA)	0.02	[NR] % dcrease
21829377	Phospholipid levels (plasma)	2q21.3	2	136545299	LCT	LCT	rs16832011-A	rs16832011	16832011	nearGene-3	1	NR	3e-07	6.52288	(ALA)	0.02	[NR] % increase
21829377	Phospholipid levels (plasma)	16p13.11	16	15082865	PDXDC1	PDXDC1	rs4985167-T	rs4985167	4985167	intron	1	NR	3e-07	6.52288	(ALA)	0.01	[NR] % increase
21829377	Phospholipid levels (plasma)	11q12.2	11	61571478	FADS1	FADS1	rs174550-T	rs174550	174550	intron	1	NR	1e-57	57	(EPA)	0.08	[NR] % increase
21829377	Phospholipid levels (plasma)	11q12.2	11	61600342	FADS2	FADS2	rs174574-A	rs174574	174574	intron	1	NR	4e-55	54.3979	(EPA)	0.08	[NR] % decrease
21829377	Phospholipid levels (plasma)	11q12.2	11	61564299	FEN1	FEN1	rs4246215-T	rs4246215	4246215	UTR-3	1	NR	6e-55	54.2218	(EPA)	0.08	[NR] % decrease
21829377	Phospholipid levels (plasma)	11q12.2	11	61663691	RAB3IL1	FADS3 - RAB3IL1	rs174468-A	rs174468	174468	Intergenic	2	NR	2e-17	16.699	(EPA)	0.05	[NR] % increase
21829377	Phospholipid levels (plasma)	11q12.3	11	61795586	FTH1	RPS2P37 - INCENP	rs11230874-T	rs11230874	11230874	Intergenic	2	NR	2e-08	7.69897	(EPA)	0.07	[NR] % increase
21829377	Phospholipid levels (plasma)	5q34	5	164764087	MAT2B	RPS15P6 - RPL21P59	rs1145652-A	rs1145652	1145652	Intergenic	2	NR	8e-08	7.09691	(EPA)	0.04	[NR] % increase
21829377	Phospholipid levels (plasma)	21q22.12	21	36416332	RUNX1	RUNX1	rs9983044-C	rs9983044	9983044	intron	1	NR	2e-07	6.69897	(EPA)	0.07	[NR] % increase
21829377	Phospholipid levels (plasma)	11q12.2	11	61639573	FADS3	FADS2 - FADS3	rs174448-A	rs174448	174448	Intergenic	2	NR	4e-25	24.3979	(ALA)	0.01	[NR] % decrease
21829377	Phospholipid levels (plasma)	11q12.2	11	61551356	C11orf9	C11orf9	rs174535-T	rs174535	174535	cds-synon	1	NR	6e-58	57.2218	(Eicosapentaenoic acid)	0.08	[NR] % increase
21829377	Phospholipid levels (plasma)	11q12.2	11	61639573	FADS3	FADS2 - FADS3	rs174448-A	rs174448	174448	Intergenic	2	NR	7e-28	27.1549	(EPA)	0.05	[NR] % increase
21829377	Phospholipid levels (plasma)	6p24.2	6	11076026	HERV, FRD	ELOVL2 - ERVFRDE1	rs1321535-T	rs1321535	1321535	Intergenic	2	NR	5e-11	10.301	(EPA)	0.04	[NR] % decrease
21829377	Phospholipid levels (plasma)	11q12.3	11	61722645	BEST1	BEST1	rs1109748-A	rs1109748	1109748	cds-synon	1	NR	5e-09	8.30103	(EPA)	0.05	[NR] % decrease
21829377	Phospholipid levels (plasma)	6p24.2	6	10960158	SYCP2L	SYCP2L	rs6918936-C	rs6918936	6918936	intron	1	NR	3e-08	7.52288	(EPA)	0.03	[NR] % increase
21829377	Phospholipid levels (plasma)	1p32.1	1	61205469	NFIA	C1orf87 - NFIA	rs1514178-T	rs1514178	1514178	Intergenic	2	NR	2e-07	6.69897	(EPA)	0.07	[NR] % increase
21829377	Phospholipid levels (plasma)	11q12.2	11	61551927	C11orf9	C11orf9	rs174536-A	rs174536	174536	intron	1	NR	1e-63	63	(a-linolenic acid)	0.02	[NR] % decrease
21829377	Phospholipid levels (plasma)	11q12.2	11	61597972	FADS2	FADS2	rs1535-A	rs1535	1535	intron	1	NR	3e-63	62.5229	(ALA)	0.02	[NR] % decrease
21829377	Phospholipid levels (plasma)	11q12.2	11	61417472	DAGLA	RPLP0P2 - DAGLA	rs1692120-A	rs1692120	1692120	Intergenic	2	NR	1e-08	8	(ALA)	0.01	[NR] % decrease
21829377	Phospholipid levels (plasma)	11q12.2	11	61570783	FADS1	FADS1	rs174547-T	rs174547	174547	intron	1	NR	3e-64	63.5229	(ALA)	0.02	[NR] % decrease
21829377	Phospholipid levels (plasma)	11q12.2	11	61564299	FEN1	FEN1	rs4246215-T	rs4246215	4246215	UTR-3	1	NR	9e-60	59.0458	(ALA)	0.02	[NR] % increase
21829377	Phospholipid levels (plasma)	6p24.2	6	11008622	ELOVL2	ELOVL2	rs3798713-C	rs3798713	3798713	intron	1	NR	2e-12	11.699	(EPA)	0.04	[NR] % increase
21829377	Phospholipid levels (plasma)	11q12.2	11	61570783	FADS1	FADS1	rs174547-T	rs174547	174547	intron	1	NR	4e-154	153.398	(DPA)	0.07	[NR] % increase
21829377	Phospholipid levels (plasma)	11q12.2	11	61597972	FADS2	FADS2	rs1535-A	rs1535	1535	intron	1	NR	3e-152	151.523	(DPA)	0.07	[NR] % increase
21829377	Phospholipid levels (plasma)	11q12.2	11	61490486	DAGLA	DAGLA	rs198426-T	rs198426	198426	intron	1	NR	3e-09	8.52288	(DPA)	0.02	[NR] % increase
21829377	Phospholipid levels (plasma)	11q12.3	11	61746291	FTH1	FTH1 - RPS2P37	rs10792320-A	rs10792320	10792320	Intergenic	2	NR	8e-08	7.09691	(DPA)	0.02	[NR] % increase
21829377	Phospholipid levels (plasma)	13q33.1	13	104060087	SLC10A2	SLC10A2 - RPL7P45	rs9586179-T	rs9586179	9586179	Intergenic	2	NR	4e-07	6.39794	(DPA)	0.05	[NR] % increase
21829377	Phospholipid levels (plasma)	11q12.2	11	61557803	C11orf10	C11orf10	rs102275-T	rs102275	102275	intron	1	NR	8e-153	152.097	(DPA)	0.07	[NR] % increase
21829377	Phospholipid levels (plasma)	6p24.2	6	10995015	ELOVL2	ELOVL2	rs2236212-C	rs2236212	2236212	intron	1	NR	1e-15	15	(Lower docosahexaenoic acid)	0.11	[NR] % decrease
21829377	Phospholipid levels (plasma)	6p24.2	6	10969141	SYCP2L	SYCP2L	rs4713103-T	rs4713103	4713103	intron	1	NR	8e-14	13.0969	(DHA)	0.11	[NR] % decrease
21829377	Phospholipid levels (plasma)	11q12.3	11	61711475	BEST1	RAB3IL1 - BEST1	rs2521572-T	rs2521572	2521572	Intergenic	2	NR	2e-09	8.69897	(DPA)	0.05	[NR] % decrease
21829377	Phospholipid levels (plasma)	21q22.3	21	45404338	AGPAT3	AGPAT3	rs7435-A	rs7435	7435	UTR-3	1	NR	2e-07	6.69897	(DPA)	0.02	[NR] % decrease
21829377	Phospholipid levels (plasma)	6p21.33	6	32071017	TNXB	TNXB	rs3117181-C	rs3117181	3117181	intron	1	NR	5e-07	6.30103	(DPA)	0.02	[NR] % increase
21829377	Phospholipid levels (plasma)	11q12.3	11	61815803	INCENP	RPS2P37 - INCENP	rs4963452-T	rs4963452	4963452	Intergenic	2	NR	6e-07	6.22185	(DPA)	0.02	[NR] % increase
21829377	Phospholipid levels (plasma)	6p24.2	6	11074347	HERV, FRD	ELOVL2 - ERVFRDE1	rs4711171-T	rs4711171	4711171	Intergenic	2	NR	5e-13	12.301	(DHA)	0.01	[NR] % decrease
21829377	Phospholipid levels (plasma)	14q12	14	29116695	FOXG1	ABCB1	rs12587311-T	rs12587311	12587311	intron	1	NR	5e-07	6.30103	(DPA)	0.01	[NR] % decrease
21829377	Phospholipid levels (plasma)	4p15.2	4	26944314	STIM2	STIM2	rs6844153-T	rs6844153	6844153	intron	1	NR	6e-07	6.22185	(DPA)	0.02	[NR] % increase
21829377	Phospholipid levels (plasma)	11q12.2	11	61663691	RAB3IL1	FADS3 - RAB3IL1	rs174468-A	rs174468	174468	Intergenic	2	NR	3e-35	34.5229	(Docosapentaenoic acid)	0.04	[NR] % increase
21829377	Phospholipid levels (plasma)	19q12	19	31596778	TSHZ3	ZNF536 - DKFZp566F0947	rs12459897-T	rs12459897	12459897	Intergenic	2	NR	8e-07	6.09691	(EPA)	0.09	[NR] % decrease
21829377	Phospholipid levels (plasma)	11q12.2	11	61639573	FADS3	FADS2 - FADS3	rs174448-A	rs174448	174448	Intergenic	2	NR	3e-60	59.5229	(DPA)	0.05	[NR] % increase
21829377	Phospholipid levels (plasma)	6p24.2	6	11076026	HERV, FRD	ELOVL2 - ERVFRDE1	rs1321535-T	rs1321535	1321535	Intergenic	2	NR	1e-38	38	(DPA)	0.04	[NR] % decrease
21829377	Phospholipid levels (plasma)	11q12.2	11	61663691	RAB3IL1	FADS3 - RAB3IL1	rs174468-A	rs174468	174468	Intergenic	2	NR	1e-12	12	(ALA)	0.01	[NR] % decrease
21829377	Phospholipid levels (plasma)	11q12.2	11	61560081	C11orf10	C11orf10;FEN1	rs174538-A	rs174538	174538	UTR-5;nearGene-5	1	NR	5e-58	57.301	(EPA)	0.08	[NR] % decrease
21829377	Phospholipid levels (plasma)	6q12	6	69337787	BAI3	RNU7-66P - BAI3	rs2585617-A	rs2585617	2585617	Intergenic	2	NR	6e-07	6.22185	(EPA)	0.03	[NR] % decrease
21829377	Phospholipid levels (plasma)	11q12.2	11	61551356	C11orf9	C11orf9	rs174535-T	rs174535	174535	cds-synon	1	NR	1e-151	151	(DPA)	0.07	[NR] % increase
21829377	Phospholipid levels (plasma)	11q12.2	11	61564299	FEN1	FEN1	rs4246215-T	rs4246215	4246215	UTR-3	1	NR	1e-139	139	(DPA)	0.07	[NR] % decrease
21829377	Phospholipid levels (plasma)	6p24.2	6	10982973	ELOVL2	ELOVL2	rs3734398-T	rs3734398	3734398	UTR-3	1	NR	1e-43	43	(DPA)	0.04	[NR] % decrease
21829377	Phospholipid levels (plasma)	6p24.2	6	10969141	SYCP2L	SYCP2L	rs4713103-T	rs4713103	4713103	intron	1	NR	3e-36	35.5229	(DPA)	0.04	[NR] % increase
21829377	Phospholipid levels (plasma)	2p23.3	2	27741237	GCKR	GCKR	rs780094-T	rs780094	780094	intron	1	NR	9e-09	8.04576	(DPA)	0.02	[NR] % increase
20526338	Platelet aggregation	19q13.42	19	55526345	GP6	GP6	rs1671152-T	rs1671152	1671152	missense	1	0.142	8e-14	13.0969	(collagen)	NR	NR
20526338	Platelet aggregation	6p22.1	6	28916252	TRIM27	C6orf100 - KRT18P1	rs4947339-T	rs4947339	4947339	Intergenic	2	0.438	2e-06	5.69897	(epinehprine)	NR	NR
20526338	Platelet aggregation	10q24.33	10	105257786	NEURL	NEURL	rs7071247-T	rs7071247	7071247	intron	1	0.119	2e-07	6.69897	(epinephrine)	NR	NR
20526338	Platelet aggregation	10p13	10	13103285	MST151	RPL5P25 - OPTN	rs525455-G	rs525455	525455	Intergenic	2	0.459	7e-07	6.1549	(ADP)	NR	NR
20526338	Platelet aggregation	11p15.5	11	2550730	KCNQ1	KCNQ1	rs179429-A	rs179429	179429	intron	1	0.167	7e-06	5.1549	(ADP)	NR	NR
20526338	Platelet aggregation	12q13.3	12	57204160	HSD17B6	HSD17B6 - YWHAQP3	rs12367822-T	rs12367822	12367822	Intergenic	2	0.277	1e-06	6	(collagen)	NR	NR
20526338	Platelet aggregation	1q23.1	1	156869047	PEAR1	PEAR1	rs12566888-A	rs12566888	12566888	intron	1	0.103	5e-19	18.301	(epinephrine)	NR	NR
20526338	Platelet aggregation	20p13	20	4611877	PRNP	RPS4XP2 - PRNP	rs6052699-A	rs6052699	6052699	Intergenic	2	0.507	2e-06	5.69897	(epinephrine)	NR	NR
20526338	Platelet aggregation	8p22	8	14389481	SGCZ	SGCZ	rs1903595-G	rs1903595	1903595	intron	1	0.303	5e-06	5.30103	(ephinephrine)	NR	NR
20526338	Platelet aggregation	9p24.1	9	8196511	PTPRD	C9orf123 - PTPRD	rs7044355-G	rs7044355	7044355	Intergenic	2	0.501	1e-07	7	(collagen)	NR	NR
20526338	Platelet aggregation	10q25.2	10	112909105	ADRA2A	ADRA2A - RPS6P15	rs869244-A	rs869244	869244	Intergenic	2	0.353	3e-12	11.5229	(epinephrine)	NR	NR
20526338	Platelet aggregation	1q23.1	1	156869047	PEAR1	PEAR1	rs12566888-A	rs12566888	12566888	intron	1	0.102	4e-16	15.3979	(ADP)	NR	NR
20526338	Platelet aggregation	11p15.4	11	10669228	MRVI1	MRVI1	rs7940646-T	rs7940646	7940646	intron	1	0.381	1e-06	6	(ADP)	NR	NR
20526338	Platelet aggregation	7q36.3	7	155762157	SHH	SHH - NCRNA00244	rs6943029-A	rs6943029	6943029	Intergenic	2	0.067	8e-08	7.09691	(ADP)	NR	NR
20526338	Platelet aggregation	10q21.3	10	65261184	JMJD1C	JMJD1C - REEP3	rs2893923-T	rs2893923	2893923	Intergenic	2	0.336	5e-08	7.30103	(epinephrine)	NR	NR
21507922	Platelet counts	5q35.3	5	180595138	AC008620.2	TRNAL43P - TRIM7	rs1279750-?	rs1279750	1279750	Intergenic	2	NR	2e-06	5.69897		NR	NR
21507922	Platelet counts	12q24.13	12	113173494	AC007425.1	PTPN11 - RPH3A	rs3803064-?	rs3803064	3803064	Intergenic	2	NR	7e-06	5.1549		NR	NR
21507922	Platelet counts	16p12.2	16	23765774	AC130454.2, AC130454.1	CHP2	rs4968031-?	rs4968031	4968031	nearGene-5	1	NR	1e-06	6		NR	NR
21507922	Platelet counts	12q24.31	12	123457619	ABCB9	ABCB9;OGFOD2	rs7296418-?	rs7296418	7296418	intron;nearGene-5	1	NR	2e-06	5.69897		NR	NR
21507922	Platelet counts	7p14.2	7	36191699	EEPD1	EEPD1	rs4302748-?	rs4302748	4302748	nearGene-5	1	NR	5e-06	5.30103		NR	NR
21507922	Platelet counts	1p34.2	1	41239511	NFYC	NFYC - KCNQ4	rs4660456-?	rs4660456	4660456	Intergenic	2	NR	4e-06	5.39794		NR	NR
21507922	Platelet counts	12q24.31	12	123575742	PITPNM2	PITPNM2	rs1727307-?	rs1727307	1727307	intron	1	NR	3e-06	5.52288		NR	NR
21507922	Platelet counts	1p21.3	1	97819667	DPYD	DPYD	rs11165846-?	rs11165846	11165846	intron	1	NR	9e-06	5.04576		NR	NR
21507922	Platelet counts	18q21.31	18	56109859	AC105105.1	NEDD4L - ALPK2	rs8099014-?	rs8099014	8099014	Intergenic	2	NR	6e-06	5.22185		NR	NR
21507922	Platelet counts	1q43	1	239601969	CHRM3	RPL39P10 - CHRM3	rs6677208-?	rs6677208	6677208	Intergenic	2	NR	3e-06	5.52288		NR	NR
21873549	Proinsulin levels	11q13.4	11	72432985	ARAP1	ARAP1	rs11603334-A	rs11603334	11603334	intron	1	0.15	3e-102	101.523		NR	NR
21873549	Proinsulin levels	5q15	5	95728898	PCSK1	PCSK1	rs6235-G	rs6235	6235	missense	1	0.28	1e-26	26		NR	NR
21873549	Proinsulin levels	10q25.2	10	114758349	TCF7L2	TCF7L2	rs7903146-T	rs7903146	7903146	intron	1	0.3	2e-20	19.699		NR	NR
21873549	Proinsulin levels	11p11.2	11	47312892	MADD	MADD	rs10838687-T	rs10838687	10838687	intron	1	0.8	7e-12	11.1549		NR	NR
21873549	Proinsulin levels	8q24.11	8	118185733	SLC30A8	SLC30A8	rs11558471-A	rs11558471	11558471	UTR-3	1	0.69	3e-18	17.5229		NR	NR
21873549	Proinsulin levels	15q23	15	71109147	LARP6	RPL29P30 - LARP6	rs1549318-T	rs1549318	1549318	Intergenic	2	0.61	2e-10	9.69897		NR	NR
21873549	Proinsulin levels	17p13.3	17	2262703	SGSM2	SGSM2	rs4790333-T	rs4790333	4790333	intron	1	0.45	3e-09	8.52288		NR	NR
21873549	Proinsulin levels	1p21.3	1	99177253	SNX7	SNX7	rs9727115-G	rs9727115	9727115	intron	1	0.64	2e-07	6.69897		NR	NR
21873549	Proinsulin levels	11p11.2	11	47293799	MADD	MADD	rs10501320-G	rs10501320	10501320	intron	1	0.72	1e-88	88		NR	NR
21873549	Proinsulin levels	15q22.2	15	62383155	VPS13C, C2CD4A, C2CD4B	C2CD4A - C2CD4B	rs4502156-T	rs4502156	4502156	Intergenic	2	0.58	4e-20	19.3979		NR	NR
22726844	QT interval	2p22.1	2	40757791	SLC8A1	SLC8A1 - LDHAL3	rs13017846-G	rs13017846	13017846	Intergenic	2	0.42	8e-14	13.0969		0.07	[0.038-0.100] unit decrease
22726844	QT interval	1q23.3	1	162195738	NOS1AP	NOS1AP	rs4657175-?	rs4657175	4657175	intron	1	NR	1e-09	9		1.71	[1.156-2.261] ms increase
22726844	QT interval	16q21	16	58566304	NDRG4, CNOT1	CNOT1	rs37060-?	rs37060	37060	intron	1	NR	1e-07	7		1.52	[0.957-2.084] ms increase
20031603	QT interval	2q31.2	2	179641975	TTN	TTN	rs12476289-A	rs12476289	12476289	missense	1	0.07	2e-06	5.69897		0.29	[0.17-0.41] unit increase
20031603	QT interval	4q26	4	118332255	Intergenic	TRAM1L1 - RPSAP35	rs4318720-A	rs4318720	4318720	Intergenic	2	0.09	8e-07	6.09691		0.28	[0.16-0.40] unit increase
20031603	QT interval	4q31.23	4	148974602	ARHGAP10	ARHGAP10	rs6845865-G	rs6845865	6845865	intron	1	0.21	7e-07	6.1549		0.19	[0.11-0.27] unit increase
20031603	QT interval	13q14.2	13	48162558	Intergenic	GNG5P5 - RPL27AP8	rs2478333-A	rs2478333	2478333	Intergenic	2	0.33	4e-08	7.39794		0.17	[0.11-0.23] unit increase
20031603	QT interval	14q32.13	14	96122408	TCL6	TCL6	rs8015016-G	rs8015016	8015016	intron	1	0.2	5e-07	6.30103		0.18	[0.10-0.26] unit decrease
20031603	QT interval	2q24.1	2	157552860	Intergenic	GPD2 - RPLP0P7	rs7601713-A	rs7601713	7601713	Intergenic	2	0.23	2e-06	5.69897		0.16	[0.10-0.22] unit decrease
20031603	QT interval	4p15.1	4	35410631	Intergenic	RPL31P31 - ARAP2	rs1533317-A	rs1533317	1533317	Intergenic	2	0.46	2e-06	5.69897		0.14	[0.08-0.20] unit increase
20031603	QT interval	7p14.2	7	37076854	ELMO1	ELMO1	rs10488031-A	rs10488031	10488031	intron	1	0.07	2e-06	5.69897		0.26	[0.16-0.36] unit decrease
20031603	QT interval	12p12.2	12	20531756	PDE3A	PDE3A	rs1348582-G	rs1348582	1348582	intron	1	0.18	1e-06	6		0.2	[0.12-0.28] unit increase
20031603	QT interval	3q21.1	3	122368347	Intergenic	PARP15 - EIF4BP8	rs2650951-A	rs2650951	2650951	Intergenic	2	0.05	1e-06	6		0.29	[0.17-0.41] unit decrease
20031603	QT interval	5p15.32	5	5897694	Intergenic	KIAA0947 - FLJ33360	rs7728043-G	rs7728043	7728043	Intergenic	2	0.48	1e-06	6		0.14	[0.08-0.20] unit decrease
20031603	QT interval	3p14.2	3	61794054	PTPRG	PTPRG	rs652889-A	rs652889	652889	intron	1	0.36	8e-07	6.09691		0.15	[0.09-0.21] unit decrease
20031603	QT interval	3q29	3	194327098	LOC100132805	TMEM44	rs789852-A	rs789852	789852	intron	1	0.08	7e-07	6.1549		0.25	[0.15-0.35] unit increase
20031603	QT interval	1q23.3	1	162014632	NOS1AP	OLFML2B - NOS1AP	rs2880058-G	rs2880058	2880058	Intergenic	2	0.32	2e-10	9.69897		0.19	[0.13-0.25] unit increase
19587794	QT interval	1q23.3	1	162033890	OLFML2B, NOS1AP	OLFML2B - NOS1AP	rs12143842-T	rs12143842	12143842	Intergenic	2	0.25	1e-83	83		0.18	[NR] unit increase
19587794	QT interval	6q22.31	6	118667522	SLC35F1, C6orf204, PLN	RPL29P4 - C6orf204	rs11153730-C	rs11153730	11153730	Intergenic	2	0.5	2e-29	28.699		0.09	[NR] unit increase
19305408	QT interval	16p13.13	16	11691753	LITAF,CLEC16A, SNN, ZC3H7A, TNFRSF17	LITAF - SNN	rs8049607-T	rs8049607	8049607	Intergenic	2	0.49	5e-15	14.301		1.23	[0.88-1.57] msec increase
19305408	QT interval	1q23.3	1	162033890	NOS1AP	OLFML2B - NOS1AP	rs12143842-T	rs12143842	12143842	Intergenic	2	0.26	2e-78	77.699		3.15	[2.81-3.49] msec increase
19305408	QT interval	1p36.31	1	6279370	RNF207,NPHP4, CHDS, ACOT7, PLEKHG5, KLH21	RNF207	rs846111-C	rs846111	846111	missense	1	0.28	1e-16	16		1.75	[1.41-2.09] msec increase
19305408	QT interval	11p15.5	11	2484803	KCNQ1	KCNQ1	rs2074238-T	rs2074238	2074238	intron	1	0.06	3e-17	16.5229		7.88	[6.16-9.59] msec decrease
19305408	QT interval	6q22.31	6	118993632	c6orf204,SLC35F1, PLN, ASF1A	C6orf204	rs11756438-A	rs11756438	11756438	intron	1	0.47	5e-22	21.301		1.4	[1.06-1.74] msec increase
19305408	QT interval	11p15.5	11	2502319	KCNQ1	KCNQ1	rs12576239-T	rs12576239	12576239	intron	1	0.13	1e-15	15		1.75	[1.41-2.09] msec increase
19305408	QT interval	17q12	17	33324382	LIG3,RFFL	LIG3	rs2074518-T	rs2074518	2074518	intron	1	0.46	6e-12	11.2218		1.05	[0.71-1.39] msec decrease
19305408	QT interval	3p22.2	3	38593393	SCN5A	SCN5A	rs12053903-C	rs12053903	12053903	intron	1	0.34	1e-14	14		1.23	[0.88-1.57] msec decrease
19305408	QT interval	1q23.3	1	162112910	NOS1AP	NOS1AP	rs16857031-G	rs16857031	16857031	intron	1	0.14	1e-34	34		2.63	[2.28-2.97] msec increase
19305408	QT interval	1q23.3	1	162133117	NOS1AP	NOS1AP	rs12029454-A	rs12029454	12029454	intron	1	0.15	3e-45	44.5229		2.98	[2.63-3.32] msec increase
19305408	QT interval	7q36.1	7	150622162	KCNH2	ABP1 - KCNH2	rs2968864-C	rs2968864	2968864	Intergenic	2	0.25	8e-16	15.0969		1.4	[1.06-1.74] msec decrease
19305408	QT interval	7q36.1	7	150637863	KCNH2	ABP1 - KCNH2	rs4725982-T	rs4725982	4725982	Intergenic	2	0.22	5e-16	15.301		1.58	[1.23-1.92] msec increase
19305408	QT interval	16q21	16	58567238	CNOT1,GINS3, NDRG4, SLC38A7, GOT2	CNOT1	rs37062-G	rs37062	37062	intron	1	0.24	3e-25	24.5229		1.75	[1.41-2.09] msec decrease
19305409	QT interval	1q23.3	1	162210610	NOS1AP	NOS1AP	rs4657178-T	rs4657178	4657178	intron	1	0.33	7e-33	32.1549		2.19	[1.76-2.62] ms increase
19305409	QT interval	6q22.31	6	118680374	PLN	RPL29P4 - C6orf204	rs11970286-T	rs11970286	11970286	Intergenic	2	0.44	2e-24	23.699		1.64	[1.25-2.03] ms increase
19305409	QT interval	16q21	16	58622178	NDRG4	CNOT1	rs7188697-A	rs7188697	7188697	intron	1	0.74	7e-25	24.1549		1.66	[1.20-2.12] ms increase
19305409	QT interval	16p13.13	16	11691753	LITAF	LITAF - SNN	rs8049607-T	rs8049607	8049607	Intergenic	2	0.46	6e-15	14.2218		1.25	[0.81-1.69] ms increase
19305409	QT interval	1p36.31	1	6279370	RNF207	RNF207	rs846111-C	rs846111	846111	missense	1	0.29	4e-16	15.3979		1.49	[1.00-1.98] ms increase
19305409	QT interval	3p22.2	3	38589163	SCN5A	SCN5A	rs11129795-A	rs11129795	11129795	nearGene-3	1	0.23	5e-14	13.301		1.27	[0.82-1.72] ms decrease
19305409	QT interval	17q24.3	17	68494992	KCNJ2	CALM2P1 - SOX9	rs17779747-T	rs17779747	17779747	Intergenic	2	0.35	6e-12	11.2218		1.02	[0.53-1.51] ms decrease
19305409	QT interval	11p15.5	11	2489342	KCNQ1	KCNQ1	rs12296050-T	rs12296050	12296050	intron	1	0.2	3e-17	16.5229		1.44	[0.95-1.93] ms increase
19305409	QT interval	7q36.1	7	150623137	KCNH2	ABP1 - KCNH2	rs2968863-T	rs2968863	2968863	Intergenic	2	0.29	2e-15	14.699		1.35	[0.90-1.80] ms decrease
19305409	QT interval	1q24.2	1	169099483	ATP1B1	ATP1B1	rs10919071-A	rs10919071	10919071	intron	1	0.87	1e-15	15		2.05	[1.48-2.62] ms increase
19305409	QT interval	6q22.31	6	118653204	PLN	RPL29P4 - C6orf204	rs12210810-C	rs12210810	12210810	Intergenic	2	0.06	2e-17	16.699		3.13	[2.29-3.97] ms decrease
19305409	QT interval	1q23.3	1	162033890	NOS1AP	OLFML2B - NOS1AP	rs12143842-T	rs12143842	12143842	Intergenic	2	0.24	2e-78	77.699		2.88	[2.43-3.33] ms increase
16648850	QT interval	1q23.3	1	162085685	NOS1AP	NOS1AP	rs10494366-?	rs10494366	10494366	intron	1	0.36	1e-10	10		4.9	- 7.90 [NR] msec difference between homozygotes
19430482	Renal function and chronic kidney disease	4q21.1	4	77368847	SHROOM3	SHROOM3	rs17319721-A	rs17319721	17319721	intron	1	0.44	1e-12	12	(eGFRcrea)	0.01	[0.008-0.016] ml/min/1.73m2 decrease
19430482	Renal function and chronic kidney disease	15q21.1	15	45698793	SPATA5L1, GATM	SPATA5L1	rs2467853-G	rs2467853	2467853	intron	1	0.38	6e-14	13.2218	(eGFRcrea)	0.01	[0.009-0.017] ml/min/1.73m2 decrease
19430482	Renal function and chronic kidney disease	16p12.3	16	20367690	UMOD	UMOD - PDILT	rs12917707-T	rs12917707	12917707	Intergenic	2	0.18	5e-16	15.301	(eGFRcrea)	0.02	[0.014-0.022] ml/min/1.73m2 increase
19430482	Renal function and chronic kidney disease	16p12.3	16	20367690	UMOD	UMOD - PDILT	rs12917707-G	rs12917707	12917707	Intergenic	2	0.82	2e-12	11.699	(CKD)	1.25	[1.18-1.33]
22797727	Renal function-related traits (BUN)	1q22	1	155194980	MTX1, GBA	GBA	rs2049805-T	rs2049805	2049805	intron	1	0.17	2e-12	11.699		0.01	[0.0052-0.0092] mg/dl increase
22797727	Renal function-related traits (BUN)	18q12.3	18	43187130	SLC14A2	SLC14A2	rs7227483-G	rs7227483	7227483	intron	1	0.8	7e-18	17.1549		0.01	[0.0063-0.0103] mg/dl increase
22797727	Renal function-related traits (BUN)	3q26.2	3	169150632	MECOM	MECOM	rs16853722-C	rs16853722	16853722	intron	1	0.29	3e-14	13.5229		0.01	[0.0048-0.0080] mg/dl increase
22797727	Renal function-related traits (BUN)	15q21.3	15	53907948	WDR72	WDR72	rs17730281-G	rs17730281	17730281	missense	1	0.58	3e-11	10.5229		0.01	[0.0035-0.0067] mg/dl increase
22797727	Renal function-related traits (BUN)	17q23.2	17	59239221	BCAS3	BCAS3	rs11868441-G	rs11868441	11868441	intron	1	0.75	2e-09	8.69897		0.01	[0.0039-0.0079] mg/dl increase
22797727	Renal function-related traits (BUN)	20q13.32	20	57469073	GNAS	GNAS	rs6026584-T	rs6026584	6026584	intron	1	0.32	9e-09	8.04576		0.01	[0.0034-0.0070] mg/dl increase
22797727	Renal function-related traits (BUN)	7p22.3	7	1273845	UNCX	UNCX	rs10275044-T	rs10275044	10275044	intron	1	0.34	4e-09	8.39794		0.01	[0.0046-0.0093] mg/dl increase
22797727	Renal function-related traits (BUN)	11p14.1	11	30768678	MPPED2l, DCDC5	MPPED2 - DCDC5	rs10767873-C	rs10767873	10767873	Intergenic	2	0.69	5e-16	15.301		0.01	[0.0052-0.0084] mg/dl increase
22797727	Renal function-related traits (BUN)	12q24.13	12	112645401	C12orf51	C12orf51	rs2074356-A	rs2074356	2074356	intron	1	0.23	2e-09	8.69897		0.01	[0.0042-0.0086] mg/dl increase
22797727	Renal function-related traits (BUN)	3p14.1	3	66798950	LRIG1, KBTBD8	RPL21P41 - KBTBD8	rs13069000-G	rs13069000	13069000	Intergenic	2	0.17	1e-19	19		0.01	[0.0073-0.0113] mg/dl increase
22797727	Renal function-related traits (BUN)	3q27.3	3	187713718	BCL6, LPP	BCL6 - FLJ42393	rs10937329-T	rs10937329	10937329	Intergenic	2	0.69	9e-30	29.0458		0.01	[0.0082-0.0118] mg/dl increase
22797727	Renal function-related traits (BUN)	5q13.2	5	72432036	TMEM171, TMEM174	TMEM171 - TMEM174	rs17663555-G	rs17663555	17663555	Intergenic	2	0.34	2e-06	5.69897		0	[0.0024-0.0056] mg/dl increase
22797727	Renal function-related traits (BUN)	6p12.3	6	50786008	TFAP2B	TFAP2B	rs2206271-A	rs2206271	2206271	nearGene-5	1	0.32	2e-07	6.69897		0.01	[0.0035-0.0075] mg/dl increase
22797727	Renal function-related traits (BUN)	6q22.33	6	127436064	RSPO3	RPS4XP9 - RSPO3	rs1936800-T	rs1936800	1936800	Intergenic	2	0.5	1e-11	11		0.01	[0.0036-0.0068] mg/dl increase
22797727	Renal function-related traits (BUN)	2q13	2	113978940	PAX8	PAX8	rs11123170-G	rs11123170	11123170	intron	1	0.35	3e-10	9.52288		0.01	[0.0035-0.0067] mg/dl increase
22797727	Renal function-related traits (eGRFcrea)	5q35.3	5	176794191	RGS14	RGS14	rs12654812-A	rs12654812	12654812	intron	1	0.36	2e-07	6.69897		0	[0.0026-0.0058] ml/min/1.73m2 decrease
22797727	Renal function-related traits (eGRFcrea)	6q16.3	6	101674290	GRIK2	ASCC3 - GRIK2	rs2797369-T	rs2797369	2797369	Intergenic	2	0.66	1e-07	7		0	[0.0026-0.0058] ml/min/1.73m2 decrease
22797727	Renal function-related traits (eGRFcrea)	15q21.3	15	53942928	WDR72	WDR72	rs17730436-T	rs17730436	17730436	intron	1	0.6	6e-13	12.2218		0.01	[0.0039-0.0071] ml/min/1.73m2 decrease
22797727	Renal function-related traits (eGRFcrea)	16p12.3	16	20400839	UMOD	PDILT	rs11864909-C	rs11864909	11864909	intron	1	0.81	4e-10	9.39794		0.01	[0.0039-0.0075] ml/min/1.73m2 decrease
22797727	Renal function-related traits (eGRFcrea)	17q23.2	17	59456589	BCAS3	BCAS3	rs9895661-C	rs9895661	9895661	intron	1	0.52	5e-11	10.301		0.01	[0.0035-0.0067] ml/min/1.73m2 decrease
22797727	Renal function-related traits (eGRFcrea)	6q25.2	6	154986664	CNKSR3, RBM16	RPL31P29 - RBM16	rs9397738-G	rs9397738	9397738	Intergenic	2	0.22	5e-06	5.30103		0	[0.0021-0.0057] ml/min/1.73m2 decrease
22797727	Renal function-related traits (eGRFcrea)	6p21.33	6	31440669	MHC	HCG26 - MICB	rs3828890-G	rs3828890	3828890	Intergenic	2	0.11	1e-09	9		0.01	[0.0054-0.0105] ml/min/1.73m2 decrease
22797727	Renal function-related traits (eGRFcrea)	7p22.3	7	1285195	UNCX	UNCX	rs10277115-T	rs10277115	10277115	intron	1	0.35	1e-10	10		0.01	[0.0040-0.0076] ml/min/1.73m2 decrease
22797727	Renal function-related traits (eGRFcrea)	11p14.1	11	30749090	MPPED2, DCDC5	MPPED2 - DCDC5	rs963837-T	rs963837	963837	Intergenic	2	0.64	1e-09	9		0	[0.0029-0.0057] ml/min/1.73m2 decrease
22797727	Renal function-related traits (eGRFcrea)	4q21.1	4	77412140	SHROOM3	SHROOM3	rs13146355-A	rs13146355	13146355	intron	1	0.21	7e-11	10.1549		0.01	[0.0035-0.0067] ml/min/1.73m2 decrease
22797727	Renal function-related traits (sCR)	11p14.1	11	30749090	MPPED2, DCDC5	MPPED2 - DCDC5	rs963837-T	rs963837	963837	Intergenic	2	0.64	3e-09	8.52288		0	[0.0025-0.0049] mg/dl increase
22797727	Renal function-related traits (sCR)	16p12.3	16	20400839	UMOD	PDILT	rs11864909-C	rs11864909	11864909	intron	1	0.81	1e-10	10		0.01	[0.0036-0.0068] mg/dl increase
22797727	Renal function-related traits (sCR)	15q21.3	15	53942928	WDR72	WDR72	rs17730436-T	rs17730436	17730436	intron	1	0.6	1e-13	13		0.01	[0.0036-0.0064] mg/dl increase
22797727	Renal function-related traits (sCR)	5q35.3	5	176794191	RGS14	RGS14	rs12654812-A	rs12654812	12654812	intron	1	0.36	5e-07	6.30103		0	[0.0022-0.0050] mg/dl increase
22797727	Renal function-related traits (sCR)	4q21.1	4	77412140	SHROOM3	SHROOM3	rs13146355-A	rs13146355	13146355	intron	1	0.21	9e-12	11.0458		0	[0.0033-0.0061] mg/dl increase
22797727	Renal function-related traits (sCR)	12q24.12	12	112241766	ALDH2	ALDH2	rs671-A	rs671	671	STOP-GAIN	1	0.27	3e-10	9.52288		0	[0.0031-0.0059] mg/dl increase
22797727	Renal function-related traits (sCR)	7p22.3	7	1285195	UNCX	UNCX	rs10277115-T	rs10277115	10277115	intron	1	0.35	5e-11	10.301		0.01	[0.0036-0.0068] mg/dl increase
22797727	Renal function-related traits (sCR)	6p21.33	6	31440669	MHC	HCG26 - MICB	rs3828890-G	rs3828890	3828890	Intergenic	2	0.11	3e-09	8.52288		0.01	[0.0046-0.0092] mg/dl increase
22797727	Renal function-related traits (sCR)	17q23.2	17	59456589	BCAS3	BCAS3	rs9895661-C	rs9895661	9895661	intron	1	0.52	7e-11	10.1549		0	[0.0031-0.0059] mg/dl increase
22797727	Renal function-related traits (urea)	11q13.1	11	64464085	SLC22A12	NRXN2	rs504915-T	rs504915	504915	intron	1	0.82	3e-63	62.5229		0.23	[0.20-0.25] mg/dl increase
22797727	Renal function-related traits (urea)	4q22.1	4	88959922	ABCG2	PKD2	rs2725220-C	rs2725220	2725220	intron	1	0.32	4e-30	29.3979		0.14	[0.11-0.16] mg/dl increase
22797727	Renal function-related traits (urea)	4p16.1	4	9995182	SLC2A9	SLC2A9	rs3775948-C	rs3775948	3775948	intron	1	0.59	2e-65	64.699		0.18	[0.16-0.20] mg/dl increase
22797727	Renal function-related traits (urea)	16q23.2	16	79645989	MAF	MAF - DYNLRB2	rs889472-C	rs889472	889472	Intergenic	2	0.57	1e-09	9		0.07	[0.048-0.094] mg/dl increase
22044751	Renal sinus fat	5q21.1	5	98579964	CHD1	RPS9P3 - FAM174A	rs17736767-G	rs17736767	17736767	Intergenic	2	0.27	7e-06	5.1549		0.21	[0.12-0.30] unit decrease
22044751	Renal sinus fat	21q22.11	21	32817507	TIAM1	TIAM1	rs580140-G	rs580140	580140	intron	1	0.28	3e-06	5.52288		0.18	[0.11-0.26] unit decrease
22044751	Renal sinus fat	11q22.3	11	110395858	ARHGAP20	FDX1 - ARHGAP20	rs12785341-C	rs12785341	12785341	Intergenic	2	0.09	8e-06	5.09691		0.29	[0.16-0.42] unit increase
22044751	Renal sinus fat	9q21.11	9	71865932	TJP2	TJP2	rs2282335-A	rs2282335	2282335	intron	1	0.36	4e-06	5.39794		0.17	[0.098-0.244] unit increase
22044751	Renal sinus fat	6q22.33	6	130216510	C6orf191	C6orf191 - L3MBTL3	rs9375674-A	rs9375674	9375674	Intergenic	2	0.46	6e-06	5.22185		0.16	[0.089-0.227] unit increase
22044751	Renal sinus fat	13q31.3	13	94870765	GPC6	GPC6	rs1572050-A	rs1572050	1572050	intron	1	0.1	6e-06	5.22185		0.31	[0.18-0.45] unit decrease
22044751	Renal sinus fat	1q23.1	1	157437510	FCRL5	CYCSP52 - FCRL5	rs6686423-A	rs6686423	6686423	Intergenic	2	0.31	8e-06	5.09691		0.19	[0.11-0.28] unit decrease
22044751	Renal sinus fat	12q24.33	12	129324938	GLT1D1	SLC15A4 - GLT1D1	rs10744391-A	rs10744391	10744391	Intergenic	2	0.29	1e-06	6		0.22	[0.13-0.31] unit decrease
20639392	Resting heart rate	12p12.1	12	24770878	Intergenic	C12orf67 - RPL21P102	rs17287293-G	rs17287293	17287293	Intergenic	2	0.15	2e-10	9.69897		8.6	[6.03-11.17] ms increase
20639392	Resting heart rate	14q11.2	14	23865885	MYH6	MYH6	rs452036-A	rs452036	452036	intron	1	0.36	4e-14	13.3979		7.8	[5.84-9.76] ms decrease
20639392	Resting heart rate	6q22.31	6	122146034	GJA1	RPL23AP48 - HSF2	rs9398652-A	rs9398652	9398652	Intergenic	2	0.1	4e-15	14.3979		12.6	[9.54-15.66] ms decrease
20639392	Resting heart rate	1q32.2	1	208128722	CD34	CD34 - PLXNA2	rs2745967-G	rs2745967	2745967	Intergenic	2	0.37	7e-08	7.1549		5.4	[3.48-7.32] ms increase
20639392	Resting heart rate	11q12.2	11	61570783	FADS1	FADS1	rs174547-C	rs174547	174547	intron	1	0.33	2e-09	8.69897		6.2	[4.22-8.18] ms decrease
20639392	Resting heart rate	7q22.1	7	100486754	UFSP1	SRRT;UFSP1	rs12666989-C	rs12666989	12666989	nearGene-3;missense	1	0.18	2e-08	7.69897		7	[4.63-9.37] ms decrease
20639392	Resting heart rate	7q22.1	7	100453208	SLC12A9	SLC12A9	rs314370-C	rs314370	314370	intron	1	0.19	6e-10	9.22185		7.6	[5.23-9.97] ms decrease
20639392	Resting heart rate	6q22.31	6	118574061	SLC35F1	SLC35F1	rs281868-G	rs281868	281868	intron	1	0.5	4e-10	9.39794		6.3	[4.36-8.24] ms decrease
20639392	Resting heart rate	6q22.31	6	121748542	GJA1	RPS15AP21 - GJA1	rs11154022-A	rs11154022	11154022	Intergenic	2	0.33	7e-08	7.1549		5.8	[3.74-7.86] ms increase
20639392	Resting heart rate	14q11.2	14	23977010	MYH7,NDNG	NGDN - ZFHX2	rs223116-A	rs223116	223116	Intergenic	2	0.24	3e-08	7.52288		7.4	[4.85-9.95] ms decrease
20031603	RR interval (heart rate)	8q12.1	8	60130296	Intergenic	TOX - CA8	rs3110127-A	rs3110127	3110127	Intergenic	2	0.33	4e-06	5.39794		0.15	[0.09-0.21] unit decrease
20031603	RR interval (heart rate)	5q12.3	5	65739439	Intergenic	FLJ46010 - MAST4	rs10514995-G	rs10514995	10514995	Intergenic	2	0.36	1e-06	6		0.15	[0.09-0.21] unit increase
20031603	RR interval (heart rate)	2p13.3	2	69063909	Intergenic	ARHGAP25 - BMP10	rs10496166-A	rs10496166	10496166	Intergenic	2	0.13	4e-06	5.39794		0.18	[0.10-0.26] unit increase
20031603	RR interval (heart rate)	1q44	1	243943084	AKT3	AKT3	rs4132509-A	rs4132509	4132509	intron	1	0.21	2e-06	5.69897		0.18	[0.10-0.26] unit decrease
20031603	RR interval (heart rate)	11p12	11	41852664	Intergenic	RPL9P23 - API5	rs1484948-G	rs1484948	1484948	Intergenic	2	0.32	2e-06	5.69897		0.16	[0.10-0.22] unit increase
20031603	RR interval (heart rate)	2p11.2	2	84246586	Intergenic	RPL37P10 - FUNDC2P2	rs1447537-A	rs1447537	1447537	Intergenic	2	0.31	4e-06	5.39794		0.15	[0.09-0.21] unit decrease
20031603	RR interval (heart rate)	4q28.3	4	131137761	Intergenic	CYCSP14 - RPL7AP28	rs1024020-A	rs1024020	1024020	Intergenic	2	0.21	4e-07	6.39794		0.18	[0.10-0.26] unit increase
20031603	RR interval (heart rate)	9q21.31	9	82807503	Intergenic	TLE4 - RPS19P6	rs12554086-A	rs12554086	12554086	Intergenic	2	0.39	4e-07	6.39794		0.16	[0.10-0.22] unit decrease
20031603	RR interval (heart rate)	13q12.11	13	22709670	Intergenic	FGF9 - FTHL7	rs7318731-A	rs7318731	7318731	Intergenic	2	0.48	1e-06	6		0.14	[0.08-0.20] unit decrease
20031603	RR interval (heart rate)	12q24.33	12	131621762	GPR133	GPR133	rs885389-A	rs885389	885389	intron	1	0.3	4e-08	7.39794		0.17	[0.11-0.23] unit decrease
20031603	RR interval (heart rate)	1q32.3	1	213855588	Intergenic	RPL31P13 - PROX1	rs17706439-A	rs17706439	17706439	Intergenic	2	0.17	3e-06	5.52288		0.18	[0.10-0.26] unit increase
20031603	RR interval (heart rate)	9p21.3	9	25449122	Intergenic	ELAVL2 - TUSC1	rs12552736-G	rs12552736	12552736	Intergenic	2	0.06	2e-06	5.69897		0.25	[0.15-0.35] unit increase
20031603	RR interval (heart rate)	3q12.1	3	99167107	Intergenic	DCBLD2 - COL8A1	rs2670321-C	rs2670321	2670321	Intergenic	2	0.27	2e-06	5.69897		0.16	[0.10-0.22] unit decrease
20031603	RR interval (heart rate)	2p22.2	2	37750980	Intergenic	QPCT - CDC42EP3	rs4352210-A	rs4352210	4352210	Intergenic	2	0.37	2e-06	5.69897		0.14	[0.08-0.20] unit decrease
20031603	RR interval (heart rate)	15q25.1	15	79274046	RASGRF1	RASGRF1	rs3743200-A	rs3743200	3743200	intron	1	0.27	2e-06	5.69897		0.16	[0.10-0.22] unit increase
20031603	RR interval (heart rate)	6p21.32	6	33086249	Intergenic	HLA-DPB2	rs3117035-A	rs3117035	3117035		1	0.48	1e-06	6		0.14	[0.08-0.20] unit decrease
20031603	RR interval (heart rate)	22q12.1	22	27042106	Intergenic	ISCA2P1 - MIAT	rs744016-A	rs744016	744016	Intergenic	2	0.2	5e-06	5.30103		0.17	[0.09-0.25] unit decrease
20031603	RR interval (heart rate)	18q23	18	74987632	Intergenic	GALR1 - BDP1P	rs2717128-G	rs2717128	2717128	Intergenic	2	0.14	1e-06	6		0.19	[0.11-0.27] unit decrease
20031603	RR interval (heart rate)	10p13	10	13755544	FRMD4A	FRMD4A	rs1541010-A	rs1541010	1541010	intron	1	0.28	1e-06	6		0.15	[0.09-0.21] unit increase
20031603	RR interval (heart rate)	9p21.3	9	25452812	Intergenic	ELAVL2 - TUSC1	rs13300284-A	rs13300284	13300284	Intergenic	2	0.04	4e-06	5.39794		0.26	[0.14-0.38] unit increase
22306652	Stroke	7p21.1	7	19031935	HDAC9	HDAC9	rs11984041-A	rs11984041	11984041	intron	1	0.09	2e-11	10.699	(LVD)	1.42	[1.28-1.57]
19369658	Stroke	12p13.33	12	783484	NINJ2	NINJ2 - WNK1	rs12425791-A	rs12425791	12425791	Intergenic	2	0.19	1e-09	9	(ischemic stroke)	1.29	[1.19-1.41]
17434096	Stroke	7p21.2	7	15742786	Intergenic	RPL36AP26 - ISPD	rs10486776-?	rs10486776	10486776	Intergenic	2	0.1	6e-06	5.22185		5.62	[2.66-11.9]
17434096	Stroke	18p11.21	18	11987272	IMPA2	IMPA2	rs7506045-?	rs7506045	7506045	intron	1	0.1	7e-07	6.1549		5.39	[2.77-10.5]
17434096	Stroke	13q14.3	13	54581087	Intergenic	OLFM4 - RPL13AP25	rs9536591-?	rs9536591	9536591	Intergenic	2	0.1	6e-06	5.22185		1.92	[1.41-2.63]
17434096	Stroke	6q21	6	106987370	AIM1	AIM1	rs783396-?	rs783396	783396	missense	1	0.9	9e-06	5.04576		2.17	[1.47-3.13]
18991354	Stroke (ischemic)	4q25	4	111710169	NR	PITX2 - RPL36AP23	rs2200733-T	rs2200733	2200733	Intergenic	2	0.11	2e-10	9.69897		1.26	[1.17-1.35]
21738491	Sudden cardiac arrest	2q24.2	2	160190209	BAZ2B	BAZ2B	rs4665058-A	rs4665058	4665058	intron	1	0.014	2e-10	9.69897		1.92	[1.57-2.34]
21658281	Sudden cardiac arrest	14q32.2	14	100625902	DEGS2	DEGS2	rs7157599-?	rs7157599	7157599	missense	1	0.31	1e-07	7	(Dominant)	1.13	[1.08-1.19]
21658281	Sudden cardiac arrest	6p12.3	6	50987768	Intergenic	FTHL5 - RPS15AP20	rs190759-?	rs190759	190759	Intergenic	2	0.18	5e-06	5.30103	(Additive)	1.11	[1.06-1.16]
21658281	Sudden cardiac arrest	12q24.32	12	127792614	Intergenic	PGBD3P3 - TMEM132C	rs1823172-?	rs1823172	1823172	Intergenic	2	0.08	5e-07	6.30103	(Additive)	1.17	[1.10-1.25]
21658281	Sudden cardiac arrest	15q25.1	15	78926018	CHRNB4	CHRNB4	rs950776-?	rs950776	950776	intron	1	0.68	4e-07	6.39794	(Additive)	1.09	[1.06-1.13]
21658281	Sudden cardiac arrest	17q23.2	17	60778932	Intergenic	2010-03-01	rs2251393-?	rs2251393	2251393	UTR-3	1	0.15	4e-07	6.39794	(Additive)	1.13	[1.08-1.18]
21658281	Sudden cardiac arrest	20q13.33	20	60243411	CDH4	CDH4	rs944260-?	rs944260	944260	intron	1	0.24	2e-06	5.69897	(Additive)	1.1	[1.06-1.14]
21658281	Sudden cardiac arrest	15q26.2	15	95165580	MCTP2	MCTP2 - RNU2-3P	rs1014922-?	rs1014922	1014922	Intergenic	2	0.1	3e-06	5.52288	(Recessive)	1.36	[1.20-1.55]
21658281	Sudden cardiac arrest	17q24.3	17	68644189	Intergenic	CALM2P1 - SOX9	rs17718586-?	rs17718586	17718586	Intergenic	2	0.1	2e-08	7.69897	(Recessive)	1.53	[1.32-1.78]
21658281	Sudden cardiac arrest	4q26	4	117254289	Intergenic	RLFP1 - TRAM1L1	rs2389202-?	rs2389202	2389202	Intergenic	2	0.13	4e-07	6.39794	(Recessive)	1.43	[1.25-1.65]
21658281	Sudden cardiac arrest	5q22.2	5	113030164	Intergenic	YTHDC2 - KCNN2	rs4621553-?	rs4621553	4621553	Intergenic	2	0.22	4e-08	7.39794	(Recessive)	1.4	[1.24-1.58]
21658281	Sudden cardiac arrest	18q11.2	18	24156425	KCTD1	KCTD1	rs16942421-?	rs16942421	16942421	intron	1	0.08	8e-10	9.09691	(Recessive)	1.68	[1.43-1.98]
21658281	Sudden cardiac arrest	7p12.3	7	46242583	Intergenic	TTC4P1 - EPS15L2	rs6964415-?	rs6964415	6964415	Intergenic	2	0.08	5e-07	6.30103	(Recessive)	1.42	[1.24-1.63]
21658281	Sudden cardiac arrest	19q13.32	19	46307406	RSHL1	RSPH6A	rs8111071-?	rs8111071	8111071	intron	1	0.09	4e-06	5.39794	(Recessive)	2.01	[1.50-2.70]
21658281	Sudden cardiac arrest	2p25.1	2	11510948	E2F6	LOC650157	rs6716724-?	rs6716724	6716724	intron	1	0.18	6e-07	6.22185	(Recessive)	1.39	[1.22-1.57]
21658281	Sudden cardiac arrest	2p16.2	2	54347750	ACYP2	ACYP2	rs1559040-?	rs1559040	1559040	intron	1	0.11	4e-08	7.39794	(Recessive)	1.54	[1.32-1.79]
21658281	Sudden cardiac arrest	2q31.2	2	180566678	ZNF385B	ZNF385B	rs16866933-?	rs16866933	16866933	intron	1	0.09	6e-14	13.2218	(Recessive)	1.69	[1.48-1.93]
21658281	Sudden cardiac arrest	8q11.21	8	49812201	EFCAB1	EFCAB1 - SNAI2	rs12155623-?	rs12155623	12155623	Intergenic	2	0.57	3e-07	6.52288	(Dominant)	1.14	[1.09-1.20]
21658281	Sudden cardiac arrest	12q22	12	92890520	PLEKHG7	CLLU1 - C12orf74	rs10219495-?	rs10219495	10219495	Intergenic	2	0.1	5e-06	5.30103	(Additive)	1.14	[1.08-1.21]
21658281	Sudden cardiac arrest	3q23	3	140175360	CLSTN2	CLSTN2	rs11708189-?	rs11708189	11708189	intron	1	0.65	2e-06	5.69897	(Dominant)	1.12	[1.07-1.18]
21658281	Sudden cardiac arrest	12q23.1	12	97689768	Intergenic	TRNAQ46P - RMST	rs10777845-?	rs10777845	10777845	Intergenic	2	0.66	5e-06	5.30103	(Dominant)	1.12	[1.07-1.17]
21658281	Sudden cardiac arrest	2q24.1	2	158780204	Intergenic	ACVR1 - UPP2	rs10183640-?	rs10183640	10183640	Intergenic	2	0.35	5e-07	6.30103	(Dominant)	1.12	[1.08-1.18]
21658281	Sudden cardiac arrest	1q24.3	1	171261193	FMO1	FMO1 - FMO4	rs6660565-?	rs6660565	6660565	Intergenic	2	0.72	2e-06	5.69897	(Dominant)	1.12	[1.07-1.18]
21658281	Sudden cardiac arrest	8q22.3	8	105957540	ZFPM2	LRP12 - RPL23P9	rs16872085-?	rs16872085	16872085	Intergenic	2	0.09	1e-06	6	(Recessive)	1.83	[1.44-2.33]
21658281	Sudden cardiac arrest	17p13.3	17	2771512	GARNL4	RAP1GAP2	rs12603284-?	rs12603284	12603284	intron	1	0.08	3e-06	5.52288	(Recessive)	1.89	[1.45-2.47]
21658281	Sudden cardiac arrest	16p13.2	16	9744095	Intergenic	RPL21P119 - GRIN2A	rs17550532-?	rs17550532	17550532	Intergenic	2	0.21	2e-06	5.69897	(Recessive)	1.33	[1.18-1.49]
21658281	Sudden cardiac arrest	15q24.2	15	75718669	SIN3A	SIN3A	rs8028182-?	rs8028182	8028182	intron	1	0.18	3e-06	5.52288	(Recessive)	1.36	[1.19-1.54]
21658281	Sudden cardiac arrest	14q11.2	14	24033070	AP1G2	AP1G2	rs2281680-?	rs2281680	2281680	intron	1	0.21	6e-08	7.22185	(Recessive)	1.38	[1.23-1.54]
21658281	Sudden cardiac arrest	13q12.12	13	25082630	PARP4	PARP4	rs9581094-?	rs9581094	9581094	intron	1	0.15	7e-07	6.1549	(Recessive)	1.7	[1.38-2.10]
21658281	Sudden cardiac arrest	12q13.12	12	51213433	ATF1	ATF1	rs17291650-?	rs17291650	17291650	cds-synon	1	0.1	3e-07	6.52288	(Recessive)	1.43	[1.25-1.64]
21658281	Sudden cardiac arrest	11p14.3	11	23044592	Intergenic	SVIP - RPS2P38	rs10833905-?	rs10833905	10833905	Intergenic	2	0.22	7e-07	6.1549	(Recessive)	1.32	[1.18-1.47]
21658281	Sudden cardiac arrest	10q23.33	10	96035980	PLCE1	PLCE1	rs11187837-?	rs11187837	11187837	intron	1	0.12	4e-07	6.39794	(Recessive)	1.79	[1.43-2.24]
21658281	Sudden cardiac arrest	6q25.1	6	152285687	ESR1	ESR1	rs2982694-?	rs2982694	2982694	intron	1	0.14	7e-10	9.1549	(Recessive)	1.43	[1.28-1.60]
21658281	Sudden cardiac arrest	13q22.1	13	74742322	Intergenic	KLF12 - RPL21P108	rs12429889-?	rs12429889	12429889	Intergenic	2	0.16	5e-20	19.301	(Recessive)	1.64	[1.48-1.81]
21658281	Sudden cardiac arrest	5q33.2	5	153057548	GRIA1	GRIA1	rs12189362-?	rs12189362	12189362	intron	1	0.12	3e-10	9.52288	(Recessive)	1.5	[1.32-1.69]
21658281	Sudden cardiac arrest	10p12.31	10	18950555	Intergenic	ARL5B	rs10829156-?	rs10829156	10829156	intron	1	0.2	4e-07	6.39794	(Recessive)	1.28	[1.16-1.41]
21658281	Sudden cardiac arrest	14q31.3	14	87506248	Intergenic	FLRT2 - GALC	rs11624056-?	rs11624056	11624056	Intergenic	2	0.11	3e-08	7.52288	(Recessive)	1.43	[1.26-1.62]
21658281	Sudden cardiac arrest	22q12.1	22	28090207	Intergenic	RPL15P22 - MN1	rs5762311-?	rs5762311	5762311	Intergenic	2	0.09	7e-06	5.1549	(Recessive)	2.03	[1.49-2.75]
21658281	Sudden cardiac arrest	8q21.12	8	78680349	PXMP3	PEX2 - PKIA	rs3864663-?	rs3864663	3864663	Intergenic	2	0.15	2e-06	5.69897	(Recessive)	1.4	[1.22-1.61]
21658281	Sudden cardiac arrest	7q21.3	7	97620691	OCM2	OCM2	rs13438327-?	rs13438327	13438327	nearGene-5	1	0.09	2e-06	5.69897	(Recessive)	2.05	[1.53-2.76]
21658281	Sudden cardiac arrest	7p21.3	7	12932049	Intergenic	ARL4A - RPL26P21	rs732577-?	rs732577	732577	Intergenic	2	0.5	4e-06	5.39794	(Recessive)	1.15	[1.08-1.22]
21658281	Sudden cardiac arrest	2q32.3	2	192955505	TMEFF2	TMEFF2	rs13007495-?	rs13007495	13007495	intron	1	0.14	4e-06	5.39794	(Recessive)	1.47	[1.25-1.73]
21658281	Sudden cardiac arrest	2q24.2	2	160069756	Intergenic	TANC1	rs13022357-?	rs13022357	13022357	intron	1	0.09	1e-06	6	(Recessive)	1.72	[1.38-2.14]
21658281	Sudden cardiac arrest	2q24.1	2	155226677	Intergenic	GALNT13	rs707040-?	rs707040	707040	intron	1	0.38	6e-06	5.22185	(Recessive)	1.17	[1.10-1.26]
21658281	Sudden cardiac arrest	2q24.1	2	155226677	Intergenic	GALNT13	rs707040-?	rs707040	707040	intron	1	0.38	6e-06	5.22185	(Recessive)	1.17	[1.10-1.26]
21658281	Sudden cardiac arrest	22q13.1	22	39687484	Intergenic	PDGFB - RPL3	rs54211-?	rs54211	54211	Intergenic	2	0.13	8e-07	6.09691	(Recessive)	1.57	[1.32-1.88]
21658281	Sudden cardiac arrest	12q21.33	12	91980374	DCN	DCN - BTG1	rs10777317-?	rs10777317	10777317	Intergenic	2	0.6	5e-06	5.30103	(Dominant)	1.12	[1.07-1.18]
21658281	Sudden cardiac arrest	3p26.3	3	312349	CHL1	CHL1	rs6764363-?	rs6764363	6764363	intron	1	0.36	6e-06	5.22185	(Recessive)	1.19	[1.10-1.28]
21658281	Sudden cardiac arrest	12q21.2	12	76220618	Intergenic	RPL10P13 - PHLDA1	rs7307780-?	rs7307780	7307780	Intergenic	2	0.19	5e-15	14.301	(Recessive)	1.45	[1.33-1.59]
21658281	Sudden cardiac arrest	11q21	11	95866700	Intergenic	MAML2	rs10765792-?	rs10765792	10765792	intron	1	0.11	8e-13	12.0969	(Recessive)	1.54	[1.37-1.72]
21658281	Sudden cardiac arrest	18p11.31	18	6939947	Intergenic	ARHGAP28 - LAMA1	rs597503-?	rs597503	597503	Intergenic	2	0.13	2e-08	7.69897	(Recessive)	1.45	[1.27-1.65]
21909115	Systolic blood pressure	5p13.3	5	32815028	NPR3, C5orf23	C5orf23 - RPS8P8	rs1173771-G	rs1173771	1173771	Intergenic	2	0.6	2e-16	15.699		0.5	[NR] mmHg increase
21909115	Systolic blood pressure	11q22.1	11	100593538	FLJ32810, TMEM133	ARHGAP42	rs633185-G	rs633185	633185	intron	1	0.28	1e-17	17		0.57	[NR] mmHg decrease
21909115	Systolic blood pressure	15q26.1	15	91437388	FURIN, FES	FES	rs2521501-T	rs2521501	2521501	intron	1	0.31	5e-19	18.301		0.65	[NR] mmHg increase
21909115	Systolic blood pressure	20q13.32	20	57751117	GNAS, EDN3	MRPS16P - ZNF831	rs6015450-G	rs6015450	6015450	Intergenic	2	0.12	4e-23	22.3979		0.9	[NR] mmHg increase
21909115	Systolic blood pressure	4q21.21	4	81164723	FGF5	PRDM8 - FGF5	rs1458038-T	rs1458038	1458038	Intergenic	2	0.29	2e-23	22.699		0.71	[NR] mmHg increase
21909115	Systolic blood pressure	3q26.2	3	169100886	MECOM	MECOM	rs419076-T	rs419076	419076	intron	1	0.47	2e-13	12.699		0.41	[NR] mmHg increase
21909115	Systolic blood pressure	10q24.32	10	104846178	CYP17A1, NT5C2	NT5C2	rs11191548-T	rs11191548	11191548	UTR-3	1	0.91	7e-26	25.1549		1.1	[NR] mmHg increase
21909115	Systolic blood pressure	3p24.1	3	27537909	SLC4A7	UBA52P4 - RPS27P11	rs13082711-T	rs13082711	13082711	Intergenic	2	0.78	2e-06	5.69897		0.32	[NR] mmHg decrease
21909115	Systolic blood pressure	20p12.2	20	10969030	JAG1	FAT1P1 - RPS11P1	rs1327235-G	rs1327235	1327235	Intergenic	2	0.46	2e-08	7.69897		0.34	[NR] mmHg increase
21909115	Systolic blood pressure	4q32.1	4	156645513	GUCY1A3, GUCY1B3	GUCY1A3	rs13139571-C	rs13139571	13139571	intron	1	0.76	1e-06	6		0.32	[NR] mmHg increase
21909115	Systolic blood pressure	1p13.2	1	113216543	MOV10	MOV10	rs2932538-G	rs2932538	2932538	nearGene-5	1	0.75	1e-09	9		0.39	[NR] mmHg increase
21909115	Systolic blood pressure	6p21.33	6	31616366	BAT2, BAT5	BAT3	rs805303-G	rs805303	805303	intron	1	0.61	2e-11	10.699		0.38	[NR] mmHg increase
21909115	Systolic blood pressure	15q24.1	15	75077367	CYP1A1, ULK3	CSK	rs1378942-C	rs1378942	1378942	intron	1	0.35	6e-23	22.2218		0.61	[NR] mmHg increase
21909115	Systolic blood pressure	17q21.32	17	45013271	GOSR2	GOSR2	rs17608766-T	rs17608766	17608766	intron	1	0.86	1e-10	10		0.56	[NR] mmHg decrease
21909115	Systolic blood pressure	10p12.33	10	18419972	CACNB2	SLC39A12 - CACNB2	rs4373814-G	rs4373814	4373814	Intergenic	2	0.55	5e-11	10.301		0.37	[NR] mmHg decrease
21909115	Systolic blood pressure	5q33.3	5	157845402	EBF1	RPLP2P2 - EBF1	rs11953630-T	rs11953630	11953630	Intergenic	2	0.37	3e-11	10.5229		0.41	[NR] mmHg decrease
21909115	Systolic blood pressure	6p22.2	6	26091179	HFE	HFE	rs1799945-G	rs1799945	1799945	missense	1	0.14	8e-12	11.0969		0.63	[NR] mmHg increase
21909115	Systolic blood pressure	10q23.33	10	95895940	PLCE1	PLCE1	rs932764-G	rs932764	932764	intron	1	0.44	7e-16	15.1549		0.48	[NR] mmHg increase
21909115	Systolic blood pressure	4q24	4	103188709	SLC39A8	SLC39A8	rs13107325-T	rs13107325	13107325	missense	1	0.05	3e-14	13.5229		0.98	[NR] mmHg decrease
21909115	Systolic blood pressure	11p15.4	11	10350538	ADM	ADM - AMPD3	rs7129220-G	rs7129220	7129220	Intergenic	2	0.89	3e-12	11.5229		0.62	[NR] mmHg decrease
19430479	Systolic blood pressure	12q24.12	12	111884608	SH2B3	SH2B3	rs3184504-T	rs3184504	3184504	missense	1	0.48	5e-09	8.30103		0.58	[0.38-0.78] mm Hg increase
19430479	Systolic blood pressure	10p12.31	10	18708798	CACNB2	CACNB2	rs11014166-A	rs11014166	11014166	intron	1	0.66	7e-07	6.1549		0.5	[0.30-0.70] mm Hg increase
19430479	Systolic blood pressure	1p36.22	1	10799577	CASZ1	CASZ1	rs12046278-T	rs12046278	12046278	intron	1	0.64	5e-06	5.30103		0.53	[0.29-0.77] mm Hg decrease
19430479	Systolic blood pressure	3q26.2	3	169100899	MDS1	MECOM	rs448378-A	rs448378	448378	intron	1	0.52	1e-07	7		0.51	[0.31-0.71] mm Hg decrease
19430479	Systolic blood pressure	12q21.33	12	90013089	ATP2B1	ATP2B1	rs2681492-T	rs2681492	2681492	intron	1	0.8	4e-11	10.3979		0.85	[0.60-1.10] mm Hg increase
19430479	Systolic blood pressure	11p15.1	11	16902268	PLEKHA7	PLEKHA7	rs381815-T	rs381815	381815	intron	1	0.26	2e-09	8.69897		0.65	[0.43-0.87] mm Hg increase
19430479	Systolic blood pressure	10q24.32	10	104594507	CYP17A1	CYP17A1	rs1004467-A	rs1004467	1004467	intron	1	0.9	1e-10	10		1.05	[0.74-1.36] mm Hg increase
19430483	Systolic blood pressure	10q24.32	10	104846178	CYP17A1, AS3MT, CNNM2, NT5C2	NT5C2	rs11191548-T	rs11191548	11191548	UTR-3	1	0.91	7e-24	23.1549		1.16	[0.92-1.40] mm Hg increase
19430483	Systolic blood pressure	1p36.22	1	11862778	MTHFR, NPPA, CLCN6, NPPB, AGTRAP	MTHFR	rs17367504-G	rs17367504	17367504	intron	1	0.14	2e-13	12.699		0.85	[0.63-1.07] mm Hg decrease
19430483	Systolic blood pressure	17q21.31	17	43208121	PLCD3, ACBD4, HEXIM1, HEXIM2	ACBD4;PLCD3	rs12946454-T	rs12946454	12946454	nearGene-5;intron	1	0.28	1e-08	8		0.57	[0.37-0.77] mm Hg increase
22171074	Triglycerides	12q24.12	12	112241766	ALDH2	ALDH2	rs671-?	rs671	671	STOP-GAIN	1	NR	2e-06	5.69897		NR	NR
22171074	Triglycerides	11q23.3	11	116662579	APOA5	APOA5	rs651821-?	rs651821	651821	UTR-5	1	NR	9e-26	25.0458		NR	NR
22171074	Triglycerides	8p21.3	8	19819724	LPL	LPL	rs328-?	rs328	328	STOP-GAIN	1	NR	1e-09	9		NR	NR
21909109	Triglycerides	7q11.23	7	72987354	TBL2, MLXIPL	TBL2	rs2286276-T	rs2286276	2286276	intron	1	0.1	1e-15	15		0.07	[0.049-0.081] mg/dL decrease
21909109	Triglycerides	8p21.3	8	19847690	LPL	LPL - RPL30P9	rs10503669-T	rs10503669	10503669	Intergenic	2	0.12	7e-39	38.1549		0.09	[0.073-0.098] mg/dL decrease
21909109	Triglycerides	8q24.13	8	126477978	Intergenic	TRIB1 - FAM84B	rs2001945-C	rs2001945	2001945	Intergenic	2	0.42	1e-20	20		0.04	[0.032-0.049] mg/dL increase
21909109	Triglycerides	11q23.3	11	116654435	ZNF259, APOA1, APOC3, APOA4, APOA5, BUD13	ZNF259	rs603446-T	rs603446	603446	intron	1	0.23	2e-86	85.699		0.09	[0.079-0.096] mg/dL decrease
21909109	Triglycerides	2p23.3	2	27743154	GCKR	GCKR	rs780092-G	rs780092	780092	intron	1	0.33	5e-27	26.301		0.05	[0.041-0.059] mg/dL decrease
20864672	Triglycerides	2p24.1	2	21204025	APOB	C2orf43 - APOB	rs6544366-T	rs6544366	6544366	Intergenic	2	0.22	2e-07	6.69897		0.04	[0.03-0.05] unit decrease
20864672	Triglycerides	5q11.2	5	55854153	C5orf35	RPL26P19 - MAP3K1	rs6867983-T	rs6867983	6867983	Intergenic	2	0.12	3e-06	5.52288		0.02	[0.01-0.03] unit increase
20864672	Triglycerides	7q11.23	7	72856430	BAZ1B, BCL7B, TBL2, MLXIPL	BAZ1B	rs1178979-A	rs1178979	1178979	intron	1	0.8	2e-12	11.699		0.05	[0.03-0.07] unit increase
20864672	Triglycerides	1p31.3	1	62996838	DOCK7,ANGPTL3	DOCK7	rs1168013-G	rs1168013	1168013	intron	1	0.65	6e-08	7.22185		0.04	[0.03-0.05] unit increase
20864672	Triglycerides	11q12.2	11	61571348	FADS1	FADS1	rs174548-G	rs174548	174548	intron	1	0.17	5e-14	13.301		0.03	[0.02-0.04] unit increase
20864672	Triglycerides	4q22.1	4	88030261	AFF1	AFF1	rs442177-A	rs442177	442177	intron	1	0.5	3e-10	9.52288		0.02	[0.01-0.03] unit increase
20864672	Triglycerides	8p21.3	8	19827848	LPL	LPL - RPL30P9	rs10105606-C	rs10105606	10105606	Intergenic	2	0.68	4e-26	25.3979		0.07	[0.06-0.08] increase
20864672	Triglycerides	2p23.3	2	27748624	GCKR	GCKR - C2orf16	rs1260333-C	rs1260333	1260333	Intergenic	2	0.55	2e-19	18.699		0.05	[0.04-0.06] unit decrease
20864672	Triglycerides	11q23.3	11	116584987	BUD13,ZNF259,APOA5,APOA4,APOC3,APOA1	RPL15P15 - BUD13	rs4938303-T	rs4938303	4938303	Intergenic	2	0.75	4e-21	20.3979		0.07	[0.06-0.08] unit decrease
20864672	Triglycerides	8q24.13	8	126490972	TRIB1	TRIB1 - FAM84B	rs2954029-T	rs2954029	2954029	Intergenic	2	0.46	2e-11	10.699		0.04	[0.03-0.05] unit decrease
20864672	Triglycerides	19p13.11	19	19789528	CILP2,ZNF101	ZNF101	rs2304130-G	rs2304130	2304130	intron	1	0.09	4e-08	7.39794		0.07	[0.04-0.10] unit decrease
20686565	Triglycerides	6p21.33	6	31265490	HLA	WASF5P - HLA-B	rs2247056-T	rs2247056	2247056	Intergenic	2	0.25	2e-15	14.699		2.99	[2.17-3.81] mg/dL decrease
20686565	Triglycerides	1q42.13	1	230295691	GALNT2	GALNT2	rs4846914-G	rs4846914	4846914	intron	1	0.39	2e-14	13.699		2.76	[2.02-3.5] mg/dL increase
20686565	Triglycerides	15q21.3	15	58683366	LIPC	RPL28P4 - LIPC	rs1532085-G	rs1532085	1532085	Intergenic	2	0.22	2e-13	12.699		2.99	[2.11-3.87] mg/dL increase
20686565	Triglycerides	16q13	16	56993324	CETP	HERPUD1 - CETP	rs3764261-A	rs3764261	3764261	Intergenic	2	0.45	1e-12	12		2.88	[2.14-3.62] mg/dL decrease
20686565	Triglycerides	10q21.3	10	65027610	JMJD1C	JMJD1C	rs10761731-T	rs10761731	10761731	intron	1	0.43	3e-12	11.5229		2.38	[1.64-3.12] mg/dL decrease
20686565	Triglycerides	4q22.1	4	88030261	AFF1,KLHL8	AFF1	rs442177-G	rs442177	442177	intron	1	0.41	9e-12	11.0458		2.25	[1.51-2.99] mg/dL decrease
20686565	Triglycerides	15q15.3	15	44245931	FRMD5	FRMD5	rs2929282-T	rs2929282	2929282	intron	1	0.05	2e-11	10.699		5.13	[3.44-6.82] mg/dL increase
20686565	Triglycerides	5q11.2	5	55861786	ANKRD55,MAP3K1	RPL26P19 - MAP3K1	rs9686661-T	rs9686661	9686661	Intergenic	2	0.2	1e-10	10		2.57	[1.61-3.53] mg/dL increase
20686565	Triglycerides	12q13.3	12	57792580	LRP1	R3HDM2 - INHBC	rs11613352-T	rs11613352	11613352	Intergenic	2	0.23	4e-10	9.39794		2.7	[1.86-3.54] mg/dL decrease
20686565	Triglycerides	7q11.22	7	72129667	TYW1B	TYW1B	rs13238203-T	rs13238203	13238203	intron	1	0.04	1e-09	9		7.91	[5.28-10.54] mg/dL decrease
20686565	Triglycerides	8p23.1	8	10683929	PINX1,XKR6	PINX1	rs11776767-C	rs11776767	11776767	intron	1	0.37	1e-08	8		2.01	[1.25-2.77] mg/dL increase
20686565	Triglycerides	15q15.1	15	42683787	CAPN3	CAPN3	rs2412710-A	rs2412710	2412710	intron	1	0.02	2e-08	7.69897		7	[4.08-9.92] mg/dL increase
20686565	Triglycerides	2q36.3	2	227100698	IRS1	KIAA1486 - IRS1	rs2972146-C	rs2972146	2972146	Intergenic	2	0.37	2e-08	7.69897		1.89	[1.15-2.63] mg/dL decrease
20686565	Triglycerides	10q23.33	10	94839642	CYP26A1	CYP26A1 - RPL17P34	rs2068888-A	rs2068888	2068888	Intergenic	2	0.47	2e-08	7.69897		2.28	[1.54-3.02] mg/dL decrease
20686565	Triglycerides	3q22.3	3	135926622	MSL2L1	RPL31P23 - PCCB	rs645040-G	rs645040	645040	Intergenic	2	0.22	3e-08	7.52288		2.22	[1.34-3.1] mg/dL decrease
20686565	Triglycerides	16p11.2	16	30918487	CTF1	CTF1 - NCRNA00095	rs11649653-G	rs11649653	11649653	Intergenic	2	0.4	3e-08	7.52288		2.13	[1.37-2.89] mg/dL decrease
20686565	Triglycerides	22q13.1	22	38546033	PLA2G6	PLA2G6	rs5756931-C	rs5756931	5756931	intron	1	0.4	4e-08	7.39794		1.54	[0.8-2.28] mg/dL decrease
20686565	Triglycerides	8p21.3	8	19844222	LPL	LPL - RPL30P9	rs12678919-G	rs12678919	12678919	Intergenic	2	0.12	2e-115	114.699		13.64	[12.37-14.91] mg/dL decrease
20686565	Triglycerides	1p31.3	1	63025942	ANGPTL3,DOCK7	DOCK7	rs2131925-G	rs2131925	2131925	intron	1	0.32	9e-43	42.0458		4.94	[4.16-5.72] mg/dL decrease
20686565	Triglycerides	20q13.12	20	44554015	PLTP	PLTP - FLJ40606	rs6065906-C	rs6065906	6065906	Intergenic	2	0.24	5e-18	17.301		3.32	[2.5-4.14] mg/dL increase
20686565	Triglycerides	8p22	8	18272881	NAT2	NAT2 - PSD3	rs1495741-G	rs1495741	1495741	Intergenic	2	0.22	4e-14	13.3979		2.97	[2.15-3.79] mg/dL increase
20686565	Triglycerides	5q33.3	5	156390297	TIMD4,HAVCR1	TIMD4	rs6882076-G	rs6882076	6882076	nearGene-5	1	0.36	4e-12	11.3979		2.63	[1.87-3.39] mg/dL decrease
20686565	Triglycerides	2q24.3	2	165513091	COBLL1	GRB14 - COBLL1	rs10195252-C	rs10195252	10195252	Intergenic	2	0.4	2e-10	9.69897		2.01	[1.27-2.75] mg/dL decrease
20686565	Triglycerides	12q24.31	12	124460167	CCDC92,ZNF664	ZNF664	rs4765127-G	rs4765127	4765127	intron;intron	1	0.34	1e-08	8		2.42	[1.62-3.22] mg/dL decrease
20686565	Triglycerides	11q23.3	11	116648917	APOA1,APOC3,APOA4,APOA5	ZNF259	rs964184-G	rs964184	964184	nearGene-3	1	0.13	7e-240	239.155		16.95	[16.01-17.89] mg/dL increase
20686565	Triglycerides	2p23.3	2	27730940	GCKR	GCKR	rs1260326-T	rs1260326	1260326	missense	1	0.41	6e-133	132.222		8.76	[7.98-9.54] mg/dL increase
20686565	Triglycerides	7q11.23	7	72982874	MLXIPL	TBL2	rs17145738-G	rs17145738	17145738	nearGene-3	1	0.19	9e-59	58.0458		7.91	[6.93-8.89] mg/dL decrease
20686565	Triglycerides	8q24.13	8	126490972	TRIB1	TRIB1 - FAM84B	rs2954029-T	rs2954029	2954029	Intergenic	2	0.47	3e-55	54.5229		5.64	[4.88-6.4] mg/dL decrease
20686565	Triglycerides	2p24.1	2	21225281	APOB	APOB	rs1042034-C	rs1042034	1042034	missense	1	0.22	1e-45	45		5.99	[5.11-6.87] mg/dL decrease
20686565	Triglycerides	19q13.32	19	45414451	APOE,APOC1,APOC2	LOC100129500	rs439401-T	rs439401	439401		1	0.36	1e-30	30		5.5	[4.64-6.36] mg/dL decrease
20686565	Triglycerides	19p13.11	19	19407718	CSPG3,CILP2,PBX4	SUGP1	rs10401969-C	rs10401969	10401969	intron	1	0.07	2e-29	28.699		7.83	[6.22-9.44] mg/dL decrease
20686565	Triglycerides	11q12.2	11	61569830	FADS1,FADS2,FADS3	FADS1	rs174546-T	rs174546	174546	UTR-3	1	0.34	5e-24	23.301		3.82	[3.08-4.56] mg/dL increase
19074352	Triglycerides	11q23.3	11	117531731	APOA1, APOC3, APOA4, APOA5, DSCAML1	DSCAML1	rs10892151-A	rs10892151	10892151	intron	1	0.028	3e-29	28.5229		NR	NR
19060911	Triglycerides	7q11.23	7	72856269	MLXIPL	BAZ1B	rs2240466-G	rs2240466	2240466	intron	1	0.87	1e-12	12		0.14	[NR] s.d. increase
19060911	Triglycerides	1p31.3	1	62931632	DOCK7	DOCK7	rs1167998-C	rs1167998	1167998	intron	1	0.32	2e-12	11.699		0.09	[NR] s.d. decrease
19060911	Triglycerides	19p13.11	19	19789528	NCAN	ZNF101	rs2304130-G	rs2304130	2304130	intron	1	0.07	3e-06	5.52288		0.1	[NR] s.d. decrease
19060911	Triglycerides	2p23.3	2	27741237	GCKR	GCKR	rs780094-G	rs780094	780094	intron	1	0.63	3e-20	19.5229		0.1	[NR] s.d. decrease
19060911	Triglycerides	19q13.32	19	45414451	TOMM40, APOE	LOC100129500	rs439401-G	rs439401	439401		1	0.68	2e-09	8.69897		0.09	[NR] s.d. increase
19060911	Triglycerides	2p24.1	2	21206183	APOB	C2orf43 - APOB	rs6754295-C	rs6754295	6754295	Intergenic	2	0.25	3e-08	7.52288		0.08	[NR] s.d. decrease
19060911	Triglycerides	8p21.3	8	19830921	LPL	LPL - RPL30P9	rs10096633-G	rs10096633	10096633	Intergenic	2	0.88	2e-18	17.699		0.17	[NR] s.d. increase
19060911	Triglycerides	11q23.3	11	116603724	APOA1, APOA4, APOA5, APOC3	RPL15P15 - BUD13	rs12272004-C	rs12272004	12272004	Intergenic	2	0.93	5e-13	12.301		0.18	[NR] s.d. decrease
19060906	Triglycerides	7q11.23	7	72864869	MLXIPL	BAZ1B	rs714052-G	rs714052	714052	intron	1	0.12	3e-15	14.5229		0.16	[0.10-0.22] s.d. decrease
19060906	Triglycerides	19p13.11	19	19662220	NCAN,CILP2,PBX4	CILP2 - PBX4	rs17216525-T	rs17216525	17216525	Intergenic	2	0.07	4e-11	10.3979		0.11	[0.05-0.17] s.d. decrease
19060906	Triglycerides	2p23.3	2	27730940	GCKR	GCKR	rs1260326-T	rs1260326	1260326	missense	1	0.45	2e-31	30.699		0.12	[0.08-0.16] s.d. increase
19060906	Triglycerides	1p31.3	1	63118196	ANGPTL3	DOCK7	rs10889353-C	rs10889353	10889353	intron	1	0.33	3e-07	6.52288		0.05	[0.01-0.09] s.d. decrease
19060906	Triglycerides	20q13.12	20	44576502	PLTP	PCIF1	rs7679-C	rs7679	7679	UTR-3	1	0.19	7e-11	10.1549		0.07	[0.03-0.11] s.d. increase
19060906	Triglycerides	8p23.1	8	11045161	XKR6, AMAC1L2	XKR6	rs7819412-G	rs7819412	7819412	intron	1	0.48	3e-08	7.52288		0.04	[0.001-0.08] s.d. decrease
19060906	Triglycerides	11q23.3	11	116648917	APOA1, APOC3, APOA4, APOA5	ZNF259	rs964184-G	rs964184	964184	nearGene-3	1	0.14	4e-62	61.3979		0.3	[0.24-0.36] s.d. increase
19060906	Triglycerides	8p21.3	8	19844222	LPL	LPL - RPL30P9	rs12678919-G	rs12678919	12678919	Intergenic	2	0.1	2e-41	40.699		0.25	[0.19-0.31] s.d. decrease
19060906	Triglycerides	8q24.13	8	126490972	TRIB1	TRIB1 - FAM84B	rs2954029-T	rs2954029	2954029	Intergenic	2	0.44	3e-19	18.5229		0.11	[0.07-0.15] s.d. decrease
19060906	Triglycerides	2p24.1	2	21208211	APOB	C2orf43 - APOB	rs7557067-G	rs7557067	7557067	Intergenic	2	0.22	9e-12	11.0458		0.08	[0.04-0.12] s.d. decrease
19060906	Triglycerides	11q12.2	11	61570783	FADS1, FADS2, FADS3	FADS1	rs174547-C	rs174547	174547	intron	1	0.33	2e-14	13.699		0.06	[0.02-0.10] s.d. increase
18193044	Triglycerides	8p21.3	8	19819724	LPL	LPL	rs328-G	rs328	328	STOP-GAIN	1	0.09	2e-28	27.699		0.19	[0.15-0.23] % SD lower
18193044	Triglycerides	7q11.23	7	72982874	BCL7B, TBL2, MLXIPL	TBL2	rs17145738-T	rs17145738	17145738	nearGene-3	1	0.13	7e-22	21.1549		0.14	[0.25-0.53] % SD lower
18193044	Triglycerides	19p13.11	19	19658472	CILP2, PBX4	CILP2 - PBX4	rs16996148-T	rs16996148	16996148	Intergenic	2	0.1	4e-09	8.39794		0.1	[0.06-0.14] % SD lower
18193044	Triglycerides	1p31.3	1	63191777	ANGPTL3, DOCK7, ATG4C	RPL13AP9 - ATG4C	rs12130333-T	rs12130333	12130333	Intergenic	2	0.22	2e-08	7.69897		0.11	[0.07-0.15] % SD lower
18193044	Triglycerides	8q24.13	8	126486409	TRIB1	TRIB1 - FAM84B	rs17321515-G	rs17321515	17321515	Intergenic	2	0.49	4e-17	16.3979		0.08	[0.06-0.10] % SD lower
18193044	Triglycerides	2p24.1	2	21232195	APOB	APOB	rs693-A	rs693	693	cds-synon	1	0.48	2e-07	6.69897		0.08	[0.04-0.12] % SD higher
18193044	Triglycerides	11q23.3	11	116619073	APOA1, APOC3, APOA4, APOA5, ZNF259, BUD13	BUD13	rs28927680-G	rs28927680	28927680	UTR-3	1	0.07	2e-17	16.699		0.26	[0.20-0.32] % SD higher
18193044	Triglycerides	1q42.13	1	230295691	GALNT2	GALNT2	rs4846914-G	rs4846914	4846914	intron	1	0.4	7e-15	14.1549		0.08	[0.06-0.10] % SD higher
18193044	Triglycerides	2p23.3	2	27741237	GCKR	GCKR	rs780094-T	rs780094	780094	intron	1	0.34	3e-14	13.5229		0.13	[0.09-0.17] % SD higher
18193046	Triglycerides	11q23.3	11	116607437	LOC440069, MGC13125	RPL15P15 - BUD13	rs1558861-C	rs1558861	1558861	Intergenic	2	0.18	2e-26	25.699		17	[13.28-20.72] % higher
18193046	Triglycerides	7q11.23	7	73020337	MLXIPL	MLXIPL	rs3812316-C	rs3812316	3812316	missense	1	0.95	1e-10	10		10.5	[5.3-17.7] % higher
18193046	Triglycerides	11q23.3	11	116732512	APOA1,KIAA0999,LOC645044	SIK3	rs2075292-G	rs2075292	2075292	intron	1	0.24	5e-08	7.30103		8.7	[5.76-11.64] % higher
18193046	Triglycerides	8p21.3	8	19819439	LPL, C8orf35, SLC18A1	LPL	rs326-A	rs326	326	intron	1	0.78	5e-12	11.301		6.6	[3.66-9.54] % higher
18193043	Triglycerides	15q21.3	15	58674695	LIPC	RPL28P4 - LIPC	rs4775041-C	rs4775041	4775041	Intergenic	2	0.33	2e-08	7.69897		3.62	[NR] mg/dl higher
18193043	Triglycerides	1p31.3	1	63049593	ANGPTL3	DOCK7	rs1748195-C	rs1748195	1748195	intron	1	0.7	2e-10	9.69897		7.12	[NR] mg/dl higher
18193043	Triglycerides	7q11.23	7	72982874	MLXIPL	TBL2	rs17145738-C	rs17145738	17145738	nearGene-3	1	0.84	2e-12	11.699		8.21	[NR] mg/dl higher
18193043	Triglycerides	8q24.13	8	126486409	TRIB1	TRIB1 - FAM84B	rs17321515-A	rs17321515	17321515	Intergenic	2	0.56	7e-13	12.1549		6.42	[NR] mg/dl higher
18193043	Triglycerides	8p21.3	8	19847690	LPL	LPL - RPL30P9	rs10503669-C	rs10503669	10503669	Intergenic	2	0.9	4e-22	21.3979		11.57	[NR] mg/dl higher
18193043	Triglycerides	19p13.11	19	19658472	NCAN,CILP2	CILP2 - PBX4	rs16996148-G	rs16996148	16996148	Intergenic	2	0.92	3e-09	8.52288		6.1	[NR] mg/dl higher
18193043	Triglycerides	1q42.13	1	230294916	GALNT2	GALNT2	rs2144300-C	rs2144300	2144300	intron	1	0.4	8e-07	6.09691		4.25	[NR] mg/dl higher
18193043	Triglycerides	11q23.3	11	116652207	APOA5, APOA4, APOC3, APOA1	ZNF259	rs12286037-T	rs12286037	12286037	intron	1	0.06	1e-26	26		25.82	[NR] mg/dl higher
18193043	Triglycerides	2p23.3	2	27741237	GCKR	GCKR	rs780094-T	rs780094	780094	intron	1	0.39	6e-32	31.2218		8.59	[NR] mg/dl higher
17463246	Triglycerides	16q13	16	56995236	CETP	CETP	rs1800775-C	rs1800775	1800775	nearGene-5	1	0.47	3e-13	12.5229	(HDL)	2.1	% [NR] of variance explained
17463246	Triglycerides	16q13	16	56995236	CETP	CETP	rs1800775-C	rs1800775	1800775	nearGene-5	1	0.44	3e-06	5.52288	(apoA-1)	1.6	% [NR] of variance explained
17463246	Triglycerides	2p24.1	2	21232195	APOB	APOB	rs693-A	rs693	693	cds-synon	1	0.49	7e-07	6.1549	(LDL)	NR	NR
17463246	Triglycerides	19q13.32	19	45422946	APOE cluster	APOC1	rs4420638-G	rs4420638	4420638	nearGene-3	1	0.22	3e-13	12.5229	(LDL)	2.4	% [NR] of variance explained
17463246	Triglycerides	8p21.3	8	19819724	LPL	LPL	rs328-T	rs328	328	STOP-GAIN	1	0.1	5e-07	6.30103	(TG)	1	% [NR] of variance explained
21386085	Triglycerides-Blood Pressure (TG-BP)	8p21.3	8	19824667	LPL	LPL	rs15285-A	rs15285	15285	UTR-3	1	NR	1e-10	10		0.27	[0.19-0.35] unit decrease
21386085	Triglycerides-Blood Pressure (TG-BP)	2p23.3	2	27742603	GCKR	GCKR	rs780093-A	rs780093	780093	intron	1	NR	3e-10	9.52288		0.18	[0.12-0.24] unit increase
21386085	Triglycerides-Blood Pressure (TG-BP)	11q23.3	11	116660686	APOA5	ZNF259;APOA5	rs2266788-C	rs2266788	2266788	nearGene-5;UTR-3	1	NR	4e-08	7.39794		0.37	[0.23-0.51] unit increase
21386085	Triglycerides-Blood Pressure (TG-BP)	11q23.3	11	116626258	BUD13	BUD13	rs11825181-A	rs11825181	11825181	intron	1	NR	3e-09	8.52288		0.32	[0.22-0.42] unit increase
21386085	Triglycerides-Blood Pressure (TG-BP)	8q24.13	8	126493746	TRIB1	TRIB1 - FAM84B	rs2954033-A	rs2954033	2954033	Intergenic	2	NR	9e-09	8.04576		0.17	[0.11-0.23] unit increase
21386085	Triglycerides-Blood Pressure (TG-BP)	11q23.3	11	116649135	ZNF259	ZNF259	rs11823543-A	rs11823543	11823543	nearGene-3	1	NR	3e-09	8.52288		0.35	[0.23-0.47] unit increase
20081857	Two-hour glucose challenge	2p23.3	2	27730940	GCKR	GCKR	rs1260326-T	rs1260326	1260326	missense	1	NR	3e-10	9.52288		0.07	[0.05-0.09] mmol/L increase
20081857	Two-hour glucose challenge	19q13.32	19	46182304	GIPR	GIPR	rs10423928-A	rs10423928	10423928	intron	1	NR	3e-12	11.5229		0.09	[0.07-0.11] mmol/L increase
20081857	Two-hour glucose challenge	10q25.2	10	114788815	TCF7L2	TCF7L2	rs12243326-C	rs12243326	12243326	intron	1	NR	1e-07	7		0.08	[0.06-0.10] mmol/L increase
20081857	Two-hour glucose challenge	3q21.1	3	123094451	ADCY5	ADCY5	rs2877716-C	rs2877716	2877716	intron	1	NR	7e-16	15.1549		0.09	[0.07-0.11] mmol/L increase
20081857	Two-hour glucose challenge	15q22.2	15	62332980	VPS13C	VPS13C	rs17271305-G	rs17271305	17271305	intron	1	NR	1e-07	7		0.06	[0.04-0.08 mmol/L increase
22293688	Type 1 diabetes	12q24.12	12	111708458	CUX2	CUX2	rs1265564-?	rs1265564	1265564	intron	1	NR	1e-16	16		1.45	[1.28-1.67]
22293688	Type 1 diabetes	10p15.1	10	6094697	IL2RA	IL2RA	rs61839660-?	rs61839660	61839660	intron	1	NR	5e-09	8.30103		1.6	[1.44-1.76]
21980299	Type 1 diabetes	11q13.3	11	69596523	NR	FGF4 - FGF3	rs4084127-?	rs4084127	4084127	Intergenic	2	NR	3e-06	5.52288		1.11	[NR]
21980299	Type 1 diabetes	10q24.2	10	100300182	NR	HPSE2	rs10786436-T	rs10786436	10786436	intron	1	NR	8e-07	6.09691		1.1	[NR]
21980299	Type 1 diabetes	2p23.3	2	25301755	EFR3B, 3NCOA1, C2orf79, CENPO, ADCY3, DNAJC27, POMC, DNMT3A	EFR3B	rs478222-?	rs478222	478222	intron	1	0.59	4e-09	8.39794		1.22	[NR]
21980299	Type 1 diabetes	13q22.2	13	76326282	LMO7	LMO7	rs539514-?	rs539514	539514	intron	1	0.5	6e-11	10.2218		1.43	[NR]
21980299	Type 1 diabetes	2p23.2	2	28646801	FOSL2	FOSL2 - PLB1	rs6547853-?	rs6547853	6547853	Intergenic	2	0.6	8e-07	6.09691		1.19	[NR]
21980299	Type 1 diabetes	14q11.2	14	23840033	NR	IL25	rs10137082-?	rs10137082	10137082	nearGene-5	1	NR	6e-06	5.22185		1.1	[NR]
21980299	Type 1 diabetes	7p15.1	7	28229042	LOC100128081	LOC100128081	rs550448-?	rs550448	550448		1	0.86	5e-07	6.30103		1.32	[NR]
21980299	Type 1 diabetes	8q24.12	8	119977337	TNFRSF11B	TNFRSF11B - COLEC10	rs12679857-?	rs12679857	12679857	Intergenic	2	0.69	4e-07	6.39794		1.2	[NR]
21980299	Type 1 diabetes	6q27	6	170379025	WDR27, C6orf120, PHF10, TCTE3, C6orf208, LOC154449, DLL1, FAM120B, PSMB1, TBP, PCD2	C6orf208 - RPL12P23	rs924043-?	rs924043	924043	Intergenic	2	0.85	8e-09	8.09691		1.35	[NR]
19966805	Type 1 diabetes	14q32.2	14	101306045	DLK1, MEG3, RTL1, DIO3	MEG3	rs941576-A	rs941576	941576		1	0.57	1e-10	10		1.11	[1.06-1.16]
19966805	Type 1 diabetes	19p13.2	19	10475652	TYK2	TYK2	rs2304256-C	rs2304256	2304256	missense	1	0.71	4e-09	8.39794		1.16	[1.11-1.22]
19430480	Type 1 diabetes	1p13.2	1	114377568	PTPN22	PTPN22	rs2476601-?	rs2476601	2476601	missense	1	NR	9e-85	84.0458		NR	NR
19430480	Type 1 diabetes	19q13.32	19	47208481	Intergenic	PRKD2	rs425105-?	rs425105	425105	intron	1	0.84	3e-11	10.5229		1.16	[1.08-1.27]
19430480	Type 1 diabetes	2q33.2	2	204738919	CTLA4	CTLA4	rs3087243-?	rs3087243	3087243	nearGene-3	1	NR	1e-15	15		NR	NR
19430480	Type 1 diabetes	17q21.2	17	38770286	Intergenic	CCR7 - SMARCE1	rs7221109-?	rs7221109	7221109	Intergenic	2	0.65	1e-09	9		1.05	[0.99-1.12]
19430480	Type 1 diabetes	Xq28	23	153945602	Intergenic	GAB3	rs2664170-G	rs2664170	2664170	intron	1	0.32	8e-09	8.09691		1.16	[1.07-1.24]
19430480	Type 1 diabetes	16p12.3	16	20342572	Intergenic	GP2 - UMOD	rs12444268-A	rs12444268	12444268	Intergenic	2	0.3	2e-07	6.69897		1.1	[1.03-1.17]
19430480	Type 1 diabetes	2q24.2	2	163124051	IFIH1	IFIH1	rs1990760-?	rs1990760	1990760	missense	1	NR	7e-09	8.1549		NR	NR
19430480	Type 1 diabetes	17q12	17	38066240	ORMDL3	GSDMB	rs2290400-?	rs2290400	2290400	intron	1	0.5	6e-13	12.2218		1.15	[1.08-1.22]
19430480	Type 1 diabetes	4q27	4	123132492	IL2	KIAA1109	rs4505848-?	rs4505848	4505848	intron	1	NR	5e-13	12.301		NR	NR
19430480	Type 1 diabetes	17p13.1	17	7633692	Intergenic	DNAH2	rs16956936-?	rs16956936	16956936	intron	1	0.86	5e-07	6.30103		1.09	[1.00-1.19]
19430480	Type 1 diabetes	10p15.1	10	6472891	PRKCQ	PRKCQ	rs11258747-?	rs11258747	11258747	cds-synon	1	NR	1e-07	7		NR	NR
19430480	Type 1 diabetes	12q13.2	12	56482180	ERBB3	ERBB3	rs2292239-?	rs2292239	2292239	intron	1	NR	2e-25	24.699		NR	NR
19430480	Type 1 diabetes	12q24.12	12	111884608	SH2B3	SH2B3	rs3184504-?	rs3184504	3184504	missense	1	NR	3e-27	26.5229		NR	NR
19430480	Type 1 diabetes	15q25.1	15	79235446	CTSH	CTSH	rs3825932-?	rs3825932	3825932	intron	1	NR	8e-08	7.09691		NR	NR
19430480	Type 1 diabetes	18p11.21	18	12809340	PTPN2	PTPN2	rs1893217-?	rs1893217	1893217	intron	1	NR	4e-15	14.3979		NR	NR
19430480	Type 1 diabetes	21q22.3	21	43836186	UBASH3A	UBASH3A	rs11203203-?	rs11203203	11203203	intron	1	NR	2e-09	8.69897		NR	NR
19430480	Type 1 diabetes	1q32.1	1	206939904	IL10	RPS14P1 - IL10	rs3024505-?	rs3024505	3024505	Intergenic	2	0.83	2e-09	8.69897		1.19	[1.10-1.30]
19430480	Type 1 diabetes	6q22.32	6	126698719	C6orf173	CENPW - RPS4XP9	rs9388489-G	rs9388489	9388489	Intergenic	2	0.45	4e-13	12.3979		1.17	[1.10-1.24]
19430480	Type 1 diabetes	7p12.1	7	51027194	COBL	RPL39P23 - COBL	rs4948088-?	rs4948088	4948088	Intergenic	2	0.95	4e-08	7.39794		1.3	[1.11-1.49]
19430480	Type 1 diabetes	10q23.31	10	90023033	C10orf59	RPL11P3 - RNLS	rs10509540-?	rs10509540	10509540	Intergenic	2	0.71	1e-28	28		1.33	[1.25-1.43]
19430480	Type 1 diabetes	12p13.31	12	9910164	CD69	CD69	rs4763879-A	rs4763879	4763879	intron	1	0.37	2e-11	10.699		1.09	[1.02-1.16]
19430480	Type 1 diabetes	14q32.2	14	98498951	Intergenic	C14orf64 - C14orf177	rs4900384-G	rs4900384	4900384	Intergenic	2	0.29	4e-09	8.39794		1.09	[1.02-1.16]
19430480	Type 1 diabetes	16q23.1	16	75247245	Intergenic	CTRB2 - CTRB1	rs7202877-G	rs7202877	7202877	Intergenic	2	0.1	3e-15	14.5229		1.28	[1.17-1.41]
19430480	Type 1 diabetes	20p13	20	1610551	Intergenic	SIRPG	rs2281808-?	rs2281808	2281808	intron	1	0.64	1e-11	11		1.11	[1.05-1.19]
19430480	Type 1 diabetes	22q12.2	22	30581722	Intergenic	RPS3AP51 - LIF	rs5753037-T	rs5753037	5753037	Intergenic	2	0.39	3e-16	15.5229		1.1	[1.04-1.17]
19430480	Type 1 diabetes	1p31.3	1	64108771	PGM1	PGM1	rs2269241-G	rs2269241	2269241	intron	1	0.19	4e-07	6.39794		1.1	[1.02-1.18]
19430480	Type 1 diabetes	2p24.3	2	12640741	Intergenic	ST13P1 - TRIB2	rs1534422-G	rs1534422	1534422	Intergenic	2	0.46	2e-06	5.69897		1.08	[1.02-1.15]
19430480	Type 1 diabetes	6p21.32	6	32408527	MHC	HLA-DRA	rs9268645-?	rs9268645	9268645	intron	1	NR	1e-100	100		NR	NR
19430480	Type 1 diabetes	6q15	6	90958231	BACH2	BACH2	rs11755527-?	rs11755527	11755527	intron	1	NR	5e-08	7.30103		NR	NR
19430480	Type 1 diabetes	10p15.1	10	6123495	IL2RA	RPL32P23 - RBM17	rs12251307-?	rs12251307	12251307	Intergenic	2	NR	1e-13	13		NR	NR
19430480	Type 1 diabetes	11p15.5	11	2213166	INS	TH - ASCL2	rs7111341-?	rs7111341	7111341	Intergenic	2	NR	4e-48	47.3979		NR	NR
19430480	Type 1 diabetes	16p13.13	16	11179873	CLEC16A	CLEC16A	rs12708716-?	rs12708716	12708716	intron	1	NR	2e-16	15.699		NR	NR
19430480	Type 1 diabetes	22q12.3	22	37591318	C1QTNF6	C1QTNF6 - SSTR3	rs229541-?	rs229541	229541	Intergenic	2	NR	2e-07	6.69897		NR	NR
19430480	Type 1 diabetes	4p15.2	4	26085511	Intergenic	C4orf52 - RBPJ	rs10517086-A	rs10517086	10517086	Intergenic	2	0.3	5e-10	9.30103		1.09	[1.02-1.17]
19430480	Type 1 diabetes	9p24.2	9	4291747	GLIS3	GLIS3	rs7020673-?	rs7020673	7020673	intron	1	0.5	5e-12	11.301		1.14	[1.08-1.20]
19430480	Type 1 diabetes	14q24.1	14	69263599	Intergenic	C14orf181	rs1465788-?	rs1465788	1465788	nearGene-5	1	0.71	2e-12	11.699		1.16	[1.10-1.25]
19430480	Type 1 diabetes	16p11.2	16	28539848	IL27	IL27 - NUPR1	rs4788084-G	rs4788084	4788084	Intergenic	2	0.42	3e-13	12.5229		1.09	[1.02-1.16]
19430480	Type 1 diabetes	7p15.2	7	26891665	Intergenic	SKAP2	rs7804356-?	rs7804356	7804356	intron	1	0.76	5e-09	8.30103		1.14	[1.06-1.22]
18978792	Type 1 diabetes	1p13.2	1	114303808	PTPN22	RPS2P14 - RSBN1	rs6679677-A	rs6679677	6679677	Intergenic	2	NR	1e-40	40		NR	NR
18978792	Type 1 diabetes	2p23.3	2	24692809	Intergenic	RPL36AP13 - NCOA1	rs2165738-C	rs2165738	2165738	Intergenic	2	0.27	4e-06	5.39794		1.07	[1.01-1.13]
18978792	Type 1 diabetes	16p13.13	16	11364079	C16orf75, PRM3, TNP2	TNP2	rs416603-T	rs416603	416603	nearGene-5	1	0.44	3e-06	5.52288		1.06	[1.01-1.12]
18978792	Type 1 diabetes	22q12.3	22	37591318	C1QTNF6	C1QTNF6 - SSTR3	rs229541-T	rs229541	229541	Intergenic	2	0.43	2e-08	7.69897		1.11	[1.05-1.16]
18978792	Type 1 diabetes	15q25.1	15	79235446	CTSH	CTSH	rs3825932-T	rs3825932	3825932	intron	1	0.68	3e-15	14.5229		1.16	[1.10-1.22]
18978792	Type 1 diabetes	6q15	6	90958231	BACH2	BACH2	rs11755527-G	rs11755527	11755527	intron	1	0.47	5e-12	11.301		1.13	[1.08-1.19]
18978792	Type 1 diabetes	16p13.13	16	11179873	CLEC16A	CLEC16A	rs12708716-G	rs12708716	12708716	intron	1	NR	7e-13	12.1549		NR	NR
18978792	Type 1 diabetes	10p15.1	10	6123495	IL2RA	RPL32P23 - RBM17	rs12251307-T	rs12251307	12251307	Intergenic	2	NR	2e-06	5.69897		NR	NR
18978792	Type 1 diabetes	6p21.32	6	32604372	HLA	HLA-DQA1	rs9272346-G	rs9272346	9272346	nearGene-5	1	NR	6e-129	128.222		NR	NR
18978792	Type 1 diabetes	12q24.13	12	112486818	C12orf30	NAA25	rs17696736-G	rs17696736	17696736	intron	1	NR	6e-18	17.2218		NR	NR
18978792	Type 1 diabetes	2q33.2	2	204738919	CTLA4	CTLA4	rs3087243-A	rs3087243	3087243	nearGene-3	1	NR	8e-11	10.0969		NR	NR
18978792	Type 1 diabetes	10p15.1	10	6390450	PRKCQ	DKFZp667F0711	rs947474-G	rs947474	947474	nearGene-5	1	0.19	4e-09	8.39794		1.1	[1.03-1.18]
18978792	Type 1 diabetes	18p11.21	18	12779947	PTPN2	PSMG2 - PTPN2	rs2542151-C	rs2542151	2542151	Intergenic	2	NR	9e-08	7.04576		NR	NR
18978792	Type 1 diabetes	12q13.2	12	56482180	ERBB3	ERBB3	rs2292239-A	rs2292239	2292239	intron	1	NR	3e-16	15.5229		NR	NR
18840781	Type 1 diabetes	9p24.2	9	4292083	GLIS3	GLIS3	rs10758593-A	rs10758593	10758593	intron	1	NR	3e-06	5.52288		1.13	[1.07-1.19]
18840781	Type 1 diabetes	21q22.3	21	43836390	UBASH3A	UBASH3A	rs9976767-C	rs9976767	9976767	intron	1	NR	2e-08	7.69897		1.16	[1.10-1.22]
18840781	Type 1 diabetes	15q14	15	38838264	RASGRP1	RASGRP1	rs8035957-C	rs8035957	8035957	intron	1	NR	4e-06	5.39794		1.14	[1.08-1.21]
18840781	Type 1 diabetes	6q15	6	90957463	BACH2	BACH2	rs3757247-A	rs3757247	3757247	intron	1	NR	1e-06	6		1.13	[1.08-1.19]
18840781	Type 1 diabetes	1p22.3	1	85311192	EDG7	LPAR3	rs1983853-?	rs1983853	1983853	intron	1	NR	2e-06	5.69897		1.2	[1.11-1.29]
18198356	Type 1 diabetes	12q13.2	12	56412487	RAB5B, SUOX, IKZF4, ERBB3, CDK2	SUOX - IKZF4	rs1701704-C	rs1701704	1701704	Intergenic	2	0.35	9e-10	9.04576		1.25	[1.12-1.40]
17632545	Type 1 diabetes	1p13.2	1	114377568	PTPN22	PTPN22	rs2476601-A	rs2476601	2476601	missense	1	0.09	1e-07	7		1.8	[1.44-2.24]
17632545	Type 1 diabetes	11p15.5	11	2170143	INS	IGF2;INS-IGF2	rs1004446-C	rs1004446	1004446	intron;intron	1	0.65	4e-09	8.39794		1.61	[1.37-1.89]
17632545	Type 1 diabetes	6p21.32	6	32667910	HLA-DRB1	HLA-DQB1 - HLA-DQA2	rs2647044-A	rs2647044	2647044	Intergenic	2	0.13	1e-16	16		8.3	[6.97-9.89]
17632545	Type 1 diabetes	16p13.13	16	11238783	KIAA0350	CLEC16A	rs2903692-G	rs2903692	2903692	intron	1	0.62	7e-11	10.1549		1.54	[1.32-1.79]
17554300	Type 1 diabetes	12p13.31	12	9833628	NR	CLEC2D	rs3764021-C	rs3764021	3764021	intron	1	0.47	5e-08	7.30103		1.57	[1.38-1.79]
17554300	Type 1 diabetes	5q31.1	5	132628884	NR	FSTL4	rs17166496-G	rs17166496	17166496	intron	1	0.61	5e-06	5.30103		1.3	[1.15-1.47]
17554300	Type 1 diabetes	6p21.32	6	32604372	MHC	HLA-DQA1	rs9272346-G	rs9272346	9272346	nearGene-5	1	0.61	5e-134	133.301		5.49	[4.83-6.24]
17554300	Type 1 diabetes	12q24.13	12	112486818	SH2B3,LNK,TRAFD1,PTPN11	NAA25	rs17696736-G	rs17696736	17696736	intron	1	0.42	2e-14	13.699		1.34	[1.16-1.53]
17554300	Type 1 diabetes	4q27	4	123198435	NR	KIAA1109	rs6534347-A	rs6534347	6534347	intron	1	0.35	2e-06	5.69897		1.3	[1.10-1.55]
17554300	Type 1 diabetes	1p13.2	1	114303808	PTPN22	RPS2P14 - RSBN1	rs6679677-A	rs6679677	6679677	Intergenic	2	0.1	5e-26	25.301		1.82	[1.59-2.09]
17554300	Type 1 diabetes	12q13.2	12	56470625	ERBB3	RPS26 - ERBB3	rs11171739-C	rs11171739	11171739	Intergenic	2	0.42	1e-11	11		1.34	[1.17-1.54]
17554300	Type 1 diabetes	16p13.13	16	11179873	KIAA0350	CLEC16A	rs12708716-A	rs12708716	12708716	intron	1	0.65	5e-07	6.30103		1.19	[0.97-1.45]
17554300	Type 1 diabetes	12p13.31	12	9855958	NR	NPM1P7 - CLECL1	rs11052552-G	rs11052552	11052552	Intergenic	2	0.49	7e-07	6.1549		1.49	[1.28-1.73]
17554300	Type 1 diabetes	4q27	4	123329362	NR	ADAD1	rs17388568-A	rs17388568	17388568	intron	1	0.26	3e-06	5.52288		1.26	[1.11-1.42]
17554260	Type 1 diabetes	1p13.2	1	114303808	PHTF1, PTPN22	RPS2P14 - RSBN1	rs6679677-A	rs6679677	6679677	Intergenic	2	0.1	8e-24	23.0969		1.89	[1.67-2.13]
17554260	Type 1 diabetes	11p15.5	11	2169774	INS	IGF2;INS-IGF2	rs3741208-T	rs3741208	3741208	intron;intron	1	0.38	2e-07	6.69897		1.25	[1.15-1.35]
17554260	Type 1 diabetes	12q24.13	12	112486818	C12orf30	NAA25	rs17696736-G	rs17696736	17696736	intron	1	0.42	2e-16	15.699		1.22	[1.15-1.28]
17554260	Type 1 diabetes	18q22.2	18	67531642	CD226	CD226	rs763361-A	rs763361	763361	missense	1	0.47	1e-08	8		1.16	[1.10-1.22]
17554260	Type 1 diabetes	5p13.2	5	35910529	CAPSL	CAPSL	rs1445898-G	rs1445898	1445898	missense	1	0.55	8e-06	5.09691		1.12	[1.06-1.19]
17554260	Type 1 diabetes	5p13.2	5	35874575	IL7R	IL7R	rs6897932-G	rs6897932	6897932	missense	1	0.71	8e-06	5.09691		1.12	[1.06-1.19]
17554260	Type 1 diabetes	16p13.13	16	11179873	KIAA0350	CLEC16A	rs12708716-A	rs12708716	12708716	intron	1	0.68	3e-18	17.5229		1.23	[1.16-1.30]
17554260	Type 1 diabetes	2q11.2	2	100825367	AFF3, LOC150577	AFF3 - LONRF2	rs9653442-G	rs9653442	9653442	Intergenic	2	0.46	5e-06	5.30103		1.11	[1.05-1.17]
17554260	Type 1 diabetes	12q13.2	12	56482180	ERBB3	ERBB3	rs2292239-A	rs2292239	2292239	intron	1	0.34	2e-20	19.699		1.28	[1.21-1.35]
17554260	Type 1 diabetes	2q24.2	2	163124051	IFIH1	IFIH1	rs1990760-A	rs1990760	1990760	missense	1	0.6	2e-11	10.699		1.18	[1.11-1.23]
17554260	Type 1 diabetes	1p13.2	1	114377568	PTPN22	PTPN22	rs2476601-T	rs2476601	2476601	missense	1	0.09	2e-80	79.699		1.98	[1.82-2.15]
17554260	Type 1 diabetes	18p11.21	18	12779947	PTPN2	PSMG2 - PTPN2	rs2542151-C	rs2542151	2542151	Intergenic	2	0.16	1e-14	14		1.3	[1.22-1.40]
21829393	Type 1 diabetes autoantibodies	1p13.2	1	114377568	PTPN22	PTPN22	rs2476601-A	rs2476601	2476601	missense	1	NR	2e-111	110.699	(T1D)	2	[NR]
21829393	Type 1 diabetes autoantibodies	12q24.12	12	111884608	SH2B3	SH2B3	rs3184504-T	rs3184504	3184504	missense	1	NR	2e-38	37.699	(T1D)	1.3	[NR]
21829393	Type 1 diabetes autoantibodies	17q12	17	38040763	ORMDL3	ZPBP2 - GSDMB	rs2872507-A	rs2872507	2872507	Intergenic	2	NR	2e-06	5.69897	(T1D)	1.1	[NR]
21829393	Type 1 diabetes autoantibodies	19p13.2	19	10475652	TYK2	TYK2	rs2304256-?	rs2304256	2304256	missense	1	NR	1e-10	10	(T1D)	NR	NR
21829393	Type 1 diabetes autoantibodies	18q22.2	18	67531642	CD226	CD226	rs763361-C	rs763361	763361	missense	1	NR	1e-09	9	(T1D)	1.12	[NR]
21829393	Type 1 diabetes autoantibodies	16p11.2	16	28539848	IL27	IL27 - NUPR1	rs4788084-C	rs4788084	4788084	Intergenic	2	NR	1e-08	8	(T1D)	1.15	[NR]
21829393	Type 1 diabetes autoantibodies	12q13.2	12	56412487	IKZF4	SUOX - IKZF4	rs1701704-T	rs1701704	1701704	Intergenic	2	NR	5e-18	17.301	(T1D)	1.25	[NR]
21829393	Type 1 diabetes autoantibodies	6q15	6	90958231	BACH2	BACH2	rs11755527-G	rs11755527	11755527	intron	1	NR	3e-08	7.52288	(T1D)	1.1	[NR]
21829393	Type 1 diabetes autoantibodies	4q27	4	123377980	IL2	IL2	rs2069762-A	rs2069762	2069762	nearGene-5	1	NR	5e-07	6.30103	(T1D)	1.12	[NR]
21829393	Type 1 diabetes autoantibodies	2q33.2	2	204738919	CTLA4	CTLA4	rs3087243-A	rs3087243	3087243	nearGene-3	1	NR	2e-17	16.699	(T1D)	1.2	[NR]
21829393	Type 1 diabetes autoantibodies	1q23.1	1	157670816	FCRL3	FCRL3	rs7528684-T	rs7528684	7528684	nearGene-5	1	NR	1e-11	11	(I-A2A)	1.52	[NR]
21829393	Type 1 diabetes autoantibodies	15q14	15	38907041	RASGRP1	RASGRP1 - C15orf53	rs7171171-C	rs7171171	7171171	Intergenic	2	NR	2e-07	6.69897	(T1D)	NR	NR
21829393	Type 1 diabetes autoantibodies	11p15.5	11	2182224	INS	INS;INS-IGF2	rs689-?	rs689	689	intron;intron	1	NR	5e-196	195.301	(T1D)	NR	NR
21829393	Type 1 diabetes autoantibodies	22q12.3	22	37551607	IL2RB	IL2RB - C1QTNF6	rs743777-G	rs743777	743777	Intergenic	2	NR	2e-06	5.69897	(T1D)	1.1	[NR]
21829393	Type 1 diabetes autoantibodies	21q22.3	21	43841328	UBASH3A	UBASH3A	rs3788013-A	rs3788013	3788013	intron	1	NR	1e-07	7	(T1D)	1.1	[NR]
21829393	Type 1 diabetes autoantibodies	18p11.21	18	12779947	PTPN2	PSMG2 - PTPN2	rs2542151-G	rs2542151	2542151	Intergenic	2	NR	4e-13	12.3979	(T1D)	1.3	[NR]
21829393	Type 1 diabetes autoantibodies	16p13.13	16	11179873	CLEC16A	CLEC16A	rs12708716-G	rs12708716	12708716	intron	1	NR	5e-14	13.301	(T1D)	1.2	[NR]
21829393	Type 1 diabetes autoantibodies	12q13.2	12	56482180	ERBB3	ERBB3	rs2292239-T	rs2292239	2292239	intron	1	NR	3e-27	26.5229	(T1D)	1.3	[NR]
21829393	Type 1 diabetes autoantibodies	11p15.5	11	2170143	IGF2AS	IGF2;INS-IGF2	rs1004446-G	rs1004446	1004446	intron;intron	1	NR	3e-23	22.5229	(T1D)	1.4	[NR]
21829393	Type 1 diabetes autoantibodies	10p15.1	10	6097283	IL2RA	IL2RA	rs12722495-A	rs12722495	12722495	intron	1	NR	1e-38	38	(T1D)	1.61	[NR]
21829393	Type 1 diabetes autoantibodies	4q27	4	123329362	ADAD1	ADAD1	rs17388568-A	rs17388568	17388568	intron	1	NR	6e-06	5.22185	(T1D)	1.1	[NR]
21829393	Type 1 diabetes autoantibodies	2q24.2	2	163124051	IFIH1	IFIH1	rs1990760-C	rs1990760	1990760	missense	1	NR	2e-14	13.699	(T1D)	1.2	[NR]
21829393	Type 1 diabetes autoantibodies	1q32.1	1	206939904	IL10	RPS14P1 - IL10	rs3024505-G	rs3024505	3024505	Intergenic	2	NR	5e-10	9.30103	(T1D)	1.2	[NR]
22693455	Type 2 diabetes	18p11.31	18	7068462	LAMA1	LAMA1	rs8090011-G	rs8090011	8090011	intron	1	0.38	8e-09	8.09691	(Lean)	1.13	[1.09-1.18]
22693455	Type 2 diabetes	6p21.32	6	32685550	HLA-DQA2	HLA-DQB1 - HLA-DQA2	rs3916765-A	rs3916765	3916765	Intergenic	2	0.12	1e-06	6	(Lean)	1.21	[1.12-1.31]
22693455	Type 2 diabetes	6p22.3	6	20686573	CDKAL1	CDKAL1	rs7766070-A	rs7766070	7766070	intron	1	0.27	7e-10	9.1549	(Lean)	1.26	[1.17-1.35]
22693455	Type 2 diabetes	10q25.2	10	114758349	TCF7L2	TCF7L2	rs7903146-T	rs7903146	7903146	intron	1	0.29	2e-40	39.699	(Lean)	1.58	[1.47-1.68]
22693455	Type 2 diabetes	15q24.3	15	77747190	HMG20A	HMG20A	rs7178572-G	rs7178572	7178572	intron	1	0.7	1e-08	8	(Obese)	1.11	[1.07-1.15]
22693455	Type 2 diabetes	3q27.2	3	185511687	IG2BP2	IGF2BP2	rs4402960-T	rs4402960	4402960	intron	1	0.31	3e-09	8.52288	(Obese)	1.15	[1.10-1.21]
22693455	Type 2 diabetes	10q23.33	10	94465559	HHEX	HHEX - EXOC6	rs5015480-C	rs5015480	5015480	Intergenic	2	0.57	2e-09	8.69897	(Obese)	1.18	[1.11-1.23]
22693455	Type 2 diabetes	6p22.3	6	20686573	CDKAL1	CDKAL1	rs7766070-A	rs7766070	7766070	intron	1	0.27	6e-11	10.2218	(Obese)	1.21	[1.14-1.28]
22693455	Type 2 diabetes	16q12.2	16	53820527	FTO	FTO	rs9939609-A	rs9939609	9939609	intron	1	0.4	1e-20	20	(Obese)	1.25	[1.19-1.30]
22693455	Type 2 diabetes	10q25.2	10	114758349	TCF7L2	TCF7L2	rs7903146-T	rs7903146	7903146	intron	1	0.29	4e-21	20.3979	(Obese)	1.26	[1.20 - 1.32]
22693455	Type 2 diabetes	3q21.1	3	123065778	ADCY5	ADCY5	rs11708067-A	rs11708067	11708067	intron	1	0.78	6e-08	7.22185	(Lean)	1.25	[1.15-1.35]
22693455	Type 2 diabetes	8q24.11	8	118185025	SLC30A8	SLC30A8	rs3802177-G	rs3802177	3802177	UTR-3	1	0.68	4e-08	7.39794	(Lean)	1.23	[1.15-1.33]
22456796	Type 2 diabetes	9q31.3	9	112526289	PALM2, AKAP2	PALM2	rs1327796-?	rs1327796	1327796	intron	1	0.235	3e-06	5.52288		1.13	[1.08-1.20]
22456796	Type 2 diabetes	9q22.2	9	93633240	SYK	SYK	rs10993738-?	rs10993738	10993738	intron	1	0.152	5e-06	5.30103		1.16	[1.09-1.23]
22456796	Type 2 diabetes	4p16.3	4	1254535	MGC21675	C4orf42 - MAEA	rs7656416-?	rs7656416	7656416	Intergenic	2	0.675	1e-08	8		1.15	[1.10-1.21]
22456796	Type 2 diabetes	8p11.21	8	41519462	ANK1	ANK1	rs515071-?	rs515071	515071	intron	1	0.794	1e-08	8		1.18	[1.12-1.25]
22293688	Type 2 diabetes	9p21.3	9	22137685	CDKN2B	UBA52P6 - DMRTA1	rs7018475-?	rs7018475	7018475	Intergenic	2	NR	3e-08	7.52288		1.35	[1.18-1.56]
22238593	Type 2 diabetes	11p15.3	11	11228374	GALNTL4, LOC729013	ZBED5 - GALNTL4	rs2722769-C	rs2722769	2722769	Intergenic	2	0.53	2e-06	5.69897		1.35	[1.19-1.54]
22238593	Type 2 diabetes	11q24.3	11	129473690	TMEM45B, BARX2	RPS27P20 - TMEM45B	rs7107217-C	rs7107217	7107217	Intergenic	2	0.91	3e-07	6.52288		1.18	[1.10-1.27]
22238593	Type 2 diabetes	2q23.3	2	151637936	RBM43, RND3	RND3 - FABP5L10	rs7560163-C	rs7560163	7560163	Intergenic	2	0.86	7e-09	8.1549		1.33	[1.19-1.49]
22238593	Type 2 diabetes	1p21.3	1	95070041	SLC44A3, F3	F3 - SLC44A3	rs7542900-C	rs7542900	7542900	Intergenic	2	0.56	6e-06	5.22185		1.16	[1.09-1.25]
22158537	Type 2 diabetes	4p16.3	4	1309901	MAEA	MAEA	rs6815464-C	rs6815464	6815464	intron	1	0.58	2e-20	19.699		1.13	[1.10–1.16]
22158537	Type 2 diabetes	20q13.12	20	42946966	FITM2,R3HDML,HNF4A	FITM2 - R3HDML	rs6017317-G	rs6017317	6017317	Intergenic	2	0.48	1e-11	11		1.09	[1.07–1.12]
22158537	Type 2 diabetes	6p21.2	6	38106844	ZFAND3	ZFAND3	rs9470794-C	rs9470794	9470794	intron	1	0.27	2e-10	9.69897		1.12	[1.08–1.16]
22158537	Type 2 diabetes	6p21.2	6	39284050	KCNK16	KCNK16;KCNK17	rs1535500-T	rs1535500	1535500	intron;nearGene-5	1	0.42	2e-08	7.69897		1.08	[1.05–1.11]
22158537	Type 2 diabetes	7q32.1	7	127164958	GCC1,PAX4	ZNF800 - GCC1	rs6467136-G	rs6467136	6467136	Intergenic	2	0.79	5e-11	10.301		1.11	[1.07–1.14]
22158537	Type 2 diabetes	9p24.2	9	4287466	GLIS3	GLIS3	rs7041847-A	rs7041847	7041847	intron	1	0.41	2e-14	13.699		1.1	[1.07–1.13]
22158537	Type 2 diabetes	16q23.2	16	79406918	WWOX	RPS3P7 - MAF	rs17797882-T	rs17797882	17797882	Intergenic	2	0.32	9e-07	6.04576		1.08	[1.05–1.12]
22158537	Type 2 diabetes	16q23.2	16	81489373	CMIP	CMIP	rs16955379-C	rs16955379	16955379	intron	1	0.8	3e-07	6.52288		1.08	[1.05–1.12]
22158537	Type 2 diabetes	19q13.11	19	33893008	PEPD	PEPD	rs3786897-A	rs3786897	3786897	intron	1	0.56	1e-08	8		1.1	[1.07–1.14]
22158537	Type 2 diabetes	3p14.1	3	64048297	PSMD6	PSMD6 - PRICKLE2	rs831571-c	rs831571	831571	Intergenic	2	0.61	8e-11	10.0969		1.09	[1.06–1.12]
22101970	Type 2 diabetes	10q25.2	10	114758349	TCF7L2	TCF7L2	rs7903146-T	rs7903146	7903146	intron	1	0.26 (EA+AA)	2e-15	14.699		1.46	[NR]
21874001	Type 2 diabetes	2q24.3	2	165501849	GRB14	GRB14 - COBLL1	rs3923113-A	rs3923113	3923113	Intergenic	2	0.74	1e-08	8		1.09	[1.06-1.13]
21874001	Type 2 diabetes	3q27.3	3	186666461	ST6GAL1	ST6GAL1	rs16861329-G	rs16861329	16861329	intron	1	0.75	3e-08	7.52288		1.09	[1.06-1.12]
21874001	Type 2 diabetes	20q13.12	20	42989267	HNF4A	HNF4A	rs4812829-A	rs4812829	4812829	intron	1	0.29	3e-10	9.52288		1.09	[1.06-1.12]
21874001	Type 2 diabetes	15q24.3	15	77747190	HMG20A	HMG20A	rs7178572-G	rs7178572	7178572	intron	1	0.52	7e-11	10.1549		1.09	[1.06-1.12]
21874001	Type 2 diabetes	15q26.1	15	90374257	AP3S2	AP3S2	rs2028299-C	rs2028299	2028299	UTR-3;UTR-3	1	0.31	2e-11	10.699		1.1	[1.07-1.13]
21874001	Type 2 diabetes	10q22.1	10	70931474	VPS26A	VPS26A	rs1802295-A	rs1802295	1802295	UTR-3	1	0.26	4e-08	7.39794		1.08	[1.05-1.12]
21799836	Type 2 diabetes	15q22.2	15	62414014	C2CD4A, C2CD4B	C2CD4A - C2CD4B	rs1436953-G	rs1436953	1436953	Intergenic	2	0.64	8e-06	5.09691		1.14	[NR]
21799836	Type 2 diabetes	11p15.4	11	2844216	KCNQ1	KCNQ1	rs163182-C	rs163182	163182	intron	1	0.34	2e-17	16.699		1.28	[NR]
21647700	Type 2 diabetes	9p23	9	10430602	PTPRD	PTPRD	rs649891-C	rs649891	649891	intron	1	0.35	6e-06	5.22185		NR	NR
21573907	Type 2 diabetes	14q32.2	14	101142890	C14orf70	C14orf70 - DLK1	rs730570-G	rs730570	730570	Intergenic	2	NR	8e-06	5.09691		1.14	[1.08-1.21]
21573907	Type 2 diabetes	9p21.3	9	22136489	CDKN2A, CDKN2B	UBA52P6 - DMRTA1	rs1333051-A	rs1333051	1333051	Intergenic	2	NR	6e-10	9.22185		1.22	[1.15-1.30]
21573907	Type 2 diabetes	11p15.4	11	2839751	KCNQ1	KCNQ1	rs2237892-C	rs2237892	2237892	intron	1	NR	4e-06	5.39794		1.2	[1.11-1.29]
21573907	Type 2 diabetes	12q24.31	12	121402932	HNF1A	RPL12P33 - NCRNA00262	rs7305618-C	rs7305618	7305618	Intergenic	2	NR	2e-08	7.69897		1.14	[1.09-1.20]
21573907	Type 2 diabetes	3q27.2	3	185531661	IGF2BP2	IGF2BP2	rs1374910-T	rs1374910	1374910	intron	1	NR	1e-07	7		1.24	[1.15-1.34]
21490949	Type 2 diabetes	6q24.1	6	140273647	Intergenic	CITED2 - RPS3AP24	rs642858-A	rs642858	642858	Intergenic	2	0.4	2e-06	5.69897	(Indian)	1.35	[1.19-1.53]
21490949	Type 2 diabetes	15q24.3	15	77777632	HMG20A	HMG20A	rs7119-T	rs7119	7119	UTR-3	1	0.19	5e-07	6.30103	(Chinese+Malay+Indian)	1.24	[1.14-1.34]
21490949	Type 2 diabetes	21q22.11	21	33385186	HUNK	HUNK - NCRNA00159	rs2833610-A	rs2833610	2833610	Intergenic	2	0.57	4e-06	5.39794	(Chinese+Malay+Indian)	1.17	[1.09-1.24]
21490949	Type 2 diabetes	6q13	6	71289189	C6orf57	C6orf57	rs1048886-G	rs1048886	1048886	missense	1	0.18	3e-08	7.52288	(Indian)	1.54	[1.32-1.80]
21490949	Type 2 diabetes	1q32.2	1	207652176	CR2	CR2	rs17045328-G	rs17045328	17045328	intron	1	0.3	7e-06	5.1549	(Malay)	1.38	[1.20-1.59]
21490949	Type 2 diabetes	3q26.33	3	179661318	PEX5L	PEX5L	rs7630877-A	rs7630877	7630877	intron	1	0.17	7e-06	5.1549	(Chinese)	1.32	[1.17-1.49]
21490949	Type 2 diabetes	6p22.3	6	20652717	CDKAL1	CDKAL1	rs9295474-G	rs9295474	9295474	intron	1	0.36	9e-06	5.04576	(Chinese+Malay+Indian)	1.16	[1.09-1.24]
21490949	Type 2 diabetes	10q26.3	10	132947962	TCERG1L	TCERG1L	rs10741243-G	rs10741243	10741243	intron	1	0.93	5e-06	5.30103	(Indian)	1.75	[1.38-2.23]
21490949	Type 2 diabetes	7q22.1	7	100490077	ACHE	ACHE	rs7636-A	rs7636	7636	cds-synon	1	0.06	5e-06	5.30103	(Indian)	1.85	[1.42-2.41]
21490949	Type 2 diabetes	3q23	3	142431000	PLS1	PLS1	rs3773506-C	rs3773506	3773506	UTR-3	1	0.06	9e-06	5.04576	(Indian)	1.81	[1.39-2.35]
21490949	Type 2 diabetes	19q13.2	19	39580737	FLJ16165	PAPL	rs472265-G	rs472265	472265	intron	1	0.22	9e-06	5.04576	(Indian)	1.39	[1.20-1.61]
21490949	Type 2 diabetes	18p11.31	18	2948029	LPIN2	LPIN2	rs10460009-C	rs10460009	10460009	intron	1	0.6	9e-06	5.04576	(Malay)	1.35	[1.18-1.54]
21490949	Type 2 diabetes	1q42.2	1	233340154	PCNXL2	PCNXL2	rs12027542-A	rs12027542	12027542	intron	1	0.61	4e-07	6.39794	(Malay)	1.41	[1.23-1.61]
21490949	Type 2 diabetes	4q32.3	4	164532801	2001-03-01	2001-03-01	rs3792615-T	rs3792615	3792615	intron	1	0.95	9e-06	5.04576	(Indian)	1.93	[1.45-2.59]
21490949	Type 2 diabetes	2p25.3	2	3841420	Intergenic	DCDC2C - SOX11	rs11677370-T	rs11677370	11677370	Intergenic	2	0.4	3e-06	5.52288	(Indian)	1.35	[1.19-1.53]
21490949	Type 2 diabetes	3q12.3	3	102203045	ZPLD1	ZPLD1 - TRNAE27P	rs2063640-A	rs2063640	2063640	Intergenic	2	0.17	3e-06	5.52288	(Chinese+Malay+Indian)	1.23	[1.13-1.34]
21490949	Type 2 diabetes	10q23.33	10	94347830	KIF11	IDE - KIF11	rs6583826-G	rs6583826	6583826	Intergenic	2	0.26	7e-06	5.1549	(Chinese+Malay+Indian)	1.18	[1.10-1.27]
20862305	Type 2 diabetes	10q23.33	10	94465559	HHEX	HHEX - EXOC6	rs5015480-C	rs5015480	5015480	Intergenic	2	0.17	9e-06	5.04576		1.17	[1.11-1.24]
20862305	Type 2 diabetes	15q22.2	15	62404382	C2CD4B	C2CD4A - C2CD4B	rs1436955-C	rs1436955	1436955	Intergenic	2	0.73	7e-07	6.1549		1.13	[1.08-1.19]
20862305	Type 2 diabetes	13q31.1	13	80717156	SPRY2	NDFIP2 - SPRY2	rs1359790-G	rs1359790	1359790	Intergenic	2	0.71	6e-09	8.22185		1.15	[1.10-1.20]
[truncated: 153 more rows]
